# Supplementary material for: Multiplex image-based autophagy RNAi screening identifies SMCR8 as ULK1 kinase activity and gene expression regulator
Source: eLife. 2017 Feb 14;6:e23063. doi: 10.7554/eLife.23063 (PMC5323046; doi:10.7554/eLife.23063)
Supplement: Figure 1—source data 1. — DOI: http://dx.doi.org/10.7554/eLife.23063.003 [file elife-23063-fig1-data1.xlsx]

## Sheet: norm_pools
	LC3B	LC3B	ATG12	ATG12	WIPI2	WIPI2	GABARAP	GABARAP	STX17	STX17		candidate genes	LC3B	ATG12	WIPI2	GABARAP	STX17		candidate genes	LC3B	LC3B	ATG12	ATG12	WIPI2	WIPI2	GABARAP	GABARAP	STX17	STX17
	Spots	ISS	Spots	ISS	Spots	ISS	Spots	ISS	Spots	ISS										Spots	ISS	Spots	ISS	Spots	ISS	Spots	ISS	Spots	ISS
ALS2	1.87372	1.75798	1.15403	1.05122	1.42554	1.20226	1.25045	1.08298	0.717597	0.725474			ALS2						ALS2	1.87372	1.75798
ALS2CL	2.36116	1.83851	1.89345	1.19227	3.01868	1.94902	0.813264	0.756532	0.814647	0.672381			ALS2CL		ALS2CL				ALS2CL	2.36116	1.83851			3.01868	1.94902
ANKRD27	1.06184	1.16753	0.63941	0.622293	1.85817	1.39543	1.52338	1.41798	1.35994	1.22884						ANKRD27			ANKRD27							1.52338	1.41798
AVL9	1.77935	1.80455	1.60622	1.67871	1.71329	1.57441	1.14762	0.941747	1.74048	1.4998			AVL9				AVL9		AVL9	1.77935	1.80455							1.74048	1.4998
C9ORF72	1.0661	1.13705	0.439563	0.34565	1.12021	1.19422	2.50766	1.88778	2.75769	2.30638						C9ORF72	C9ORF72		C9ORF72							2.50766	1.88778	2.75769	2.30638
CCZ1	1.39878	1.16202	3.65995	2.46941	5.69265	3.37832	1.77815	1.60694	2.82067	2.31589				CCZ1	CCZ1	CCZ1	CCZ1		CCZ1			3.65995	2.46941	5.69265	3.37832	1.77815	1.60694	2.82067	2.31589
CCZ1B	1.30759	1.23041	1.59154	1.29847	2.34043	1.75409	1.60796	1.31903	2.09993	1.53821					CCZ1B		CCZ1B		CCZ1B					2.34043	1.75409			2.09993	1.53821
CHM	1.05624	1.08979	0.876068	0.908494	0.797473	0.929784	0.984247	1.00211	0.898595	0.956899									CHM
CHML	2.13535	2.35851	1.4911	1.4482	1.50914	1.56125	2.1466	2.0971	1.08289	1.13949			CHML			CHML			CHML	2.13535	2.35851					2.1466	2.0971
DENND1A	1.20231	0.97399	2.02219	1.31872	1.8077	1.51927	1.453	1.3223	0.685785	0.614834									DENND1A
DENND1B	1.47918	1.19444	1.87169	1.3911	3.32228	2.54459	1.34606	1.31609	0.310183	0.374963					DENND1B		DENND1B		DENND1B					3.32228	2.54459			0.310183	0.374963
DENND1C	1.02633	0.820211	0.2526	0.232699	0.912612	0.793625	1.40451	0.964377	1.61659	1.27053				DENND1C					DENND1C			0.2526	0.232699
DENND2A	1.26546	1.0411	1.32131	1.05626	0.771005	0.655029	1.24704	1.08337	1.68045	1.47623							DENND2A		DENND2A									1.68045	1.47623
DENND2C	1.5757	1.2326	2.34195	2.59111	2.16507	2.02929	1.63519	1.56927	1.70696	1.43496				DENND2C	DENND2C	DENND2C	DENND2C		DENND2C			2.34195	2.59111	2.16507	2.02929	1.63519	1.56927	1.70696	1.43496
DENND2D	0.921196	0.744847	1.73505	1.0042	4.34903	2.45026	2.63841	2.17204	0.938784	0.710078					DENND2D	DENND2D			DENND2D					4.34903	2.45026	2.63841	2.17204
DENND3	2.22051	1.60582	1.84005	1.33967	2.11791	1.49399	1.24458	1.01815	1.2219	1.17003			DENND3						DENND3	2.22051	1.60582
DENND4A	1.35947	1.28224	7.79065	5.9526	6.4085	3.98283	1.76333	1.35924	2.29244	1.84552				DENND4A	DENND4A		DENND4A		DENND4A			7.79065	5.9526	6.4085	3.98283			2.29244	1.84552
DENND4B	2.19907	1.72917	2.86952	2.30126	2.51641	2.11559	1.36393	1.01319	0.861162	0.752744			DENND4B	DENND4B	DENND4B				DENND4B	2.19907	1.72917	2.86952	2.30126	2.51641	2.11559
DENND4C	1.19914	1.0933	0.539017	0.539686	1.20052	1.1404	1.03241	0.759007	1.85702	1.61502							DENND4C		DENND4C									1.85702	1.61502
DENND5A	1.17117	1.16803	1.50216	1.18943	1.42187	1.22215	1.03303	0.970249	1.06735	1.02159									DENND5A
DENND5B	0.634015	0.482145	2.46156	2.03031	2.24408	2.02727	0.978062	0.589629	2.68421	1.75348				DENND5B	DENND5B		DENND5B		DENND5B			2.46156	2.03031	2.24408	2.02727			2.68421	1.75348
DENND6A	0.66841	0.705376	1.66961	1.24838	1.47977	1.17743	2.76864	2.51306	1.37672	1.23303						DENND6A			DENND6A							2.76864	2.51306
DENND6B	1.27598	1.06014	1.0589	0.97623	1.50724	1.40349	1.08328	0.826646	2.03588	1.53288							DENND6B		DENND6B									2.03588	1.53288
DNAJC27	1.36264	1.65701	3.76567	3.6578	1.97403	1.63627	2.57257	2.88737	2.48946	2.3891				DNAJC27		DNAJC27	DNAJC27		DNAJC27			3.76567	3.6578			2.57257	2.88737	2.48946	2.3891
EVI5	1.16541	0.839676	2.32946	2.0796	0.805582	0.789313	1.0941	1.02925	1.10108	0.975051				EVI5					EVI5			2.32946	2.0796
EVI5L	0.741996	0.591519	1.0249	0.936191	1.13593	1.09797	0.967613	0.876258	1.38462	1.20746									EVI5L
FAM45A	1.45674	1.33409	1.72978	1.46938	1.62189	1.43639	1.58237	1.1399	2.12219	1.56458							FAM45A		FAM45A									2.12219	1.56458
FLCN	0.860984	0.921457	0.875886	0.980749	1.43469	1.3204	1.20296	0.865707	2.06581	1.65322							FLCN		FLCN									2.06581	1.65322
FNIP1	1.89555	2.12897	0.53512	0.53069	1.83688	1.44776	1.97964	1.46692	0.708105	0.645748			FNIP1			FNIP1			FNIP1	1.89555	2.12897					1.97964	1.46692
FNIP2	0.836295	0.908111	0.980824	0.983147	1.32313	1.46991	1.28214	1.0327	1.46305	1.24353									FNIP2
GAPVD1	1.33719	1.36095	1.03654	0.924077	1.29606	1.24865	1.30688	1.25844	1.44549	1.24315									GAPVD1
GDI1	1.17353	1.14717	2.04423	1.79301	1.2083	1.04871	1.8952	2.14735	0.847171	0.883627				GDI1		GDI1			GDI1			2.04423	1.79301			1.8952	2.14735
GDI2	1.53315	1.49458	0.777848	0.716269	0.886077	0.851612	1.3019	1.16275	0.920725	1.11785			GDI2						GDI2	1.53315	1.49458
GRTP1	1.24667	1.19029	1.76084	1.45536	1.69557	1.58222	1.26496	1.13986	1.24823	1.06891									GRTP1
HPS1	1.04363	1.02323	1.22112	1.06609	2.20276	2.04927	1.45911	1.10316	2.24757	1.83582					HPS1		HPS1		HPS1					2.20276	2.04927			2.24757	1.83582
HPS4	0.96296	0.804581	0.566298	0.45889	3.25115	3.06775	1.73291	1.47991	2.02533	1.56166					HPS4	HPS4	HPS4		HPS4					3.25115	3.06775	1.73291	1.47991	2.02533	1.56166
IFT27	1.58517	1.64398	1.01737	0.891967	1.4235	1.30722	0.802669	0.737675	1.27164	1.22766			IFT27						IFT27	1.58517	1.64398
KIAA1147	1.63399	1.54508	6.7255	3.71091	3.11943	2.63963	1.60452	1.19612	2.13684	1.52456			KIAA1147	KIAA1147	KIAA1147		KIAA1147		KIAA1147	1.63399	1.54508	6.7255	3.71091	3.11943	2.63963			2.13684	1.52456
MADD	5.25437	2.51456	7.75979	3.50788	3.81091	2.11139	2.79022	1.7037	1.16853	0.855415			MADD	MADD	MADD	MADD			MADD	5.25437	2.51456	7.75979	3.50788	3.81091	2.11139	2.79022	1.7037
MON1A	1.21518	1.04777	0.876331	0.700786	1.89039	1.71879	1.55854	1.22064	1.31199	1.05909									MON1A
MON1B	1.07202	1.04631	0.556654	0.558062	1.64808	1.47359	1.67399	1.57335	2.04037	1.73335						MON1B	MON1B		MON1B							1.67399	1.57335	2.04037	1.73335
RAB10	1.17914	1.06953	1.02618	1.06689	0.835661	0.902294	0.961156	0.836607	0.615884	0.646358									RAB10
RAB11A	1.06574	0.967274	1.78482	1.46556	1.51842	1.3237	0.87871	0.713399	0.629408	0.64016									RAB11A
RAB11B	0.580151	0.701154	3.53188	3.87691	1.21189	1.24196	0.906372	0.737009	0.892291	0.769336				RAB11B					RAB11B			3.53188	3.87691
RAB12	1.08344	0.992407	1.66946	1.4159	1.70471	1.53756	0.922403	0.845663	1.1415	1.01008									RAB12
RAB13	0.879743	0.854257	1.28522	1.37917	0.72936	0.887101	0.907042	0.951993	1.03282	1.06347									RAB13
RAB14	1.21641	1.12319	2.75432	2.04829	2.44556	2.32523	1.82658	1.69122	2.26318	1.82068				RAB14	RAB14	RAB14	RAB14		RAB14			2.75432	2.04829	2.44556	2.32523	1.82658	1.69122	2.26318	1.82068
RAB15	1.55556	1.21625	3.28249	2.07033	1.97152	1.58652	1.41897	0.96315	1.85179	1.39452				RAB15			RAB15		RAB15			3.28249	2.07033					1.85179	1.39452
RAB17	1.50935	1.31279	2.30104	2.28277	1.63913	1.35785	1.72467	1.4266	1.5156	1.08729				RAB17		RAB17			RAB17			2.30104	2.28277			1.72467	1.4266
RAB18	1.31362	1.22867	2.10352	1.94561	1.95936	1.59485	1.54476	1.32426	2.11614	1.89532				RAB18		RAB18	RAB18		RAB18			2.10352	1.94561			1.54476	1.32426	2.11614	1.89532
RAB19	1.53437	1.29648	1.33407	1.17907	2.06134	1.70012	2.04044	1.58635	1.24844	1.07261						RAB19			RAB19							2.04044	1.58635
RAB1A	1.61518	1.31925	1.05627	0.942166	0.536178	0.559064	0.905223	0.787379	1.14894	1.01892									RAB1A
RAB1B	1.93202	1.44916	1.89218	1.79181	1.92654	1.62112	1.53371	1.1968	2.84072	2.07295				RAB1B			RAB1B		RAB1B			1.89218	1.79181					2.84072	2.07295
RAB20	1.7462	1.5459	1.94954	1.82786	0.659218	0.638071	1.04933	0.887398	1.53068	1.15362			RAB20	RAB20					RAB20	1.7462	1.5459	1.94954	1.82786
RAB21	1.44782	1.6645	2.16996	2.15647	1.37205	1.5591	1.36118	1.769	0.740392	0.828954				RAB21		RAB21			RAB21			2.16996	2.15647			1.36118	1.769
RAB22A	1.31536	1.26489	1.81761	1.62714	0.971267	0.893993	0.839281	0.782967	1.04638	0.997468									RAB22A
RAB23	1.17497	1.17628	1.69631	1.49246	1.01096	1.04151	1.27388	1.26649	0.70087	0.724491									RAB23
RAB24	1.37428	1.26265	1.20058	1.05449	1.12642	1.16152	1.1842	1.18422	1.34369	1.19359									RAB24
RAB25	0.892655	0.880037	3.69819	2.23897	1.64352	1.35737	0.932462	0.815847	1.21557	1.00937				RAB25					RAB25			3.69819	2.23897
RAB26	1.01771	1.14659	1.43698	1.1116	2.16136	2.01333	1.16	1.21809	1.29206	1.1776					RAB26				RAB26					2.16136	2.01333
RAB27A	1.43578	1.23386	2.64292	2.44708	1.72318	1.70755	1.42093	1.40393	2.99341	2.34027				RAB27A		RAB27A	RAB27A		RAB27A			2.64292	2.44708			1.42093	1.40393	2.99341	2.34027
RAB27B	0.901042	0.787685	2.9111	2.6672	2.52776	2.20288	1.41626	1.18136	1.86025	1.79189				RAB27B	RAB27B		RAB27B		RAB27B			2.9111	2.6672	2.52776	2.20288			1.86025	1.79189
RAB28	0.862427	0.705528	1.40019	1.29757	1.0397	0.910099	1.07933	0.81008	1.48476	1.24472									RAB28
RAB2A	0.655489	0.653988	0.975407	0.982572	1.11505	1.03407	1.06759	1.01139	0.913582	0.925189									RAB2A
RAB2B	0.990581	0.929991	1.02268	1.12419	1.30117	1.28659	1.02673	0.952363	1.78168	1.72741							RAB2B		RAB2B									1.78168	1.72741
RAB30	0.949148	0.89468	0.656858	0.545651	1.1795	1.08458	0.649852	0.67223	1.12539	1.11705									RAB30
RAB31	1.10532	0.970535	0.953615	0.917701	0.856312	0.88874	1.15476	1.07939	1.10854	1.09948									RAB31
RAB32	1.11519	1.18225	1.30384	1.20081	1.08717	1.0127	1.35964	1.18585	1.10727	1.06171									RAB32
RAB33A	1.0985	0.884668	2.76097	2.58694	1.9685	1.52166	2.20756	1.78465	0.762597	0.760889				RAB33A		RAB33A			RAB33A			2.76097	2.58694			2.20756	1.78465
RAB33B	1.72887	1.13246	0.906024	0.739769	1.58734	1.13775	1.4093	1.05785	1.70831	1.61475							RAB33B		RAB33B									1.70831	1.61475
RAB34	2.11778	1.63679	1.25877	0.979064	1.2643	0.958682	1.76403	1.29406	0.861023	0.831088			RAB34						RAB34	2.11778	1.63679
RAB35	0.796633	0.568437	1.42978	1.14262	1.13263	1.12913	1.11792	0.875153	1.59458	1.34391									RAB35
RAB36	0.951178	0.709607	1.01353	0.744699	3.88126	3.05914	1.51044	1.30222	3.31898	2.48222					RAB36		RAB36		RAB36					3.88126	3.05914			3.31898	2.48222
RAB37	0.618636	0.645271	1.49062	1.1157	2.22492	1.56222	1.02227	0.816764	2.06048	1.81816							RAB37		RAB37									2.06048	1.81816
RAB38	1.32081	1.15667	1.8574	1.41213	3.36554	2.50182	0.989314	0.748061	1.92437	1.73379					RAB38		RAB38		RAB38					3.36554	2.50182			1.92437	1.73379
RAB39	1.09903	0.877602	1.15403	1.00378	1.20842	1.00416	0.937413	0.815507	1.6167	1.47167							RAB39		RAB39									1.6167	1.47167
RAB39B	1.04191	0.979952	1.26511	1.06984	1.7726	1.60799	1.20332	1.0848	1.83609	1.68749							RAB39B		RAB39B									1.83609	1.68749
RAB3A	1.52777	1.19881	1.30875	0.8752	4.96165	3.31788	0.937814	0.750576	0.305307	0.333606					RAB3A		RAB3A		RAB3A					4.96165	3.31788			0.305307	0.333606
RAB3B	1.13613	1.05008	1.75117	1.40245	2.66959	2.24516	1.67906	1.79807	0.7222	0.794523					RAB3B	RAB3B			RAB3B					2.66959	2.24516	1.67906	1.79807
RAB3C	1.13535	1.09918	2.66537	2.54096	0.930492	0.855084	1.53521	1.27527	0.704901	0.713124				RAB3C					RAB3C			2.66537	2.54096
RAB3D	2.01177	1.6459	1.88419	1.62017	1.76372	1.56133	1.51078	1.1566	1.02494	1.02183			RAB3D						RAB3D	2.01177	1.6459
RAB3IL1	1.25689	0.944482	0.298637	0.235385	1.65956	1.53483	1.27324	0.718061	1.99213	1.46							RAB3IL1		RAB3IL1									1.99213	1.46
RAB3IP	1.09357	1.15791	0.527584	0.474215	0.992165	0.840383	1.29083	1.25761	1.13241	1.12502									RAB3IP
RAB40A	0.79383	0.710445	1.3334	1.23267	0.815609	0.96639	1.29522	1.21449	1.17295	1.16782									RAB40A
RAB40AL	1.18214	1.01443	2.52189	2.216	2.92008	2.51447	1.72095	1.38857	4.54346	3.72006				RAB40AL	RAB40AL	RAB40AL	RAB40AL		RAB40AL			2.52189	2.216	2.92008	2.51447	1.72095	1.38857	4.54346	3.72006
RAB40B	1.08985	0.998358	1.16459	1.07413	1.27633	1.31195	1.14176	1.12487	1.66157	1.51134							RAB40B		RAB40B									1.66157	1.51134
RAB40C	1.3493	1.48878	3.31437	2.9485	4.83284	3.47822	1.49502	1.20842	1.00662	1.01094				RAB40C	RAB40C				RAB40C			3.31437	2.9485	4.83284	3.47822
RAB41	1.17437	1.09295	1.9403	2.01143	1.80461	1.5541	1.17875	1.21457	1.72218	1.65811				RAB41			RAB41		RAB41			1.9403	2.01143					1.72218	1.65811
RAB42	1.0672	1.13148	2.54212	2.51478	1.64819	1.57724	1.56862	1.77981	1.15325	1.17153				RAB42		RAB42			RAB42			2.54212	2.51478			1.56862	1.77981
RAB43	2.77197	1.45264	1.58913	0.843781	5.59022	2.58993	1.97903	1.20877	0.511575	0.389877					RAB43		RAB43		RAB43					5.59022	2.58993			0.511575	0.389877
RAB44	2.25655	1.72118	0.911398	0.578725	2.25743	1.63879	1.71585	1.48139	1.30466	1.15825			RAB44			RAB44			RAB44	2.25655	1.72118					1.71585	1.48139
RAB4A	0.979489	0.773094	0.822428	0.711844	1.36749	1.22029	1.7996	1.55009	1.40889	1.29385						RAB4A			RAB4A							1.7996	1.55009
RAB4B	1.70058	1.29003	1.8099	1.12598	3.17425	2.15729	2.90396	2.4381	2.31339	2.171					RAB4B	RAB4B	RAB4B		RAB4B					3.17425	2.15729	2.90396	2.4381	2.31339	2.171
RAB5A	0.567558	0.570015	1.296	1.28604	0.856274	0.972922	1.35519	1.05474	0.798924	0.744202									RAB5A
RAB5B	0.944731	0.710589	0.704752	0.586447	1.54887	1.21657	1.27889	1.01818	1.85038	1.49192							RAB5B		RAB5B									1.85038	1.49192
RAB5C	0.987509	0.917357	1.50413	1.61112	1.92437	1.60543	1.4572	1.20649	1.82385	1.62221							RAB5C		RAB5C									1.82385	1.62221
RAB6A	0.623647	0.624657	1.31103	1.10276	1.78958	1.49474	1.41617	1.32474	1.31627	1.2707									RAB6A
RAB6B	1.50054	1.2448	1.53538	1.52215	1.17818	1.03034	1.83218	1.67774	2.80255	2.10468						RAB6B	RAB6B		RAB6B							1.83218	1.67774	2.80255	2.10468
RAB6C	1.39268	1.16749	1.07125	1.12406	1.12195	1.06919	1.35201	1.22309	1.5033	1.4198							RAB6C		RAB6C									1.5033	1.4198
RAB7A	5.98502	5.34429	1.43863	1.21493	1.72383	1.63098	3.66831	3.02528	1.91615	2.13848			RAB7A			RAB7A	RAB7A		RAB7A	5.98502	5.34429					3.66831	3.02528	1.91615	2.13848
RAB7B	1.5783	1.32695	1.15151	0.971496	1.58516	1.49232	2.70552	2.314	1.37845	1.28494						RAB7B			RAB7B							2.70552	2.314
RAB7L1	1.2738	1.17755	1.19961	1.17839	1.26986	1.31619	1.35283	1.44187	0.869841	0.836299						RAB7L1			RAB7L1							1.35283	1.44187
RAB8A	1.01576	0.900995	0.941302	0.787708	2.08936	1.814	1.89622	1.46127	0.773053	0.801879					RAB8A	RAB8A			RAB8A					2.08936	1.814	1.89622	1.46127
RAB8B	1.40071	1.11628	1.3036	1.15948	1.42943	1.07416	1.51903	1.2358	0.863299	0.828899									RAB8B
RAB9A	1.03175	0.820461	1.10391	1.07755	0.809855	0.771492	1.33229	1.12804	1.92942	1.6882							RAB9A		RAB9A									1.92942	1.6882
RAB9B	1.38083	1.19779	1.14798	0.972689	1.29508	1.18134	1.47177	1.25847	1.42696	1.26761									RAB9B
RABAC1	2.53626	2.22892	2.43997	1.90372	1.71592	1.26308	1.95835	2.2187	0.877228	0.801507			RABAC1	RABAC1		RABAC1			RABAC1	2.53626	2.22892	2.43997	1.90372			1.95835	2.2187
RABGAP1	1.43277	1.3578	1.79795	1.62773	1.29245	1.15607	1.56453	1.51452	1.47104	1.23669						RABGAP1			RABGAP1							1.56453	1.51452
RABGAP1L	0.937317	1.04381	1.21965	1.366	0.831903	0.789649	0.711668	0.899865	0.552038	0.640284									RABGAP1L
RABGEF1	3.20818	2.15101	2.31406	1.42935	1.4949	1.12748	1.21039	0.956517	1.62256	1.38931			RABGEF1				RABGEF1		RABGEF1	3.20818	2.15101							1.62256	1.38931
RABGGTA	1.25627	0.945355	4.15683	2.62348	2.22958	1.24949	3.93849	3.00586	0.795588	0.716255				RABGGTA		RABGGTA			RABGGTA			4.15683	2.62348			3.93849	3.00586
RABGGTB	2.0421	1.5589	2.57888	2.20255	0.89309	0.796389	1.3396	1.17446	0.605633	0.464021			RABGGTB	RABGGTB			RABGGTB		RABGGTB	2.0421	1.5589	2.57888	2.20255					0.605633	0.464021
RABL2A	1.9639	1.87541	3.59235	2.69963	1.24537	1.24275	3.23364	3.10742	1.08119	0.872788			RABL2A	RABL2A		RABL2A			RABL2A	1.9639	1.87541	3.59235	2.69963			3.23364	3.10742
RABL2B	2.1643	1.98753	2.16722	1.86821	0.860851	0.919162	2.58671	2.40374	0.654401	0.663174			RABL2B	RABL2B		RABL2B			RABL2B	2.1643	1.98753	2.16722	1.86821			2.58671	2.40374
RABL3	1.6978	1.36928	1.05036	0.913458	1.31606	1.48899	1.45197	1.41893	0.175104	0.192665						RABL3	RABL3		RABL3							1.45197	1.41893	0.175104	0.192665
RABL4	2.21528	2.08493	1.83358	1.43994	1.0944	1.09892	1.3344	1.39259	0.730184	0.680072			RABL4						RABL4	2.21528	2.08493
RABL5	2.09893	1.84128	1.96132	2.01328	1.23483	1.336	1.56021	1.63039	0.832935	0.743509			RABL5	RABL5		RABL5			RABL5	2.09893	1.84128	1.96132	2.01328			1.56021	1.63039
RASEF	0.777861	0.669948	1.09349	0.883505	1.16721	1.19637	1.13203	1.03291	1.44429	1.41403							RASEF		RASEF									1.44429	1.41403
RIN1	4.54945	3.04692	7.12108	2.78125	5.10799	2.89245	2.06449	1.42581	1.58276	1.35172			RIN1	RIN1	RIN1	RIN1			RIN1	4.54945	3.04692	7.12108	2.78125	5.10799	2.89245	2.06449	1.42581
RIN2	1.31185	1.25448	1.41228	1.19976	3.84881	2.81025	1.08018	0.862607	1.2083	1.0927					RIN2				RIN2					3.84881	2.81025
RIN3	1.41808	1.09617	1.49632	1.06894	1.08634	1.07321	1.77429	1.69247	1.7971	1.60865						RIN3	RIN3		RIN3							1.77429	1.69247	1.7971	1.60865
RINL	0.965949	0.871216	1.71895	1.429	1.85262	1.65471	1.61752	1.62346	2.71936	2.1202						RINL	RINL		RINL							1.61752	1.62346	2.71936	2.1202
SBF1	0.339289	0.407158	1.84575	1.71644	1.14043	1.17724	1.76702	1.48374	1.82754	1.55866			SBF1			SBF1	SBF1		SBF1	0.339289	0.407158					1.76702	1.48374	1.82754	1.55866
SBF2	0.491744	0.491115	1.36217	1.32307	1.74708	1.31263	1.56625	1.05129	2.63982	1.88721			SBF2				SBF2		SBF2	0.491744	0.491115							2.63982	1.88721
SGSM1	1.17548	0.906973	0.903334	0.733225	2.54925	2.07065	1.19216	1.09484	1.34526	1.27628					SGSM1				SGSM1					2.54925	2.07065
SGSM2	5.71625	5.91727	5.82297	3.76437	9.57163	7.53376	1.67497	1.58465	2.26066	2.15665			SGSM2	SGSM2	SGSM2	SGSM2	SGSM2		SGSM2	5.71625	5.91727	5.82297	3.76437	9.57163	7.53376	1.67497	1.58465	2.26066	2.15665
SGSM3	1.36394	1.28147	1.55424	1.23505	2.61057	1.92877	1.58153	1.47923	1.49837	1.24542					SGSM3	SGSM3			SGSM3					2.61057	1.92877	1.58153	1.47923
SMCR8	0.823397	1.04213	5.25899	3.92164	2.42107	2.08924	1.91742	1.7301	1.35814	1.27073				SMCR8	SMCR8	SMCR8			SMCR8			5.25899	3.92164	2.42107	2.08924	1.91742	1.7301
ST5	1.39753	1.31664	1.81763	1.33578	1.95363	1.37596	1.70766	1.74307	3.72115	3.00063						ST5	ST5		ST5							1.70766	1.74307	3.72115	3.00063
TBC1D1	2.10321	1.81065	1.12296	1.04134	0.523401	0.555679	1.03702	0.929992	1.00507	0.927147			TBC1D1						TBC1D1	2.10321	1.81065
TBC1D10A	2.00206	1.81968	2.12414	1.61139	1.3852	1.34486	1.46152	1.18299	0.951651	0.750969			TBC1D10A						TBC1D10A	2.00206	1.81968
TBC1D10B	1.16454	0.96012	2.11164	1.51883	1.47848	1.19693	1.69613	1.38653	1.40741	1.09904						TBC1D10B			TBC1D10B							1.69613	1.38653
TBC1D10C	2.5375	2.19084	5.47315	5.20177	2.50612	2.4557	1.85421	1.76804	2.34551	2.48743			TBC1D10C	TBC1D10C	TBC1D10C	TBC1D10C	TBC1D10C		TBC1D10C	2.5375	2.19084	5.47315	5.20177	2.50612	2.4557	1.85421	1.76804	2.34551	2.48743
TBC1D12	1.63321	1.63875	1.27834	1.20232	1.03381	0.932694	1.38422	1.29485	2.18055	1.90529			TBC1D12				TBC1D12		TBC1D12	1.63321	1.63875							2.18055	1.90529
TBC1D13	0.940309	0.995399	2.71716	2.76796	1.97041	1.85537	1.67358	1.81172	2.97566	2.58947				TBC1D13	TBC1D13	TBC1D13	TBC1D13		TBC1D13			2.71716	2.76796	1.97041	1.85537	1.67358	1.81172	2.97566	2.58947
TBC1D14	0.778305	0.65476	1.13631	1.15571	0.712288	0.716757	0.8826	0.832757	1.16929	1.05816									TBC1D14
TBC1D15	0.40658	0.376613	2.0884	1.979	1.89807	1.74298	0.66805	0.614742	0.520114	0.487148			TBC1D15	TBC1D15	TBC1D15		TBC1D15		TBC1D15	0.40658	0.376613	2.0884	1.979	1.89807	1.74298			0.520114	0.487148
TBC1D16	0.891804	0.942461	3.18281	3.66362	1.92826	2.62799	0.989412	1.29757	0.820348	0.926244				TBC1D16	TBC1D16				TBC1D16			3.18281	3.66362	1.92826	2.62799
TBC1D17	1.33405	1.11506	2.09369	1.56364	1.22411	1.13939	0.843375	0.866274	0.955117	0.903187									TBC1D17
TBC1D19	1.12432	1.0329	0.771625	0.728264	1.33852	1.22644	1.36623	1.34761	0.704032	0.616298									TBC1D19
TBC1D2	1.93114	1.83099	1.66437	1.86887	1.54444	1.71805	1.64949	1.59561	1.48951	1.222			TBC1D2			TBC1D2			TBC1D2	1.93114	1.83099					1.64949	1.59561
TBC1D20	0.978807	0.802533	1.48525	1.37145	1.98677	1.87512	0.758432	0.690037	2.45809	2.1279					TBC1D20		TBC1D20		TBC1D20					1.98677	1.87512			2.45809	2.1279
TBC1D21	1.04985	1.20153	1.30587	1.23999	3.33554	3.18507	0.975924	1.08149	1.30044	1.20897					TBC1D21				TBC1D21					3.33554	3.18507
TBC1D22A	1.02117	1.05546	1.00863	0.787429	3.67238	2.91274	1.09441	1.06012	1.21753	1.19041					TBC1D22A				TBC1D22A					3.67238	2.91274
TBC1D22B	1.04823	1.10999	0.991446	0.957341	2.40949	1.9998	0.86427	0.788025	0.974185	0.92169					TBC1D22B				TBC1D22B					2.40949	1.9998
TBC1D23	1.11172	1.03331	1.23728	1.08342	0.567772	0.644896	1.53693	1.89913	1.87883	1.9693						TBC1D23	TBC1D23		TBC1D23							1.53693	1.89913	1.87883	1.9693
TBC1D24	1.29001	1.03814	1.18892	0.9353	2.37151	2.02653	1.4495	1.16888	0.816371	0.646445					TBC1D24				TBC1D24					2.37151	2.02653
TBC1D25	1.21672	1.05564	1.07355	1.00468	0.796485	0.889573	0.987612	1.15617	2.02858	1.75635							TBC1D25		TBC1D25									2.02858	1.75635
TBC1D26	1.48831	1.20924	1.09973	0.832007	1.57523	1.44235	1.14289	1.13404	0.368721	0.339727							TBC1D26		TBC1D26									0.368721	0.339727
TBC1D27	0.67429	0.745459	1.37957	1.20224	1.87696	1.21055	1.6011	1.32304	2.5704	1.80786						TBC1D27	TBC1D27		TBC1D27							1.6011	1.32304	2.5704	1.80786
TBC1D28	0.657017	0.732483	2.31836	1.61279	3.89975	3.03536	1.20237	0.844631	3.10607	2.2924					TBC1D28		TBC1D28		TBC1D28					3.89975	3.03536			3.10607	2.2924
TBC1D29	1.03591	1.66878	4.80972	3.95173	2.22184	2.35651	1.13159	1.14411	1.92181	1.83834				TBC1D29	TBC1D29		TBC1D29		TBC1D29			4.80972	3.95173	2.22184	2.35651			1.92181	1.83834
TBC1D2B	2.20638	2.43295	2.0134	2.47533	0.881023	1.05454	0.819665	0.857768	0.914211	1.01339			TBC1D2B	TBC1D2B					TBC1D2B	2.20638	2.43295	2.0134	2.47533
TBC1D3	2.08606	1.64535	2.03441	1.75408	1.07519	1.02241	1.0672	1.07219	0.847717	0.743341			TBC1D3	TBC1D3					TBC1D3	2.08606	1.64535	2.03441	1.75408
TBC1D30	1.34362	1.17787	0.968347	0.870354	1.11578	0.983237	1.20076	1.23497	0.668043	0.652851									TBC1D30
TBC1D32	1.30967	1.1283	1.31638	1.11761	1.14504	1.08604	1.10475	0.937153	1.1642	1.04456									TBC1D32
TBC1D3C	1.56538	1.50132	2.82127	2.49738	0.922583	1.01913	1.22459	1.27023	0.742149	0.697899			TBC1D3C	TBC1D3C					TBC1D3C	1.56538	1.50132	2.82127	2.49738
TBC1D3F	2.11602	1.85134	1.8462	1.61307	1.03141	0.978807	1.45416	1.66769	0.661298	0.662641			TBC1D3F			TBC1D3F			TBC1D3F	2.11602	1.85134					1.45416	1.66769
TBC1D4	1.96445	1.58923	2.4871	1.65305	1.38691	1.06293	1.23934	0.95545	0.76485	0.637058			TBC1D4						TBC1D4	1.96445	1.58923
TBC1D5	1.92646	1.81975	1.46977	1.38062	1.44078	1.37827	1.16453	1.23262	1.11253	1.05876			TBC1D5						TBC1D5	1.92646	1.81975
TBC1D7	1.37452	1.23579	1.79606	1.27626	1.62281	1.40357	1.41764	1.55342	1.70037	1.51979						TBC1D7	TBC1D7		TBC1D7							1.41764	1.55342	1.70037	1.51979
TBC1D8	2.62187	2.13609	2.3099	1.87531	0.836863	0.840412	1.61507	1.42538	1.86453	1.46138			TBC1D8	TBC1D8		TBC1D8	TBC1D8		TBC1D8	2.62187	2.13609	2.3099	1.87531			1.61507	1.42538	1.86453	1.46138
TBC1D8B	1.04627	0.939326	1.541	1.15548	1.07392	1.11943	1.52677	1.28965	1.11391	0.897069									TBC1D8B
TBC1D9	1.88147	1.40559	1.43744	1.32301	1.41014	1.16993	1.63639	1.26907	0.684909	0.636826									TBC1D9
TBC1D9B	2.6161	2.34585	1.67536	1.6648	1.07979	1.18984	2.05019	2.0231	0.775706	0.746964			TBC1D9B			TBC1D9B			TBC1D9B	2.6161	2.34585					2.05019	2.0231
TBCK	0.977071	0.969918	1.37194	1.27696	2.94557	2.34613	1.93874	1.6599	1.62237	1.4433					TBCK	TBCK	TBCK		TBCK					2.94557	2.34613	1.93874	1.6599	1.62237	1.4433
TPC11	1.22095	1.09134	0.25534	0.232133	0.913671	1.14332	1.23024	1.04943	1.91734	1.67563				TPC11			TPC11		TPC11			0.25534	0.232133					1.91734	1.67563
TPC13	1.81549	1.64133	0.440003	0.450306	0.993841	1.09129	1.42835	1.25083	2.10206	1.82769			TPC13				TPC13		TPC13	1.81549	1.64133							2.10206	1.82769
TPPC8	1.67374	1.50799	1.30458	1.00172	1.73039	1.49507	0.950012	0.843768	1.6078	1.59002			TPPC8				TPPC8		TPPC8	1.67374	1.50799							1.6078	1.59002
TRAPPC1	1.52324	1.491	0.63349	0.729994	1.06123	0.855416	0.772995	0.623869	1.4848	1.45582			TRAPPC1				TRAPPC1		TRAPPC1	1.52324	1.491							1.4848	1.45582
TRAPPC10	0.666596	0.626639	0.917189	0.887094	1.10597	1.12078	1.2552	1.02712	2.11977	1.83666							TRAPPC10		TRAPPC10									2.11977	1.83666
TRAPPC2	1.06776	1.0056	2.36396	1.28588	3.68015	2.3371	1.49807	1.1659	1.45253	1.10995					TRAPPC2				TRAPPC2					3.68015	2.3371
TRAPPC2L	1.14687	1.26409	3.18217	0.786053	1.03633	1.16681	0.957627	0.79066	1.29002	1.2514									TRAPPC2L
TRAPPC3	0.913611	0.829579	0.47925	0.499197	1.86015	2.01062	1.39889	1.19453	1.35598	1.35066					TRAPPC3				TRAPPC3					1.86015	2.01062
TRAPPC3L	0.843342	0.950483	2.7912	2.17387	2.95906	2.20603	1.15362	1.03216	1.68421	1.51228				TRAPPC3L	TRAPPC3L		TRAPPC3L		TRAPPC3L			2.7912	2.17387	2.95906	2.20603			1.68421	1.51228
TRAPPC4	1.10421	1.26557	1.15448	1.11637	1.74869	1.57978	1.1727	1.19512	1.1806	1.13926									TRAPPC4
TRAPPC5	1.36257	1.16826	1.43672	0.587247	1.06917	0.938521	0.705346	0.433298	0.968294	0.724889									TRAPPC5
TRAPPC6A	1.13514	0.942035	0.20195	0.202768	0.849988	0.795541	0.932344	0.630101	1.88459	1.55098				TRAPPC6A			TRAPPC6A		TRAPPC6A			0.20195	0.202768					1.88459	1.55098
TRAPPC6B	0.975348	0.973012	1.18197	1.07784	3.04385	2.36173	1.34747	0.99621	1.13085	0.919909					TRAPPC6B				TRAPPC6B					3.04385	2.36173
TRAPPC9	0.443826	0.478233	0.429219	0.578345	0.900567	0.865751	2.34296	1.46283	0.705158	0.57541			TRAPPC9			TRAPPC9			TRAPPC9	0.443826	0.478233					2.34296	1.46283
TTC15	0.744213	0.616698	0.564329	0.652847	1.46839	1.24875	1.27914	1.06359	2.494	1.92721							TTC15		TTC15									2.494	1.92721
USP6	1.41194	1.40219	5.88402	5.68329	2.21784	2.38139	2.4171	2.37537	1.5238	1.37105				USP6	USP6	USP6			USP6			5.88402	5.68329	2.21784	2.38139	2.4171	2.37537
USP6NL	0.932369	0.941677	0.957394	0.892225	1.43808	1.03038	1.22992	1.03866	1.4018	1.23848									USP6NL
VAMP7	0.701478	0.873682	0.960655	1.11999	2.06863	1.9503	2.63483	1.61851	1.90415	1.34749					VAMP7	VAMP7			VAMP7					2.06863	1.9503	2.63483	1.61851
VPS39	3.90172	3.00355	1.29723	1.03125	1.87627	1.68646	1.09006	0.871569	0.971509	1.04847			VPS39						VPS39	3.90172	3.00355
VPS9D1	0.477064	0.50954	5.22761	5.03557	3.05257	2.39491	2.06955	1.71438	1.77333	1.39413			VPS9D1	VPS9D1	VPS9D1	VPS9D1	VPS9D1		VPS9D1	0.477064	0.50954	5.22761	5.03557	3.05257	2.39491	2.06955	1.71438	1.77333	1.39413

## Sheet: ranking
INCREASER	Rank	LC3B	ATG12	WIPI2	GABARAP	STX17		DECREASER	LC3B	ATG12	STX17	INCREASER combined	Rank	LC3B + ATG12	LC3B + WIPI2	LC3B + GABARAP	LC3B + STX17	ATG12 + WIPI	ATG12 + GABARAP	ATG12 + STX17	WIPI2 + GABARAP	WIPI2 + STX17	GABARAP + STX17	LC3B + ATG12 + WIPI2	LC3B + ATG12 + GABARAP	LC3B + ATG12 + STX17	LC3B + WIPI2 + GABARAP	LC3B + WIPI2 + STX17	LC3B + GABARAP + STX17	ATG12 + WIPI2 + GABARAP	ATG12 + WIPI2 + STX17	ATG12 + GABARAP + STX17	WIPI2 + GABARAP + STX17
	1	RAB7A	DENND4A	SGSM2	RABL2A	RAB40AL			SBF2	DENND1C	RABGGTB		1	SGSM2	SGSM2	RAB7A	TBC1D10C	DENND4A	USP6	TBC1D10C	DENND2D	CCZ1	DNAJC27	SGSM2	SGSM2	SGSM2	SGSM2	SGSM2	RAB7A	SGSM2	DENND4A	TBC1D10C	RAB4B
	2	SGSM2	USP6	DENND4A	RAB7A	ST5			VPS9D1	TPC11	TBC1D15		2	MADD	RIN1	MADD	SGSM2	SGSM2	RABGGTA	DENND4A	RAB4B	RAB36	C9ORF72	MADD	MADD	TBC1D10C	RIN1	KIAA1147	TBC1D10C	RIN1	SGSM2	DNAJC27	VPS9D1
	3	RIN1	TBC1D10C	CCZ1	RABGGTA	RAB36			TRAPPC9	TRAPPC6A	RAB43		3	RIN1	MADD	CHML	KIAA1147	RIN1	DNAJC27	DNAJC27	VPS9D1	TBC1D28	RAB4B	RIN1	RIN1	KIAA1147	MADD	TBC1D10C	SGSM2	TBC1D10C	KIAA1147	VPS9D1	CCZ1
	4	MADD	VPS9D1	RAB40C	RAB4B	TBC1D13			SBF1		DENND1B		4	TBC1D10C	TBC1D10C	TBC1D9B	SBF2	KIAA1147	RABL2A	TBC1D13	MADD	SGSM2	ST5	TBC1D10C	TBC1D10C	RABGGTB	TBC1D10C	VPS9D1	VPS9D1	MADD	VPS9D1	SGSM2	TBC1D10C
	5	VPS39	KIAA1147	RAB3A	DENND6A	RAB27A			TBC1D15		TBC1D26		5	RABAC1	KIAA1147	RABL2B	VPS9D1	RAB40C	MADD	SGSM2	USP6	DENND4A	TBC1D10C	KIAA1147	RABAC1	TBC1D8	VPS9D1	TBC1D15	TBC1D8	VPS9D1	TBC1D10C	TBC1D13	SGSM2
	6	TBC1D9B	SMCR8	RIN1	DNAJC27	TBC1D28					RAB3A		6	TBC1D2B	ALS2CL	RABL2A	RAB7A	VPS9D1	TBC1D10C	CCZ1	CCZ1	RAB40AL	RAB7A	VPS9D1	TBC1D8	VPS9D1			SBF1	USP6	CCZ1	CCZ1	TBCK
	7	RABGEF1	SGSM2	TBC1D28	RAB7B	CCZ1					RABL3		7	RABL2A	DENND4B	RABAC1	TBC1D8	TBC1D10C	VPS9D1	RAB40AL	RIN1	TBC1D10C	TBC1D13	DENND4B	RABL2A	TBC1D15				CCZ1	TBC1D29	RAB14	HPS4
	8	TBC1D10C	MADD	RAB36	RABL2B	C9ORF72		included because of z-score					8	DENND4B	VPS9D1	SGSM2	SBF1	CCZ1	SMCR8	RAB27A	SGSM2	RAB4B	CCZ1	TBC1D15	VPS9D1					SMCR8	RAB40AL	DENND2C	RAB14
	9	TBC1D8	TBC1D29	RAB43	DENND2D	TBC1D10C			RAB5A	RAB30	TRAPPC9		9	TBC1D8	TBC1D15	TBC1D10C	TBC1D12	MADD	RAB33A	TBC1D29	TBC1D10C	HPS4	RAB6B		RABL2B					RAB40AL	RAB27B	RAB40AL	RAB40AL
	10	RABAC1	RIN1	TBC1D21	USP6	DNAJC27				RAB5B	RAB3C		10	KIAA1147		RIN1	AVL9	USP6	RIN1	KIAA1147	TBCK	KIAA1147	RAB40AL		RABL5					RAB14	TRAPPC3L	RAB27A	TBC1D13
	11	TBC1D2B	RAB11B	RIN2	C9ORF72	RAB1B				RAB3IP	FNIP1		11	VPS9D1		VPS9D1	RABGGTB	TBC1D29	SGSM2	RAB27B	HPS4	RAB38	RAB14							TBC1D13	RAB14	TBC1D8	DENND2C
	12	CHML	DNAJC27	TBC1D22A	CHML	RAB6B				RAB4A			12	RABL2B		TBC1D8	RABGEF1	SMCR8	TBC1D13	RAB14	RAB3B	RAB14	RINL							DENND2C	TBC1D13	RAB18
	13	RABL4	RABGGTA	HPS4	RABAC1	RINL				GDI2			13	RABGGTB		FNIP1	TPC13	TBC1D16	RABL2B	VPS9D1	SMCR8	TBC1D13	SGSM2								DENND2C
	14	ALS2CL	TBC1D16	DENND2D	TBC1D9B	RAB4B				MON1B			14	RABL5		RAB44	TBC1D15	RAB27B	RABAC1	DENND5B	RAB14	RAB3A	RAB27A								DENND5B
	15	RABL2B	RAB40C	KIAA1147	MADD	TBC1D20				ANKRD27			15	TBC1D3C		TBC1D3F	TPPC8	RAB40AL	CCZ1	RAB1B	RAB40AL	RAB43	TBC1D23								TBC1D15
	16	TBC1D3F	RABL2A	DENND1B	RAB33A	SGSM2							16	TBC1D3		RABL5	TRAPPC1	TRAPPC3L	RAB42	RAB18	VAMP7	TBC1D29	RIN3
	17	RAB44	RAB27B	RAB38	GDI1	TTC15							17	TBC1D15		TBC1D2		DENND4B	RAB14	RAB15	TBC1D13	DENND5B	VPS9D1
	18	RABL5	CCZ1	TRAPPC2	VPS9D1	SBF2							18	RAB20		TRAPPC9		RAB14	GDI1	TRAPPC3L	RAB8A	TBC1D20	TBCK
	19	DENND4B	TBC1D13	VPS9D1	VAMP7	DENND4A							19			SBF1		TBC1D13	DENND2C	DENND2C	DENND2C	RAB27B	MON1B
	20	RABL2A	RAB25	RAB40AL	SMCR8	TBC1D12							20					DENND2C	RAB17	TPC11	SGSM3	HPS1	HPS4
	21	TBC1D1	RAB33A	TRAPPC6B	TBC1D10C	TBC1D27							21					DENND5B	RAB40AL	RABGGTB		VPS9D1	SBF1
	22	FNIP1	TBC1D3C	MADD	TBCK	DENND5B							22					TBC1D15	RAB21	RAB41		DENND1B	TBC1D27
	23	TBC1D10A	DENND4B	TBCK	RAB6B	RAB18							23						RAB27A	TBC1D8		TRAPPC3L	RAB18
	24	DENND3	RAB3C	RAB4B	RAB14	HPS1							24						RABL5	TRAPPC6A		TBCK	DENND2C
	25	TBC1D2	RAB42	TBC1D10C	RAB19	RAB14							25						TBC1D8	TBC1D15		CCZ1B	TBC1D8
	26	TBC1D5	DENND2C	TRAPPC3L	RAB3B	TRAPPC10							26						RAB18			DENND2C	TBC1D7
	27	TBC1D3	RAB15	RAB3B	RIN3	RAB7A							27									TBC1D15	RABL3
	28	RAB34	RAB27A	RAB27B	TBC1D13	TPC13
	29	RAB3D	TRAPPC3L	RAB14	ST5	RAB37
	30	ALS2	RABGGTB	USP6	TRAPPC9	TBC1D23
	31	AVL9	RAB40AL	TBC1D29	CCZ1	TBC1D29
	32	RABGGTB	RAB14	TBC1D16	TBC1D23	TBC1D25
	33	TBC1D4	RAB17	DENND4B	FNIP1	MON1B
	34	TPC13	TBC1D2B	SGSM1	RAB42	FLCN
	35	IFT27	EVI5	ALS2CL	RIN1	RAB38
	36	TBC1D12	DENND5B	SMCR8	RAB4A	FAM45A
	37	RAB20	RAB21	SGSM3	RAB8A	RAB9A
	38	KIAA1147	RABAC1	TBC1D24	SBF1	RAB27B
	39	TPPC8	TBC1D8	DENND5B	SGSM2	KIAA1147
	40	TBC1D3C	RAB18	HPS1	HPS4	TPC11
	41	GDI2	TBC1D15	TBC1D22B	RINL	CCZ1B
	42	TRAPPC1	RABL5	DENND2C	TBC1D2	HPS4
	43		RABL2B	RAB26	RAB21	DENND6B
	44		RAB41	CCZ1B	MON1B	RAB39B
	45		GDI1	VAMP7	RAB44	DENND4C
	46		RAB20	RAB8A	RABL5	RAB2B
	47		TBC1D3	TRAPPC3	DENND2C	TRAPPC6A
	48		RAB1B	TBC1D20	TBC1D3F	RAB5C
	49			TBC1D13	RAB17	RAB41
	50			TBC1D15	RAB40AL	RIN3
	51				RABGAP1	RAB3IL1
	52				SGSM3	SBF1
	53				TBC1D10B	RAB33B
	54				TBC1D7	TBC1D8
	55				TBC1D8	RAB5B
	56				TBC1D27	TPPC8
	57				ANKRD27	AVL9
	58				RAB7L1	TBC1D7
	59				RABL3	TRAPPC3L
	60				RAB18	RAB15
	61				RAB27A	RAB40B
	62					DENND2A
	63					DENND2C
	64					VPS9D1
	65					RAB39
	66					TBCK
	67					TRAPPC1
	68					RAB6C
	69					RABGEF1
	70					RASEF

## Sheet: L1_GABA_STX17
stdev	L8_93_norm	GABARAP			2				L8_93_norm	GABARAP							L8_94_norm	STX17			2				L8_94_norm	STX17
stdev			Average stdev %		2						Average stdev %								Average stdev %		2						Average stdev %
	Bright Spots		20.2928						Bright ISS		20.2928						Bright Spots		19.2038						Bright ISS		19.2038
siRNA	Number of large spots per cell	stdev Number of large Spots per Cell	% stdev Number of all Spots per Cell	Norm Number of large Spots per Cell					ISS large spots	stdev ISS large spots	% stdev Number of all Spots per Cell	Norm ISS large spots					Number of large spots per cell	stdev Number of large Spots per Cell	% stdev Number of all Spots per Cell	Norm Number of large Spots per Cell					ISS bright spots	stdev ISS large spots	% stdev Number of all Spots per Cell	Norm ISS large spots
MOCK	2.37801	0.170293	7.16114	0.659163	0				0.0130685	0.00166437	12.7357	0.579339	0				0.989258	0.303862	30.7161	1.02755	0				0.0100012	0.00242764	24.2734	0.994635	0
siOT	3.12904	0.877898	28.0565	0.867338	0				0.0180971	0.0058996	32.5998	0.802263	0				1.80961	0.149807	8.27837	1.87967	2	siOT			0.0167222	0.0023697	14.171	1.66304	2	siOT
siOTRaptor #9	7.07698	2.49305	35.2276	1.96167	2	siOTRaptor #9			0.0308748	0.0124946	40.4687	1.36871	2	siOTRaptor #9			2.01424	0.29003	14.399	2.09221	2	siOTRaptor #9			0.0177968	0.00295256	16.5905	1.76991	2	siOTRaptor #9
siOTRaptor #9	8.60812	1.39926	16.2551	2.38609	2	siOTRaptor #9			0.0417661	0.0110507	26.4587	1.85153	2	siOTRaptor #9			1.97003	0.125076	6.3489	2.0463	2	siOTRaptor #9			0.0175014	0.00194421	11.1089	1.74053	2	siOTRaptor #9
siOTAtg12#7	2.25626	0.393623	17.4458	0.625415	0				0.0113414	0.00251093	22.1396	0.502774	1	siOTAtg12#7			0.695084	0.138667	19.9496	0.721992	0				0.00752759	0.00169314	22.4924	0.748629	0
siOTAtg12#7	2.49227	0.566882	22.7456	0.690832	0				0.0132735	0.00296274	22.3207	0.58843	0				0.498297	0.0852095	17.1001	0.517587	1	siOTAtg12#7			0.00543995	0.000948329	17.4327	0.54101	1	siOTAtg12#7
siOT	3.15532	1.4643	46.4073	0.874625	0				0.019609	0.0112372	57.3063	0.869289	0				0.669277	0.158954	23.7501	0.695186	0				0.00792799	0.00160902	20.2954	0.788449	0
siOT	3.86353	1.43252	37.0781	1.07093	0				0.0261347	0.0101939	39.0052	1.15858	0				0.740057	0.0903963	12.2148	0.768706	0				0.00824283	0.00115497	14.0118	0.81976	0
siOT	4.28263	0.910148	21.2521	1.1871	0				0.0263893	0.00658323	24.9466	1.16987	0				0.631975	0.040013	6.33142	0.65644	0				0.0073277	0.000227374	3.10294	0.728749	0
siPLK1 pool	16.4704	8.4675	51.4104	4.56543	2				0.040473	0.0231414	57.1772	1.79421	2				0.837849	0.485668	57.966	0.870284	0				0.00612672	0.003362	54.8744	0.60931	1
RAB27B	5.10934	1.23703	24.2112	1.41626	2	RAB27B			0.0266486	0.00669726	25.1318	1.18136	0				1.79093	0.444638	24.8273	1.86025	2	RAB27B			0.0180177	0.00255262	14.1672	1.79189	2	RAB27B
RAB28	3.89382	0.583554	14.9867	1.07933	0				0.0182734	0.00261034	14.2849	0.81008	0				1.42942	0.260278	18.2086	1.48476	2	RAB28			0.0125159	0.00161579	12.9099	1.24472	0
RAB2A	3.85147	0.556459	14.448	1.06759	0				0.0228144	0.00270034	11.8361	1.01139	0				0.879534	0.104081	11.8337	0.913582	0				0.00930294	0.000937685	10.0794	0.925189	0
RAB2B	3.70406	0.467166	12.6123	1.02673	0				0.021483	0.00329467	15.3362	0.952363	0				1.71528	0.20615	12.0185	1.78168	2	RAB2B			0.0173694	0.00151397	8.71628	1.72741	2	RAB2B
RAB30	2.34443	0.478158	20.3956	0.649852	0				0.0151639	0.00254272	16.7683	0.67223	0				1.08345	0.065135	6.01182	1.12539	0				0.0112321	0.000955889	8.51029	1.11705	0
RAB31	4.16594	1.38946	33.3527	1.15476	0				0.0243483	0.00850964	34.9496	1.07939	0				1.06723	0.1244	11.6564	1.10854	0				0.0110554	0.000995241	9.00227	1.09948	0
RAB32	4.90507	0.949047	19.3483	1.35964	2	RAB32			0.0267498	0.00536415	20.053	1.18585	0				1.06601	0.0974624	9.14274	1.10727	0				0.0106757	0.00113461	10.6279	1.06171	0
RAB33A	7.96408	1.36241	17.107	2.20756	2	RAB33A			0.0402573	0.00746725	18.5488	1.78465	2	RAB33A			0.734176	0.042466	5.78417	0.762597	0				0.00765087	0.000787371	10.2913	0.760889	0
RAB33B	5.08422	0.584806	11.5024	1.4093	2	RAB33B			0.0238626	0.00544574	22.8213	1.05785	0				1.64465	0.39328	23.9128	1.70831	2	RAB33B			0.0162365	0.00452032	27.8404	1.61475	2	RAB33B
RAB34	6.36397	1.29378	20.3298	1.76403	2	RAB34			0.0291907	0.0039679	13.593	1.29406	0				0.828933	0.108606	13.1019	0.861023	0				0.00835673	0.00106527	12.7474	0.831088	0
RAB35	4.03303	0.518124	12.847	1.11792	0				0.0197413	0.00341486	17.2981	0.875153	0				1.53515	0.246715	16.0711	1.59458	2	RAB35			0.0135132	0.00216377	16.0123	1.34391	0
RAB36	5.44912	0.843995	15.4887	1.51044	2	RAB36			0.0293748	0.0074978	25.5246	1.30222	0				3.19529	0.467911	14.6438	3.31898	2	RAB36			0.0249591	0.00256703	10.2849	2.48222	2	RAB36
RAB37	3.68796	0.327766	8.88746	1.02227	0				0.0184242	0.000690105	3.74564	0.816764	0				1.98369	0.41049	20.6932	2.06048	2	RAB37			0.0182819	0.00253764	13.8806	1.81816	2	RAB37
RAB38	3.56908	0.396179	11.1003	0.989314	0				0.0168744	0.00137821	8.16743	0.748061	0				1.85265	0.155861	8.41285	1.92437	2	RAB38			0.0174335	0.00278179	15.9565	1.73379	2	RAB38
RAB39	3.38184	0.403389	11.9281	0.937413	0				0.0183958	0.00315864	17.1704	0.815507	0				1.55645	0.221968	14.2611	1.6167	2	RAB39			0.0147979	0.00147109	9.9412	1.47167	2	RAB39
RAB39B	4.34113	1.04429	24.0556	1.20332	0				0.0244705	0.00782491	31.9769	1.0848	0				1.76766	0.284847	16.1143	1.83609	2	RAB39B			0.016968	0.00258108	15.2115	1.68749	2	RAB39B
RAB3A	3.38328	0.364792	10.7822	0.937814	0				0.0169311	0.00290423	17.1532	0.750576	0				0.293929	0.060132	20.458	0.305307	1	RAB3A			0.00335447	0.000802505	23.9235	0.333606	1	RAB3A
RAB3B	6.05741	2.15601	35.5929	1.67906	2	RAB3B			0.04056	0.0201947	49.7898	1.79807	2	RAB3B			0.695285	0.203939	29.3318	0.7222	0				0.00798906	0.00185541	23.2244	0.794523	0
RAB3C	5.53849	2.516	45.4275	1.53521	2	RAB3C			0.0287669	0.0115674	40.2108	1.27527	0				0.67863	0.134409	19.8059	0.704901	0				0.00717059	0.00183272	25.5589	0.713124	0
RAB3D	5.45034	1.17397	21.5394	1.51078	2	RAB3D			0.0260901	0.00495272	18.9831	1.1566	0				0.986741	0.235271	23.8432	1.02494	0				0.0102747	0.00176833	17.2106	1.02183	0
RAB40A	4.67267	0.850671	18.2052	1.29522	0				0.0273958	0.00691564	25.2434	1.21449	0				1.12924	0.360878	31.9576	1.17295	0				0.0117426	0.00264102	22.4909	1.16782	0
RAB40AL	6.20854	1.23577	19.9044	1.72095	2	RAB40AL			0.0313227	0.00659626	21.059	1.38857	2	RAB40AL			4.37413	0.85791	19.6133	4.54346	2	RAB40AL			0.0374058	0.0047345	12.6571	3.72006	2	RAB40AL
RAB40B	4.11904	0.37048	8.99432	1.14176	0				0.0253742	0.00378573	14.9196	1.12487	0				1.59964	0.410245	25.646	1.66157	2	RAB40B			0.0151968	0.00360519	23.7233	1.51134	2	RAB40B
RAB40C	5.39348	0.671803	12.4558	1.49502	2	RAB40C			0.0272591	0.00408461	14.9844	1.20842	0				0.969101	0.125483	12.9484	1.00662	0				0.0101652	0.00137427	13.5194	1.01094	0
RAB41	4.2525	0.633302	14.8925	1.17875	0				0.0273978	0.00553414	20.1992	1.21457	0				1.658	0.269345	16.2452	1.72218	2	RAB41			0.0166726	0.00283427	16.9996	1.65811	2	RAB41
RAB42	5.65899	1.1478	20.2827	1.56862	2	RAB42			0.0401482	0.0116882	29.1127	1.77981	2	RAB42			1.11027	0.263997	23.7777	1.15325	0				0.01178	0.0025364	21.5315	1.17153	0
RAB43	7.1396	1.91989	26.8907	1.97903	2	RAB43			0.0272668	0.0061411	22.5223	1.20877	0				0.492509	0.0868054	17.6251	0.511575	1	RAB43			0.00392028	0.000654867	16.7046	0.389877	1	RAB43
RAB44	6.19016	1.59113	25.7042	1.71585	2	RAB44			0.0334165	0.00935619	27.9988	1.48139	2	RAB44			1.25604	0.331706	26.409	1.30466	0				0.0116464	0.00247931	21.2881	1.15825	0
RAB4A	6.4923	0.543373	8.3695	1.7996	2	RAB4A			0.0349663	0.0054168	15.4915	1.55009	2	RAB4A			1.35638	0.308503	22.7447	1.40889	2	RAB4A			0.0130098	0.00241373	18.5531	1.29385	0
RAB4B	10.4764	2.74529	26.2045	2.90396	2	RAB4B			0.0549975	0.0115105	20.9291	2.4381	2	RAB4B			2.22717	0.571963	25.6811	2.31339	2	RAB4B			0.0218298	0.00618954	28.3537	2.171	2	RAB4B
RAB5A	4.88901	0.594719	12.1644	1.35519	2	RAB5A			0.0237923	0.00352187	14.8025	1.05474	0				0.769149	0.289643	37.6576	0.798924	0				0.00748308	0.00312525	41.7643	0.744202	0
RAB5B	4.61375	0.398719	8.64198	1.27889	0				0.0229676	0.00364117	15.8535	1.01818	0				1.78141	0.260718	14.6355	1.85038	2	RAB5B			0.0150015	0.00160912	10.7264	1.49192	2	RAB5B
RAB5C	5.25705	0.941511	17.9095	1.4572	2	RAB5C			0.0272155	0.00479335	17.6126	1.20649	0				1.75588	0.464561	26.4574	1.82385	2	RAB5C			0.0163116	0.00295537	18.1183	1.62221	2	RAB5C
RAB6A	5.10904	0.561686	10.994	1.41617	2	RAB6A			0.0298828	0.00569976	19.0737	1.32474	0				1.26722	0.162665	12.8364	1.31627	0				0.0127771	0.00138829	10.8655	1.2707	0
RAB6B	6.60984	0.799342	12.0932	1.83218	2	RAB6B			0.0378457	0.00772525	20.4125	1.67774	2	RAB6B			2.6981	0.353481	13.1011	2.80255	2	RAB6B			0.0211629	0.00174311	8.23663	2.10468	2	RAB6B
RAB6C	4.87756	1.57422	32.2746	1.35201	2	RAB6C			0.02759	0.00733693	26.5927	1.22309	0				1.44727	0.18368	12.6915	1.5033	2	RAB6C			0.0142764	0.00169541	11.8757	1.4198	2	RAB6C
RAB7A	13.2339	1.38997	10.5031	3.66831	2	RAB7A			0.0682429	0.00870302	12.753	3.02528	2	RAB7A			1.84473	0.376563	20.4129	1.91615	2	RAB7A			0.0215028	0.00436332	20.2919	2.13848	2	RAB7A
RAB7B	9.76051	4.65736	47.7163	2.70552	2	RAB7B			0.0521982	0.0226719	43.4343	2.314	2	RAB7B			1.32708	0.327824	24.7027	1.37845	0				0.0129203	0.0031632	24.4824	1.28494	0
RAB8A	6.84087	1.54382	22.5675	1.89622	2	RAB8A			0.0329627	0.00846456	25.6792	1.46127	2	RAB8A			0.744242	0.151782	20.3941	0.773053	0				0.00806303	0.00110667	13.7252	0.801879	0
RAB8B	5.4801	0.727955	13.2836	1.51903	2	RAB8B			0.0278765	0.00543891	19.5107	1.2358	0				0.831125	0.262714	31.6094	0.863299	0				0.00833473	0.00278524	33.4173	0.828899	0
RAB9A	4.80641	1.48296	30.8538	1.33229	2	RAB9A			0.0254459	0.00810607	31.8561	1.12804	0				1.85751	0.38547	20.752	1.92942	2	RAB9A			0.0169752	0.00350221	20.6314	1.6882	2	RAB9A
RAB9B	5.30959	1.16164	21.8781	1.47177	2	RAB9B			0.0283881	0.00393108	13.8476	1.25847	0				1.37378	0.15151	11.0287	1.42696	2	RAB9B			0.0127461	0.00161136	12.642	1.26761	0
RASEF	4.08396	0.678631	16.617	1.13203	0				0.0233	0.00357572	15.3464	1.03291	0				1.39046	0.472692	33.9953	1.44429	2	RASEF			0.0142183	0.00374496	26.3389	1.41403	2	RASEF
DNAJC27	9.2809	1.81405	19.5461	2.57257	2	DNAJC27			0.065132	0.0127359	19.554	2.88737	2	DNAJC27			2.39668	0.34903	14.5631	2.48946	2	DNAJC27			0.0240228	0.00361679	15.0557	2.3891	2	DNAJC27
CHM	3.5508	0.843451	23.7538	0.984247	0				0.0226052	0.00744992	32.9566	1.00211	0				0.865106	0.217421	25.1324	0.898595	0				0.00962178	0.00227332	23.6268	0.956899	0
RAB7L1	4.88049	0.369988	7.58096	1.35283	2	RAB7L1			0.032525	0.00566541	17.4186	1.44187	2	RAB7L1			0.837423	0.242472	28.9546	0.869841	0				0.00840913	0.00207842	24.7162	0.836299	0
GDI2	4.69676	1.79608	38.2408	1.3019	0				0.0262289	0.00978814	37.3182	1.16275	0				0.88641	0.156119	17.6125	0.920725	0				0.0112402	0.0031895	28.3759	1.11785	0
CHML	7.74414	0.96123	12.4124	2.1466	2	CHML			0.0473054	0.00770715	16.2923	2.0971	2	CHML			1.04253	0.420005	40.2869	1.08289	0				0.0114578	0.00389921	34.031	1.13949	0
GDI1	6.83717	1.55852	22.7948	1.8952	2	GDI1			0.048439	0.0109087	22.5204	2.14735	2	GDI1			0.815598	0.206754	25.35	0.847171	0				0.00888502	0.00347901	39.156	0.883627	0
RABGGTA	14.2086	5.10758	35.9471	3.93849	2	RABGGTA			0.0678048	0.0305541	45.0618	3.00586	2	RABGGTA			0.765937	0.126679	16.539	0.795588	0				0.00720207	0.00196973	27.3495	0.716255	0

## Sheet: L2_GABA_STX17
stdev	L9_96_norm	GABARAP			2				L9_96_norm	GABARAP							L9_97_norm	STX17			2				L9_97_norm	STX17
stdev			Average stdev %		2						Average stdev %								Average stdev %		2						Average stdev %
	Bright Spots		20.2928						Bright ISS		20.2928						Bright Spots		19.2038						Bright ISS		19.2038
siRNA	Number of large spots per cell	stdev Number of large Spots per Cell	% stdev Number of all Spots per Cell	Norm Number of large Spots per Cell					ISS large spots	stdev ISS large spots	% stdev Number of all Spots per Cell	Norm ISS large spots					Number of large spots per cell	stdev Number of large Spots per Cell	% stdev Number of all Spots per Cell	Norm Number of large Spots per Cell					ISS bright spots	stdev ISS large spots	% stdev Number of all Spots per Cell	Norm ISS large spots
MOCK	3.84219	0.36732	9.56018	0.723227	0				0.0167443	0.00196483	11.7344	0.603816	0				1.22761	0.108191	8.81311	0.762442	0				0.0120279	0.00115934	9.63883	0.784966	0
siOT	4.95388	0.910199	18.3734	0.932485	0				0.0254043	0.00380914	14.9941	0.916105	0				1.38981	0.215964	15.5392	0.863178	0				0.0141176	0.00247934	17.5621	0.921346	0
siOTRaptor #9	8.9043	1.83359	20.5922	1.67608	2	siOTRaptor #9			0.0407134	0.0105924	26.0169	1.46817	2	siOTRaptor #9			2.21014	0.252357	11.4182	1.37267	0				0.0187698	0.0032463	17.2954	1.22496	0
siOTRaptor #9	9.7551	1.58802	16.2789	1.83623	2	siOTRaptor #9			0.0419684	0.0103202	24.5905	1.51342	2	siOTRaptor #9			1.69212	0.426604	25.2112	1.05094	0				0.0161628	0.0040788	25.2357	1.05483	0
siOTAtg12#7	3.76251	1.5516	41.2383	0.708229	0				0.0235835	0.00827339	35.0813	0.850446	0				0.763728	0.110049	14.4095	0.474334	1	siOTAtg12#7			0.00749876	0.00144255	19.2372	0.489387	1	siOTAtg12#7
siOTAtg12#7	3.82882	0.500949	13.0836	0.72071	0				0.0196205	0.00584303	29.7803	0.707535	0				0.776948	0.129257	16.6365	0.482545	1	siOTAtg12#7			0.00709137	0.0010726	15.1255	0.462799	1	siOTAtg12#7
siOT	5.05094	0.665591	13.1776	0.950754	0				0.0277941	0.00588165	21.1615	1.00228	0				1.82178	0.517667	28.4154	1.13147	0				0.0160929	0.00417022	25.9135	1.05026	0
siOT	5.32277	1.21321	22.7929	1.00192	0				0.0276143	0.00463208	16.7742	0.995801	0				1.67704	0.146681	8.7464	1.04157	0				0.015806	0.00266396	16.8541	1.03154	0
siOT	5.92267	1.60532	27.1047	1.11484	0				0.0301103	0.00730983	24.2768	1.08581	0				1.55179	0.24625	15.8688	0.96378	0				0.0152746	0.00182661	11.9584	0.99686	0
siPLK1 pool	9.24264	2.72396	29.4716	1.73977	2				0.0271697	0.0198273	72.9758	0.979769	0				2.27866	1.87579	82.3199	1.41522	2				0.0113618	0.00969885	85.3635	0.7415	0
TBC1D14	4.68887	0.741489	15.8138	0.8826	0				0.023093	0.00255527	11.0651	0.832757	0				1.88268	0.0763437	4.05506	1.16929	0				0.016214	0.00152748	9.42078	1.05816	0
TBC1D15	3.54906	2.02141	56.9563	0.66805	0				0.0170472	0.00975061	57.1976	0.614742	0				0.837438	0.184495	22.0309	0.520114	1	TBC1D15			0.00746446	0.00161212	21.5972	0.487148	1	TBC1D15
TBC1D16	5.25631	1.21565	23.1274	0.989412	0				0.0359825	0.00678591	18.8589	1.29757	0				1.32085	0.273366	20.6963	0.820348	0				0.0141926	0.00288161	20.3035	0.926244	0
TBC1D17	4.48048	0.518353	11.5691	0.843375	0				0.0240224	0.0049336	20.5375	0.866274	0				1.53784	0.319997	20.8082	0.955117	0				0.0138393	0.00291284	21.0476	0.903187	0
RABGAP1L	3.78078	1.10562	29.2433	0.711668	0				0.0249539	0.0053297	21.3582	0.899865	0				0.888839	0.162528	18.2854	0.552038	1	RABGAP1L			0.00981092	0.00228183	23.2581	0.640284	0
TBC1D19	7.25819	0.590966	8.14206	1.36623	2	TBC1D19			0.0373703	0.0078356	20.9674	1.34761	0				1.13357	0.265484	23.4203	0.704032	0				0.00944339	0.0019753	20.9173	0.616298	0
TBC1D20	4.02922	0.728023	18.0686	0.758432	0				0.0191352	0.00398364	20.8184	0.690037	0				3.95778	0.744008	18.7986	2.45809	2	TBC1D20			0.0326053	0.00773996	23.7383	2.1279	2	TBC1D20
TBC1D21	5.18466	1.81665	35.0389	0.975924	0				0.0299904	0.0114668	38.2348	1.08149	0				2.09385	0.328678	15.6973	1.30044	0				0.0185248	0.0031587	17.0512	1.20897	0
TBC1D22A	5.81411	1.1123	19.131	1.09441	0				0.0293978	0.00371925	12.6514	1.06012	0				1.96034	0.198349	10.1181	1.21753	0				0.0182404	0.00159607	8.75016	1.19041	0
TBC1D22B	4.59149	0.61502	13.3948	0.86427	0				0.0218525	0.00372696	17.055	0.788025	0				1.56854	0.243836	15.5454	0.974185	0				0.0141228	0.00264835	18.7523	0.92169	0
TBC1D23	8.16504	2.2089	27.0532	1.53693	2	TBC1D23			0.0526642	0.0190331	36.1404	1.89913	2	TBC1D23			3.02512	0.771138	25.4912	1.87883	2	TBC1D23			0.0301752	0.00795634	26.3671	1.9693	2	TBC1D23
TBC1D24	7.70057	0.977172	12.6896	1.4495	2	TBC1D24			0.0324139	0.0033798	10.427	1.16888	0				1.31444	0.488525	37.1659	0.816371	0				0.00990532	0.00375862	37.9455	0.646445	0
TBC1D25	5.24675	1.03126	19.6551	0.987612	0				0.0320613	0.00578922	18.0567	1.15617	0				3.26623	0.786613	24.0832	2.02858	2	TBC1D25			0.0269122	0.00458753	17.0463	1.75635	2	TBC1D25
TBC1D26	6.07169	1.32254	21.782	1.14289	0				0.0314478	0.00786564	25.0117	1.13404	0				0.59368	0.227955	38.3969	0.368721	1	TBC1D26			0.00520555	0.0016233	31.184	0.339727	1	TBC1D26
TBC1D30	6.37909	2.11522	33.1586	1.20076	0				0.0342466	0.00970002	28.324	1.23497	0				1.07562	0.402426	37.4134	0.668043	0				0.0100035	0.00409935	40.9793	0.652851	0
SGSM1	6.33342	1.00701	15.8999	1.19216	0				0.0303608	0.00700892	23.0854	1.09484	0				2.16601	0.27225	12.5692	1.34526	0				0.0195561	0.0026093	13.3427	1.27628	0
SGSM2	8.89837	2.21136	24.8513	1.67497	2	SGSM2			0.0439435	0.0196247	44.6589	1.58465	2	SGSM2			3.6399	1.44259	39.6326	2.26066	2	SGSM2			0.0330459	0.0150686	45.5989	2.15665	2	SGSM2
SGSM3	8.402	1.70623	20.3074	1.58153	2	SGSM3			0.04102	0.00969195	23.6274	1.47923	2	SGSM3			2.41253	0.237458	9.84268	1.49837	2	SGSM3			0.0190833	0.00173173	9.07461	1.24542	0
TBCK	10.2997	1.67964	16.3077	1.93874	2	TBCK			0.0460304	0.00939403	20.4083	1.6599	2	TBCK			2.61218	0.499065	19.1053	1.62237	2	TBCK			0.0221154	0.00545856	24.6822	1.4433	2	TBCK
USP6NL	6.53402	1.37846	21.0967	1.22992	0				0.0288028	0.00546189	18.963	1.03866	0				2.25705	0.493007	21.843	1.4018	2	USP6NL			0.018977	0.00307542	16.2061	1.23848	0
USP6	12.841	2.17457	16.9346	2.4171	2	USP6			0.0658707	0.0115428	17.5234	2.37537	2	USP6			2.45348	0.322727	13.1538	1.5238	2	USP6			0.0210082	0.00246217	11.72	1.37105	0
EVI5	5.8125	0.121903	2.09725	1.0941	0				0.0285419	0.00543544	19.0437	1.02925	0				1.77286	0.269333	15.192	1.10108	0				0.0149405	0.00115722	7.74554	0.975051	0
EVI5L	5.14051	1.35927	26.4423	0.967613	0				0.0242993	0.00349504	14.3833	0.876258	0				2.22939	0.533184	23.9161	1.38462	2	EVI5L			0.0185017	0.00404712	21.8744	1.20746	0
TBC1D32	5.86908	0.433505	7.38626	1.10475	0				0.025988	0.00310094	11.9322	0.937153	0				1.87448	0.184997	9.86926	1.1642	0				0.0160055	0.00150906	9.4284	1.04456	0
RABGEF1	6.43025	2.51944	39.181	1.21039	0				0.0265249	0.00671385	25.3115	0.956517	0				2.6125	0.175525	6.71865	1.62256	2	RABGEF1			0.0212881	0.0016193	7.60662	1.38931	2	RABGEF1
VPS39	5.79101	0.931066	16.0778	1.09006	0				0.0241692	0.00343728	14.2217	0.871569	0				1.56423	0.398894	25.501	0.971509	0				0.0160654	0.00332836	20.7176	1.04847	0
RAB3IP	6.85761	1.13832	16.5993	1.29083	0				0.0348744	0.00628405	18.0191	1.25761	0				1.8233	0.541249	29.6852	1.13241	0				0.0172384	0.00616014	35.735	1.12502	0
GAPVD1	6.9429	0.622482	8.96573	1.30688	0				0.0348974	0.00240775	6.89953	1.25844	0				2.32739	0.596439	25.627	1.44549	2	GAPVD1			0.0190485	0.00391218	20.538	1.24315	0
ANKRD27	8.09305	1.24747	15.4141	1.52338	2	ANKRD27			0.0393215	0.00771789	19.6277	1.41798	2	ANKRD27			2.18965	0.548736	25.0604	1.35994	0				0.0188292	0.0056625	30.073	1.22884	0
RIN2	5.73854	0.9958	17.3529	1.08018	0				0.0239207	0.00495937	20.7325	0.862607	0				1.94549	0.587931	30.2201	1.2083	0				0.0167432	0.00556258	33.223	1.0927	0
RIN1	10.9677	1.11573	10.1728	2.06449	2	RIN1			0.0395386	0.00856881	21.672	1.42581	2	RIN1			2.54841	0.876346	34.388	1.58276	2	RIN1			0.020712	0.00575088	27.7659	1.35172	0
RIN3	9.42601	1.48584	15.7632	1.77429	2	RIN3			0.0469334	0.00879901	18.7479	1.69247	2	RIN3			2.89352	0.552249	19.0857	1.7971	2	RIN3			0.024649	0.00372903	15.1285	1.60865	2	RIN3
RINL	8.59317	0.0634632	0.738531	1.61752	2	RINL			0.0450197	0.00153508	3.4098	1.62346	2	RINL			4.37845	0.812643	18.5601	2.71936	2	RINL			0.0324873	0.00424324	13.0612	2.1202	2	RINL
ALS2CL	4.32052	0.608208	14.0772	0.813264	0				0.0209792	0.00274036	13.0623	0.756532	0				1.31167	0.264147	20.1383	0.814647	0				0.0103027	0.00162973	15.8184	0.672381	0
ALS2	6.64312	0.72542	10.9199	1.25045	0				0.0300317	0.00488004	16.2496	1.08298	0				1.15541	0.226567	19.6093	0.717597	0				0.0111163	0.00261297	23.5058	0.725474	0
MON1A	8.27984	1.88344	22.7473	1.55854	2	MON1A			0.0338492	0.00898402	26.5413	1.22064	0				2.11244	0.46773	22.1417	1.31199	0				0.0162282	0.00350106	21.5739	1.05909	0
MON1B	8.8932	1.66733	18.7484	1.67399	2	MON1B			0.0436302	0.0116729	26.7542	1.57335	2	MON1B			3.2852	0.113375	3.45109	2.04037	2	MON1B			0.0265597	0.000649045	2.44372	1.73335	2	MON1B
CCZ1	9.44656	3.88985	41.1774	1.77815	2	CCZ1			0.0445617	0.0208504	46.79	1.60694	2	CCZ1			4.54157	0.971035	21.381	2.82067	2	CCZ1			0.0354858	0.0057172	16.1112	2.31589	2	CCZ1
CCZ1B	8.54237	1.26969	14.8635	1.60796	2	CCZ1B			0.0365776	0.00415592	11.3619	1.31903	0				3.38111	0.655115	19.3757	2.09993	2	CCZ1B			0.0235697	0.00323439	13.7227	1.53821	2	CCZ1B
MADD	14.8232	4.2791	28.8675	2.79022	2	MADD			0.047245	0.0185899	39.3479	1.7037	2	MADD			1.88145	0.755543	40.1575	1.16853	0				0.0131073	0.00555341	42.3688	0.855415	0
DENND2A	6.62497	0.989998	14.9434	1.24704	0				0.0300427	0.00518436	17.2566	1.08337	0				2.7057	0.379515	14.0265	1.68045	2	DENND2A			0.0226199	0.00257309	11.3754	1.47623	2	DENND2A
DENND1A	7.71915	2.63199	34.0969	1.453	2	DENND1A			0.0366684	0.014674	40.0181	1.3223	0				1.10419	0.155803	14.1102	0.685785	0				0.00942096	0.00122742	13.0286	0.614834	1	DENND1A
DENND5A	5.48803	0.942923	17.1815	1.03303	0				0.0269057	0.00853813	31.7335	0.970249	0				1.71854	0.423977	24.6707	1.06735	0				0.0156536	0.00491772	31.4159	1.02159	0
DENND1B	7.15101	2.20083	30.7765	1.34606	0				0.0364961	0.0111531	30.5598	1.31609	0				0.499428	0.136381	27.3074	0.310183	1	DENND1B			0.00574547	0.00196601	34.2185	0.374963	1	DENND1B
DENND3	6.61191	0.653591	9.88507	1.24458	0				0.028234	0.0047068	16.6707	1.01815	0				1.96738	0.356	18.0951	1.2219	0				0.0179281	0.00361842	20.1829	1.17003	0
DENND4B	7.24598	0.993985	13.7177	1.36393	2	DENND4B			0.0280965	0.00531755	18.926	1.01319	0				1.38656	0.336656	24.2799	0.861162	0				0.0115341	0.00215884	18.717	0.752744	0
ST5	9.07207	0.891752	9.82963	1.70766	2	ST5			0.0483366	0.0108075	22.3589	1.74307	2	ST5			5.99144	1.67806	28.0076	3.72115	2	ST5			0.045978	0.00801051	17.4225	3.00063	2	ST5
DENND2D	14.0167	2.28305	16.2881	2.63841	2	DENND2D			0.0602323	0.0123403	20.4879	2.17204	2	DENND2D			1.51154	0.385682	25.5158	0.938784	0				0.0108804	0.00333769	30.6763	0.710078	0
DENND4A	9.36781	1.24316	13.2706	1.76333	2	DENND4A			0.0376927	0.00382987	10.1608	1.35924	0				3.69108	0.702626	19.0358	2.29244	2	DENND4A			0.0282785	0.00279657	9.88938	1.84552	2	DENND4A

## Sheet: L3_GABA_STX17
stdev	L10_99_norm	GABARAP			2				L10_99_norm	GABARAP							L10_100_norm	STX17			2				L10_100_norm	STX17
stdev			Average stdev %		2						Average stdev %								Average stdev %		2						Average stdev %
	Bright Spots		20.2928						Bright ISS		20.2928						Bright Spots		19.2038						Bright ISS		19.2038
siRNA	Number of large spots per cell	stdev Number of large Spots per Cell	% stdev Number of all Spots per Cell	Norm Number of large Spots per Cell					ISS large spots	stdev ISS large spots	% stdev Number of all Spots per Cell	Norm ISS large spots					Number of large spots per cell	stdev Number of large Spots per Cell	% stdev Number of all Spots per Cell	Norm Number of large Spots per Cell					ISS bright spots	stdev ISS large spots	% stdev Number of all Spots per Cell	Norm ISS large spots
MOCK	2.67181	0.470133	17.5961	0.759886	0				0.0143276	0.00310729	21.6875	0.721866	0				1.22107	0.181623	14.8741	0.69257	0				0.0117374	0.0009931	8.46097	0.668939	0
siOT	3.25913	0.637777	19.5689	0.926925	0				0.0176451	0.00323513	18.3344	0.889012	0				1.34285	0.120301	8.95868	0.761642	0				0.013731	0.000808123	5.88538	0.782558	0
siOTRaptor #9	7.70007	0.740121	9.61187	2.18997	2	siOTRaptor #9			0.0332876	0.00483514	14.5254	1.67713	2	siOTRaptor #9			2.2565	0.652202	28.9033	1.27985	0				0.0171606	0.00246877	14.3862	0.978018	0
siOTRaptor #9	7.21237	1.217	16.8737	2.05126	2	siOTRaptor #9			0.0315613	0.00776815	24.6129	1.59015	2	siOTRaptor #9			2.27969	0.384788	16.879	1.293	0				0.0198451	0.00331574	16.7081	1.13101	0
siOTAtg12#7	2.93059	0.50038	17.0744	0.833486	0				0.0147151	0.00229954	15.627	0.741391	0				0.794128	0.204021	25.6912	0.450417	1	siOTAtg12#7			0.00822679	0.00165155	20.0753	0.468861	1	siOTAtg12#7
siOTAtg12#7	3.13298	0.3445	10.9959	0.891047	0				0.0141625	0.0012226	8.63266	0.713548	0				0.92392	0.284249	30.7656	0.524033	1	siOTAtg12#7			0.00875218	0.0014838	16.9535	0.498804	1	siOTAtg12#7
siOT	3.30184	0.572819	17.3485	0.939072	0				0.0188265	0.00438732	23.3039	0.948537	0				1.40925	0.315737	22.4046	0.799303	0				0.0145168	0.00258917	17.8357	0.82734	0
siOT	3.5369	0.832063	23.5252	1.00593	0				0.0193557	0.00441702	22.8203	0.975197	0				1.92936	0.607175	31.4702	1.0943	0				0.0181172	0.0048191	26.5995	1.03254	0
siOT	3.9664	0.528778	13.3315	1.12808	0				0.0235646	0.00283591	12.0346	1.18725	0				2.37092	0.547238	23.0812	1.34475	0				0.0238203	0.0051592	21.6588	1.35757	0
siPLK1 pool	12.2568	4.46339	36.4156	3.48595	2				0.0291096	0.00767835	26.3774	1.46663	2				3.07381	0.922464	30.0104	1.74342	2				0.0178908	0.00149729	8.36908	1.01963	0
RAB10	3.37949	0.0906294	2.68175	0.961156	0				0.016605	0.00072165	4.34599	0.836607	0				1.08586	0.135432	12.4723	0.615884	1	RAB10			0.0113412	0.00112981	9.96196	0.646358	0
RAB11A	3.0896	0.19758	6.395	0.87871	0				0.0141595	0.000518446	3.66147	0.713399	0				1.10971	0.165126	14.8802	0.629408	0				0.0112325	0.00220624	19.6417	0.64016	0
RAB11B	3.18687	0.343735	10.786	0.906372	0				0.0146281	0.00244658	16.7252	0.737009	0				1.5732	0.536664	34.113	0.892291	0				0.013499	0.00484585	35.8978	0.769336	0
RAB12	3.24323	0.302218	9.31842	0.922403	0				0.0167847	0.00224858	13.3966	0.845663	0				2.01257	0.424015	21.0683	1.1415	0				0.0177232	0.00275458	15.5423	1.01008	0
RAB13	3.18922	0.367064	11.5095	0.907042	0				0.0188951	0.00464766	24.5972	0.951993	0				1.82096	0.100827	5.53703	1.03282	0				0.01866	0.000854133	4.57736	1.06347	0
RAB14	6.42239	0.967339	15.062	1.82658	2	RAB14			0.0335672	0.00593348	17.6764	1.69122	2	RAB14			3.9902	4.48067	112.292	2.26318	2	RAB14			0.0319463	0.0314	98.2899	1.82068	2	RAB14
RAB15	4.98921	0.474481	9.51014	1.41897	2	RAB15			0.0191166	0.00262934	13.7542	0.96315	0				3.26489	0.571022	17.4898	1.85179	2	RAB15			0.0244688	0.00273081	11.1604	1.39452	2	RAB15
RAB17	6.06406	0.628715	10.3679	1.72467	2	RAB17			0.0283151	0.0031516	11.1304	1.4266	2	RAB17			2.67214	0.400618	14.9924	1.5156	2	RAB17			0.019078	0.00109486	5.73887	1.08729	0
RAB18	5.43148	0.686374	12.637	1.54476	2	RAB18			0.026284	0.00205481	7.81774	1.32426	2	RAB18			3.73096	0.416099	11.1526	2.11614	2	RAB18			0.0332559	0.00546263	16.426	1.89532	2	RAB18
RAB19	7.17434	0.303097	4.22474	2.04044	2	RAB19			0.0314858	0.00342874	10.8898	1.58635	2	RAB19			2.20112	0.885399	40.225	1.24844	0				0.0188204	0.00732529	38.922	1.07261	0
RAB1A	3.18283	0.598254	18.7963	0.905223	0				0.0156279	0.0038597	24.6975	0.787379	0				2.02569	0.593596	29.3034	1.14894	0				0.0178782	0.00366843	20.519	1.01892	0
RAB1B	5.39263	0.571671	10.601	1.53371	2	RAB1B			0.0237541	0.00224432	9.44816	1.1968	0				5.00846	1.0559	21.0823	2.84072	2	RAB1B			0.0363727	0.00580244	15.9527	2.07295	2	RAB1B
RAB20	3.68951	0.840997	22.7943	1.04933	0				0.0176131	0.00497461	28.2439	0.887398	0				2.69874	1.16757	43.2635	1.53068	2	RAB20			0.0202418	0.0053541	26.4507	1.15362	0
RAB21	4.786	0.801938	16.7559	1.36118	2	RAB21			0.035111	0.0106445	30.3167	1.769	2	RAB21			1.30538	0.387589	29.6916	0.740392	0				0.0145451	0.00363381	24.983	0.828954	0
RAB22A	2.95097	0.652869	22.1239	0.839281	0				0.0155403	0.00409089	26.3244	0.782967	0				1.84487	0.180743	9.79705	1.04638	0				0.0175019	0.00139499	7.9705	0.997468	0
RAB23	4.47903	0.926783	20.6916	1.27388	0				0.0251372	0.00515643	20.5131	1.26649	0				1.2357	0.22925	18.5522	0.70087	0				0.0127122	0.00258612	20.3437	0.724491	0
RAB24	4.16374	0.840271	20.1807	1.1842	0				0.0235044	0.00464702	19.7709	1.18422	0				2.36905	0.829559	35.0165	1.34369	0				0.0209431	0.00542655	25.9109	1.19359	0
RAB25	3.2786	0.398037	12.1405	0.932462	0				0.0161929	0.00282184	17.4264	0.815847	0				2.14317	0.535248	24.9747	1.21557	0				0.0177107	0.00481203	27.1702	1.00937	0
RAB26	4.07863	1.17536	28.8177	1.16	0				0.0241767	0.00662119	27.3866	1.21809	0				2.27803	0.259268	11.3812	1.29206	0				0.0206626	0.00231636	11.2104	1.1776	0
RAB27A	4.99607	1.06108	21.2382	1.42093	2	RAB27A			0.0278653	0.0049073	17.6108	1.40393	2	RAB27A			5.27767	1.1729	22.2237	2.99341	2	RAB27A			0.0410631	0.00766845	18.6748	2.34027	2	RAB27A
TBC1D1	3.64625	0.295994	8.11777	1.03702	0				0.0184584	0.00183864	9.96097	0.929992	0				1.77203	0.193196	10.9025	1.00507	0				0.016268	0.00123518	7.59269	0.927147	0
TBC1D2	5.79973	1.14492	19.7409	1.64949	2	TBC1D2			0.0316697	0.00979256	30.9209	1.59561	2	TBC1D2			2.62616	0.68007	25.896	1.48951	2	TBC1D2			0.0214416	0.00521666	24.3296	1.222	0
TBC1D2B	2.882	0.550714	19.1088	0.819665	0				0.017025	0.00300468	17.6487	0.857768	0				1.61184	0.159448	9.89231	0.914211	0				0.0177813	0.00193352	10.8739	1.01339	0
TBC1D3F	5.11291	1.74243	34.079	1.45416	2	TBC1D3F			0.0331002	0.0164757	49.7752	1.66769	2	TBC1D3F			1.16593	0.202464	17.365	0.661298	0				0.0116269	0.0026103	22.4505	0.662641	0
TBC1D3	3.75235	0.608817	16.225	1.0672	0				0.0212807	0.00496269	23.3201	1.07219	0				1.49461	0.171425	11.4696	0.847717	0				0.0130429	0.00159903	12.2598	0.743341	0
TBC1D3C	4.30574	1.73797	40.364	1.22459	0				0.0252114	0.0107781	42.751	1.27023	0				1.30848	0.151872	11.6067	0.742149	0				0.0122456	0.000657605	5.37014	0.697899	0
TBC1D4	4.35761	0.546962	12.5519	1.23934	0				0.0189638	0.00368943	19.4552	0.95545	0				1.3485	0.242444	17.9787	0.76485	0				0.011178	0.00145137	12.9841	0.637058	0
TBC1D5	4.09455	0.632504	15.4475	1.16453	0				0.0244649	0.00520057	21.2573	1.23262	0				1.9615	0.359066	18.3057	1.11253	0				0.0185774	0.00399562	21.508	1.05876	0
GRTP1	4.44768	0.617213	13.8772	1.26496	0				0.0226239	0.00260427	11.5112	1.13986	0				2.20076	0.274103	12.4549	1.24823	0				0.0187555	0.0020502	10.9312	1.06891	0
TBC1D7	4.98454	0.813678	16.3241	1.41764	2	TBC1D7			0.0308321	0.00800382	25.9593	1.55342	2	TBC1D7			2.99792	0.13198	4.40239	1.70037	2	TBC1D7			0.0266667	0.0023715	8.89312	1.51979	2	TBC1D7
TBC1D8	5.6787	1.10524	19.4629	1.61507	2	TBC1D8			0.0282909	0.00870609	30.7735	1.42538	2	TBC1D8			3.28735	0.410769	12.4954	1.86453	2	TBC1D8			0.0256419	0.00295961	11.5421	1.46138	2	TBC1D8
TBC1D8B	5.36821	0.582941	10.8591	1.52677	2	TBC1D8B			0.0255969	0.00419195	16.3768	1.28965	0				1.96394	0.278746	14.1933	1.11391	0				0.0157403	0.00106194	6.74666	0.897069	0
TBC1D9	5.75366	1.06215	18.4604	1.63639	2	TBC1D9			0.0251884	0.00529707	21.0298	1.26907	0				1.20756	0.25949	21.4888	0.684909	0				0.011174	0.0027433	24.5508	0.636826	0
TBC1D9B	7.20862	1.21391	16.8398	2.05019	2	TBC1D9B			0.0401544	0.0068832	17.1418	2.0231	2	TBC1D9B			1.36764	0.257952	18.861	0.775706	0				0.0131065	0.0027655	21.1003	0.746964	0
TBC1D10A	5.1388	0.737111	14.344	1.46152	2	TBC1D10A			0.02348	0.00130192	5.5448	1.18299	0				1.67785	0.326319	19.4486	0.951651	0				0.0131768	0.00187496	14.2293	0.750969	0
TBC1D10B	5.96372	0.560852	9.40439	1.69613	2	TBC1D10B			0.0275197	0.00521131	18.9366	1.38653	2	TBC1D10B			2.4814	0.51239	20.6492	1.40741	2	TBC1D10B			0.0192841	0.00326765	16.9448	1.09904	0
TBC1D10C	6.51951	1.48283	22.7445	1.85421	2	TBC1D10C			0.0350919	0.00516725	14.7249	1.76804	2	TBC1D10C			4.13536	0.618452	14.9552	2.34551	2	TBC1D10C			0.0436453	0.00729446	16.7131	2.48743	2	TBC1D10C
RABGAP1	5.501	0.768164	13.9641	1.56453	2	RABGAP1			0.0300602	0.00645753	21.482	1.51452	2	RABGAP1			2.59358	0.685023	26.4123	1.47104	2	RABGAP1			0.0216994	0.00456496	21.0373	1.23669	0
TBC1D12	4.867	0.257021	5.2809	1.38422	2	TBC1D12			0.0257	0.00113341	4.41016	1.29485	0				3.84451	0.658547	17.1295	2.18055	2	TBC1D12			0.0334308	0.00478102	14.3013	1.90529	2	TBC1D12
TBC1D13	5.88444	0.837503	14.2325	1.67358	2	TBC1D13			0.035959	0.00679865	18.9067	1.81172	2	TBC1D13			5.24638	0.909667	17.3389	2.97566	2	TBC1D13			0.0454357	0.00449999	9.90409	2.58947	2	TBC1D13
RABGGTB	4.71012	0.625896	13.2883	1.3396	0				0.0233105	0.00586421	25.1569	1.17446	0				1.06779	0.139663	13.0797	0.605633	1	RABGGTB			0.00814187	0.00113018	13.8811	0.464021	1	RABGGTB
RABL2A	11.3697	1.26735	11.1467	3.23364	2	RABL2A			0.0616761	0.0110006	17.8361	3.10742	2	RABL2A			1.90624	0.684049	35.8847	1.08119	0				0.0153142	0.00561531	36.6673	0.872788	0
RABL4	4.69183	0.518456	11.0502	1.3344	0				0.02764	0.00596638	21.586	1.39259	2	RABL4			1.28739	0.417734	32.4482	0.730184	0				0.0119328	0.00221468	18.5597	0.680072	0
RABL3	5.10521	0.955674	18.7196	1.45197	2	RABL3			0.0281628	0.00589687	20.9385	1.41893	2	RABL3			0.308725	0.0720913	23.3513	0.175104	1	RABL3			0.00338056	0.000793566	23.4744	0.192665	1	RABL3
RABL2B	9.09504	1.71513	18.8579	2.58671	2	RABL2B			0.0477093	0.0105471	22.1069	2.40374	2	RABL2B			1.15377	0.172345	14.9376	0.654401	0				0.0116363	0.00138571	11.9086	0.663174	0
RABAC1	6.88569	1.47495	21.4204	1.95835	2	RABAC1			0.0440366	0.0126532	28.7334	2.2187	2	RABAC1			1.54664	0.484934	31.3541	0.877228	0				0.0140635	0.00391456	27.8349	0.801507	0
RABL5	5.48579	0.653746	11.9171	1.56021	2	RABL5			0.03236	0.00856227	26.4594	1.63039	2	RABL5			1.46854	0.118157	8.04588	0.832935	0				0.0130458	0.000892346	6.84008	0.743509	0

## Sheet: L4_GABA_STX17
stdev	L11_102_norm	GABARAP			2				L11_102_norm	GABARAP							L11_103_norm	STX17			2				L11_103_norm	STX17
stdev			Average stdev %		2						Average stdev %								Average stdev %		2						Average stdev %
	Bright Spots		20.2928						Bright ISS		20.2928						Bright Spots		19.2038						Bright ISS		19.2038
siRNA	Number of large spots per cell	stdev Number of large Spots per Cell	% stdev Number of all Spots per Cell	Norm Number of large Spots per Cell					ISS large spots	stdev ISS large spots	% stdev Number of all Spots per Cell	Norm ISS large spots					Number of large spots per cell	stdev Number of large Spots per Cell	% stdev Number of all Spots per Cell	Norm Number of large Spots per Cell					ISS bright spots	stdev ISS large spots	% stdev Number of all Spots per Cell	Norm ISS large spots
MOCK	2.65158	1.22159	46.0702	0.687465	0				0.0131289	0.00508965	38.7669	0.495386	1	MOCK			0.765994	0.104361	13.6243	0.96829	0				0.00903566	0.000998852	11.0546	0.968446	0
siOT	4.05377	0.929531	22.93	1.05101	0				0.0277692	0.00554825	19.9799	1.0478	0				0.992626	0.207771	20.9314	1.25477	0				0.0114432	0.0019783	17.288	1.22649	0
siOTRaptor #9	11.9295	3.50444	29.3762	3.09291	2	siOTRaptor #9			0.060204	0.0181785	30.1948	2.27165	2	siOTRaptor #9			1.68689	0.245714	14.5661	2.13239	2	siOTRaptor #9			0.0156327	0.00241886	15.4731	1.67552	2	siOTRaptor #9
siOTRaptor #9	9.9743	1.52858	15.3252	2.586	2	siOTRaptor #9			0.0466711	0.0107995	23.1396	1.76102	2	siOTRaptor #9			1.97674	0.236519	11.9651	2.4988	2	siOTRaptor #9			0.0187234	0.00207319	11.0727	2.00679	2	siOTRaptor #9
siOTAtg12#7	4.24607	0.883443	20.8062	1.10086	0				0.024785	0.00613549	24.7549	0.9352	0				0.619781	0.121438	19.5938	0.783462	0				0.00715338	0.00162984	22.7841	0.766702	0
siOTAtg12#7	3.33131	0.72225	21.6806	0.863697	0				0.0205706	0.00672655	32.6998	0.776182	0				0.539431	0.0810731	15.0294	0.681893	0				0.00608272	0.000382807	6.29334	0.651949	0
siOT	3.1142	0.731009	23.4735	0.807405	0				0.0216754	0.00520032	23.9919	0.817866	0				0.665248	0.0993421	14.9331	0.840937	0				0.0079739	0.00137595	17.2557	0.854646	0
siOT	3.79653	0.420998	11.089	0.984312	0				0.0247727	0.00469861	18.9669	0.934736	0				0.748623	0.0955994	12.77	0.946331	0				0.0090704	0.00141222	15.5695	0.972169	0
siOT	4.46366	0.885482	19.8376	1.15728	0				0.031792	0.00801205	25.2015	1.19959	0				0.75782	0.0408519	5.39071	0.957957	0				0.00883272	0.000833301	9.43425	0.946695	0
siPLK1 pool	15.9767	2.64615	16.5625	4.14222	2				0.0361091	0.00839546	23.2503	1.36249	2				0.858687	0.390302	45.4533	1.08546	0				0.00524937	0.00238003	45.3393	0.56263	1
DENND1C	5.41725	1.54344	28.4912	1.40451	2	DENND1C			0.0255582	0.00593053	23.204	0.964377	0				1.27885	0.374866	29.3127	1.61659	2	DENND1C			0.0118541	0.00353936	29.8577	1.27053	0
DENND4C	3.98203	0.299743	7.52739	1.03241	0				0.0201154	0.0014223	7.07066	0.759007	0				1.46905	0.246098	16.7522	1.85702	2	DENND4C			0.0150683	0.00222959	14.7966	1.61502	2	DENND4C
DENND2C	6.30698	2.11504	33.535	1.63519	2	DENND2C			0.0415893	0.0215046	51.7069	1.56927	2	DENND2C			1.35034	0.293898	21.7647	1.70696	2	DENND2C			0.0133882	0.00234866	17.5427	1.43496	2	DENND2C
DENND5B	3.77243	0.592909	15.7169	0.978062	0				0.0156265	0.00252978	16.189	0.589629	0				2.12343	0.496013	23.3591	2.68421	2	DENND5B			0.0163601	0.0024178	14.7787	1.75348	2	DENND5B
SBF2	6.04109	2.3704	39.2379	1.56625	2	SBF2			0.0278617	0.01286	46.1566	1.05129	0				2.08831	0.277438	13.2853	2.63982	2	SBF2			0.0176077	0.00163832	9.30452	1.88721	2	SBF2
SBF1	6.81546	1.19092	17.4738	1.76702	2	SBF1			0.0393225	0.00769365	19.5655	1.48374	2	SBF1			1.44573	0.337855	23.3691	1.82754	2	SBF1			0.0145424	0.0025604	17.6065	1.55866	2	SBF1
DENND6B	4.17826	0.476416	11.4023	1.08328	0				0.021908	0.00315838	14.4165	0.826646	0				1.61054	0.313795	19.4838	2.03588	2	DENND6B			0.0143019	0.00146477	10.2418	1.53288	2	DENND6B
DENND6A	10.6788	2.76851	25.9254	2.76864	2	DENND6A			0.0666019	0.0144262	21.6603	2.51306	2	DENND6A			1.08909	0.100452	9.22349	1.37672	0				0.0115043	0.00132328	11.5025	1.23303	0
VPS9D1	7.98235	1.24342	15.5771	2.06955	2	VPS9D1			0.045435	0.00500031	11.0054	1.71438	2	VPS9D1			1.40285	0.261676	18.6532	1.77333	2	VPS9D1			0.0130073	0.00196901	15.1377	1.39413	2	VPS9D1
VAMP7	10.1626	2.67033	26.2759	2.63483	2	VAMP7			0.0428943	0.0160163	37.3389	1.61851	2	VAMP7			1.50633	0.247161	16.4081	1.90415	2	VAMP7			0.0125722	0.00208013	16.5455	1.34749	0
TRAPPC6A	3.59609	0.803392	22.3407	0.932344	0				0.0166991	0.00447113	26.7746	0.630101	0				1.49086	0.429549	28.8122	1.88459	2	TRAPPC6A			0.0144707	0.00371176	25.6502	1.55098	2	TRAPPC6A
TRAPPC9	9.0369	0.855331	9.46487	2.34296	2	TRAPPC9			0.0387683	0.00247586	6.3863	1.46283	2	TRAPPC9			0.557836	0.131783	23.6239	0.705158	0				0.00536861	0.0012085	22.5104	0.57541	1	TRAPPC9
TRAPPC10	4.84136	0.560757	11.5826	1.2552	0				0.027221	0.005123	18.82	1.02712	0				1.67691	0.174832	10.4259	2.11977	2	TRAPPC10			0.0171361	0.00159917	9.33213	1.83666	2	TRAPPC10
TRAPPC5	2.72055	0.229511	8.4362	0.705346	0				0.0114834	0.000741128	6.4539	0.433298	1	TRAPPC5			0.765997	0.097393	12.7145	0.968294	0				0.00676326	0.000580486	8.58294	0.724889	0
TRAPPC3	5.39559	0.954715	17.6943	1.39889	2	TRAPPC3			0.0316577	0.0035579	11.2386	1.19453	0				1.07269	0.0835279	7.78677	1.35598	0				0.0126018	0.00069366	5.50446	1.35066	0
TRAPPC6B	5.19724	1.72048	33.1037	1.34747	2	TRAPPC6B			0.0264019	0.00967108	36.6303	0.99621	0				0.894596	0.120344	13.4523	1.13085	0				0.0085828	0.000931604	10.8543	0.919909	0
TRAPPC1	2.98147	0.295739	9.91922	0.772995	0				0.016534	0.00164864	9.97125	0.623869	0				1.17459	0.159865	13.6103	1.4848	2	TRAPPC1			0.0135829	0.00114941	8.46214	1.45582	2	TRAPPC1
TPPC8	3.66423	0.46387	12.6594	0.950012	0				0.0223618	0.000427098	1.90994	0.843768	0				1.27189	0.249842	19.6433	1.6078	2	TPPC8			0.014835	0.00379481	25.5801	1.59002	2	TPPC8
TRAPPC3L	4.44956	1.81738	40.8442	1.15362	0				0.0273545	0.0133425	48.7764	1.03216	0				1.33234	0.372584	27.9645	1.68421	2	TRAPPC3L			0.0141097	0.00382184	27.0867	1.51228	2	TRAPPC3L
TRAPPC2	5.77812	2.00825	34.7561	1.49807	2	TRAPPC2			0.0308992	0.0118112	38.2248	1.1659	0				1.14906	0.117745	10.2471	1.45253	2	TRAPPC2			0.0103559	0.00196485	18.9733	1.10995	0
TPC11	4.74508	1.55049	32.6758	1.23024	0				0.0278123	0.0134355	48.3077	1.04943	0				1.51676	0.361802	23.8536	1.91734	2	TPC11			0.0156337	0.00293683	18.7852	1.67563	2	TPC11
TPC13	5.50919	1.03747	18.8316	1.42835	2	TPC13			0.0331498	0.00787041	23.742	1.25083	0				1.6629	0.342681	20.6075	2.10206	2	TPC13			0.0170525	0.00295292	17.3167	1.82769	2	TPC13
TTC15	4.9337	0.477335	9.675	1.27914	0				0.0281876	0.00435777	15.4599	1.06359	0				1.97295	0.366988	18.601	2.494	2	TTC15			0.017981	0.00292826	16.2854	1.92721	2	TTC15
TRAPPC2L	3.69361	0.459782	12.448	0.957627	0				0.0209543	0.00375266	17.9088	0.79066	0				1.02051	0.186566	18.2817	1.29002	0				0.0116756	0.0020677	17.7096	1.2514	0
TRAPPC4	4.52316	1.03683	22.9227	1.1727	0				0.0316734	0.00810295	25.5829	1.19512	0				0.933952	0.0995082	10.6545	1.1806	0				0.0106293	0.00110551	10.4005	1.13926	0
IFT27	3.09593	1.00312	32.4012	0.802669	0				0.0195501	0.00704363	36.0286	0.737675	0				1.00597	0.182556	18.1473	1.27164	0				0.0114542	0.0023965	20.9226	1.22766	0
TBC1D29	4.3646	0.876476	20.0815	1.13159	0				0.0303216	0.00919728	30.3324	1.14411	0				1.5203	0.114722	7.54602	1.92181	2	TBC1D29			0.0171518	0.00221291	12.9019	1.83834	2	TBC1D29
TBC1D27	6.1755	1.47121	23.8233	1.6011	2	TBC1D27			0.0350637	0.00703505	20.0637	1.32304	2	TBC1D27			2.03339	0.395998	19.4748	2.5704	2	TBC1D27			0.0168674	0.00212148	12.5774	1.80786	2	TBC1D27
TBC1D28	4.63759	0.689439	14.8663	1.20237	0				0.0223847	0.00492278	21.9918	0.844631	0				2.45715	0.437668	17.812	3.10607	2	TBC1D28			0.0213882	0.00267789	12.5204	2.2924	2	TBC1D28
RAB3IL1	4.91095	1.0213	20.7964	1.27324	0				0.0190303	0.0034733	18.2515	0.718061	0				1.57593	0.184013	11.6764	1.99213	2	RAB3IL1			0.0136219	0.000910725	6.68574	1.46	2	RAB3IL1
HPS1	5.62785	0.891344	15.8381	1.45911	2	HPS1			0.0292362	0.00731736	25.0284	1.10316	0				1.778	0.13513	7.60007	2.24757	2	HPS1			0.0171283	0.00323642	18.8952	1.83582	2	HPS1
HPS4	6.68391	0.56449	8.44551	1.73291	2	HPS4			0.039221	0.00502376	12.8088	1.47991	2	HPS4			1.6022	0.18441	11.5099	2.02533	2	HPS4			0.0145703	0.00220805	15.1544	1.56166	2	HPS4
FLCN	4.63988	0.731158	15.7581	1.20296	0				0.0229432	0.00403177	17.5728	0.865707	0				1.63422	0.261097	15.9768	2.06581	2	FLCN			0.0154247	0.00142977	9.26936	1.65322	2	FLCN
FNIP1	7.63554	1.02879	13.4737	1.97964	2	FNIP1			0.0388768	0.00668514	17.1957	1.46692	2	FNIP1			0.560167	0.117934	21.0533	0.708105	0				0.00602487	0.00161831	26.8605	0.645748	0
FNIP2	4.94528	0.90958	18.3929	1.28214	0				0.0273689	0.0054182	19.797	1.0327	0				1.15739	0.334323	28.8859	1.46305	2	FNIP2			0.0116022	0.00392153	33.7999	1.24353	0
AVL9	4.42641	1.43709	32.4663	1.14762	0				0.0249585	0.00699532	28.0278	0.941747	0				1.37686	0.195028	14.1647	1.74048	2	AVL9			0.0139932	0.00157888	11.2832	1.4998	2	AVL9
KIAA1147	6.18869	0.982803	15.8806	1.60452	2	KIAA1147			0.0317	0.00505136	15.9349	1.19612	0				1.69041	0.152247	9.00648	2.13684	2	KIAA1147			0.0142242	0.0015707	11.0425	1.52456	2	KIAA1147
FAM45A	6.10325	1.62241	26.5827	1.58237	2	FAM45A			0.03021	0.00465967	15.4243	1.1399	0				1.67882	0.417115	24.8457	2.12219	2	FAM45A			0.0145976	0.00240259	16.4588	1.56458	2	FAM45A
SMCR8	7.39556	1.11108	15.0236	1.91742	2	SMCR8			0.0458517	0.0108653	23.6965	1.7301	2	SMCR8			1.0744	0.132423	12.3254	1.35814	0				0.011856	0.00220464	18.5951	1.27073	0
C9ORF72	9.67216	1.26695	13.0989	2.50766	2	C9ORF72			0.0500305	0.00705959	14.1106	1.88778	2	C9ORF72			2.18155	0.74817	34.2953	2.75769	2	C9ORF72			0.0215187	0.00683015	31.7405	2.30638	2	C9ORF72

## Sheet: L1_LC3_ATG12_WIPI
		L1_51_norm	LC3							L1_51_norm	LC3							L1_53_02_norm	Atg12							L1_53_02_norm	Atg12							L1_55_02_norm	WIPI2							L1_55_02_norm	WIPI2
				Average stdev %								Average stdev %								Average stdev %								Average stdev %								Average stdev %								Average stdev %
		Bright Spots		22.9254						Bright ISS		22.9254						Bright Spots		24.6664						Bright ISS		24.6664						Bright Spots		24.6922						Bright ISS		24.6922
siRNA		Number of large spots per cell	stdev Number of large Spots per Cell	% stdev Number of all Spots per Cell	Norm Number of large Spots per Cell					ISS bright spots	stdev ISS large spots	% stdev Number of all Spots per Cell	Norm ISS large spots					Number of large spots per cell	stdev Number of large Spots per Cell	% stdev Number of all Spots per Cell	Norm Number of large Spots per Cell					ISS bright spots	stdev ISS large spots	% stdev Number of all Spots per Cell	Norm ISS large spots					Number of large spots per cell	stdev Number of large Spots per Cell	% stdev Number of all Spots per Cell	Norm Number of large Spots per Cell					ISS bright spots	stdev ISS large spots	% stdev Number of all Spots per Cell	Norm ISS large spots
MOCK		3.33229	0.887379	26.6297	0.596941	0				0.0252634	0.00978946	38.7496	0.676567	0				0.520772	0.0884009	16.975	1.12276	0				0.00300189	0.000544616	18.1425	1.07344	0				0.719147	0.214481	29.8243	0.914475	0				0.00359694	0.000691834	19.234	0.908025	0
siOT		5.10283	1.14262	22.3919	0.914113	0				0.0326757	0.00641463	19.6312	0.875074	0				0.439578	0.0841336	19.1396	0.947713	0				0.0027421	0.000362542	13.2213	0.980543	0				0.838222	0.180876	21.5785	1.06589	0				0.00411501	0.000778524	18.9191	1.03881	0
siOTRaptor #9		16.4434	5.08849	30.9454	2.94565	2	siOTRaptor #9			0.0769219	0.0167691	21.8002	2.06001	2	siOTRaptor #9			3.69756	0.296197	8.01059	7.9718	2	siOTRaptor #9			0.0153691	0.000810555	5.27393	5.4958	2	siOTRaptor #9			4.38298	0.419812	9.57823	5.57345	2	siOTRaptor #9			0.0138236	0.000496088	3.5887	3.48969	2	siOTRaptor #9
siOTRab7A#7		23.8462	2.95595	12.3959	4.27178	2	siOTRab7A#7			0.161711	0.0226531	14.0083	4.33072	2	siOTRab7A#7			0.58669	0.129147	22.0128	1.26488	0				0.00327372	0.000659546	20.1467	1.17064	0				1.43975	0.338078	23.4817	1.83081	2	siOTRab7A#7			0.0069272	0.0012306	17.7648	1.74873	2	siOTRab7A#7
siOTPIK3C3#9		4.42739	1.32014	29.8176	0.793115	0				0.027265	0.00648672	23.7914	0.730173	0				0.237818	0.0384726	16.1774	0.512725	0				0.00131943	0.00021137	16.0198	0.471813	0				0.815711	0.255633	31.3387	1.03727	0				0.00362729	0.000770518	21.2423	0.915686	0
siOTAtg12#7		1.50133	0.589122	39.2401	0.268945	1	siOTAtg12#7			0.00815358	0.0031733	38.9191	0.218358	1	siOTAtg12#7			2.35689	0.306455	13.0025	5.08136	2	siOTAtg12#7			0.0124181	0.00144654	11.6486	4.44058	2	siOTAtg12#7			2.26537	0.592153	26.1393	2.88067	2	siOTAtg12#7			0.0113395	0.00182061	16.0555	2.86259	2	siOTAtg12#7
siOT		5.39719	0.257238	4.76615	0.966845	0				0.0372977	0.00469935	12.5996	0.998852	0				0.484086	0.0877583	18.1287	1.04367	0				0.00293004	0.000447714	15.2801	1.04775	0				0.866093	0.335261	38.7095	1.10133	0				0.00422469	0.00090832	21.5003	1.0665	0
siOT		6.21889	0.923545	14.8506	1.11404	0				0.0423496	0.0123258	29.105	1.13415	0				0.430529	0.12587	29.2362	0.928203	0				0.00258567	0.000507818	19.6397	0.924608	0				0.686225	0.132983	19.3789	0.872611	0				0.00363809	0.00079763	21.9244	0.918413	0
siOT		5.61018	0.508765	9.0686	1.005	0				0.0370391	0.00415148	11.2084	0.991929	0				0.501129	0.137352	27.4086	1.08041	0				0.00292823	0.000885964	30.256	1.0471	0				0.755076	0.260064	34.4421	0.960162	0				0.00386731	0.00105103	27.1774	0.976279	0
siPLK1 pool						0								0								0								0								0								0
RAB27B		5.02986	1.33281	26.498	0.901042	0				0.0294126	0.00699779	23.7918	0.787685	0				1.35026	0.225626	16.7098	2.9111	2	RAB27B			0.00745886	0.00152222	20.4083	2.6672	2	RAB27B			1.98784	0.728755	36.6607	2.52776	2	RAB27B			0.00872623	0.00225838	25.8804	2.20288	2	RAB27B
RAB28		4.8143	1.58843	32.9939	0.862427	0				0.0263448	0.00615308	23.356	0.705528	0				0.649453	0.210058	32.3439	1.40019	0				0.00362867	0.00144533	39.8309	1.29757	0				0.817624	0.269353	32.9433	1.0397	0				0.00360515	0.000855166	23.7207	0.910099	0
RAB2A		3.65912	1.51169	41.313	0.655489	0				0.0244202	0.00862016	35.2992	0.653988	0				0.452423	0.101931	22.53	0.975407	0				0.00274777	0.000717245	26.1028	0.982572	0				0.876881	0.253998	28.9661	1.11505	0				0.00409625	0.000809457	19.7609	1.03407	0
RAB2B		5.5297	0.396638	7.17287	0.990581	0				0.0347264	0.00379793	10.9367	0.929991	0				0.47435	0.144215	30.4025	1.02268	0				0.0031438	0.00127535	40.5672	1.12419	0				1.02325	0.216761	21.1836	1.30117	0				0.00509652	0.00134343	26.3597	1.28659	0
RAB30		5.2984	0.54657	10.3157	0.949148	0				0.0334078	0.00276752	8.28405	0.89468	0				0.304671	0.0652637	21.421	0.656858	0				0.00152592	0.000305043	19.9907	0.545651	0				0.927565	0.388885	41.9253	1.1795	0				0.00429632	0.00122585	28.5326	1.08458	0
RAB31		6.17017	0.901527	14.611	1.10532	0				0.0362403	0.00320084	8.83228	0.970535	0				0.442316	0.13196	29.8339	0.953615	0				0.00256636	0.000548566	21.3752	0.917701	0				0.673407	0.16875	25.0592	0.856312	0				0.00352054	0.0011077	31.4639	0.88874	0
RAB32		6.22531	1.13891	18.2949	1.11519	0				0.044146	0.0117038	26.5116	1.18225	0				0.60476	0.184027	30.4297	1.30384	0				0.00335808	0.00134075	39.9261	1.20081	0				0.854955	0.0629419	7.36201	1.08717	0				0.00401157	0.000297214	7.40891	1.0127	0
RAB33A		6.13214	0.485047	7.9099	1.0985	0				0.033034	0.00302694	9.1631	0.884668	0				1.28062	0.0879349	6.86659	2.76097	2	RAB33A			0.0072344	0.00109431	15.1265	2.58694	2	RAB33A			1.54804	0.139372	9.00315	1.9685	2	RAB33A			0.00602769	0.00034986	5.80422	1.52166	0
RAB33B		9.65104	1.53428	15.8976	1.72887	2	RAB33B			0.0422867	0.00795238	18.8059	1.13246	0				0.420242	0.0970245	23.0878	0.906024	0				0.00206877	0.000401896	19.4268	0.739769	0				1.24829	0.68391	54.7876	1.58734	0				0.00450693	0.00164488	36.4968	1.13775	0
RAB34		11.822	1.41186	11.9426	2.11778	2	RAB34			0.0611186	0.00791349	12.9478	1.63679	2	RAB34			0.583855	0.0785629	13.4559	1.25877	0				0.00273796	0.000350165	12.7893	0.979064	0				0.994249	0.305173	30.6939	1.2643	0				0.0037976	0.000720052	18.9607	0.958682	0
RAB35		4.44703	0.705917	15.8739	0.796633	0				0.0212258	0.00105836	4.98622	0.568437	0				0.663173	0.185497	27.9711	1.42978	0				0.00319536	0.000824459	25.8018	1.14262	0				0.890702	0.0924379	10.3781	1.13263	0				0.00447278	0.000393355	8.79443	1.12913	0
RAB36		5.30973	1.4277	26.8883	0.951178	0				0.0264971	0.00793564	29.9491	0.709607	0				0.470106	0.0822444	17.4948	1.01353	0				0.00208256	0.000315701	15.1593	0.744699	0				3.05224	0.213942	7.00935	3.88126	2	RAB36			0.0121181	0.00180358	14.8834	3.05914	2	RAB36
RAB37		3.4534	0.96333	27.8951	0.618636	0				0.0240947	0.00701177	29.1008	0.645271	0				0.691393	0.0674913	9.76163	1.49062	0				0.00312008	0.000433729	13.9012	1.1157	0				1.74968	0.331244	18.9317	2.22492	2	RAB37			0.00618837	0.000733576	11.8541	1.56222	0
RAB38		7.37314	2.99473	40.6168	1.32081	0				0.0431906	0.0196764	45.5572	1.15667	0				0.861519	0.23706	27.5165	1.8574	2	RAB38			0.00394903	0.00131968	33.4178	1.41213	0				2.64667	0.594347	22.4564	3.36554	2	RAB38			0.00991041	0.00171138	17.2685	2.50182	2	RAB38
RAB39		6.13506	0.916211	14.934	1.09903	0				0.0327701	0.00389733	11.8929	0.877602	0				0.535274	0.211447	39.5025	1.15403	0				0.00280707	0.00100236	35.7084	1.00378	0				0.950304	0.0988146	10.3982	1.20842	0				0.00397775	0.000337864	8.49386	1.00416	0
RAB39B		5.81621	2.60152	44.7288	1.04191	0				0.0365919	0.0134516	36.7612	0.979952	0				0.586798	0.202966	34.5887	1.26511	0				0.00299183	0.00113514	37.9414	1.06984	0				1.39398	0.43484	31.1941	1.7726	2	RAB39B			0.00636968	0.00190364	29.886	1.60799	0
RAB3A		8.52843	0.89666	10.5138	1.52777	2	RAB3A			0.0447641	0.00883489	19.7366	1.19881	0				0.607039	0.167332	27.5653	1.30875	0				0.0024475	0.000470088	19.2068	0.8752	0				3.90186	0.767521	19.6706	4.96165	2	RAB3A			0.013143	0.0017209	13.0936	3.31788	2	RAB3A
RAB3B		6.3422	1.25036	19.715	1.13613	0				0.0392103	0.00736031	18.7714	1.05008	0				0.812248	0.21809	26.8502	1.75117	2	RAB3B			0.00392196	0.000518352	13.2167	1.40245	0				2.09938	0.530797	25.2835	2.66959	2	RAB3B			0.00889371	0.00232396	26.1303	2.24516	2	RAB3B
RAB3C		6.33785	1.51263	23.8666	1.13535	0				0.0410439	0.00889869	21.6809	1.09918	0				1.23628	0.20469	16.557	2.66537	2	RAB3C			0.00710582	0.000930063	13.0888	2.54096	2	RAB3C			0.731743	0.106542	14.5601	0.930492	0				0.00338722	0.000654884	19.334	0.855084	0
RAB3D		11.2302	1.41786	12.6254	2.01177	2	RAB3D			0.0614586	0.00692831	11.2731	1.6459	2	RAB3D			0.873943	0.153146	17.5236	1.88419	2	RAB3D			0.00453081	0.000856565	18.9053	1.62017	0				1.387	0.189419	13.6568	1.76372	2	RAB3D			0.00618487	0.000537791	8.69527	1.56133	0
RAB40A		4.43138	0.888358	20.047	0.79383	0				0.0265284	0.00449833	16.9567	0.710445	0				0.618472	0.310767	50.2476	1.3334	0				0.00344719	0.00158618	46.0138	1.23267	0				0.641398	0.0920728	14.355	0.815609	0				0.00382813	0.0010494	27.413	0.96639	0
RAB40AL		6.59901	0.663458	10.0539	1.18214	0				0.0378794	0.00678848	17.9213	1.01443	0				1.16973	0.165989	14.1903	2.52189	2	RAB40AL			0.00619706	0.00105668	17.0513	2.216	2	RAB40AL			2.29636	0.33845	14.7385	2.92008	2	RAB40AL			0.00996051	0.000990574	9.94501	2.51447	2	RAB40AL
RAB40B		6.08384	1.76811	29.0624	1.08985	0				0.0372792	0.0100293	26.9033	0.998358	0				0.54017	0.0853398	15.7987	1.16459	0				0.00300382	0.000900861	29.9905	1.07413	0				1.00371	0.120544	12.0099	1.27633	0				0.00519699	0.00011487	2.21031	1.31195	0
RAB40C		7.53219	2.06016	27.3514	1.3493	0				0.055592	0.00974674	17.5327	1.48878	2	RAB40C			1.5373	0.177089	11.5194	3.31437	2	RAB40C			0.00824551	0.00125162	15.1794	2.9485	2	RAB40C			3.80056	1.05776	27.8317	4.83284	2	RAB40C			0.0137782	0.00318224	23.0963	3.47822	2	RAB40C
RAB41		6.55566	1.24068	18.9253	1.17437	0				0.0408112	0.00372977	9.1391	1.09295	0				0.899971	0.131989	14.666	1.9403	2	RAB41			0.00562498	0.000413409	7.34951	2.01143	2	RAB41			1.41915	0.358062	25.2307	1.80461	2	RAB41			0.0061562	0.000943123	15.3199	1.5541	0
RAB42		5.95739	0.371308	6.23273	1.0672	0				0.04225	0.00776893	18.388	1.13148	0				1.17911	0.238412	20.2196	2.54212	2	RAB42			0.0070326	0.000904025	12.8548	2.51478	2	RAB42			1.29614	0.579512	44.7106	1.64819	0				0.00624787	0.00189388	30.3124	1.57724	0
RAB43		15.4739	3.48229	22.5043	2.77197	2	RAB43			0.0542423	0.0126803	23.3771	1.45264	0				0.737088	0.191245	25.9461	1.58913	0				0.00235964	0.000444797	18.8502	0.843781	0				4.39617	0.816978	18.5839	5.59022	2	RAB43			0.0102594	0.00258134	25.1607	2.58993	2	RAB43
RAB44		12.5967	3.05088	24.2197	2.25655	2	RAB44			0.0642699	0.00969931	15.0915	1.72118	2	RAB44			0.422734	0.193185	45.699	0.911398	0				0.00161841	0.000716844	44.2931	0.578725	0				1.77525	0.333135	18.7655	2.25743	2	RAB44			0.00649168	0.00116649	17.969	1.63879	0
RAB4A		5.46777	1.16825	21.366	0.979489	0				0.0288677	0.00521903	18.0791	0.773094	0				0.381467	0.0961174	25.1968	0.822428	0				0.00199068	8.41642e-05	4.22791	0.711844	0				1.0754	0.531667	49.4391	1.36749	0				0.00483391	0.00170507	35.2732	1.22029	0
RAB4B		9.49311	1.26815	13.3587	1.70058	2	RAB4B			0.0481703	0.0082144	17.0528	1.29003	0				0.839486	0.173796	20.7026	1.8099	2	RAB4B			0.00314882	0.000851664	27.0471	1.12598	0				2.49624	1.00634	40.3141	3.17425	2	RAB4B			0.00854562	0.00251526	29.4334	2.15729	2	RAB4B
RAB5A		3.16826	0.229443	7.24192	0.567558	0				0.0212846	0.0014246	6.6931	0.570015	0				0.601125	0.0845565	14.0664	1.296	0				0.00359643	0.000409163	11.3769	1.28604	0				0.673377	0.123711	18.3718	0.856274	0				0.00385401	0.000347881	9.02646	0.972922	0
RAB5B		5.27374	1.08298	20.5353	0.944731	0				0.0265338	0.00511485	19.2768	0.710589	0				0.326885	0.0493797	15.1061	0.704752	0				0.00164001	0.000209809	12.7932	0.586447	0				1.21803	0.38045	31.2347	1.54887	0				0.00481917	0.00120551	25.0148	1.21657	0
RAB5C		5.51255	1.07841	19.5628	0.987509	0				0.0342546	0.00858372	25.0586	0.917357	0				0.69766	0.120203	17.2295	1.50413	0				0.0045055	0.00103484	22.9683	1.61112	0				1.51333	0.762864	50.4096	1.92437	2	RAB5C			0.00635955	0.0024239	38.1144	1.60543	0
RAB6A		3.48137	1.61263	46.3216	0.623647	0				0.023325	0.00814866	34.9353	0.624657	0				0.608097	0.0348003	5.72282	1.31103	0				0.00308388	0.000479826	15.5591	1.10276	0				1.40733	0.234858	16.6881	1.78958	2	RAB6A			0.00592107	0.000906369	15.3075	1.49474	0
RAB6B		8.37643	1.39995	16.713	1.50054	2	RAB6B			0.0464816	0.00423583	9.1129	1.2448	0				0.712157	0.183198	25.7244	1.53538	0				0.00425672	0.00133894	31.4546	1.52215	0				0.926522	0.274667	29.6449	1.17818	0				0.00408148	0.000652495	15.9867	1.03034	0
RAB6C		7.77433	0.588475	7.56946	1.39268	0				0.0435947	0.00435324	9.9857	1.16749	0				0.49688	0.0966611	19.4536	1.07125	0				0.00314343	0.000711208	22.6252	1.12406	0				0.882308	0.23512	26.6483	1.12195	0				0.00423535	0.000689099	16.2702	1.06919	0
RAB7A		33.41	5.09228	15.2418	5.98502	2	RAB7A			0.199558	0.0286567	14.3601	5.34429	2	RAB7A			0.667278	0.0528554	7.92104	1.43863	0				0.00339757	0.000382093	11.2461	1.21493	0				1.35563	0.220933	16.2975	1.72383	0				0.00646076	0.000756992	11.7168	1.63098	0
RAB7B		8.81048	2.25388	25.5818	1.5783	2	RAB7B			0.049549	0.00677134	13.666	1.32695	0				0.534103	0.109089	20.4246	1.15151	0				0.0027168	0.00078241	28.799	0.971496	0				1.24658	0.491511	39.4288	1.58516	0				0.00591148	0.00173877	29.4134	1.49232	0
RAB8A		5.67028	1.63087	28.7617	1.01576	0				0.0336436	0.00864059	25.6827	0.900995	0				0.436604	0.10204	23.3713	0.941302	0				0.00220284	0.000542251	24.616	0.787708	0				1.64308	0.258153	15.7115	2.08936	2	RAB8A			0.00718577	0.00068629	9.55069	1.814	2	RAB8A
RAB8B		7.81915	2.39544	30.6356	1.40071	0				0.0416825	0.00835423	20.0425	1.11628	0				0.60465	0.140738	23.2759	1.3036	0				0.00324249	0.00101853	31.4118	1.15948	0				1.12411	0.133707	11.8944	1.42943	0				0.00425503	0.000700524	16.4634	1.07416	0
RAB9A		5.75949	1.60307	27.8336	1.03175	0				0.0306365	0.00567356	18.519	0.820461	0				0.512029	0.145383	28.3935	1.10391	0				0.00301339	0.000827577	27.4633	1.07755	0				0.636873	0.184913	29.0345	0.809855	0				0.00305609	0.000609829	19.9545	0.771492	0
RAB9B		7.70818	2.50177	32.4561	1.38083	0				0.0447261	0.0150598	33.6712	1.19779	0				0.532467	0.0607431	11.4079	1.14798	0				0.00272014	0.000383969	14.1158	0.972689	0				1.01845	0.332088	32.6071	1.29508	0				0.00467962	0.00127404	27.2253	1.18134	0
RASEF		4.34223	0.584091	13.4514	0.777861	0				0.0250162	0.00359348	14.3646	0.669948	0				0.507196	0.146706	28.925	1.09349	0				0.00247073	0.000497878	20.151	0.883505	0				0.917902	0.070359	7.66519	1.16721	0				0.00473916	0.000832698	17.5706	1.19637	0
DNAJC27		7.60665	2.8734	37.7748	1.36264	0				0.0618738	0.0270846	43.774	1.65701	2	DNAJC27			1.74663	0.164787	9.43457	3.76567	2	DNAJC27			0.0102291	0.000891651	8.71684	3.6578	2	DNAJC27			1.55239	0.3953	25.4641	1.97403	2	DNAJC27			0.0064817	0.00119141	18.3812	1.63627	0
CHM		5.8962	1.26899	21.5221	1.05624	0				0.0406934	0.00842552	20.7049	1.08979	0				0.406347	0.0229016	5.63597	0.876068	0				0.00254061	0.000445433	17.5325	0.908494	0				0.627136	0.0870285	13.8771	0.797473	0				0.00368313	0.000540581	14.6772	0.929784	0
RAB7L1		7.11067	0.694943	9.77324	1.2738	0				0.0439702	0.00385	8.75594	1.17755	0				0.556414	0.146954	26.4109	1.19961	0				0.00329539	0.000932241	28.2893	1.17839	0				0.99862	0.208545	20.8833	1.26986	0				0.0052138	0.0010498	20.135	1.31619	0
GDI2		8.55847	1.26605	14.793	1.53315	2	GDI2			0.0558085	0.00934474	16.7443	1.49458	2	GDI2			0.36079	0.039765	11.0216	0.777848	0				0.00200305	0.000488949	24.4102	0.716269	0				0.696814	0.247903	35.5767	0.886077	0				0.00337347	0.000496921	14.7303	0.851612	0
CHML		11.9201	1.73766	14.5776	2.13535	2	CHML			0.088068	0.0118368	13.4405	2.35851	2	CHML			0.691617	0.167446	24.2108	1.4911	0				0.00404991	0.000927939	22.9126	1.4482	0				1.18679	0.481942	40.6087	1.50914	0				0.00618455	0.00131984	21.3409	1.56125	0
GDI1		6.55094	0.822497	12.5554	1.17353	0				0.0428359	0.00654273	15.2739	1.14717	0				0.948175	0.080145	8.45255	2.04423	2	GDI1			0.00501416	0.000175894	3.50795	1.79301	2	GDI1			0.950214	0.398869	41.9767	1.2083	0				0.00415422	0.00126784	30.5192	1.04871	0
RABGGTA		7.01287	1.60411	22.8738	1.25627	0				0.0353	0.00756936	21.4429	0.945355	0				1.92806	0.446043	23.1343	4.15683	2	RABGGTA			0.00733658	0.000826593	11.2667	2.62348	2	RABGGTA			1.75335	0.666571	38.0169	2.22958	2	RABGGTA			0.00494959	0.000763826	15.4321	1.24949	0

## Sheet: L2_LC3_ATG12_WIPI
		L2_58_norm	LC3							L2_58_norm	LC3							L2_59_02_norm	Atg12							L2_59_02_norm	Atg12							L2_60_02_norm	WIPI2							L2_60_02_norm	WIPI2
				Average stdev %								Average stdev %								Average stdev %								Average stdev %								Average stdev %								Average stdev %
		Bright Spots		22.9254						Bright ISS		22.9254						Bright Spots		24.6664						Bright ISS		24.6664						Bright Spots		24.6922						Bright ISS		24.6922
siRNA		Number of large spots per cell	stdev Number of large Spots per Cell	% stdev Number of all Spots per Cell	Norm Number of large Spots per Cell					ISS bright spots	stdev ISS large spots	% stdev Number of all Spots per Cell	Norm ISS large spots					Number of large spots per cell	stdev Number of large Spots per Cell	% stdev Number of all Spots per Cell	Norm Number of large Spots per Cell					ISS bright spots	stdev ISS large spots	% stdev Number of all Spots per Cell	Norm ISS large spots					Number of large spots per cell	stdev Number of large Spots per Cell	% stdev Number of all Spots per Cell	Norm Number of large Spots per Cell					ISS bright spots	stdev ISS large spots	% stdev Number of all Spots per Cell	Norm ISS large spots
MOCK		2.72166	0.564807	20.7523	0.556722	0				0.0181789	0.00529348	29.1188	0.520855	1	MOCK			0.48997	0.100017	20.4129	1.66918	0				0.00298125	0.000930923	31.2259	1.87784	2	MOCK			0.434176	0.162843	37.5063	0.618889	0				0.00227466	0.000699537	30.7534	0.752096	0
siOT		4.04089	1.34154	33.1992	0.826572	0				0.0250272	0.00725785	28.9999	0.717069	0				0.286609	0.0328491	11.4613	0.976389	0				0.00147616	0.00018334	12.42	0.92981	0				0.326654	0.147213	45.0671	0.465624	0				0.00152461	0.000643764	42.2247	0.504099	0
siOTRaptor #9		14.8979	3.9285	26.3695	3.04739	2	siOTRaptor #9			0.0692196	0.0149602	21.6126	1.98325	2	siOTRaptor #9			2.77998	0.353901	12.7303	9.47056	2	siOTRaptor #9			0.0100338	0.000273408	2.72486	6.32015	2	siOTRaptor #9			1.74571	0.467383	26.7733	2.48839	2	siOTRaptor #9			0.00589448	0.000722863	12.2634	1.94895	2	siOTRaptor #9
siOTRab7A#7		30.476	1.64522	5.3984	6.23394	2	siOTRab7A#7			0.192097	0.020512	10.678	5.50387	2	siOTRab7A#7			0.63461	0.324969	51.2077	2.16193	2	siOTRab7A#7			0.00257265	0.0010447	40.6079	1.62047	0				0.828701	0.133042	16.0543	1.18126	0				0.00386084	0.000883718	22.8893	1.27655	0
siOTPIK3C3#9		4.187	1.07322	25.6323	0.85646	0				0.0260327	0.00644909	24.7731	0.745878	0				0.118167	0.0419565	35.5061	0.402559	0				0.000494205	0.000181488	36.7233	0.311291	0				0.415329	0.184636	44.4553	0.592025	0				0.0012811	0.000347091	27.0932	0.423583	0
siOTAtg12#7		1.65446	0.658041	39.7739	0.338423	1	siOTAtg12#7			0.00953355	0.00383238	40.1988	0.273152	1	siOTAtg12#7			0.514476	0.0701238	13.6301	1.75266	2	siOTAtg12#7			0.00224799	0.000488383	21.7254	1.41597	0				2.96522	0.204888	6.90971	4.22673	2	siOTAtg12#7			0.0141205	0.00113606	8.04541	4.66882	2	siOTAtg12#7
siOT		6.09353	0.913407	14.9898	1.24645	0				0.039417	0.00926964	23.5169	1.12936	0				0.275331	0.0480532	17.4529	0.937969	0				0.00147682	0.000377906	25.5892	0.930222	0				0.596797	0.0446323	7.47864	0.850696	0				0.00265505	0.000318974	12.0139	0.877866	0
siOT		5.45074	0.442901	8.12552	1.11496	0				0.0440529	0.00633385	14.3778	1.26219	0				0.285211	0.0525231	18.4155	0.971628	0				0.00167418	0.000398055	23.7761	1.05454	0				0.935714	0.373529	39.9192	1.3338	0				0.00365209	0.000979615	26.8234	1.20753	0
siOT		3.96976	1.10458	27.8248	0.812022	0				0.0311112	0.00641384	20.6159	0.891384	0				0.327007	0.0471173	14.4087	1.11401	0				0.00172322	0.000322218	18.6986	1.08543	0				0.946994	0.42634	45.0203	1.34988	0				0.00426598	0.00141532	33.1769	1.41051	0
siPLK1 pool		40.8533	14.7473	36.0981	8.35664	2				0.144945	0.0402002	27.7348	4.15291	2				2.81036	1.13228	40.2894	9.57404	2				0.00404564	0.00205566	50.8118	2.54828	2				23.4069	5.87231	25.088	33.365	2				0.0336747	0.00587	17.4315	11.1342	2
TBC1D14		3.80492	1.65879	43.5958	0.778305	0				0.0228525	0.00742817	32.5049	0.65476	0				0.333553	0.0652857	19.5728	1.13631	0				0.00183481	0.000438184	23.8818	1.15571	0				0.499698	0.205641	41.153	0.712288	0				0.00216779	0.000955737	44.0882	0.716757	0
TBC1D15		1.98766	0.48435	24.3678	0.40658	1	TBC1D15			0.0131446	0.00216809	16.4942	0.376613	1	TBC1D15			0.613028	0.0530247	8.64964	2.0884	2	TBC1D15			0.00314185	0.000315009	10.0262	1.979	2	TBC1D15			1.33157	0.492558	36.9907	1.89807	2	TBC1D15			0.00527152	0.00164328	31.1728	1.74298	2	TBC1D15
TBC1D16		4.35979	0.261682	6.00218	0.891804	0				0.0328939	0.00376334	11.4409	0.942461	0				0.93428	0.222652	23.8314	3.18281	2	TBC1D16			0.00581634	0.00169595	29.1584	3.66362	2	TBC1D16			1.35275	0.57027	42.1563	1.92826	2	TBC1D16			0.0079482	0.00243835	30.678	2.62799	2	TBC1D16
TBC1D17		6.52182	1.58983	24.3772	1.33405	0				0.038918	0.00841776	21.6295	1.11506	0				0.614581	0.0727736	11.8412	2.09369	2	TBC1D17			0.00248243	0.000382509	15.4087	1.56364	0				0.858759	0.321997	37.4956	1.22411	0				0.00344602	0.00101849	29.5555	1.13939	0
RABGAP1L		4.58229	0.832799	18.1743	0.937317	0				0.0364312	0.00586998	16.1125	1.04381	0				0.358015	0.0995687	27.8113	1.21965	0				0.00216866	0.000654448	30.1775	1.366	0				0.583613	0.255051	43.7021	0.831903	0				0.00238824	0.000810722	33.9464	0.789649	0
TBC1D19		5.49648	1.27663	23.2263	1.12432	0				0.0360502	0.00809647	22.4588	1.0329	0				0.226503	0.0791	34.9223	0.771625	0				0.00115619	0.000428375	37.0506	0.728264	0				0.939026	0.114128	12.1539	1.33852	0				0.00370928	0.000311314	8.39285	1.22644	0
TBC1D20		4.78512	1.16289	24.3022	0.978807	0				0.0280101	0.00612976	21.8842	0.802533	0				0.43598	0.0785047	18.0065	1.48525	0				0.00217731	0.00031361	14.4036	1.37145	0				1.39379	0.218036	15.6433	1.98677	2	TBC1D20			0.00567119	0.000900624	15.8807	1.87512	2	TBC1D20
TBC1D21		5.13244	0.781392	15.2246	1.04985	0				0.0419359	0.00778057	18.5535	1.20153	0				0.383324	0.136132	35.5135	1.30587	0				0.00196861	0.000886539	45.0339	1.23999	0				2.34002	0.383224	16.377	3.33554	2	TBC1D21			0.00963305	0.00130054	13.5008	3.18507	2	TBC1D21
TBC1D22A		4.99221	0.450839	9.03085	1.02117	0				0.0368378	0.0049957	13.5614	1.05546	0				0.296073	0.0477681	16.1339	1.00863	0				0.00125012	0.000270312	21.6229	0.787429	0				2.57632	0.521323	20.2352	3.67238	2	TBC1D22A			0.0088094	0.00127656	14.4909	2.91274	2	TBC1D22A
TBC1D22B		5.12452	0.225116	4.39291	1.04823	0				0.0387409	0.00418381	10.7995	1.10999	0				0.291029	0.0302046	10.3786	0.991446	0				0.00151987	0.000414752	27.2887	0.957341	0				1.69035	0.734304	43.4409	2.40949	2	TBC1D22B			0.00604825	0.00210642	34.8269	1.9998	2	TBC1D22B
TBC1D23		5.43489	1.08329	19.9321	1.11172	0				0.0360647	0.00842099	23.3497	1.03331	0				0.36319	0.0726362	19.9995	1.23728	0				0.00172003	0.000476141	27.6822	1.08342	0				0.398315	0.0675389	16.9562	0.567772	0				0.00195045	0.000354667	18.1839	0.644896	0
TBC1D24		6.30652	0.615939	9.7667	1.29001	0				0.0362331	0.00556971	15.3719	1.03814	0				0.348994	0.116941	33.5081	1.18892	0				0.00148488	0.000739418	49.7966	0.9353	0				1.66371	0.402615	24.1999	2.37151	2	TBC1D24			0.00612909	0.00158843	25.9163	2.02653	2	TBC1D24
TBC1D25		5.94822	1.61891	27.2167	1.21672	0				0.0368441	0.00904277	24.5433	1.05564	0				0.31513	0.0556749	17.6673	1.07355	0				0.00159502	0.000320652	20.1033	1.00468	0				0.558766	0.140233	25.097	0.796485	0				0.00269046	0.000588599	21.8773	0.889573	0
TBC1D26		7.27595	1.70622	23.4501	1.48831	2	TBC1D26			0.0422049	0.00950362	22.5178	1.20924	0				0.322814	0.0576602	17.8617	1.09973	0				0.00132089	0.000124308	9.4109	0.832007	0				1.10508	0.414862	37.5413	1.57523	0				0.00436231	0.000977077	22.3982	1.44235	0
TBC1D30		6.5686	1.01386	15.4349	1.34362	0				0.0411102	0.00683874	16.6352	1.17787	0				0.284248	0.0774409	27.2441	0.968347	0				0.00138177	0.000457237	33.0906	0.870354	0				0.782763	0.282259	36.0593	1.11578	0				0.00297374	0.000934406	31.4219	0.983237	0
SGSM1		5.74662	0.905087	15.7499	1.17548	0				0.0316552	0.00486377	15.3648	0.906973	0				0.265164	0.093005	35.0745	0.903334	0				0.00116406	0.000562364	48.3103	0.733225	0				1.7884	0.272064	15.2127	2.54925	2	SGSM1			0.00626255	0.00153458	24.504	2.07065	2	SGSM1
SGSM2		27.9452	3.38057	12.0971	5.71625	2	SGSM2			0.206525	0.019112	9.25409	5.91727	2	SGSM2			1.70927	0.630624	36.8943	5.82297	2	SGSM2			0.0059763	0.00119414	19.9813	3.76437	2	SGSM2			6.71488	2.03594	30.3198	9.57163	2	SGSM2			0.0227854	0.00356642	15.6523	7.53376	2	SGSM2
SGSM3		6.66792	1.63728	24.5546	1.36394	0				0.0447259	0.00784048	17.5301	1.28147	0				0.456231	0.0884015	19.3765	1.55424	0				0.00196075	0.000291658	14.8748	1.23505	0				1.83142	0.209976	11.4652	2.61057	2	SGSM3			0.00583345	0.00112831	19.3421	1.92877	2	SGSM3
TBCK		4.77663	1.14676	24.0077	0.977071	0				0.0338521	0.00857356	25.3265	0.969918	0				0.402719	0.055177	13.7011	1.37194	0				0.0020273	0.000242163	11.9451	1.27696	0				2.06643	0.675221	32.6757	2.94557	2	TBCK			0.0070957	0.00243249	34.2812	2.34613	2	TBCK
USP6NL		4.5581	1.20065	26.3411	0.932369	0				0.0328665	0.002259	6.87327	0.941677	0				0.281033	0.0101859	3.62446	0.957394	0				0.00141649	0.000172652	12.1887	0.892225	0				1.00887	0.306732	30.4035	1.43808	0				0.00311632	0.000547483	17.5682	1.03038	0
USP6		6.90258	0.824256	11.9413	1.41194	0				0.0489392	0.00298833	6.10621	1.40219	0				1.72719	0.361981	20.9577	5.88402	2	USP6			0.00902276	0.00256994	28.4829	5.68329	2	USP6			1.5559	0.282666	18.1674	2.21784	2	USP6			0.00720235	0.00134698	18.702	2.38139	2	USP6
EVI5		5.69737	0.935267	16.4158	1.16541	0				0.0293064	0.00522064	17.814	0.839676	0				0.68379	0.103401	15.1218	2.32946	2	EVI5			0.00330156	0.000282363	8.55242	2.0796	2	EVI5			0.565148	0.167317	29.6059	0.805582	0				0.00238722	0.000721495	30.2232	0.789313	0
EVI5L		3.62742	1.84357	50.8232	0.741996	0				0.0206453	0.0085603	41.4638	0.591519	0				0.30085	0.076246	25.3435	1.0249	0				0.00148629	0.000645304	43.417	0.936191	0				0.796898	0.209902	26.3399	1.13593	0				0.00332075	0.000698729	21.0413	1.09797	0
TBC1D32		6.4026	0.735768	11.4917	1.30967	0				0.0393799	0.00173282	4.40027	1.1283	0				0.386408	0.0578803	14.9791	1.31638	0				0.00177431	0.000371721	20.9502	1.11761	0				0.803289	0.103336	12.8641	1.14504	0				0.00328466	0.000526164	16.0188	1.08604	0
RABGEF1		15.6839	3.4782	22.1769	3.20818	2	RABGEF1			0.0750748	0.00972568	12.9547	2.15101	2	RABGEF1			0.679269	0.172475	25.3913	2.31406	2	RABGEF1			0.00226922	0.000443763	19.5557	1.42935	0				1.04873	0.166153	15.8432	1.4949	0				0.00341	0.000553814	16.2409	1.12748	0
VPS39		19.0744	9.13176	47.8744	3.90172	2	VPS39			0.10483	0.04058	38.7103	3.00355	2	VPS39			0.380788	0.119893	31.4856	1.29723	0				0.0016372	0.000473767	28.9377	1.03125	0				1.31628	0.218992	16.6372	1.87627	2	VPS39			0.0051006	0.000528176	10.3552	1.68646	0
RAB3IP		5.34617	0.876397	16.393	1.09357	0				0.0404133	0.00303962	7.52133	1.15791	0				0.154867	0.0556906	35.9603	0.527584	0				0.000752861	0.000250866	33.3217	0.474215	0				0.696043	0.100729	14.4717	0.992165	0				0.00254168	0.000231971	9.12667	0.840383	0
GAPVD1		6.53715	0.804639	12.3087	1.33719	0				0.0474999	0.00764257	16.0896	1.36095	0				0.304266	0.130331	42.8345	1.03654	0				0.00146706	0.000527427	35.9513	0.924077	0				0.909241	0.345474	37.9959	1.29606	0				0.00377646	0.000857514	22.7068	1.24865	0
ANKRD27		5.19105	0.35912	6.91804	1.06184	0				0.0407492	0.00400949	9.83943	1.16753	0				0.187692	0.0676891	36.0639	0.63941	0				0.00098795	0.000410482	41.5488	0.622293	0				1.30358	0.353206	27.0951	1.85817	2	ANKRD27			0.00422038	0.000809186	19.1733	1.39543	0
RIN2		6.41326	2.20357	34.3595	1.31185	0				0.043784	0.0113774	25.9853	1.25448	0				0.414558	0.11687	28.1915	1.41228	0				0.00190474	0.000904785	47.5018	1.19976	0				2.70009	1.25374	46.4332	3.84881	2	RIN2			0.00849943	0.0029956	35.2448	2.81025	2	RIN2
RIN1		22.241	4.36572	19.6292	4.54945	2	RIN1			0.106344	0.00669324	6.29396	3.04692	2	RIN1			2.09032	0.857333	41.0145	7.12108	2	RIN1			0.0044155	0.00146045	33.0756	2.78125	2	RIN1			3.58346	0.787563	21.9778	5.10799	2	RIN1			0.00874802	0.00122836	14.0416	2.89245	2	RIN1
RIN3		6.9326	1.68059	24.2418	1.41808	0				0.0382587	0.00743035	19.4214	1.09617	0				0.439227	0.139498	31.7598	1.49632	0				0.00169704	0.000406682	23.9642	1.06894	0				0.762108	0.1531	20.089	1.08634	0				0.00324584	0.000163079	5.02422	1.07321	0
RINL		4.72226	0.650804	13.7816	0.965949	0				0.0304073	0.00347053	11.4135	0.871216	0				0.504581	0.129161	25.5977	1.71895	0				0.00226868	0.000694501	30.6126	1.429	0				1.29969	1.18217	90.9583	1.85262	2	RINL			0.00500456	0.00412934	82.5115	1.65471	0
ALS2CL		11.5431	3.35294	29.0472	2.36116	2	ALS2CL			0.0641676	0.01344	20.9451	1.83851	2	ALS2CL			0.555801	0.109494	19.7002	1.89345	2	ALS2CL			0.00189285	0.000676657	35.748	1.19227	0				2.11773	0.32267	15.2366	3.01868	2	ALS2CL			0.00589469	0.0005105	8.66034	1.94902	2	ALS2CL
ALS2		9.1601	0.942013	10.2839	1.87372	2	ALS2			0.061357	0.00629863	10.2655	1.75798	2	ALS2			0.338753	0.109766	32.403	1.15403	0				0.00166892	0.000591154	35.4214	1.05122	0				1.00007	0.212511	21.2495	1.42554	0				0.00363615	0.000799873	21.9978	1.20226	0
MON1A		5.94067	0.548592	9.23451	1.21518	0				0.0365692	0.00302495	8.27184	1.04777	0				0.257238	0.0539024	20.9543	0.876331	0				0.00111257	0.000221683	19.9254	0.700786	0				1.32618	0.169714	12.7971	1.89039	2	MON1A			0.00519836	0.000880361	16.9354	1.71879	0
MON1B		5.24084	1.6546	31.5713	1.07202	0				0.0365184	0.00652523	17.8683	1.04631	0				0.1634	0.0383	23.4394	0.556654	0				0.000885977	0.000288553	32.5689	0.558062	0				1.15619	0.0672067	5.81276	1.64808	0				0.00445677	0.000163105	3.65971	1.47359	0
CCZ1		6.83823	1.80347	26.3733	1.39878	0				0.0405569	0.00772103	19.0375	1.16202	0				1.07434	0.177285	16.5017	3.65995	2	CCZ1			0.00392043	0.000654434	16.6929	2.46941	2	CCZ1			3.99362	1.05687	26.464	5.69265	2	CCZ1			0.0102175	0.00169606	16.5996	3.37832	2	CCZ1
CCZ1B		6.39245	0.289814	4.53369	1.30759	0				0.0429438	0.00272802	6.35254	1.23041	0				0.467179	0.0505067	10.811	1.59154	0				0.00206145	0.000558938	27.1138	1.29847	0				1.6419	0.716053	43.6111	2.34043	2	CCZ1B			0.00530513	0.00198111	37.3432	1.75409	2	CCZ1B
MADD		25.6872	3.84699	14.9763	5.25437	2	MADD			0.0877635	0.0110877	12.6337	2.51456	2	MADD			2.2778	0.935914	41.0884	7.75979	2	MADD			0.0055691	0.00189039	33.9443	3.50788	2	MADD			2.67351	0.548306	20.5089	3.81091	2	MADD			0.00638575	0.00168247	26.3472	2.11139	2	MADD
DENND2A		6.18648	1.42469	23.0291	1.26546	0				0.0363367	0.0094527	26.0142	1.0411	0				0.387857	0.108411	27.9514	1.32131	0				0.00167692	0.000471013	28.088	1.05626	0				0.540891	0.170619	31.5442	0.771005	0				0.00198109	0.000405525	20.4698	0.655029	0
DENND1A		5.87776	0.339356	5.77357	1.20231	0				0.0339943	0.00303165	8.91813	0.97399	0				0.593592	0.132829	22.3772	2.02219	2	DENND1A			0.00209359	0.000194462	9.28843	1.31872	0				1.26817	0.278189	21.9362	1.8077	2	DENND1A			0.00459494	0.000663649	14.443	1.51927	0
DENND5A		5.72555	1.33487	23.3142	1.17117	0				0.0407665	0.0096015	23.5524	1.16803	0				0.440943	0.0212945	4.8293	1.50216	0				0.00188834	9.77234e-05	5.1751	1.18943	0				0.997497	0.244795	24.5409	1.42187	0				0.00369631	0.000812602	21.9841	1.22215	0
DENND1B		7.23133	1.86608	25.8055	1.47918	2	DENND1B			0.0416883	0.00970385	23.2771	1.19444	0				0.549414	0.122684	22.33	1.87169	2	DENND1B			0.0022085	0.000468463	21.2118	1.3911	0				2.33071	0.604329	25.929	3.32228	2	DENND1B			0.00769595	0.00176086	22.8803	2.54459	2	DENND1B
DENND3		10.8555	3.38949	31.2237	2.22051	2	DENND3			0.0560464	0.0168736	30.1065	1.60582	2	DENND3			0.540129	0.125642	23.2615	1.84005	2	DENND3			0.00212685	0.000466348	21.9267	1.33967	0				1.48579	0.228752	15.3959	2.11791	2	DENND3			0.00451848	0.000567499	12.5595	1.49399	0
DENND4B		10.7507	0.750957	6.9852	2.19907	2	DENND4B			0.0603517	0.00234339	3.88289	1.72917	2	DENND4B			0.842317	0.204036	24.2232	2.86952	2	DENND4B			0.00365346	0.000951978	26.0569	2.30126	2	DENND4B			1.76537	0.16604	9.4054	2.51641	2	DENND4B			0.00639846	0.000608361	9.50793	2.11559	2	DENND4B
ST5		6.83215	1.45951	21.3623	1.39753	0				0.0459533	0.00599033	13.0357	1.31664	0				0.533546	0.0959529	17.984	1.81763	2	ST5			0.00212067	0.000469054	22.1182	1.33578	0				1.37055	0.400514	29.2229	1.95363	2	ST5			0.0041615	0.00052323	12.5731	1.37596	0
DENND2D		4.50348	0.726692	16.1362	0.921196	0				0.0259967	0.00515858	19.8432	0.744847	0				0.509305	0.114792	22.5389	1.73505	0				0.00159426	0.000480834	30.1603	1.0042	0				3.05102	0.864003	28.3185	4.34903	2	DENND2D			0.00741065	0.00214764	28.9805	2.45026	2	DENND2D
DENND4A		6.64609	1.41761	21.33	1.35947	0				0.0447529	0.00855731	19.1213	1.28224	0				2.28686	0.397007	17.3603	7.79065	2	DENND4A			0.00945033	0.00105677	11.1823	5.9526	2	DENND4A			4.49582	1.59857	35.5568	6.4085	2	DENND4A			0.0120458	0.00319861	26.5537	3.98283	2	DENND4A

## Sheet: L3_LC3_ATG12_WIPI
		L3_44_norm	LC3							L3_44_norm	LC3							L3_62_02_norm	Atg12							L3_62_02_norm	Atg12							L3_63_02_norm	WIPI2							L3_63_02_norm	WIPI2
				Average stdev %								Average stdev %								Average stdev %								Average stdev %								Average stdev %								Average stdev %
		Bright Spots		22.9254						Bright ISS		22.9254						Bright Spots		24.6664						Bright ISS		24.6664						Bright Spots		24.6922						Bright ISS		24.6922
siRNA		Number of large spots per cell	stdev Number of large Spots per Cell	% stdev Number of all Spots per Cell	Norm Number of large Spots per Cell					ISS bright spots	stdev ISS large spots	% stdev Number of all Spots per Cell	Norm ISS large spots					Number of large spots per cell	stdev Number of large Spots per Cell	% stdev Number of all Spots per Cell	Norm Number of large Spots per Cell					ISS bright spots	stdev ISS large spots	% stdev Number of all Spots per Cell	Norm ISS large spots					Number of large spots per cell	stdev Number of large Spots per Cell	% stdev Number of all Spots per Cell	Norm Number of large Spots per Cell					ISS bright spots	stdev ISS large spots	% stdev Number of all Spots per Cell	Norm ISS large spots
MOCK		12.0495	1.2951	10.7482	1.03676	0				0.0959658	0.0193982	20.2137	1.04956	0				0.483478	0.100926	20.875	0.822217	0				0.00201093	0.000266828	13.2689	0.88199	0				1.00254	0.635945	63.4331	0.456365	0				0.00338007	0.00172491	51.0316	0.486732	0
siOT		11.529	3.22026	27.9318	0.991969	0				0.0920901	0.0239181	25.9725	1.00717	0				0.668944	0.189781	28.3703	1.13763	0				0.00252453	0.000273885	10.8489	1.10725	0				2.0448	0.88244	43.1554	0.930806	0				0.00687629	0.00216683	31.5117	0.990189	0
siOTRaptor #9		21.2437	1.38978	6.54208	1.82783	2	siOTRaptor #9			0.112954	0.00482411	4.27087	1.23536	0				3.37861	0.29144	8.62601	5.74578	2	siOTRaptor #9			0.0133754	0.00149049	11.1435	5.86642	2	siOTRaptor #9			4.22003	0.366888	8.69396	1.92099	2	siOTRaptor #9			0.0114653	0.000552726	4.82085	1.65101	0
siOTRab7A#7		20.4298	4.95202	24.2392	1.7578	2	siOTRab7A#7			0.159957	0.0429459	26.8484	1.74942	2	siOTRab7A#7			1.12518	0.133193	11.8375	1.91351	2	siOTRab7A#7			0.00443611	0.000941948	21.2337	1.94567	2	siOTRab7A#7			2.26945	0.731781	32.2449	1.03307	0				0.00784585	0.00196055	24.9884	1.12981	0
siOTPIK3C3#9		12.7701	3.76081	29.4501	1.09875	0				0.0963156	0.0179446	18.631	1.05339	0				0.324799	0.0511981	15.763	0.552364	0				0.00132435	0.000165222	12.4757	0.580857	0				1.17862	0.501125	42.518	0.536515	0				0.00365688	0.00135341	37.0099	0.526593	0
siOTAtg12#7		5.72231	0.93578	16.3532	0.492354	1	siOTAtg12#7			0.0377909	0.00401043	10.6122	0.413312	1	siOTAtg12#7			2.75474	0.779458	28.2951	4.68481	2	siOTAtg12#7			0.00789158	0.00135912	17.2224	3.46123	2	siOTAtg12#7			5.93931	2.92046	49.1718	2.70361	2	siOTAtg12#7			0.0232928	0.00900709	38.669	3.35417	2	siOTAtg12#7
siOT		12.5153	1.5461	12.3537	1.07683	0				0.10013	0.0179544	17.931	1.09511	0				0.729733	0.158771	21.7574	1.24101	0				0.00274932	0.000547176	19.9023	1.20584	0				1.99426	0.470449	23.5901	0.907801	0				0.00620738	0.000545128	8.78193	0.893866	0
siOT		11.4069	1.96519	17.2281	0.981463	0				0.0885697	0.0124373	14.0424	0.968672	0				0.465645	0.161496	34.6823	0.791891	0				0.00198847	0.000716333	36.0244	0.872137	0				1.47851	0.393565	26.6191	0.673027	0				0.0058408	0.00166241	28.462	0.841078	0
siOT		11.0381	2.4131	21.8615	0.949734	0				0.0849464	0.0200535	23.6072	0.929044	0				0.487744	0.115337	23.6471	0.829474	0				0.00185767	0.000136081	7.32537	0.814767	0				3.26965	2.76481	84.5598	1.48837	0				0.0088532	0.00512222	57.8572	1.27487	0
siPLK1 pool		28.7584	11.0871	38.5526	2.47441	2				0.126044	0.0201201	15.9627	1.37853	0				5.175	1.84097	35.5743	8.80077	2				0.00619882	0.00159074	25.662	2.71879	2				18.5872	4.66247	25.0844	8.461	2				0.0314292	0.00713025	22.6867	4.52583	2
RAB10		13.7043	3.52133	25.695	1.17914	0				0.0977912	0.0219088	22.4036	1.06953	0				0.603414	0.144064	23.8749	1.02618	0				0.00243251	0.000952354	39.151	1.06689	0				1.83578	1.31676	71.7277	0.835661	0				0.00626591	0.00542234	86.5373	0.902294	0
RAB11A		12.3864	1.93935	15.6571	1.06574	0				0.0884419	0.0168992	19.1077	0.967274	0				1.0495	0.185114	17.6383	1.78482	2	RAB11A			0.00334147	0.000475593	14.233	1.46556	0				3.33567	1.00871	30.2402	1.51842	0				0.00919231	0.00178068	19.3714	1.3237	0
RAB11B		6.74271	3.27017	48.4993	0.580151	0				0.0641094	0.0464631	72.4747	0.701154	0				2.0768	0.301584	14.5215	3.53188	2	RAB11B			0.00883933	0.00105512	11.9367	3.87691	2	RAB11B			2.66228	0.748874	28.129	1.21189	0				0.00862467	0.00234691	27.2116	1.24196	0
RAB12		12.5921	5.11367	40.6103	1.08344	0				0.0907399	0.0388627	42.8287	0.992407	0				0.981671	0.515853	52.5485	1.66946	0				0.00322825	0.000959514	29.7224	1.4159	0				3.7449	2.09432	55.9246	1.70471	0				0.0106775	0.00406569	38.0773	1.53756	0
RAB13		10.2247	3.35369	32.8	0.879743	0				0.0781082	0.0311247	39.8481	0.854257	0				0.755729	0.306409	40.5448	1.28522	0				0.0031445	0.000662317	21.0627	1.37917	0				1.60226	0.104009	6.49142	0.72936	0				0.0061604	0.000224333	3.64153	0.887101	0
RAB14		14.1376	3.96734	28.0623	1.21641	0				0.102698	0.0274301	26.7095	1.12319	0				1.61959	0.650688	40.1762	2.75432	2	RAB14			0.0046701	0.00146148	31.2944	2.04829	2	RAB14			5.37241	0.973026	18.1115	2.44556	2	RAB14			0.0161474	0.0020355	12.6058	2.32523	2	RAB14
RAB15		18.0793	3.37555	18.6708	1.55556	2	RAB15			0.111207	0.0195388	17.5698	1.21625	0				1.93016	0.538489	27.8987	3.28249	2	RAB15			0.00472034	0.000787867	16.6909	2.07033	2	RAB15			4.33105	1.18335	27.3226	1.97152	2	RAB15			0.0110175	0.00284349	25.809	1.58652	0
RAB17		17.5422	5.12596	29.2207	1.50935	2	RAB17			0.120034	0.0304547	25.3717	1.31279	0				1.35305	0.420656	31.0894	2.30104	2	RAB17			0.00520469	0.00177855	34.172	2.28277	2	RAB17			3.60085	1.12949	31.3672	1.63913	0				0.00942948	0.00195186	20.6996	1.35785	0
RAB18		15.2674	2.33046	15.2643	1.31362	0				0.112343	0.00973557	8.66597	1.22867	0				1.23691	0.371746	30.0545	2.10352	2	RAB18			0.00443599	0.000586042	13.2111	1.94561	2	RAB18			4.30434	1.67464	38.9059	1.95936	2	RAB18			0.0110753	0.00226951	20.4915	1.59485	0
RAB19		17.833	5.78886	32.4616	1.53437	2	RAB19			0.118542	0.0301509	25.4347	1.29648	0				0.784455	0.20472	26.0971	1.33407	0				0.00268828	0.0009158	34.0664	1.17907	0				4.52835	1.05664	23.334	2.06134	2	RAB19			0.0118063	0.001725	14.6108	1.70012	0
RAB1A		18.7722	2.69684	14.3661	1.61518	2	RAB1A			0.120624	0.021881	18.1398	1.31925	0				0.621103	0.117424	18.9058	1.05627	0				0.00214813	0.000234789	10.9299	0.942166	0				1.17788	0.324672	27.5641	0.536178	0				0.00388237	0.000892159	22.9797	0.559064	0
RAB1B		22.4546	9.89796	44.0798	1.93202	2	RAB1B			0.132503	0.0512908	38.7092	1.44916	0				1.11264	0.151625	13.6275	1.89218	2	RAB1B			0.00408531	0.000646822	15.8329	1.79181	2	RAB1B			4.23223	0.6323	14.9401	1.92654	2	RAB1B			0.0112578	0.00146917	13.0503	1.62112	0
RAB20		20.2949	3.49779	17.2348	1.7462	2	RAB20			0.141348	0.0281739	19.9323	1.5459	2	RAB20			1.14636	0.488617	42.6233	1.94954	2	RAB20			0.0041675	0.00125454	30.103	1.82786	2	RAB20			1.44817	0.30041	20.744	0.659218	0				0.00443103	0.000825529	18.6306	0.638071	0
RAB21		16.8271	4.51891	26.855	1.44782	0				0.152193	0.0283601	18.6343	1.6645	2	RAB21			1.27597	0.249183	19.5288	2.16996	2	RAB21			0.00491674	0.000497536	10.1192	2.15647	2	RAB21			3.01413	1.07682	35.7257	1.37205	0				0.010827	0.0025718	23.7536	1.5591	0
RAB22A		15.2876	3.62209	23.6931	1.31536	0				0.115655	0.0274377	23.7239	1.26489	0				1.06878	0.232339	21.7387	1.81761	2	RAB22A			0.00370987	0.00034864	9.39762	1.62714	0				2.13368	0.581932	27.2736	0.971267	0				0.00620826	0.00147109	23.6957	0.893993	0
RAB23		13.656	3.44918	25.2577	1.17497	0				0.107553	0.0231933	21.5646	1.17628	0				0.997459	0.176277	17.6727	1.69631	0				0.0034028	0.000381547	11.2127	1.49246	0				2.22088	0.724586	32.626	1.01096	0				0.00723271	0.00198802	27.4866	1.04151	0
RAB24		15.9724	4.3719	27.3717	1.37428	0				0.115449	0.0382654	33.1448	1.26265	0				0.70596	0.201156	28.4939	1.20058	0				0.00240422	0.000580439	24.1425	1.05449	0				2.47451	0.714963	28.8931	1.12642	0				0.00806607	0.00189561	23.501	1.16152	0
RAB25		10.3747	1.81639	17.5078	0.892655	0				0.0804655	0.0211935	26.3387	0.880037	0				2.1746	0.24662	11.3409	3.69819	2	RAB25			0.00510484	0.000195958	3.83867	2.23897	2	RAB25			3.6105	1.01068	27.9928	1.64352	0				0.00942615	0.00168892	17.9174	1.35737	0
RAB26		11.8281	1.78785	15.1152	1.01771	0				0.104837	0.0185395	17.6841	1.14659	0				0.84497	0.316207	37.4222	1.43698	0				0.00253444	0.000540868	21.3408	1.1116	0				4.74808	0.838149	17.6524	2.16136	2	RAB26			0.0139814	0.00336164	24.0437	2.01333	2	RAB26
RAB27A		16.6871	3.21649	19.2753	1.43578	0				0.112817	0.0171832	15.231	1.23386	0				1.55408	0.608924	39.1822	2.64292	2	RAB27A			0.00557932	0.00122818	22.0131	2.44708	2	RAB27A			3.78549	0.702838	18.5666	1.72318	0				0.011858	0.00198267	16.7202	1.70755	0
TBC1D1		24.4443	7.57214	30.9772	2.10321	2	TBC1D1			0.165555	0.0309723	18.7082	1.81065	2	TBC1D1			0.660321	0.175945	26.6454	1.12296	0				0.00237426	0.000651519	27.441	1.04134	0				1.14981	0.693647	60.3272	0.523401	0				0.00385887	0.00164273	42.5701	0.555679	0
TBC1D2		22.4443	10.7025	47.6845	1.93114	2	TBC1D2			0.167415	0.0824429	49.2447	1.83099	2	TBC1D2			0.978679	0.0695739	7.10896	1.66437	0				0.00426102	0.000833879	19.5699	1.86887	2	TBC1D2			3.39284	1.01138	29.8092	1.54444	0				0.0119308	0.00289853	24.2945	1.71805	0
TBC1D2B		25.6433	6.81659	26.5823	2.20638	2	TBC1D2B			0.222455	0.0168651	7.58136	2.43295	2	TBC1D2B			1.18391	0.221654	18.7222	2.0134	2	TBC1D2B			0.00564373	0.000560653	9.93407	2.47533	2	TBC1D2B			1.93544	0.33584	17.3522	0.881023	0				0.00732314	0.000643244	8.78372	1.05454	0
TBC1D3F		24.5931	7.23093	29.4023	2.11602	2	TBC1D3F			0.169275	0.0323396	19.1047	1.85134	2	TBC1D3F			1.0856	0.505816	46.5932	1.8462	2	TBC1D3F			0.00367779	0.00139184	37.8446	1.61307	0				2.26581	0.864909	38.1721	1.03141	0				0.00679725	0.00227862	33.5228	0.978807	0
TBC1D3		24.2449	9.66241	39.8534	2.08606	2	TBC1D3			0.150441	0.0418047	27.7881	1.64535	2	TBC1D3			1.19627	0.282432	23.6094	2.03441	2	TBC1D3			0.00399928	0.000795633	19.8944	1.75408	2	TBC1D3			2.36198	0.675905	28.616	1.07519	0				0.00710002	0.00181114	25.5089	1.02241	0
TBC1D3C		18.1934	2.6737	14.696	1.56538	2	TBC1D3C			0.137272	0.023444	17.0785	1.50132	2	TBC1D3C			1.65896	0.548362	33.0547	2.82127	2	TBC1D3C			0.005694	0.00125884	22.1082	2.49738	2	TBC1D3C			2.02673	0.537247	26.5081	0.922583	0				0.00707729	0.00245995	34.7583	1.01913	0
TBC1D4		22.8315	3.92337	17.184	1.96445	2	TBC1D4			0.14531	0.0200705	13.8122	1.58923	2	TBC1D4			1.46246	0.705467	48.2386	2.4871	2	TBC1D4			0.00376895	0.00186596	49.5086	1.65305	0				3.04676	1.51556	49.7433	1.38691	0				0.00738142	0.00181751	24.6227	1.06293	0
TBC1D5		22.39	3.89522	17.3971	1.92646	2	TBC1D5			0.166387	0.0346588	20.8302	1.81975	2	TBC1D5			0.864248	0.470237	54.41	1.46977	0				0.0031478	0.00134902	42.8561	1.38062	0				3.16512	0.933931	29.507	1.44078	0				0.00957126	0.00198233	20.7113	1.37827	0
GRTP1		14.4893	5.05526	34.8897	1.24667	0				0.108833	0.0371616	34.1454	1.19029	0				1.0354	0.295884	28.5767	1.76084	2	GRTP1			0.00331821	0.00104755	31.5697	1.45536	0				3.72484	1.47325	39.5521	1.69557	0				0.0109876	0.00322065	29.3116	1.58222	0
TBC1D7		15.9751	1.99894	12.5128	1.37452	0				0.112993	0.0103289	9.14119	1.23579	0				1.05611	0.210883	19.9679	1.79606	2	TBC1D7			0.00290987	0.000159708	5.4885	1.27626	0				3.56499	1.88225	52.7983	1.62281	0				0.009747	0.00381263	39.1159	1.40357	0
TBC1D8		30.4722	3.83539	12.5865	2.62187	2	TBC1D8			0.195311	0.0155036	7.93789	2.13609	2	TBC1D8			1.35826	0.235073	17.3069	2.3099	2	TBC1D8			0.0042757	0.000797211	18.6452	1.87531	2	TBC1D8			1.83842	0.286066	15.5604	0.836863	0				0.00583617	0.000818645	14.0271	0.840412	0
TBC1D8B		12.1601	1.06288	8.74076	1.04627	0				0.0858865	0.00966381	11.2518	0.939326	0				0.906136	0.416422	45.9558	1.541	0				0.00263448	0.00116762	44.3209	1.15548	0				2.3592	0.484626	20.542	1.07392	0				0.00777379	0.00154045	19.816	1.11943	0
TBC1D9		21.8671	4.47121	20.4472	1.88147	2	TBC1D9			0.128519	0.0302901	23.5686	1.40559	0				0.845236	0.185249	21.9168	1.43744	0				0.00301645	0.000744837	24.6925	1.32301	0				3.09779	0.539337	17.4104	1.41014	0				0.00812451	0.000972346	11.968	1.16993	0
TBC1D9B		30.4053	2.11104	6.94301	2.6161	2	TBC1D9B			0.214491	0.0149863	6.9869	2.34585	2	TBC1D9B			0.985141	0.127128	12.9046	1.67536	0				0.00379573	0.000436728	11.5058	1.6648	0				2.37209	0.73938	31.17	1.07979	0				0.00826273	0.000954768	11.5551	1.18984	0
TBC1D10A		23.2686	3.03699	13.0519	2.00206	2	TBC1D10A			0.166381	0.0214142	12.8706	1.81968	2	TBC1D10A			1.24903	0.168856	13.519	2.12414	2	TBC1D10A			0.00367395	0.000585665	15.941	1.61139	0				3.04302	1.44175	47.379	1.3852	0				0.00933925	0.00387684	41.5113	1.34486	0
TBC1D10B		13.5347	1.56123	11.5351	1.16454	0				0.0877877	0.0104029	11.8501	0.96012	0				1.24168	0.164088	13.215	2.11164	2	TBC1D10B			0.00346292	0.00082041	23.6913	1.51883	0				3.24794	1.45483	44.7925	1.47848	0				0.00831198	0.00297261	35.7629	1.19693	0
TBC1D10C		29.4917	6.53245	22.1501	2.5375	2	TBC1D10C			0.200318	0.0270271	13.4921	2.19084	2	TBC1D10C			3.2183	0.644423	20.0237	5.47315	2	TBC1D10C			0.01186	0.00234949	19.8102	5.20177	2	TBC1D10C			5.50544	1.61007	29.245	2.50612	2	TBC1D10C			0.0170534	0.00363763	21.3308	2.4557	2	TBC1D10C
RABGAP1		16.6521	4.79107	28.7715	1.43277	0				0.124149	0.0196532	15.8303	1.3578	0				1.05723	0.143771	13.5989	1.79795	2	RABGAP1			0.00371121	0.000547775	14.76	1.62773	0				2.83927	1.42766	50.2829	1.29245	0				0.00802822	0.00333918	41.593	1.15607	0
TBC1D12		18.9818	4.43177	23.3475	1.63321	2	TBC1D12			0.149838	0.0318713	21.2706	1.63875	2	TBC1D12			0.751683	0.238581	31.7396	1.27834	0				0.00274129	0.000592754	21.6232	1.20232	0				2.27107	0.436443	19.2175	1.03381	0				0.00647702	0.000970552	14.9845	0.932694	0
TBC1D13		10.9286	3.57563	32.7181	0.940309	0				0.0910134	0.0412093	45.2783	0.995399	0				1.59774	0.32365	20.2568	2.71716	2	TBC1D13			0.00631093	0.00108322	17.1642	2.76796	2	TBC1D13			4.32861	1.76643	40.8083	1.97041	2	TBC1D13			0.0128845	0.0025947	20.1383	1.85537	2	TBC1D13
RABGGTB		23.7339	5.48002	23.0894	2.0421	2	RABGGTB			0.142536	0.0386628	27.1249	1.5589	2	RABGGTB			1.51643	0.13568	8.94733	2.57888	2	RABGGTB			0.00502179	0.000543687	10.8266	2.20255	2	RABGGTB			1.96194	1.1626	59.2575	0.89309	0				0.00553046	0.0025428	45.978	0.796389	0
RABL2A		22.8251	3.99222	17.4905	1.9639	2	RABL2A			0.171477	0.0219239	12.7853	1.87541	2	RABL2A			2.11236	0.645226	30.5453	3.59235	2	RABL2A			0.00615515	0.00137558	22.3484	2.69963	2	RABL2A			2.73584	0.922748	33.7282	1.24537	0				0.0086302	0.00261725	30.3266	1.24275	0
RABL4		25.7467	4.44883	17.2792	2.21528	2	RABL4			0.190634	0.0291037	15.2668	2.08493	2	RABL4			1.07818	0.286453	26.5682	1.83358	2	RABL4			0.00328306	0.000533988	16.265	1.43994	0				2.40419	0.731811	30.4389	1.0944	0				0.00763138	0.0013041	17.0886	1.09892	0
RABL3		19.7324	3.45046	17.4863	1.6978	2	RABL3			0.125198	0.015333	12.247	1.36928	0				0.617631	0.152232	24.6477	1.05036	0				0.00208268	0.000307203	14.7504	0.913458	0				2.89113	0.896847	31.0207	1.31606	0				0.0103402	0.00256562	24.8121	1.48899	0
RABL2B		25.1542	3.7654	14.9692	2.1643	2	RABL2B			0.181728	0.0299401	16.4752	1.98753	2	RABL2B			1.27436	0.247245	19.4015	2.16722	2	RABL2B			0.00425952	0.000834543	19.5924	1.86821	2	RABL2B			1.89112	0.502997	26.5978	0.860851	0				0.00638304	0.00139452	21.8473	0.919162	0
RABAC1		29.4772	2.858	9.69562	2.53626	2	RABAC1			0.203799	0.0376533	18.4757	2.22892	2	RABAC1			1.43474	0.145297	10.1271	2.43997	2	RABAC1			0.00434048	0.000472464	10.8851	1.90372	2	RABAC1			3.76954	1.52872	40.5545	1.71592	0				0.00877133	0.00343082	39.1141	1.26308	0
RABL5		24.3944	2.09078	8.57071	2.09893	2	RABL5			0.168356	0.0285609	16.9646	1.84128	2	RABL5			1.15329	0.316923	27.4799	1.96132	2	RABL5			0.00459027	0.00149538	32.5773	2.01328	2	RABL5			2.71267	0.721246	26.588	1.23483	0				0.00927776	0.00249125	26.8519	1.336	0

## Sheet: L4_LC3_ATG12_WIPI
		L4_64_norm	LC3							L4_64_norm	LC3							L4_65_norm	Atg12							L4_65_norm	Atg12							L4_66_norm	WIPI2							L4_66_norm	WIPI2
				Average stdev %								Average stdev %								Average stdev %								Average stdev %								Average stdev %								Average stdev %
		Bright Spots		22.9254						Bright ISS		22.9254						Bright Spots		24.6664						Bright ISS		24.6664						Bright Spots		24.6922						Bright ISS		24.6922
siRNA		Number of large spots per cell	stdev Number of large Spots per Cell	% stdev Number of all Spots per Cell	Norm Number of large Spots per Cell					ISS bright spots	stdev ISS large spots	% stdev Number of all Spots per Cell	Norm ISS large spots					Number of large spots per cell	stdev Number of large Spots per Cell	% stdev Number of all Spots per Cell	Norm Number of large Spots per Cell					ISS bright spots	stdev ISS large spots	% stdev Number of all Spots per Cell	Norm ISS large spots					Number of large spots per cell	stdev Number of large Spots per Cell	% stdev Number of all Spots per Cell	Norm Number of large Spots per Cell					ISS bright spots	stdev ISS large spots	% stdev Number of all Spots per Cell	Norm ISS large spots
MOCK		4.46743	0.399849	8.95032	0.669363	0				0.0330862	0.00616136	18.6221	0.61779	0				0.168784	0.0113579	6.72921	0.229088	1	MOCK			0.00147428	0.000179599	12.1822	0.296658	0				0.753354	0.204566	27.154	0.734641	0				0.00359139	0.00138308	38.5109	0.828737	0
siOT		7.58502	3.82758	50.4623	1.13648	0				0.0582565	0.032721	56.1671	1.08777	0				0.235504	0.139755	59.343	0.319645	0				0.00156944	0.000820263	52.2646	0.315807	0				0.795563	0.162644	20.4439	0.775802	0				0.00376774	0.000911089	24.1813	0.86943	0
siOTRaptor #9		11.3878	2.32004	20.373	1.70626	2	siOTRaptor #9			0.0708888	0.0128713	18.157	1.32365	0				3.53157	0.794538	22.4981	4.79333	2	siOTRaptor #9			0.0192121	0.00184542	9.60552	3.86589	2	siOTRaptor #9			4.22082	1.34738	31.9223	4.11597	2	siOTRaptor #9			0.0127207	0.00280685	22.0653	2.93537	2	siOTRaptor #9
siOTRab7A#7		22.6798	5.27412	23.2547	3.39816	2	siOTRab7A#7			0.178766	0.0375974	21.0317	3.33794	2	siOTRab7A#7			0.660487	0.0822504	12.453	0.896465	0				0.00499025	0.000676856	13.5636	1.00415	0				1.338	0.452487	33.818	1.30477	0				0.00548358	0.00160323	29.2369	1.26537	0
siOTPIK3C3#9		4.7808	2.17843	45.5662	0.716316	0				0.0416335	0.0162883	39.123	0.777387	0				0.420176	0.335523	79.8529	0.570297	0				0.00195075	0.000525114	26.9186	0.392534	0				0.688021	0.192021	27.9092	0.67093	0				0.00262262	0.000636791	24.2807	0.605185	0
siOTAtg12#7		1.61226	0.258389	16.0265	0.241568	1	siOTAtg12#7			0.0114662	0.00238319	20.7844	0.214099	1	siOTAtg12#7			44.5794	16.282	36.5236	60.5067	2	siOTAtg12#7			0.172517	0.0335224	19.4313	34.7143	2	siOTAtg12#7			3.02967	0.378417	12.4904	2.95442	2	siOTAtg12#7			0.0154144	0.00175337	11.3749	3.55697	2	siOTAtg12#7
siOT		6.44182	2.16276	33.5737	0.965191	0				0.051238	0.0170621	33.2997	0.956723	0				0.671701	0.0446629	6.64922	0.911686	0				0.00550456	5.14285e-05	0.934289	1.10764	0				1.01074	0.216091	21.3796	0.98563	0				0.00433786	0.000792199	18.2624	1.00099	0
siOT		5.49402	1.62874	29.6457	0.823179	0				0.047568	0.0118844	24.9841	0.888197	0				1.12841	0.900609	79.812	1.53157	0				0.0064967	0.00315055	48.4947	1.30728	0				1.07706	0.229819	21.3377	1.0503	0				0.0043243	0.000605416	14.0003	0.997859	0
siOT		7.17571	2.37345	33.0762	1.07515	0				0.0571604	0.0170304	29.7941	1.06731	0				0.911455	0.164071	18.001	1.2371	0				0.00630785	0.000567854	9.00235	1.26928	0				1.21853	0.313816	25.7536	1.18826	0				0.0049044	0.00064881	13.2291	1.13172	0
siPLK1 pool		31.5333	19.8856	63.0622	4.7247	2				0.129564	0.0455723	35.1736	2.41924	2				34.1447	18.3231	53.6631	46.3439	2				0.0220202	0.0101355	46.0281	4.43094	2				15.5218	3.07942	19.8393	15.1363	2				0.0240224	0.0025011	10.4115	5.54331	2
DENND1C		6.84988	0.840584	12.2715	1.02633	0				0.043927	0.00662685	15.086	0.820211	0				0.186107	0.0295833	15.8958	0.2526	1	DENND1C			0.00115643	0.000235049	20.3254	0.232699	1	DENND1C			0.935859	0.309548	33.0764	0.912612	0				0.00343923	0.000604417	17.5742	0.793625	0
DENND4C		8.0032	1.46282	18.2779	1.19914	0				0.0585525	0.00913787	15.6063	1.0933	0				0.397131	0.147302	37.0915	0.539017	0				0.00268205	0.00109403	40.7909	0.539686	0				1.2311	0.364156	29.5797	1.20052	0				0.00494203	0.00130609	26.4283	1.1404	0
DENND2C		10.5164	4.66581	44.3668	1.5757	2	DENND2C			0.0660127	0.0294369	44.5929	1.2326	0				1.72548	0.548572	31.7925	2.34195	2	DENND2C			0.0128769	0.00475445	36.9224	2.59111	2	DENND2C			2.22022	0.394563	17.7714	2.16507	2	DENND2C			0.0087941	0.00173503	19.7295	2.02929	2	DENND2C
DENND5B		4.23151	0.82449	19.4845	0.634015	0				0.0258216	0.0061638	23.8707	0.482145	1	DENND5B			1.8136	0.43094	23.7616	2.46156	2	DENND5B			0.0100899	0.000793409	7.86339	2.03031	2	DENND5B			2.30124	0.570623	24.7963	2.24408	2	DENND5B			0.00878533	0.00379315	43.176	2.02727	2	DENND5B
SBF2		3.28197	1.2534	38.1905	0.491744	1	SBF2			0.026302	0.012059	45.8482	0.491115	1	SBF2			1.0036	0.44942	44.7808	1.36217	0				0.00657518	0.00173655	26.4107	1.32307	0				1.79158	0.696936	38.9006	1.74708	2	SBF2			0.0056884	0.000776595	13.6523	1.31263	0
SBF1		2.26447	1.50327	66.3852	0.339289	1	SBF1			0.0218057	0.0124287	56.9975	0.407158	1	SBF1			1.35989	0.358303	26.348	1.84575	2	SBF1			0.00853009	0.000990139	11.6076	1.71644	0				1.16948	0.0920661	7.87239	1.14043	0				0.00510166	0.00060818	11.9212	1.17724	0
DENND6B		8.51605	4.99588	58.6643	1.27598	0				0.0567765	0.0327598	57.6996	1.06014	0				0.780163	0.225647	28.923	1.0589	0				0.00485151	0.00218844	45.1085	0.97623	0				1.54563	0.220979	14.297	1.50724	0				0.00608213	0.000964872	15.8641	1.40349	0
DENND6A		4.46106	1.918	42.9941	0.66841	0				0.0377769	0.0144867	38.3481	0.705376	0				1.23012	0.414378	33.686	1.66961	0				0.00620398	0.00144962	23.366	1.24838	0				1.51746	0.607446	40.0305	1.47977	0				0.00510247	0.00170102	33.3371	1.17743	0
VPS9D1		3.18399	1.62965	51.1827	0.477064	1	VPS9D1			0.0272888	0.0098806	36.2076	0.50954	1	VPS9D1			3.85154	0.663467	17.226	5.22761	2	VPS9D1			0.025025	0.00239752	9.5805	5.03557	2	VPS9D1			3.13032	1.60187	51.1726	3.05257	2	VPS9D1			0.0103785	0.00327979	31.6017	2.39491	2	VPS9D1
VAMP7		4.68177	1.12099	23.9438	0.701478	0				0.0467907	0.00647054	13.8287	0.873682	0				0.70778	0.307476	43.4423	0.960655	0				0.00556593	0.00134045	24.0831	1.11999	0				2.12132	1.01162	47.6883	2.06863	2	VAMP7			0.00845178	0.00323035	38.221	1.9503	2	VAMP7
TRAPPC6A		7.57607	1.64909	21.767	1.13514	0				0.0504514	0.0106463	21.1021	0.942035	0				0.14879	0.0321075	21.5791	0.20195	1	TRAPPC6A			0.00100769	0.000183897	18.2494	0.202768	1	TRAPPC6A			0.87164	0.045263	5.19286	0.849988	0				0.00344754	0.000538452	15.6184	0.795541	0
TRAPPC9		2.96215	1.38209	46.6583	0.443826	1	TRAPPC9			0.0256121	0.00958479	37.4229	0.478233	1	TRAPPC9			0.316235	0.0804359	25.4355	0.429219	0				0.00287416	0.000800241	27.8426	0.578345	0				0.923507	0.294317	31.8695	0.900567	0				0.0037518	0.00106141	28.2907	0.865751	0
TRAPPC10		4.44896	2.10778	47.3768	0.666596	0				0.0335601	0.0105903	31.5563	0.626639	0				0.675755	0.105991	15.6848	0.917189	0				0.00440853	0.000426247	9.66869	0.887094	0				1.13414	0.245183	21.6184	1.10597	0				0.00485698	0.000803926	16.552	1.12078	0
TRAPPC5		9.09399	3.39988	37.386	1.36257	0				0.0625669	0.0177306	28.3387	1.16826	0				1.05853	1.32082	124.779	1.43672	0				0.0029184	0.000762936	26.1423	0.587247	0				1.0964	0.0617394	5.6311	1.06917	0				0.00406715	0.000429561	10.5617	0.938521	0
TRAPPC3		6.09757	2.49886	40.9813	0.913611	0				0.0444287	0.0128959	29.0262	0.829579	0				0.353096	0.127448	36.0945	0.47925	0				0.00248083	0.000678308	27.342	0.499197	0				1.90754	0.316777	16.6066	1.86015	2	TRAPPC3			0.00871317	0.000968842	11.1193	2.01062	2	TRAPPC3
TRAPPC6B		6.50961	1.9228	29.5378	0.975348	0				0.0521103	0.00886393	17.0099	0.973012	0				0.870837	0.180142	20.6861	1.18197	0				0.00535649	0.00105082	19.6176	1.07784	0				3.12138	0.653776	20.9451	3.04385	2	TRAPPC6B			0.0102347	0.00159807	15.6142	2.36173	2	TRAPPC6B
TRAPPC1		10.1663	2.80881	27.6285	1.52324	2	TRAPPC1			0.0798517	0.0176322	22.0811	1.491	2	TRAPPC1			0.466735	0.0833386	17.8556	0.63349	0				0.0036278	0.000540738	14.9054	0.729994	0				1.08826	0.597311	54.8869	1.06123	0				0.00370701	0.00139875	37.7327	0.855416	0
TPPC8		11.1708	2.33489	20.9018	1.67374	2	TPPC8			0.0807616	0.0154649	19.1489	1.50799	2	TPPC8			0.961172	0.108553	11.2938	1.30458	0				0.00497816	0.000105444	2.11813	1.00172	0				1.77447	0.468802	26.4192	1.73039	0				0.00647899	0.000978899	15.1088	1.49507	0
TRAPPC3L		5.62859	2.52418	44.8457	0.843342	0				0.0509038	0.0173346	34.0537	0.950483	0				2.05647	1.01386	49.301	2.7912	2	TRAPPC3L			0.0108034	0.00210445	19.4796	2.17387	2	TRAPPC3L			3.03444	0.749908	24.7133	2.95906	2	TRAPPC3L			0.00956	0.00210133	21.9804	2.20603	2	TRAPPC3L
TRAPPC2		7.12637	1.88937	26.5124	1.06776	0				0.0538556	0.0143049	26.5616	1.0056	0				1.74169	0.768781	44.1399	2.36396	2	TRAPPC2			0.00639038	0.00157028	24.5726	1.28588	0				3.77389	1.52	40.2767	3.68015	2	TRAPPC2			0.010128	0.00317992	31.3973	2.3371	2	TRAPPC2
TPC11		8.14877	2.86747	35.189	1.22095	0				0.0584477	0.0189829	32.4784	1.09134	0				0.188126	0.10224	54.3467	0.25534	1	TPC11			0.00115361	0.000405915	35.1864	0.232133	1	TPC11			0.936944	0.512135	54.6602	0.913671	0				0.00495468	0.00353416	71.3298	1.14332	0
TPC13		12.1168	2.25514	18.6116	1.81549	2	TPC13			0.0879026	0.0241917	27.5211	1.64133	2	TPC13			0.32418	0.0418249	12.9018	0.440003	0				0.00223786	0.000221491	9.89745	0.450306	0				1.01916	0.0587253	5.76214	0.993841	0				0.00472917	0.000639561	13.5237	1.09129	0
TTC15		4.96698	1.72357	34.7006	0.744213	0				0.0330277	0.00949265	28.7415	0.616698	0				0.41578	0.0931321	22.3994	0.564329	0				0.00324441	0.00111191	34.2714	0.652847	0				1.50579	0.204817	13.602	1.46839	0				0.00541155	0.000619063	11.4397	1.24875	0
TRAPPC2L		7.65441	1.46307	19.1141	1.14687	0				0.0676994	0.0137786	20.3526	1.26409	0				2.34452	3.75608	160.207	3.18217	2	TRAPPC2L			0.0039064	0.00096734	24.763	0.786053	0				1.06273	0.213038	20.0463	1.03633	0				0.00505648	0.00133276	26.3575	1.16681	0
TRAPPC4		7.36963	3.66843	49.7776	1.10421	0				0.0677787	0.0290105	42.8018	1.26557	0				0.850586	0.214877	25.2622	1.15448	0				0.00554796	0.00144988	26.1336	1.11637	0				1.79323	0.229445	12.7951	1.74869	2	TRAPPC4			0.00684612	0.000782834	11.4347	1.57978	0
IFT27		10.5796	1.96865	18.6079	1.58517	2	IFT27			0.0880444	0.0160753	18.2582	1.64398	2	IFT27			0.749562	0.0901603	12.0284	1.01737	0				0.00443275	0.000802661	18.1075	0.891967	0				1.45976	0.0389231	2.66641	1.4235	0				0.00566492	0.000716207	12.6428	1.30722	0
TBC1D29		6.91384	1.34023	19.3848	1.03591	0				0.0893729	0.0157054	17.5729	1.66878	2	TBC1D29			3.54365	2.18587	61.684	4.80972	2	TBC1D29			0.0196387	0.00163399	8.3203	3.95173	2	TBC1D29			2.27844	0.179077	7.85964	2.22184	2	TBC1D29			0.0102121	0.000525145	5.14237	2.35651	2	TBC1D29
TBC1D27		4.50031	1.15581	25.6828	0.67429	0				0.0399236	0.00656318	16.4394	0.745459	0				1.01643	0.204377	20.1074	1.37957	0				0.00597472	0.00144857	24.245	1.20224	0				1.92477	0.32893	17.0893	1.87696	2	TBC1D27			0.00524603	0.000819272	15.617	1.21055	0
TBC1D28		4.38502	0.907944	20.7056	0.657017	0				0.0392286	0.00758104	19.3253	0.732483	0				1.7081	0.71153	41.6563	2.31836	2	TBC1D28			0.00801496	0.000865229	10.7952	1.61279	0				3.99909	0.624028	15.6043	3.89975	2	TBC1D28			0.0131539	0.00132669	10.0859	3.03536	2	TBC1D28
RAB3IL1		8.38867	2.18669	26.0672	1.25689	0				0.0505824	0.0117916	23.3117	0.944482	0				0.220027	0.0507917	23.0843	0.298637	0				0.00116978	0.000257029	21.9725	0.235385	1	RAB3IL1			1.70184	0.202908	11.9229	1.65956	0				0.0066513	0.00203151	30.543	1.53483	0
HPS1		6.96533	0.620946	8.91482	1.04363	0				0.0547999	0.00906875	16.5488	1.02323	0				0.89968	0.230878	25.6622	1.22112	0				0.0052981	0.00105459	19.905	1.06609	0				2.25887	0.679758	30.0928	2.20276	2	HPS1			0.00888066	0.000957937	10.7868	2.04927	2	HPS1
HPS4		6.42693	3.1229	48.5908	0.96296	0				0.0430899	0.0160682	37.2899	0.804581	0				0.41723	0.140282	33.6223	0.566298	0				0.00228052	0.000557043	24.4262	0.45889	0				3.33397	0.577317	17.3162	3.25115	2	HPS4			0.0132943	0.00135665	10.2047	3.06775	2	HPS4
FLCN		5.74633	0.397871	6.92391	0.860984	0				0.0493493	0.00671958	13.6164	0.921457	0				0.645325	0.0539021	8.3527	0.875886	0				0.00487397	0.000283757	5.8219	0.980749	0				1.47124	0.143144	9.7295	1.43469	0				0.00572203	0.000520843	9.10241	1.3204	0
FNIP1		12.6512	3.91071	30.9119	1.89555	2	FNIP1			0.114019	0.0321498	28.1969	2.12897	2	FNIP1			0.394259	0.0963626	24.4414	0.53512	0				0.00263734	0.000702209	26.6257	0.53069	0				1.88367	0.828024	43.958	1.83688	2	FNIP1			0.00627397	0.00197603	31.4957	1.44776	0
FNIP2		5.58155	1.84057	32.976	0.836295	0				0.0486345	0.0112003	23.0294	0.908111	0				0.72264	0.164051	22.7016	0.980824	0				0.00488588	0.00106801	21.8591	0.983147	0				1.35684	0.137949	10.167	1.32313	0				0.00636998	0.000560442	8.79819	1.46991	0
AVL9		11.8756	2.82438	23.783	1.77935	2	AVL9			0.0966438	0.0306819	31.7474	1.80455	2	AVL9			1.18342	0.152426	12.8801	1.60622	0				0.00834258	0.00153304	18.3761	1.67871	0				1.75693	0.436045	24.8185	1.71329	0				0.00682282	0.00163975	24.0334	1.57441	0
KIAA1147		10.9055	2.71327	24.8798	1.63399	2	KIAA1147			0.082748	0.0142173	17.1814	1.54508	2	KIAA1147			4.95513	2.6482	53.4435	6.7255	2	KIAA1147			0.0184418	0.00505541	27.4127	3.71091	2	KIAA1147			3.19888	0.292963	9.1583	3.11943	2	KIAA1147			0.011439	0.000549496	4.80369	2.63963	2	KIAA1147
FAM45A		9.72251	4.0091	41.2353	1.45674	0				0.071448	0.0234701	32.8492	1.33409	0				1.27445	0.723149	56.7421	1.72978	0				0.00730229	0.00181683	24.8802	1.46938	0				1.6632	0.424513	25.5238	1.62189	0				0.00622472	0.00122918	19.7467	1.43639	0
SMCR8		5.49547	2.82704	51.4431	0.823397	0				0.0558122	0.0270018	48.3798	1.04213	0				3.87466	1.20018	30.975	5.25899	2	SMCR8			0.0194891	0.00532352	27.3154	3.92164	2	SMCR8			2.48274	0.877959	35.3625	2.42107	2	SMCR8			0.00905389	0.00150473	16.6197	2.08924	2	SMCR8
C9ORF72		7.11529	1.91766	26.9512	1.0661	0				0.0608954	0.0157101	25.7985	1.13705	0				0.323856	0.121098	37.3925	0.439563	0				0.00171775	0.000497687	28.9732	0.34565	0				1.14874	0.146966	12.7936	1.12021	0				0.00517523	0.00107008	20.677	1.19422	0
