# Supplementary material for: Multiplex image-based autophagy RNAi screening identifies SMCR8 as ULK1 kinase activity and gene expression regulator
Source: eLife. 2017 Feb 14;6:e23063. doi: 10.7554/eLife.23063 (PMC5323046; doi:10.7554/eLife.23063)
Supplement: Figure 1—source data 2. — DOI: http://dx.doi.org/10.7554/eLife.23063.004 [file elife-23063-fig1-data2.xlsx]

## Sheet: norm_decon
		WIPI2												ATG12												LC3B												GABARAP
		pool		si#1		si#2		si#3		si#4				pool		si#1		si#2		si#3		si#4				pool		si#1		si#2		si#3		si#4				pool		si#1		si#2		si#3		si#4
	Name	number of spots	ISS	number of spots	ISS	number of spots	ISS	number of spots	ISS	number of spots	ISS		Name	number of spots	ISS	number of spots	ISS	number of spots	ISS	number of spots	ISS	number of spots	ISS		Name	number of spots	ISS	number of spots	ISS	number of spots	ISS	number of spots	ISS	number of spots	ISS		Name	number of spots	ISS	number of spots	ISS	number of spots	ISS	number of spots	ISS	number of spots	ISS		Name
	ALS2	1.42554	1.20226	#N/A	#N/A	#N/A	#N/A	#N/A	#N/A	#N/A	#N/A		ALS2	1.15403	1.05122	#N/A	#N/A	#N/A	#N/A	#N/A	#N/A	#N/A	#N/A		ALS2	1.87372	1.75798	#N/A	#N/A	#N/A	#N/A	#N/A	#N/A	#N/A	#N/A		ALS2	1.25045	1.08298	#N/A	#N/A	#N/A	#N/A	#N/A	#N/A	#N/A	#N/A		ALS2
	ALS2CL	3.01868	1.94902	1.98301	1.45695	3.2578	1.43652	1.11455	0.93498	0.953136	1.06416		ALS2CL	1.89345	1.19227	#N/A	#N/A	#N/A	#N/A	#N/A	#N/A	#N/A	#N/A		ALS2CL	2.36116	1.83851	0.934024	0.713249	2.50325	1.53552	1.39566	1.21356	1.03054	1.24292		ALS2CL	0.813264	0.756532	#N/A	#N/A	#N/A	#N/A	#N/A	#N/A	#N/A	#N/A		ALS2CL
	ANKRD27	1.85817	1.39543	#N/A	#N/A	#N/A	#N/A	#N/A	#N/A	#N/A	#N/A		ANKRD27	0.63941	0.622293	1.20546	0.780694	1.40789	1.20683	0.985498	0.808885	1.15859	1.11233		ANKRD27	1.06184	1.16753	#N/A	#N/A	#N/A	#N/A	#N/A	#N/A	#N/A	#N/A		ANKRD27	1.52338	1.41798	#N/A	#N/A	#N/A	#N/A	#N/A	#N/A	#N/A	#N/A		ANKRD27
	AVL9	1.71329	1.57441	#N/A	#N/A	#N/A	#N/A	#N/A	#N/A	#N/A	#N/A		AVL9	1.60622	1.67871	#N/A	#N/A	#N/A	#N/A	#N/A	#N/A	#N/A	#N/A		AVL9	1.77935	1.80455	0.945412	0.887559	1.83983	1.89807	1.10709	1.09455	1.44968	1.5828		AVL9	1.14762	0.941747	#N/A	#N/A	#N/A	#N/A	#N/A	#N/A	#N/A	#N/A		AVL9
	C9ORF72	1.12021	1.19422	#N/A	#N/A	#N/A	#N/A	#N/A	#N/A	#N/A	#N/A		C9ORF72	0.439563	0.34565	#N/A	#N/A	#N/A	#N/A	#N/A	#N/A	#N/A	#N/A		C9ORF72	1.0661	1.13705	#N/A	#N/A	#N/A	#N/A	#N/A	#N/A	#N/A	#N/A		C9ORF72	2.50766	1.88778	1.10478	1.08995	1.71081	1.65341	1.17141	1.10795	1.25096	1.14413		C9ORF72
	CCZ1	5.69265	3.37832	1.57588	1.11169	0.703445	0.454319	5.18395	2.62258	0.966153	0.892196		CCZ1	3.65995	2.46941	1.05573	0.960422	1.2771	0.815514	6.39932	2.44318	1.64334	1.2577		CCZ1	1.39878	1.16202	#N/A	#N/A	#N/A	#N/A	#N/A	#N/A	#N/A	#N/A		CCZ1	1.77815	1.60694	0.694506	0.639722	1.10703	0.902758	0.906192	0.640963	0.866747	0.782676		CCZ1
	CCZ1B	2.34043	1.75409	#N/A	#N/A	#N/A	#N/A	#N/A	#N/A	#N/A	#N/A		CCZ1B	1.59154	1.29847	#N/A	#N/A	#N/A	#N/A	#N/A	#N/A	#N/A	#N/A		CCZ1B	1.30759	1.23041	#N/A	#N/A	#N/A	#N/A	#N/A	#N/A	#N/A	#N/A		CCZ1B	1.60796	1.31903	#N/A	#N/A	#N/A	#N/A	#N/A	#N/A	#N/A	#N/A		CCZ1B
	CHM	0.797473	0.929784	#N/A	#N/A	#N/A	#N/A	#N/A	#N/A	#N/A	#N/A		CHM	0.876068	0.908494	#N/A	#N/A	#N/A	#N/A	#N/A	#N/A	#N/A	#N/A		CHM	1.05624	1.08979	#N/A	#N/A	#N/A	#N/A	#N/A	#N/A	#N/A	#N/A		CHM	0.984247	1.00211	#N/A	#N/A	#N/A	#N/A	#N/A	#N/A	#N/A	#N/A		CHM
	CHML	1.50914	1.56125	#N/A	#N/A	#N/A	#N/A	#N/A	#N/A	#N/A	#N/A		CHML	1.4911	1.4482	#N/A	#N/A	#N/A	#N/A	#N/A	#N/A	#N/A	#N/A		CHML	2.13535	2.35851	0.97623	0.849314	1.37251	1.24517	1.63361	1.83388	0.986137	0.965094		CHML	2.1466	2.0971	0.733861	0.65646	0.970413	0.876447	1.19191	1.1634	1.02254	0.94832		CHML
	DENND1A	1.8077	1.51927	#N/A	#N/A	#N/A	#N/A	#N/A	#N/A	#N/A	#N/A		DENND1A	2.02219	1.31872	#N/A	#N/A	#N/A	#N/A	#N/A	#N/A	#N/A	#N/A		DENND1A	1.20231	0.97399	#N/A	#N/A	#N/A	#N/A	#N/A	#N/A	#N/A	#N/A		DENND1A	1.453	1.3223	#N/A	#N/A	#N/A	#N/A	#N/A	#N/A	#N/A	#N/A		DENND1A
	DENND1B	3.32228	2.54459	#N/A	#N/A	#N/A	#N/A	#N/A	#N/A	#N/A	#N/A		DENND1B	1.87169	1.3911	#N/A	#N/A	#N/A	#N/A	#N/A	#N/A	#N/A	#N/A		DENND1B	1.47918	1.19444	#N/A	#N/A	#N/A	#N/A	#N/A	#N/A	#N/A	#N/A		DENND1B	1.34606	1.31609	#N/A	#N/A	#N/A	#N/A	#N/A	#N/A	#N/A	#N/A		DENND1B
	DENND1C	0.912612	0.793625	#N/A	#N/A	#N/A	#N/A	#N/A	#N/A	#N/A	#N/A		DENND1C	0.2526	0.232699	1.34107	1.1367	1.53625	1.12859	1.22744	0.705201	1.22931	1.15229		DENND1C	1.02633	0.820211	#N/A	#N/A	#N/A	#N/A	#N/A	#N/A	#N/A	#N/A		DENND1C	1.40451	0.964377	#N/A	#N/A	#N/A	#N/A	#N/A	#N/A	#N/A	#N/A		DENND1C
	DENND2A	0.771005	0.655029	#N/A	#N/A	#N/A	#N/A	#N/A	#N/A	#N/A	#N/A		DENND2A	1.32131	1.05626	#N/A	#N/A	#N/A	#N/A	#N/A	#N/A	#N/A	#N/A		DENND2A	1.26546	1.0411	#N/A	#N/A	#N/A	#N/A	#N/A	#N/A	#N/A	#N/A		DENND2A	1.24704	1.08337	#N/A	#N/A	#N/A	#N/A	#N/A	#N/A	#N/A	#N/A		DENND2A
	DENND2C	2.16507	2.02929	2.51516	2.32412	2.22956	1.98602	2.48401	1.91721	3.15149	2.33144		DENND2C	2.34195	2.59111	2.32802	2.25301	1.44801	1.33723	2.47376	2.38194	2.75913	2.90142		DENND2C	1.5757	1.2326	#N/A	#N/A	#N/A	#N/A	#N/A	#N/A	#N/A	#N/A		DENND2C	1.63519	1.56927	1.61209	1.3883	1.11337	1.05032	0.760888	0.620604	0.933595	0.720423		DENND2C
	DENND2D	4.34903	2.45026	1.06828	1.16211	1.18678	1.16357	2.71094	1.96628	4.22977	2.7972		DENND2D	1.73505	1.0042	#N/A	#N/A	#N/A	#N/A	#N/A	#N/A	#N/A	#N/A		DENND2D	0.921196	0.744847	#N/A	#N/A	#N/A	#N/A	#N/A	#N/A	#N/A	#N/A		DENND2D	2.63841	2.17204	0.910275	0.834553	1.81047	1.74427	1.01593	0.711949	2.12298	1.46776		DENND2D
	DENND3	2.11791	1.49399	#N/A	#N/A	#N/A	#N/A	#N/A	#N/A	#N/A	#N/A		DENND3	1.84005	1.33967	#N/A	#N/A	#N/A	#N/A	#N/A	#N/A	#N/A	#N/A		DENND3	2.22051	1.60582	#N/A	#N/A	#N/A	#N/A	#N/A	#N/A	#N/A	#N/A		DENND3	1.24458	1.01815	#N/A	#N/A	#N/A	#N/A	#N/A	#N/A	#N/A	#N/A		DENND3
	DENND4A	6.4085	3.98283	3.16754	2.62829	1.07831	1.08509	2.2927	1.32729	1.1685	1.1196		DENND4A	7.79065	5.9526	5.54137	5.20297	1.35309	1.11747	3.58548	1.64042	1.17985	1.02425		DENND4A	1.35947	1.28224	#N/A	#N/A	#N/A	#N/A	#N/A	#N/A	#N/A	#N/A		DENND4A	1.76333	1.35924	#N/A	#N/A	#N/A	#N/A	#N/A	#N/A	#N/A	#N/A		DENND4A
	DENND4B	2.51641	2.11559	1.60773	1.24923	2.18516	1.65144	2.52275	2.15104	4.07783	3.15299		DENND4B	2.86952	2.30126	2.14843	1.55765	2.11011	1.29342	2.7557	1.54747	4.33216	2.98766		DENND4B	2.19907	1.72917	1.38802	1.30559	1.42571	1.31913	2.33762	1.93997	1.48709	1.12471		DENND4B	1.36393	1.01319	#N/A	#N/A	#N/A	#N/A	#N/A	#N/A	#N/A	#N/A		DENND4B
	DENND4C	1.20052	1.1404	#N/A	#N/A	#N/A	#N/A	#N/A	#N/A	#N/A	#N/A		DENND4C	0.539017	0.539686	#N/A	#N/A	#N/A	#N/A	#N/A	#N/A	#N/A	#N/A		DENND4C	1.19914	1.0933	#N/A	#N/A	#N/A	#N/A	#N/A	#N/A	#N/A	#N/A		DENND4C	1.03241	0.759007	#N/A	#N/A	#N/A	#N/A	#N/A	#N/A	#N/A	#N/A		DENND4C
	DENND5A	1.42187	1.22215	#N/A	#N/A	#N/A	#N/A	#N/A	#N/A	#N/A	#N/A		DENND5A	1.50216	1.18943	#N/A	#N/A	#N/A	#N/A	#N/A	#N/A	#N/A	#N/A		DENND5A	1.17117	1.16803	#N/A	#N/A	#N/A	#N/A	#N/A	#N/A	#N/A	#N/A		DENND5A	1.03303	0.970249	#N/A	#N/A	#N/A	#N/A	#N/A	#N/A	#N/A	#N/A		DENND5A
	DENND5B	2.24408	2.02727	#N/A	#N/A	#N/A	#N/A	#N/A	#N/A	#N/A	#N/A		DENND5B	2.46156	2.03031	#N/A	#N/A	#N/A	#N/A	#N/A	#N/A	#N/A	#N/A		DENND5B	0.634015	0.482145	#N/A	#N/A	#N/A	#N/A	#N/A	#N/A	#N/A	#N/A		DENND5B	0.978062	0.589629	#N/A	#N/A	#N/A	#N/A	#N/A	#N/A	#N/A	#N/A		DENND5B
	DENND6A	1.47977	1.17743	#N/A	#N/A	#N/A	#N/A	#N/A	#N/A	#N/A	#N/A		DENND6A	1.66961	1.24838	#N/A	#N/A	#N/A	#N/A	#N/A	#N/A	#N/A	#N/A		DENND6A	0.66841	0.705376	#N/A	#N/A	#N/A	#N/A	#N/A	#N/A	#N/A	#N/A		DENND6A	2.76864	2.51306	1.34343	1.37311	0.783761	0.66119	1.12798	1.11547	1.19324	1.05712		DENND6A
	DENND6B	1.50724	1.40349	#N/A	#N/A	#N/A	#N/A	#N/A	#N/A	#N/A	#N/A		DENND6B	1.0589	0.97623	#N/A	#N/A	#N/A	#N/A	#N/A	#N/A	#N/A	#N/A		DENND6B	1.27598	1.06014	#N/A	#N/A	#N/A	#N/A	#N/A	#N/A	#N/A	#N/A		DENND6B	1.08328	0.826646	#N/A	#N/A	#N/A	#N/A	#N/A	#N/A	#N/A	#N/A		DENND6B
	DNAJC27	1.97403	1.63627	#N/A	#N/A	#N/A	#N/A	#N/A	#N/A	#N/A	#N/A		DNAJC27	3.76567	3.6578	3.14825	3.64262	1.85552	1.66505	1.18923	1.22978	1.54304	1.60207		DNAJC27	1.36264	1.65701	#N/A	#N/A	#N/A	#N/A	#N/A	#N/A	#N/A	#N/A		DNAJC27	2.57257	2.88737	2.2335	2.46256	1.14886	1.0684	0.919698	0.87996	1.12143	1.00269		DNAJC27
	EVI5	0.805582	0.789313	#N/A	#N/A	#N/A	#N/A	#N/A	#N/A	#N/A	#N/A		EVI5	2.32946	2.0796	#N/A	#N/A	#N/A	#N/A	#N/A	#N/A	#N/A	#N/A		EVI5	1.16541	0.839676	#N/A	#N/A	#N/A	#N/A	#N/A	#N/A	#N/A	#N/A		EVI5	1.0941	1.02925	#N/A	#N/A	#N/A	#N/A	#N/A	#N/A	#N/A	#N/A		EVI5
	EVI5L	1.13593	1.09797	#N/A	#N/A	#N/A	#N/A	#N/A	#N/A	#N/A	#N/A		EVI5L	1.0249	0.936191	#N/A	#N/A	#N/A	#N/A	#N/A	#N/A	#N/A	#N/A		EVI5L	0.741996	0.591519	#N/A	#N/A	#N/A	#N/A	#N/A	#N/A	#N/A	#N/A		EVI5L	0.967613	0.876258	#N/A	#N/A	#N/A	#N/A	#N/A	#N/A	#N/A	#N/A		EVI5L
	FAM45A	1.62189	1.43639	#N/A	#N/A	#N/A	#N/A	#N/A	#N/A	#N/A	#N/A		FAM45A	1.72978	1.46938	#N/A	#N/A	#N/A	#N/A	#N/A	#N/A	#N/A	#N/A		FAM45A	1.45674	1.33409	#N/A	#N/A	#N/A	#N/A	#N/A	#N/A	#N/A	#N/A		FAM45A	1.58237	1.1399	#N/A	#N/A	#N/A	#N/A	#N/A	#N/A	#N/A	#N/A		FAM45A
	FLCN	1.43469	1.3204	#N/A	#N/A	#N/A	#N/A	#N/A	#N/A	#N/A	#N/A		FLCN	0.875886	0.980749	#N/A	#N/A	#N/A	#N/A	#N/A	#N/A	#N/A	#N/A		FLCN	0.860984	0.921457	#N/A	#N/A	#N/A	#N/A	#N/A	#N/A	#N/A	#N/A		FLCN	1.20296	0.865707	#N/A	#N/A	#N/A	#N/A	#N/A	#N/A	#N/A	#N/A		FLCN
	FNIP1	1.83688	1.44776	#N/A	#N/A	#N/A	#N/A	#N/A	#N/A	#N/A	#N/A		FNIP1	0.53512	0.53069	#N/A	#N/A	#N/A	#N/A	#N/A	#N/A	#N/A	#N/A		FNIP1	1.89555	2.12897	#N/A	#N/A	#N/A	#N/A	#N/A	#N/A	#N/A	#N/A		FNIP1	1.97964	1.46692	0.905961	0.861567	1.23768	1.05658	1.06355	0.787125	0.566132	0.490526		FNIP1
	FNIP2	1.32313	1.46991	#N/A	#N/A	#N/A	#N/A	#N/A	#N/A	#N/A	#N/A		FNIP2	0.980824	0.983147	#N/A	#N/A	#N/A	#N/A	#N/A	#N/A	#N/A	#N/A		FNIP2	0.836295	0.908111	#N/A	#N/A	#N/A	#N/A	#N/A	#N/A	#N/A	#N/A		FNIP2	1.28214	1.0327	#N/A	#N/A	#N/A	#N/A	#N/A	#N/A	#N/A	#N/A		FNIP2
	GAPVD1	1.29606	1.24865	#N/A	#N/A	#N/A	#N/A	#N/A	#N/A	#N/A	#N/A		GAPVD1	1.03654	0.924077	#N/A	#N/A	#N/A	#N/A	#N/A	#N/A	#N/A	#N/A		GAPVD1	1.33719	1.36095	#N/A	#N/A	#N/A	#N/A	#N/A	#N/A	#N/A	#N/A		GAPVD1	1.30688	1.25844	#N/A	#N/A	#N/A	#N/A	#N/A	#N/A	#N/A	#N/A		GAPVD1
	GDI1	1.2083	1.04871	#N/A	#N/A	#N/A	#N/A	#N/A	#N/A	#N/A	#N/A		GDI1	2.04423	1.79301	#N/A	#N/A	#N/A	#N/A	#N/A	#N/A	#N/A	#N/A		GDI1	1.17353	1.14717	#N/A	#N/A	#N/A	#N/A	#N/A	#N/A	#N/A	#N/A		GDI1	1.8952	2.14735	#N/A	#N/A	#N/A	#N/A	#N/A	#N/A	#N/A	#N/A		GDI1
	GDI2	0.886077	0.851612	#N/A	#N/A	#N/A	#N/A	#N/A	#N/A	#N/A	#N/A		GDI2	0.777848	0.716269	1.27595	1.00186	0.827374	0.748734	0.759319	0.727644	0.727021	0.633668		GDI2	1.53315	1.49458	#N/A	#N/A	#N/A	#N/A	#N/A	#N/A	#N/A	#N/A		GDI2	1.3019	1.16275	#N/A	#N/A	#N/A	#N/A	#N/A	#N/A	#N/A	#N/A		GDI2
	GRTP1	1.69557	1.58222	#N/A	#N/A	#N/A	#N/A	#N/A	#N/A	#N/A	#N/A		GRTP1	1.76084	1.45536	#N/A	#N/A	#N/A	#N/A	#N/A	#N/A	#N/A	#N/A		GRTP1	1.24667	1.19029	#N/A	#N/A	#N/A	#N/A	#N/A	#N/A	#N/A	#N/A		GRTP1	1.26496	1.13986	#N/A	#N/A	#N/A	#N/A	#N/A	#N/A	#N/A	#N/A		GRTP1
	HPS1	2.20276	2.04927	#N/A	#N/A	#N/A	#N/A	#N/A	#N/A	#N/A	#N/A		HPS1	1.22112	1.06609	#N/A	#N/A	#N/A	#N/A	#N/A	#N/A	#N/A	#N/A		HPS1	1.04363	1.02323	#N/A	#N/A	#N/A	#N/A	#N/A	#N/A	#N/A	#N/A		HPS1	1.45911	1.10316	#N/A	#N/A	#N/A	#N/A	#N/A	#N/A	#N/A	#N/A		HPS1
	HPS4	3.25115	3.06775	4.77516	3.69482	2.01758	1.58866	2.49313	2.40561	1.51811	2.01196		HPS4	0.566298	0.45889	#N/A	#N/A	#N/A	#N/A	#N/A	#N/A	#N/A	#N/A		HPS4	0.96296	0.804581	#N/A	#N/A	#N/A	#N/A	#N/A	#N/A	#N/A	#N/A		HPS4	1.73291	1.47991	1.17887	0.9215	0.846515	0.768514	0.805336	0.680013	1.0708	1.11111		HPS4
	IFT27	1.4235	1.30722	#N/A	#N/A	#N/A	#N/A	#N/A	#N/A	#N/A	#N/A		IFT27	1.01737	0.891967	#N/A	#N/A	#N/A	#N/A	#N/A	#N/A	#N/A	#N/A		IFT27	1.58517	1.64398	1.07358	1.11018	1.01121	0.899792	0.592817	0.501006	1.59509	1.5018		IFT27	0.802669	0.737675	#N/A	#N/A	#N/A	#N/A	#N/A	#N/A	#N/A	#N/A		IFT27
	KIAA1147	3.11943	2.63963	1.97121	1.60446	1.66168	1.51765	1.57247	1.28258	2.06789	1.86928		KIAA1147	6.7255	3.71091	4.71136	1.65985	1.93306	1.44877	3.83555	1.37379	2.60017	2.0675		KIAA1147	1.63399	1.54508	2.05524	1.54431	1.39514	1.33342	1.98971	1.57437	1.88307	1.65615		KIAA1147	1.60452	1.19612	#N/A	#N/A	#N/A	#N/A	#N/A	#N/A	#N/A	#N/A		KIAA1147
	MADD	3.81091	2.11139	2.28364	1.59576	3.49134	1.71049	2.52253	1.39419	1.68396	1.3867		MADD	7.75979	3.50788	2.25106	1.62186	7.24325	2.15883	4.37873	1.86178	3.57574	1.50408		MADD	5.25437	2.51456	1.63398	1.41148	6.08268	2.988	1.42376	1.20417	1.15883	1.15876		MADD	2.79022	1.7037	1.25078	1.1672	3.23627	1.62962	0.850811	0.673018	0.803969	0.755839		MADD
	MON1A	1.89039	1.71879	#N/A	#N/A	#N/A	#N/A	#N/A	#N/A	#N/A	#N/A		MON1A	0.876331	0.700786	#N/A	#N/A	#N/A	#N/A	#N/A	#N/A	#N/A	#N/A		MON1A	1.21518	1.04777	#N/A	#N/A	#N/A	#N/A	#N/A	#N/A	#N/A	#N/A		MON1A	1.55854	1.22064	#N/A	#N/A	#N/A	#N/A	#N/A	#N/A	#N/A	#N/A		MON1A
	MON1B	1.64808	1.47359	#N/A	#N/A	#N/A	#N/A	#N/A	#N/A	#N/A	#N/A		MON1B	0.556654	0.558062	1.37363	1.28937	2.70867	1.89654	1.6207	1.49708	0.929644	0.775247		MON1B	1.07202	1.04631	#N/A	#N/A	#N/A	#N/A	#N/A	#N/A	#N/A	#N/A		MON1B	1.67399	1.57335	#N/A	#N/A	#N/A	#N/A	#N/A	#N/A	#N/A	#N/A		MON1B
	RAB10	0.835661	0.902294	#N/A	#N/A	#N/A	#N/A	#N/A	#N/A	#N/A	#N/A		RAB10	1.02618	1.06689	#N/A	#N/A	#N/A	#N/A	#N/A	#N/A	#N/A	#N/A		RAB10	1.17914	1.06953	#N/A	#N/A	#N/A	#N/A	#N/A	#N/A	#N/A	#N/A		RAB10	0.961156	0.836607	#N/A	#N/A	#N/A	#N/A	#N/A	#N/A	#N/A	#N/A		RAB10
	RAB11A	1.51842	1.3237	#N/A	#N/A	#N/A	#N/A	#N/A	#N/A	#N/A	#N/A		RAB11A	1.78482	1.46556	#N/A	#N/A	#N/A	#N/A	#N/A	#N/A	#N/A	#N/A		RAB11A	1.06574	0.967274	#N/A	#N/A	#N/A	#N/A	#N/A	#N/A	#N/A	#N/A		RAB11A	0.87871	0.713399	#N/A	#N/A	#N/A	#N/A	#N/A	#N/A	#N/A	#N/A		RAB11A
	RAB11B	1.21189	1.24196	#N/A	#N/A	#N/A	#N/A	#N/A	#N/A	#N/A	#N/A		RAB11B	3.53188	3.87691	2.89378	2.5783	1.9308	1.26666	2.16917	1.9113	1.1168	1.09337		RAB11B	0.580151	0.701154	#N/A	#N/A	#N/A	#N/A	#N/A	#N/A	#N/A	#N/A		RAB11B	0.906372	0.737009	#N/A	#N/A	#N/A	#N/A	#N/A	#N/A	#N/A	#N/A		RAB11B
	RAB12	1.70471	1.53756	#N/A	#N/A	#N/A	#N/A	#N/A	#N/A	#N/A	#N/A		RAB12	1.66946	1.4159	#N/A	#N/A	#N/A	#N/A	#N/A	#N/A	#N/A	#N/A		RAB12	1.08344	0.992407	#N/A	#N/A	#N/A	#N/A	#N/A	#N/A	#N/A	#N/A		RAB12	0.922403	0.845663	#N/A	#N/A	#N/A	#N/A	#N/A	#N/A	#N/A	#N/A		RAB12
	RAB13	0.72936	0.887101	#N/A	#N/A	#N/A	#N/A	#N/A	#N/A	#N/A	#N/A		RAB13	1.28522	1.37917	#N/A	#N/A	#N/A	#N/A	#N/A	#N/A	#N/A	#N/A		RAB13	0.879743	0.854257	#N/A	#N/A	#N/A	#N/A	#N/A	#N/A	#N/A	#N/A		RAB13	0.907042	0.951993	#N/A	#N/A	#N/A	#N/A	#N/A	#N/A	#N/A	#N/A		RAB13
	RAB14	2.44556	2.32523	2.2827	2.2563	6.68668	5.29985	2.7241	2.41402	1.96626	1.88228		RAB14	2.75432	2.04829	1.71389	1.7194	2.5382	1.58923	2.00536	1.68736	1.53488	1.50369		RAB14	1.21641	1.12319	#N/A	#N/A	#N/A	#N/A	#N/A	#N/A	#N/A	#N/A		RAB14	1.82658	1.69122	1.17466	1.1267	3.56968	2.43532	1.30524	1.07711	1.32734	1.25273		RAB14
	RAB15	1.97152	1.58652	#N/A	#N/A	#N/A	#N/A	#N/A	#N/A	#N/A	#N/A		RAB15	3.28249	2.07033	#N/A	#N/A	#N/A	#N/A	#N/A	#N/A	#N/A	#N/A		RAB15	1.55556	1.21625	#N/A	#N/A	#N/A	#N/A	#N/A	#N/A	#N/A	#N/A		RAB15	1.41897	0.96315	#N/A	#N/A	#N/A	#N/A	#N/A	#N/A	#N/A	#N/A		RAB15
	RAB17	1.63913	1.35785	#N/A	#N/A	#N/A	#N/A	#N/A	#N/A	#N/A	#N/A		RAB17	2.30104	2.28277	#N/A	#N/A	#N/A	#N/A	#N/A	#N/A	#N/A	#N/A		RAB17	1.50935	1.31279	#N/A	#N/A	#N/A	#N/A	#N/A	#N/A	#N/A	#N/A		RAB17	1.72467	1.4266	#N/A	#N/A	#N/A	#N/A	#N/A	#N/A	#N/A	#N/A		RAB17
	RAB18	1.95936	1.59485	#N/A	#N/A	#N/A	#N/A	#N/A	#N/A	#N/A	#N/A		RAB18	2.10352	1.94561	#N/A	#N/A	#N/A	#N/A	#N/A	#N/A	#N/A	#N/A		RAB18	1.31362	1.22867	#N/A	#N/A	#N/A	#N/A	#N/A	#N/A	#N/A	#N/A		RAB18	1.54476	1.32426	#N/A	#N/A	#N/A	#N/A	#N/A	#N/A	#N/A	#N/A		RAB18
	RAB19	2.06134	1.70012	#N/A	#N/A	#N/A	#N/A	#N/A	#N/A	#N/A	#N/A		RAB19	1.33407	1.17907	#N/A	#N/A	#N/A	#N/A	#N/A	#N/A	#N/A	#N/A		RAB19	1.53437	1.29648	#N/A	#N/A	#N/A	#N/A	#N/A	#N/A	#N/A	#N/A		RAB19	2.04044	1.58635	#N/A	#N/A	#N/A	#N/A	#N/A	#N/A	#N/A	#N/A		RAB19
	RAB1A	0.536178	0.559064	#N/A	#N/A	#N/A	#N/A	#N/A	#N/A	#N/A	#N/A		RAB1A	1.05627	0.942166	#N/A	#N/A	#N/A	#N/A	#N/A	#N/A	#N/A	#N/A		RAB1A	1.61518	1.31925	#N/A	#N/A	#N/A	#N/A	#N/A	#N/A	#N/A	#N/A		RAB1A	0.905223	0.787379	#N/A	#N/A	#N/A	#N/A	#N/A	#N/A	#N/A	#N/A		RAB1A
	RAB1B	1.92654	1.62112	#N/A	#N/A	#N/A	#N/A	#N/A	#N/A	#N/A	#N/A		RAB1B	1.89218	1.79181	#N/A	#N/A	#N/A	#N/A	#N/A	#N/A	#N/A	#N/A		RAB1B	1.93202	1.44916	#N/A	#N/A	#N/A	#N/A	#N/A	#N/A	#N/A	#N/A		RAB1B	1.53371	1.1968	#N/A	#N/A	#N/A	#N/A	#N/A	#N/A	#N/A	#N/A		RAB1B
	RAB20	0.659218	0.638071	#N/A	#N/A	#N/A	#N/A	#N/A	#N/A	#N/A	#N/A		RAB20	1.94954	1.82786	#N/A	#N/A	#N/A	#N/A	#N/A	#N/A	#N/A	#N/A		RAB20	1.7462	1.5459	#N/A	#N/A	#N/A	#N/A	#N/A	#N/A	#N/A	#N/A		RAB20	1.04933	0.887398	#N/A	#N/A	#N/A	#N/A	#N/A	#N/A	#N/A	#N/A		RAB20
	RAB21	1.37205	1.5591	#N/A	#N/A	#N/A	#N/A	#N/A	#N/A	#N/A	#N/A		RAB21	2.16996	2.15647	#N/A	#N/A	#N/A	#N/A	#N/A	#N/A	#N/A	#N/A		RAB21	1.44782	1.6645	#N/A	#N/A	#N/A	#N/A	#N/A	#N/A	#N/A	#N/A		RAB21	1.36118	1.769	#N/A	#N/A	#N/A	#N/A	#N/A	#N/A	#N/A	#N/A		RAB21
	RAB22A	0.971267	0.893993	#N/A	#N/A	#N/A	#N/A	#N/A	#N/A	#N/A	#N/A		RAB22A	1.81761	1.62714	#N/A	#N/A	#N/A	#N/A	#N/A	#N/A	#N/A	#N/A		RAB22A	1.31536	1.26489	#N/A	#N/A	#N/A	#N/A	#N/A	#N/A	#N/A	#N/A		RAB22A	0.839281	0.782967	#N/A	#N/A	#N/A	#N/A	#N/A	#N/A	#N/A	#N/A		RAB22A
	RAB23	1.01096	1.04151	#N/A	#N/A	#N/A	#N/A	#N/A	#N/A	#N/A	#N/A		RAB23	1.69631	1.49246	#N/A	#N/A	#N/A	#N/A	#N/A	#N/A	#N/A	#N/A		RAB23	1.17497	1.17628	#N/A	#N/A	#N/A	#N/A	#N/A	#N/A	#N/A	#N/A		RAB23	1.27388	1.26649	#N/A	#N/A	#N/A	#N/A	#N/A	#N/A	#N/A	#N/A		RAB23
	RAB24	1.12642	1.16152	#N/A	#N/A	#N/A	#N/A	#N/A	#N/A	#N/A	#N/A		RAB24	1.20058	1.05449	#N/A	#N/A	#N/A	#N/A	#N/A	#N/A	#N/A	#N/A		RAB24	1.37428	1.26265	#N/A	#N/A	#N/A	#N/A	#N/A	#N/A	#N/A	#N/A		RAB24	1.1842	1.18422	#N/A	#N/A	#N/A	#N/A	#N/A	#N/A	#N/A	#N/A		RAB24
	RAB25	1.64352	1.35737	#N/A	#N/A	#N/A	#N/A	#N/A	#N/A	#N/A	#N/A		RAB25	3.69819	2.23897	#N/A	#N/A	#N/A	#N/A	#N/A	#N/A	#N/A	#N/A		RAB25	0.892655	0.880037	#N/A	#N/A	#N/A	#N/A	#N/A	#N/A	#N/A	#N/A		RAB25	0.932462	0.815847	#N/A	#N/A	#N/A	#N/A	#N/A	#N/A	#N/A	#N/A		RAB25
	RAB26	2.16136	2.01333	#N/A	#N/A	#N/A	#N/A	#N/A	#N/A	#N/A	#N/A		RAB26	1.43698	1.1116	#N/A	#N/A	#N/A	#N/A	#N/A	#N/A	#N/A	#N/A		RAB26	1.01771	1.14659	#N/A	#N/A	#N/A	#N/A	#N/A	#N/A	#N/A	#N/A		RAB26	1.16	1.21809	#N/A	#N/A	#N/A	#N/A	#N/A	#N/A	#N/A	#N/A		RAB26
	RAB27A	1.72318	1.70755	#N/A	#N/A	#N/A	#N/A	#N/A	#N/A	#N/A	#N/A		RAB27A	2.64292	2.44708	2.45179	1.89605	1.98849	2.01812	1.27888	0.953588	1.3677	1.27674		RAB27A	1.43578	1.23386	#N/A	#N/A	#N/A	#N/A	#N/A	#N/A	#N/A	#N/A		RAB27A	1.42093	1.40393	0.537053	0.421778	1.24521	1.17199	0.834163	0.701024	1.06373	0.937524		RAB27A
	RAB27B	2.52776	2.20288	1.24803	0.837538	1.58272	1.43918	3.88015	3.08817	1.8619	1.28346		RAB27B	2.9111	2.6672	1.11336	0.962787	1.31942	1.29308	3.97417	2.83284	2.0228	1.53884		RAB27B	0.901042	0.787685	#N/A	#N/A	#N/A	#N/A	#N/A	#N/A	#N/A	#N/A		RAB27B	1.41626	1.18136	#N/A	#N/A	#N/A	#N/A	#N/A	#N/A	#N/A	#N/A		RAB27B
	RAB28	1.0397	0.910099	#N/A	#N/A	#N/A	#N/A	#N/A	#N/A	#N/A	#N/A		RAB28	1.40019	1.29757	#N/A	#N/A	#N/A	#N/A	#N/A	#N/A	#N/A	#N/A		RAB28	0.862427	0.705528	#N/A	#N/A	#N/A	#N/A	#N/A	#N/A	#N/A	#N/A		RAB28	1.07933	0.81008	#N/A	#N/A	#N/A	#N/A	#N/A	#N/A	#N/A	#N/A		RAB28
	RAB2A	1.11505	1.03407	#N/A	#N/A	#N/A	#N/A	#N/A	#N/A	#N/A	#N/A		RAB2A	0.975407	0.982572	#N/A	#N/A	#N/A	#N/A	#N/A	#N/A	#N/A	#N/A		RAB2A	0.655489	0.653988	#N/A	#N/A	#N/A	#N/A	#N/A	#N/A	#N/A	#N/A		RAB2A	1.06759	1.01139	#N/A	#N/A	#N/A	#N/A	#N/A	#N/A	#N/A	#N/A		RAB2A
	RAB2B	1.30117	1.28659	#N/A	#N/A	#N/A	#N/A	#N/A	#N/A	#N/A	#N/A		RAB2B	1.02268	1.12419	#N/A	#N/A	#N/A	#N/A	#N/A	#N/A	#N/A	#N/A		RAB2B	0.990581	0.929991	#N/A	#N/A	#N/A	#N/A	#N/A	#N/A	#N/A	#N/A		RAB2B	1.02673	0.952363	#N/A	#N/A	#N/A	#N/A	#N/A	#N/A	#N/A	#N/A		RAB2B
	RAB30	1.1795	1.08458	#N/A	#N/A	#N/A	#N/A	#N/A	#N/A	#N/A	#N/A		RAB30	0.656858	0.545651	1.26366	1.13002	1.18469	0.844656	1.25376	1.02777	1.4865	1.40783		RAB30	0.949148	0.89468	#N/A	#N/A	#N/A	#N/A	#N/A	#N/A	#N/A	#N/A		RAB30	0.649852	0.67223	#N/A	#N/A	#N/A	#N/A	#N/A	#N/A	#N/A	#N/A		RAB30
	RAB31	0.856312	0.88874	#N/A	#N/A	#N/A	#N/A	#N/A	#N/A	#N/A	#N/A		RAB31	0.953615	0.917701	#N/A	#N/A	#N/A	#N/A	#N/A	#N/A	#N/A	#N/A		RAB31	1.10532	0.970535	#N/A	#N/A	#N/A	#N/A	#N/A	#N/A	#N/A	#N/A		RAB31	1.15476	1.07939	#N/A	#N/A	#N/A	#N/A	#N/A	#N/A	#N/A	#N/A		RAB31
	RAB32	1.08717	1.0127	#N/A	#N/A	#N/A	#N/A	#N/A	#N/A	#N/A	#N/A		RAB32	1.30384	1.20081	#N/A	#N/A	#N/A	#N/A	#N/A	#N/A	#N/A	#N/A		RAB32	1.11519	1.18225	#N/A	#N/A	#N/A	#N/A	#N/A	#N/A	#N/A	#N/A		RAB32	1.35964	1.18585	#N/A	#N/A	#N/A	#N/A	#N/A	#N/A	#N/A	#N/A		RAB32
	RAB33A	1.9685	1.52166	#N/A	#N/A	#N/A	#N/A	#N/A	#N/A	#N/A	#N/A		RAB33A	2.76097	2.58694	1.89394	1.88228	2.22773	2.2059	1.82401	1.92688	3.92686	2.83581		RAB33A	1.0985	0.884668	#N/A	#N/A	#N/A	#N/A	#N/A	#N/A	#N/A	#N/A		RAB33A	2.20756	1.78465	1.56932	1.2283	1.40075	1.33064	0.957127	0.895745	0.662921	0.448312		RAB33A
	RAB33B	1.58734	1.13775	#N/A	#N/A	#N/A	#N/A	#N/A	#N/A	#N/A	#N/A		RAB33B	0.906024	0.739769	#N/A	#N/A	#N/A	#N/A	#N/A	#N/A	#N/A	#N/A		RAB33B	1.72887	1.13246	#N/A	#N/A	#N/A	#N/A	#N/A	#N/A	#N/A	#N/A		RAB33B	1.4093	1.05785	#N/A	#N/A	#N/A	#N/A	#N/A	#N/A	#N/A	#N/A		RAB33B
	RAB34	1.2643	0.958682	#N/A	#N/A	#N/A	#N/A	#N/A	#N/A	#N/A	#N/A		RAB34	1.25877	0.979064	#N/A	#N/A	#N/A	#N/A	#N/A	#N/A	#N/A	#N/A		RAB34	2.11778	1.63679	#N/A	#N/A	#N/A	#N/A	#N/A	#N/A	#N/A	#N/A		RAB34	1.76403	1.29406	#N/A	#N/A	#N/A	#N/A	#N/A	#N/A	#N/A	#N/A		RAB34
	RAB35	1.13263	1.12913	#N/A	#N/A	#N/A	#N/A	#N/A	#N/A	#N/A	#N/A		RAB35	1.42978	1.14262	#N/A	#N/A	#N/A	#N/A	#N/A	#N/A	#N/A	#N/A		RAB35	0.796633	0.568437	#N/A	#N/A	#N/A	#N/A	#N/A	#N/A	#N/A	#N/A		RAB35	1.11792	0.875153	#N/A	#N/A	#N/A	#N/A	#N/A	#N/A	#N/A	#N/A		RAB35
	RAB36	3.88126	3.05914	6.61979	3.5366	2.63647	1.79798	1.98346	1.9605	2.56523	1.78644		RAB36	1.01353	0.744699	#N/A	#N/A	#N/A	#N/A	#N/A	#N/A	#N/A	#N/A		RAB36	0.951178	0.709607	#N/A	#N/A	#N/A	#N/A	#N/A	#N/A	#N/A	#N/A		RAB36	1.51044	1.30222	#N/A	#N/A	#N/A	#N/A	#N/A	#N/A	#N/A	#N/A		RAB36
	RAB37	2.22492	1.56222	#N/A	#N/A	#N/A	#N/A	#N/A	#N/A	#N/A	#N/A		RAB37	1.49062	1.1157	#N/A	#N/A	#N/A	#N/A	#N/A	#N/A	#N/A	#N/A		RAB37	0.618636	0.645271	#N/A	#N/A	#N/A	#N/A	#N/A	#N/A	#N/A	#N/A		RAB37	1.02227	0.816764	#N/A	#N/A	#N/A	#N/A	#N/A	#N/A	#N/A	#N/A		RAB37
	RAB38	3.36554	2.50182	#N/A	#N/A	#N/A	#N/A	#N/A	#N/A	#N/A	#N/A		RAB38	1.8574	1.41213	#N/A	#N/A	#N/A	#N/A	#N/A	#N/A	#N/A	#N/A		RAB38	1.32081	1.15667	#N/A	#N/A	#N/A	#N/A	#N/A	#N/A	#N/A	#N/A		RAB38	0.989314	0.748061	#N/A	#N/A	#N/A	#N/A	#N/A	#N/A	#N/A	#N/A		RAB38
	RAB39	1.20842	1.00416	#N/A	#N/A	#N/A	#N/A	#N/A	#N/A	#N/A	#N/A		RAB39	1.15403	1.00378	#N/A	#N/A	#N/A	#N/A	#N/A	#N/A	#N/A	#N/A		RAB39	1.09903	0.877602	#N/A	#N/A	#N/A	#N/A	#N/A	#N/A	#N/A	#N/A		RAB39	0.937413	0.815507	#N/A	#N/A	#N/A	#N/A	#N/A	#N/A	#N/A	#N/A		RAB39
	RAB39B	1.7726	1.60799	#N/A	#N/A	#N/A	#N/A	#N/A	#N/A	#N/A	#N/A		RAB39B	1.26511	1.06984	#N/A	#N/A	#N/A	#N/A	#N/A	#N/A	#N/A	#N/A		RAB39B	1.04191	0.979952	#N/A	#N/A	#N/A	#N/A	#N/A	#N/A	#N/A	#N/A		RAB39B	1.20332	1.0848	#N/A	#N/A	#N/A	#N/A	#N/A	#N/A	#N/A	#N/A		RAB39B
	RAB3A	4.96165	3.31788	1.41601	1.13483	1.35473	1.06101	1.76687	1.23406	4.66276	2.60647		RAB3A	1.30875	0.8752	#N/A	#N/A	#N/A	#N/A	#N/A	#N/A	#N/A	#N/A		RAB3A	1.52777	1.19881	#N/A	#N/A	#N/A	#N/A	#N/A	#N/A	#N/A	#N/A		RAB3A	0.937814	0.750576	#N/A	#N/A	#N/A	#N/A	#N/A	#N/A	#N/A	#N/A		RAB3A
	RAB3B	2.66959	2.24516	#N/A	#N/A	#N/A	#N/A	#N/A	#N/A	#N/A	#N/A		RAB3B	1.75117	1.40245	#N/A	#N/A	#N/A	#N/A	#N/A	#N/A	#N/A	#N/A		RAB3B	1.13613	1.05008	#N/A	#N/A	#N/A	#N/A	#N/A	#N/A	#N/A	#N/A		RAB3B	1.67906	1.79807	#N/A	#N/A	#N/A	#N/A	#N/A	#N/A	#N/A	#N/A		RAB3B
	RAB3C	0.930492	0.855084	#N/A	#N/A	#N/A	#N/A	#N/A	#N/A	#N/A	#N/A		RAB3C	2.66537	2.54096	#N/A	#N/A	#N/A	#N/A	#N/A	#N/A	#N/A	#N/A		RAB3C	1.13535	1.09918	#N/A	#N/A	#N/A	#N/A	#N/A	#N/A	#N/A	#N/A		RAB3C	1.53521	1.27527	#N/A	#N/A	#N/A	#N/A	#N/A	#N/A	#N/A	#N/A		RAB3C
	RAB3D	1.76372	1.56133	#N/A	#N/A	#N/A	#N/A	#N/A	#N/A	#N/A	#N/A		RAB3D	1.88419	1.62017	#N/A	#N/A	#N/A	#N/A	#N/A	#N/A	#N/A	#N/A		RAB3D	2.01177	1.6459	#N/A	#N/A	#N/A	#N/A	#N/A	#N/A	#N/A	#N/A		RAB3D	1.51078	1.1566	#N/A	#N/A	#N/A	#N/A	#N/A	#N/A	#N/A	#N/A		RAB3D
	RAB3IL1	1.65956	1.53483	#N/A	#N/A	#N/A	#N/A	#N/A	#N/A	#N/A	#N/A		RAB3IL1	0.298637	0.235385	#N/A	#N/A	#N/A	#N/A	#N/A	#N/A	#N/A	#N/A		RAB3IL1	1.25689	0.944482	#N/A	#N/A	#N/A	#N/A	#N/A	#N/A	#N/A	#N/A		RAB3IL1	1.27324	0.718061	#N/A	#N/A	#N/A	#N/A	#N/A	#N/A	#N/A	#N/A		RAB3IL1
	RAB3IP	0.992165	0.840383	#N/A	#N/A	#N/A	#N/A	#N/A	#N/A	#N/A	#N/A		RAB3IP	0.527584	0.474215	1.11241	1.08674	1.18422	1.07895	1.20781	1.10677	1.48552	1.04942		RAB3IP	1.09357	1.15791	#N/A	#N/A	#N/A	#N/A	#N/A	#N/A	#N/A	#N/A		RAB3IP	1.29083	1.25761	#N/A	#N/A	#N/A	#N/A	#N/A	#N/A	#N/A	#N/A		RAB3IP
	RAB40A	0.815609	0.96639	#N/A	#N/A	#N/A	#N/A	#N/A	#N/A	#N/A	#N/A		RAB40A	1.3334	1.23267	#N/A	#N/A	#N/A	#N/A	#N/A	#N/A	#N/A	#N/A		RAB40A	0.79383	0.710445	#N/A	#N/A	#N/A	#N/A	#N/A	#N/A	#N/A	#N/A		RAB40A	1.29522	1.21449	#N/A	#N/A	#N/A	#N/A	#N/A	#N/A	#N/A	#N/A		RAB40A
	RAB40AL	2.92008	2.51447	1.61644	1.49155	1.05502	1.01224	1.42563	1.42393	5.4117	5.06427		RAB40AL	2.52189	2.216	1.82901	1.77976	1.30299	1.39774	1.08707	1.06186	3.47117	3.67459		RAB40AL	1.18214	1.01443	#N/A	#N/A	#N/A	#N/A	#N/A	#N/A	#N/A	#N/A		RAB40AL	1.72095	1.38857	1.21962	1.01794	1.46926	1.61384	0.654789	0.648199	0.815434	0.701209		RAB40AL
	RAB40B	1.27633	1.31195	#N/A	#N/A	#N/A	#N/A	#N/A	#N/A	#N/A	#N/A		RAB40B	1.16459	1.07413	#N/A	#N/A	#N/A	#N/A	#N/A	#N/A	#N/A	#N/A		RAB40B	1.08985	0.998358	#N/A	#N/A	#N/A	#N/A	#N/A	#N/A	#N/A	#N/A		RAB40B	1.14176	1.12487	#N/A	#N/A	#N/A	#N/A	#N/A	#N/A	#N/A	#N/A		RAB40B
	RAB40C	4.83284	3.47822	2.76647	2.16396	2.06193	2.14828	4.6384	2.55523	4.14899	2.65683		RAB40C	3.31437	2.9485	7.74989	3.09875	5.23275	3.37531	9.9886	2.3136	4.23491	1.42746		RAB40C	1.3493	1.48878	#N/A	#N/A	#N/A	#N/A	#N/A	#N/A	#N/A	#N/A		RAB40C	1.49502	1.20842	#N/A	#N/A	#N/A	#N/A	#N/A	#N/A	#N/A	#N/A		RAB40C
	RAB41	1.80461	1.5541	#N/A	#N/A	#N/A	#N/A	#N/A	#N/A	#N/A	#N/A		RAB41	1.9403	2.01143	#N/A	#N/A	#N/A	#N/A	#N/A	#N/A	#N/A	#N/A		RAB41	1.17437	1.09295	#N/A	#N/A	#N/A	#N/A	#N/A	#N/A	#N/A	#N/A		RAB41	1.17875	1.21457	#N/A	#N/A	#N/A	#N/A	#N/A	#N/A	#N/A	#N/A		RAB41
	RAB42	1.64819	1.57724	#N/A	#N/A	#N/A	#N/A	#N/A	#N/A	#N/A	#N/A		RAB42	2.54212	2.51478	#N/A	#N/A	#N/A	#N/A	#N/A	#N/A	#N/A	#N/A		RAB42	1.0672	1.13148	#N/A	#N/A	#N/A	#N/A	#N/A	#N/A	#N/A	#N/A		RAB42	1.56862	1.77981	#N/A	#N/A	#N/A	#N/A	#N/A	#N/A	#N/A	#N/A		RAB42
	RAB43	5.59022	2.58993	0.804354	0.811892	1.59237	1.31041	1.45121	1.53533	0.763177	0.779868		RAB43	1.58913	0.843781	#N/A	#N/A	#N/A	#N/A	#N/A	#N/A	#N/A	#N/A		RAB43	2.77197	1.45264	#N/A	#N/A	#N/A	#N/A	#N/A	#N/A	#N/A	#N/A		RAB43	1.97903	1.20877	#N/A	#N/A	#N/A	#N/A	#N/A	#N/A	#N/A	#N/A		RAB43
	RAB44	2.25743	1.63879	#N/A	#N/A	#N/A	#N/A	#N/A	#N/A	#N/A	#N/A		RAB44	0.911398	0.578725	#N/A	#N/A	#N/A	#N/A	#N/A	#N/A	#N/A	#N/A		RAB44	2.25655	1.72118	#N/A	#N/A	#N/A	#N/A	#N/A	#N/A	#N/A	#N/A		RAB44	1.71585	1.48139	#N/A	#N/A	#N/A	#N/A	#N/A	#N/A	#N/A	#N/A		RAB44
	RAB4A	1.36749	1.22029	#N/A	#N/A	#N/A	#N/A	#N/A	#N/A	#N/A	#N/A		RAB4A	0.822428	0.711844	1.31956	0.814894	1.05815	0.894841	1.30896	1.10645	1.62645	1.45282		RAB4A	0.979489	0.773094	#N/A	#N/A	#N/A	#N/A	#N/A	#N/A	#N/A	#N/A		RAB4A	1.7996	1.55009	#N/A	#N/A	#N/A	#N/A	#N/A	#N/A	#N/A	#N/A		RAB4A
	RAB4B	3.17425	2.15729	1.34703	0.922313	1.17981	1.27416	3.16084	2.59022	1.16597	1.20773		RAB4B	1.8099	1.12598	#N/A	#N/A	#N/A	#N/A	#N/A	#N/A	#N/A	#N/A		RAB4B	1.70058	1.29003	#N/A	#N/A	#N/A	#N/A	#N/A	#N/A	#N/A	#N/A		RAB4B	2.90396	2.4381	1.07166	0.843045	0.998449	0.943035	1.81735	1.40968	1.03557	1.01031		RAB4B
	RAB5A	0.856274	0.972922	#N/A	#N/A	#N/A	#N/A	#N/A	#N/A	#N/A	#N/A		RAB5A	1.296	1.28604	#N/A	#N/A	#N/A	#N/A	#N/A	#N/A	#N/A	#N/A		RAB5A	0.567558	0.570015	1.78919	1.92113	1.52847	1.46711	1.18041	1.22815	1.18134	1.13365		RAB5A	1.35519	1.05474	#N/A	#N/A	#N/A	#N/A	#N/A	#N/A	#N/A	#N/A		RAB5A
	RAB5B	1.54887	1.21657	#N/A	#N/A	#N/A	#N/A	#N/A	#N/A	#N/A	#N/A		RAB5B	0.704752	0.586447	0.973794	0.93745	1.38853	1.33679	0.797575	0.608452	0.999098	0.697587		RAB5B	0.944731	0.710589	#N/A	#N/A	#N/A	#N/A	#N/A	#N/A	#N/A	#N/A		RAB5B	1.27889	1.01818	#N/A	#N/A	#N/A	#N/A	#N/A	#N/A	#N/A	#N/A		RAB5B
	RAB5C	1.92437	1.60543	#N/A	#N/A	#N/A	#N/A	#N/A	#N/A	#N/A	#N/A		RAB5C	1.50413	1.61112	#N/A	#N/A	#N/A	#N/A	#N/A	#N/A	#N/A	#N/A		RAB5C	0.987509	0.917357	#N/A	#N/A	#N/A	#N/A	#N/A	#N/A	#N/A	#N/A		RAB5C	1.4572	1.20649	#N/A	#N/A	#N/A	#N/A	#N/A	#N/A	#N/A	#N/A		RAB5C
	RAB6A	1.78958	1.49474	#N/A	#N/A	#N/A	#N/A	#N/A	#N/A	#N/A	#N/A		RAB6A	1.31103	1.10276	#N/A	#N/A	#N/A	#N/A	#N/A	#N/A	#N/A	#N/A		RAB6A	0.623647	0.624657	#N/A	#N/A	#N/A	#N/A	#N/A	#N/A	#N/A	#N/A		RAB6A	1.41617	1.32474	#N/A	#N/A	#N/A	#N/A	#N/A	#N/A	#N/A	#N/A		RAB6A
	RAB6B	1.17818	1.03034	#N/A	#N/A	#N/A	#N/A	#N/A	#N/A	#N/A	#N/A		RAB6B	1.53538	1.52215	#N/A	#N/A	#N/A	#N/A	#N/A	#N/A	#N/A	#N/A		RAB6B	1.50054	1.2448	#N/A	#N/A	#N/A	#N/A	#N/A	#N/A	#N/A	#N/A		RAB6B	1.83218	1.67774	0.892033	0.830841	1.29348	1.06801	1.24366	1.14463	1.7659	1.60588		RAB6B
	RAB6C	1.12195	1.06919	#N/A	#N/A	#N/A	#N/A	#N/A	#N/A	#N/A	#N/A		RAB6C	1.07125	1.12406	#N/A	#N/A	#N/A	#N/A	#N/A	#N/A	#N/A	#N/A		RAB6C	1.39268	1.16749	#N/A	#N/A	#N/A	#N/A	#N/A	#N/A	#N/A	#N/A		RAB6C	1.35201	1.22309	#N/A	#N/A	#N/A	#N/A	#N/A	#N/A	#N/A	#N/A		RAB6C
	RAB7A	1.72383	1.63098	#N/A	#N/A	#N/A	#N/A	#N/A	#N/A	#N/A	#N/A		RAB7A	1.43863	1.21493	#N/A	#N/A	#N/A	#N/A	#N/A	#N/A	#N/A	#N/A		RAB7A	5.98502	5.34429	3.85993	2.73768	4.00945	3.30768	2.74274	2.78293	2.84445	2.75334		RAB7A	3.66831	3.02528	1.41813	1.25116	2.41046	1.84251	1.18981	0.979632	2.32431	1.81418		RAB7A
	RAB7B	1.58516	1.49232	#N/A	#N/A	#N/A	#N/A	#N/A	#N/A	#N/A	#N/A		RAB7B	1.15151	0.971496	#N/A	#N/A	#N/A	#N/A	#N/A	#N/A	#N/A	#N/A		RAB7B	1.5783	1.32695	#N/A	#N/A	#N/A	#N/A	#N/A	#N/A	#N/A	#N/A		RAB7B	2.70552	2.314	0.88779	0.773938	0.892541	0.797392	1.00503	0.906772	0.840547	0.775469		RAB7B
	RAB7L1	1.26986	1.31619	#N/A	#N/A	#N/A	#N/A	#N/A	#N/A	#N/A	#N/A		RAB7L1	1.19961	1.17839	#N/A	#N/A	#N/A	#N/A	#N/A	#N/A	#N/A	#N/A		RAB7L1	1.2738	1.17755	#N/A	#N/A	#N/A	#N/A	#N/A	#N/A	#N/A	#N/A		RAB7L1	1.35283	1.44187	#N/A	#N/A	#N/A	#N/A	#N/A	#N/A	#N/A	#N/A		RAB7L1
	RAB8A	2.08936	1.814	#N/A	#N/A	#N/A	#N/A	#N/A	#N/A	#N/A	#N/A		RAB8A	0.941302	0.787708	#N/A	#N/A	#N/A	#N/A	#N/A	#N/A	#N/A	#N/A		RAB8A	1.01576	0.900995	#N/A	#N/A	#N/A	#N/A	#N/A	#N/A	#N/A	#N/A		RAB8A	1.89622	1.46127	#N/A	#N/A	#N/A	#N/A	#N/A	#N/A	#N/A	#N/A		RAB8A
	RAB8B	1.42943	1.07416	#N/A	#N/A	#N/A	#N/A	#N/A	#N/A	#N/A	#N/A		RAB8B	1.3036	1.15948	#N/A	#N/A	#N/A	#N/A	#N/A	#N/A	#N/A	#N/A		RAB8B	1.40071	1.11628	#N/A	#N/A	#N/A	#N/A	#N/A	#N/A	#N/A	#N/A		RAB8B	1.51903	1.2358	#N/A	#N/A	#N/A	#N/A	#N/A	#N/A	#N/A	#N/A		RAB8B
	RAB9A	0.809855	0.771492	#N/A	#N/A	#N/A	#N/A	#N/A	#N/A	#N/A	#N/A		RAB9A	1.10391	1.07755	#N/A	#N/A	#N/A	#N/A	#N/A	#N/A	#N/A	#N/A		RAB9A	1.03175	0.820461	#N/A	#N/A	#N/A	#N/A	#N/A	#N/A	#N/A	#N/A		RAB9A	1.33229	1.12804	#N/A	#N/A	#N/A	#N/A	#N/A	#N/A	#N/A	#N/A		RAB9A
	RAB9B	1.29508	1.18134	#N/A	#N/A	#N/A	#N/A	#N/A	#N/A	#N/A	#N/A		RAB9B	1.14798	0.972689	#N/A	#N/A	#N/A	#N/A	#N/A	#N/A	#N/A	#N/A		RAB9B	1.38083	1.19779	#N/A	#N/A	#N/A	#N/A	#N/A	#N/A	#N/A	#N/A		RAB9B	1.47177	1.25847	#N/A	#N/A	#N/A	#N/A	#N/A	#N/A	#N/A	#N/A		RAB9B
	RABAC1	1.71592	1.26308	#N/A	#N/A	#N/A	#N/A	#N/A	#N/A	#N/A	#N/A		RABAC1	2.43997	1.90372	1.74277	1.70741	1.75564	1.14929	2.2511	2.43302	2.49678	1.64444		RABAC1	2.53626	2.22892	0.960427	1.03236	1.36323	1.32999	1.36356	1.43054	2.8367	1.95366		RABAC1	1.95835	2.2187	0.835953	0.705312	0.989024	0.910833	1.19744	1.07063	1.31605	0.889008		RABAC1
	RABGAP1	1.29245	1.15607	#N/A	#N/A	#N/A	#N/A	#N/A	#N/A	#N/A	#N/A		RABGAP1	1.79795	1.62773	#N/A	#N/A	#N/A	#N/A	#N/A	#N/A	#N/A	#N/A		RABGAP1	1.43277	1.3578	#N/A	#N/A	#N/A	#N/A	#N/A	#N/A	#N/A	#N/A		RABGAP1	1.56453	1.51452	#N/A	#N/A	#N/A	#N/A	#N/A	#N/A	#N/A	#N/A		RABGAP1
	RABGAP1L	0.831903	0.789649	#N/A	#N/A	#N/A	#N/A	#N/A	#N/A	#N/A	#N/A		RABGAP1L	1.21965	1.366	#N/A	#N/A	#N/A	#N/A	#N/A	#N/A	#N/A	#N/A		RABGAP1L	0.937317	1.04381	#N/A	#N/A	#N/A	#N/A	#N/A	#N/A	#N/A	#N/A		RABGAP1L	0.711668	0.899865	#N/A	#N/A	#N/A	#N/A	#N/A	#N/A	#N/A	#N/A		RABGAP1L
	RABGEF1	1.4949	1.12748	#N/A	#N/A	#N/A	#N/A	#N/A	#N/A	#N/A	#N/A		RABGEF1	2.31406	1.42935	#N/A	#N/A	#N/A	#N/A	#N/A	#N/A	#N/A	#N/A		RABGEF1	3.20818	2.15101	3.62151	2.82401	1.4348	1.50291	1.62926	1.57561	1.61726	1.27988		RABGEF1	1.21039	0.956517	#N/A	#N/A	#N/A	#N/A	#N/A	#N/A	#N/A	#N/A		RABGEF1
	RABGGTA	2.22958	1.24949	#N/A	#N/A	#N/A	#N/A	#N/A	#N/A	#N/A	#N/A		RABGGTA	4.15683	2.62348	3.05679	2.43677	2.99211	2.12352	1.2978	1.27615	2.3901	2.46558		RABGGTA	1.25627	0.945355	#N/A	#N/A	#N/A	#N/A	#N/A	#N/A	#N/A	#N/A		RABGGTA	3.93849	3.00586	2.41755	1.94836	2.04445	1.41208	0.927767	0.818608	1.46075	1.4295		RABGGTA
	RABGGTB	0.89309	0.796389	#N/A	#N/A	#N/A	#N/A	#N/A	#N/A	#N/A	#N/A		RABGGTB	2.57888	2.20255	1.56351	1.1634	1.69013	1.00368	2.38878	2.52502	1.81506	1.88457		RABGGTB	2.0421	1.5589	1.32393	1.03527	1.49382	0.803813	1.11777	1.04566	1.34855	1.16372		RABGGTB	1.3396	1.17446	#N/A	#N/A	#N/A	#N/A	#N/A	#N/A	#N/A	#N/A		RABGGTB
	RABL2A	1.24537	1.24275	#N/A	#N/A	#N/A	#N/A	#N/A	#N/A	#N/A	#N/A		RABL2A	3.59235	2.69963	1.72068	1.13981	2.78757	1.44378	4.05538	1.52675	1.95099	1.03167		RABL2A	1.9639	1.87541	1.62656	1.78577	1.10898	1.09354	3.16222	2.35575	1.99707	1.61262		RABL2A	3.23364	3.10742	0.748438	0.723422	2.13367	1.83207	1.7817	1.07817	1.19442	1.22636		RABL2A
	RABL2B	0.860851	0.919162	#N/A	#N/A	#N/A	#N/A	#N/A	#N/A	#N/A	#N/A		RABL2B	2.16722	1.86821	1.1707	1.1362	1.51647	1.16358	2.67087	3.45147	1.22999	1.01627		RABL2B	2.1643	1.98753	1.1395	1.12605	1.1034	1.11166	1.76352	1.80135	0.559728	0.446613		RABL2B	2.58671	2.40374	0.923028	0.903435	2.73748	2.27363	0.966698	0.923446	0.697253	0.586293		RABL2B
	RABL3	1.31606	1.48899	#N/A	#N/A	#N/A	#N/A	#N/A	#N/A	#N/A	#N/A		RABL3	1.05036	0.913458	#N/A	#N/A	#N/A	#N/A	#N/A	#N/A	#N/A	#N/A		RABL3	1.6978	1.36928	#N/A	#N/A	#N/A	#N/A	#N/A	#N/A	#N/A	#N/A		RABL3	1.45197	1.41893	0.630195	0.477766	1.5938	0.903168	1.23425	1.17202	0.706156	0.752108		RABL3
	RABL4	1.0944	1.09892	#N/A	#N/A	#N/A	#N/A	#N/A	#N/A	#N/A	#N/A		RABL4	1.83358	1.43994	#N/A	#N/A	#N/A	#N/A	#N/A	#N/A	#N/A	#N/A		RABL4	2.21528	2.08493	#N/A	#N/A	#N/A	#N/A	#N/A	#N/A	#N/A	#N/A		RABL4	1.3344	1.39259	#N/A	#N/A	#N/A	#N/A	#N/A	#N/A	#N/A	#N/A		RABL4
	RABL5	1.23483	1.336	#N/A	#N/A	#N/A	#N/A	#N/A	#N/A	#N/A	#N/A		RABL5	1.96132	2.01328	1.07197	1.07017	1.51164	1.58298	3.12664	2.93946	1.46033	1.43996		RABL5	2.09893	1.84128	1.21445	1.14549	1.24847	1.27905	1.19815	0.967625	1.28269	1.14133		RABL5	1.56021	1.63039	1.01095	0.971683	1.00125	0.992793	0.872155	0.656485	0.999387	0.912481		RABL5
	RASEF	1.16721	1.19637	#N/A	#N/A	#N/A	#N/A	#N/A	#N/A	#N/A	#N/A		RASEF	1.09349	0.883505	#N/A	#N/A	#N/A	#N/A	#N/A	#N/A	#N/A	#N/A		RASEF	0.777861	0.669948	#N/A	#N/A	#N/A	#N/A	#N/A	#N/A	#N/A	#N/A		RASEF	1.13203	1.03291	#N/A	#N/A	#N/A	#N/A	#N/A	#N/A	#N/A	#N/A		RASEF
	RIN1	5.10799	2.89245	1.35938	0.887026	0.954961	0.769433	1.65619	1.39616	6.89031	1.97204		RIN1	7.12108	2.78125	3.61843	1.40558	2.72291	1.72887	2.0137	1.84444	9.21967	2.03671		RIN1	4.54945	3.04692	1.95014	1.45456	1.03274	0.773476	2.63432	2.6007	5.36677	2.70522		RIN1	2.06449	1.42581	1.41912	0.889003	0.849912	0.696148	0.954338	0.815422	2.22298	1.25057		RIN1
	RIN2	3.84881	2.81025	#N/A	#N/A	#N/A	#N/A	#N/A	#N/A	#N/A	#N/A		RIN2	1.41228	1.19976	#N/A	#N/A	#N/A	#N/A	#N/A	#N/A	#N/A	#N/A		RIN2	1.31185	1.25448	#N/A	#N/A	#N/A	#N/A	#N/A	#N/A	#N/A	#N/A		RIN2	1.08018	0.862607	#N/A	#N/A	#N/A	#N/A	#N/A	#N/A	#N/A	#N/A		RIN2
	RIN3	1.08634	1.07321	#N/A	#N/A	#N/A	#N/A	#N/A	#N/A	#N/A	#N/A		RIN3	1.49632	1.06894	#N/A	#N/A	#N/A	#N/A	#N/A	#N/A	#N/A	#N/A		RIN3	1.41808	1.09617	#N/A	#N/A	#N/A	#N/A	#N/A	#N/A	#N/A	#N/A		RIN3	1.77429	1.69247	#N/A	#N/A	#N/A	#N/A	#N/A	#N/A	#N/A	#N/A		RIN3
	RINL	1.85262	1.65471	#N/A	#N/A	#N/A	#N/A	#N/A	#N/A	#N/A	#N/A		RINL	1.71895	1.429	#N/A	#N/A	#N/A	#N/A	#N/A	#N/A	#N/A	#N/A		RINL	0.965949	0.871216	#N/A	#N/A	#N/A	#N/A	#N/A	#N/A	#N/A	#N/A		RINL	1.61752	1.62346	#N/A	#N/A	#N/A	#N/A	#N/A	#N/A	#N/A	#N/A		RINL
	SBF1	1.14043	1.17724	#N/A	#N/A	#N/A	#N/A	#N/A	#N/A	#N/A	#N/A		SBF1	1.84575	1.71644	#N/A	#N/A	#N/A	#N/A	#N/A	#N/A	#N/A	#N/A		SBF1	0.339289	0.407158	1.34559	1.36112	1.42682	1.36817	1.401	1.27229	1.38014	1.30413		SBF1	1.76702	1.48374	0.846527	0.690608	0.933356	0.804942	1.59308	1.18233	1.26328	0.953853		SBF1
	SBF2	1.74708	1.31263	#N/A	#N/A	#N/A	#N/A	#N/A	#N/A	#N/A	#N/A		SBF2	1.36217	1.32307	#N/A	#N/A	#N/A	#N/A	#N/A	#N/A	#N/A	#N/A		SBF2	0.491744	0.491115	1.75184	0.919482	1.12296	1.27799	2.65162	2.32205	4.09266	3.49083		SBF2	1.56625	1.05129	#N/A	#N/A	#N/A	#N/A	#N/A	#N/A	#N/A	#N/A		SBF2
	SGSM1	2.54925	2.07065	#N/A	#N/A	#N/A	#N/A	#N/A	#N/A	#N/A	#N/A		SGSM1	0.903334	0.733225	#N/A	#N/A	#N/A	#N/A	#N/A	#N/A	#N/A	#N/A		SGSM1	1.17548	0.906973	#N/A	#N/A	#N/A	#N/A	#N/A	#N/A	#N/A	#N/A		SGSM1	1.19216	1.09484	#N/A	#N/A	#N/A	#N/A	#N/A	#N/A	#N/A	#N/A		SGSM1
	SGSM2	9.57163	7.53376	1.20299	0.98174	1.45914	1.48065	4.63287	2.19741	3.35967	1.86808		SGSM2	5.82297	3.76437	1.67928	1.14828	1.87778	1.29635	6.68019	2.33952	13.0801	3.66193		SGSM2	5.71625	5.91727	2.17722	1.75022	1.46412	1.20374	3.91452	2.98677	2.58565	2.40726		SGSM2	1.67497	1.58465	0.845214	0.750312	0.762247	0.619336	1.38962	0.762741	1.50815	1.14716		SGSM2
	SGSM3	2.61057	1.92877	#N/A	#N/A	#N/A	#N/A	#N/A	#N/A	#N/A	#N/A		SGSM3	1.55424	1.23505	#N/A	#N/A	#N/A	#N/A	#N/A	#N/A	#N/A	#N/A		SGSM3	1.36394	1.28147	#N/A	#N/A	#N/A	#N/A	#N/A	#N/A	#N/A	#N/A		SGSM3	1.58153	1.47923	#N/A	#N/A	#N/A	#N/A	#N/A	#N/A	#N/A	#N/A		SGSM3
	SMCR8	2.42107	2.08924	2.18447	1.32876	1.35535	1.11355	1.66489	1.43304	1.54306	1.16229		SMCR8	5.25899	3.92164	7.52779	3.62011	2.37623	2.11822	2.11561	1.90116	2.47938	1.3144		SMCR8	0.823397	1.04213	#N/A	#N/A	#N/A	#N/A	#N/A	#N/A	#N/A	#N/A		SMCR8	1.91742	1.7301	1.196	0.841397	1.18775	0.993176	0.956513	0.858047	1.21524	1.21192		SMCR8
	ST5	1.95363	1.37596	#N/A	#N/A	#N/A	#N/A	#N/A	#N/A	#N/A	#N/A		ST5	1.81763	1.33578	#N/A	#N/A	#N/A	#N/A	#N/A	#N/A	#N/A	#N/A		ST5	1.39753	1.31664	#N/A	#N/A	#N/A	#N/A	#N/A	#N/A	#N/A	#N/A		ST5	1.70766	1.74307	0.639141	0.609891	0.570379	0.58928	0.995143	0.788718	1.20583	1.06091		ST5
	TBC1D1	0.523401	0.555679	#N/A	#N/A	#N/A	#N/A	#N/A	#N/A	#N/A	#N/A		TBC1D1	1.12296	1.04134	#N/A	#N/A	#N/A	#N/A	#N/A	#N/A	#N/A	#N/A		TBC1D1	2.10321	1.81065	#N/A	#N/A	#N/A	#N/A	#N/A	#N/A	#N/A	#N/A		TBC1D1	1.03702	0.929992	#N/A	#N/A	#N/A	#N/A	#N/A	#N/A	#N/A	#N/A		TBC1D1
	TBC1D10A	1.3852	1.34486	#N/A	#N/A	#N/A	#N/A	#N/A	#N/A	#N/A	#N/A		TBC1D10A	2.12414	1.61139	#N/A	#N/A	#N/A	#N/A	#N/A	#N/A	#N/A	#N/A		TBC1D10A	2.00206	1.81968	#N/A	#N/A	#N/A	#N/A	#N/A	#N/A	#N/A	#N/A		TBC1D10A	1.46152	1.18299	#N/A	#N/A	#N/A	#N/A	#N/A	#N/A	#N/A	#N/A		TBC1D10A
	TBC1D10B	1.47848	1.19693	#N/A	#N/A	#N/A	#N/A	#N/A	#N/A	#N/A	#N/A		TBC1D10B	2.11164	1.51883	#N/A	#N/A	#N/A	#N/A	#N/A	#N/A	#N/A	#N/A		TBC1D10B	1.16454	0.96012	#N/A	#N/A	#N/A	#N/A	#N/A	#N/A	#N/A	#N/A		TBC1D10B	1.69613	1.38653	1.00342	0.931256	0.835167	0.796996	1.5741	1.37649	0.747609	0.492678		TBC1D10B
	TBC1D10C	2.50612	2.4557	2.45061	2.07938	1.16967	1.17498	1.29677	1.12561	1.53109	1.31076		TBC1D10C	5.47315	5.20177	8.26481	5.55697	1.57652	1.12522	2.43904	1.46808	1.49485	1.12519		TBC1D10C	2.5375	2.19084	1.86206	1.55605	1.39698	1.32234	1.39919	1.27196	1.63972	1.27677		TBC1D10C	1.85421	1.76804	2.53445	2.32363	1.00771	0.908455	1.03227	0.903614	0.748561	0.596156		TBC1D10C
	TBC1D12	1.03381	0.932694	#N/A	#N/A	#N/A	#N/A	#N/A	#N/A	#N/A	#N/A		TBC1D12	1.27834	1.20232	#N/A	#N/A	#N/A	#N/A	#N/A	#N/A	#N/A	#N/A		TBC1D12	1.63321	1.63875	2.11917	1.77913	1.12879	0.994811	1.06567	1.04564	1.07736	0.963066		TBC1D12	1.38422	1.29485	#N/A	#N/A	#N/A	#N/A	#N/A	#N/A	#N/A	#N/A		TBC1D12
	TBC1D13	1.97041	1.85537	1.04767	0.912309	1.48958	1.41415	1.00797	1.01958	1.28855	1.21543		TBC1D13	2.71716	2.76796	1.52603	1.41406	1.20162	1.11985	1.50352	1.5526	1.45835	1.35238		TBC1D13	0.940309	0.995399	#N/A	#N/A	#N/A	#N/A	#N/A	#N/A	#N/A	#N/A		TBC1D13	1.67358	1.81172	1.02907	0.975077	0.780073	0.731752	0.586309	0.546692	1.0366	0.893744		TBC1D13
	TBC1D14	0.712288	0.716757	#N/A	#N/A	#N/A	#N/A	#N/A	#N/A	#N/A	#N/A		TBC1D14	1.13631	1.15571	#N/A	#N/A	#N/A	#N/A	#N/A	#N/A	#N/A	#N/A		TBC1D14	0.778305	0.65476	#N/A	#N/A	#N/A	#N/A	#N/A	#N/A	#N/A	#N/A		TBC1D14	0.8826	0.832757	#N/A	#N/A	#N/A	#N/A	#N/A	#N/A	#N/A	#N/A		TBC1D14
	TBC1D15	1.89807	1.74298	2.01982	1.70005	3.50534	2.73297	4.03677	3.06386	1.70051	1.61558		TBC1D15	2.0884	1.979	2.41817	1.71254	6.20036	2.253	3.67921	2.04564	2.8193	2.95308		TBC1D15	0.40658	0.376613	1.04729	0.994794	1.33998	1.17195	0.785329	0.673461	0.882568	1.06032		TBC1D15	0.66805	0.614742	#N/A	#N/A	#N/A	#N/A	#N/A	#N/A	#N/A	#N/A		TBC1D15
	TBC1D16	1.92826	2.62799	#N/A	#N/A	#N/A	#N/A	#N/A	#N/A	#N/A	#N/A		TBC1D16	3.18281	3.66362	5.81008	7.03848	1.55438	1.63496	2.09432	1.64576	1.05017	1.0166		TBC1D16	0.891804	0.942461	#N/A	#N/A	#N/A	#N/A	#N/A	#N/A	#N/A	#N/A		TBC1D16	0.989412	1.29757	#N/A	#N/A	#N/A	#N/A	#N/A	#N/A	#N/A	#N/A		TBC1D16
	TBC1D17	1.22411	1.13939	#N/A	#N/A	#N/A	#N/A	#N/A	#N/A	#N/A	#N/A		TBC1D17	2.09369	1.56364	#N/A	#N/A	#N/A	#N/A	#N/A	#N/A	#N/A	#N/A		TBC1D17	1.33405	1.11506	#N/A	#N/A	#N/A	#N/A	#N/A	#N/A	#N/A	#N/A		TBC1D17	0.843375	0.866274	#N/A	#N/A	#N/A	#N/A	#N/A	#N/A	#N/A	#N/A		TBC1D17
	TBC1D19	1.33852	1.22644	#N/A	#N/A	#N/A	#N/A	#N/A	#N/A	#N/A	#N/A		TBC1D19	0.771625	0.728264	#N/A	#N/A	#N/A	#N/A	#N/A	#N/A	#N/A	#N/A		TBC1D19	1.12432	1.0329	#N/A	#N/A	#N/A	#N/A	#N/A	#N/A	#N/A	#N/A		TBC1D19	1.36623	1.34761	#N/A	#N/A	#N/A	#N/A	#N/A	#N/A	#N/A	#N/A		TBC1D19
	TBC1D2	1.54444	1.71805	#N/A	#N/A	#N/A	#N/A	#N/A	#N/A	#N/A	#N/A		TBC1D2	1.66437	1.86887	#N/A	#N/A	#N/A	#N/A	#N/A	#N/A	#N/A	#N/A		TBC1D2	1.93114	1.83099	1.44544	1.42065	1.7258	1.79329	1.26197	1.05201	1.28627	1.18664		TBC1D2	1.64949	1.59561	1.02198	0.946509	1.5561	1.60221	1.14586	0.969764	1.20101	1.13283		TBC1D2
	TBC1D20	1.98677	1.87512	#N/A	#N/A	#N/A	#N/A	#N/A	#N/A	#N/A	#N/A		TBC1D20	1.48525	1.37145	#N/A	#N/A	#N/A	#N/A	#N/A	#N/A	#N/A	#N/A		TBC1D20	0.978807	0.802533	#N/A	#N/A	#N/A	#N/A	#N/A	#N/A	#N/A	#N/A		TBC1D20	0.758432	0.690037	#N/A	#N/A	#N/A	#N/A	#N/A	#N/A	#N/A	#N/A		TBC1D20
	TBC1D21	3.33554	3.18507	0.93383	1.05319	1.23534	1.17074	2.70001	1.65558	1.22569	1.27835		TBC1D21	1.30587	1.23999	#N/A	#N/A	#N/A	#N/A	#N/A	#N/A	#N/A	#N/A		TBC1D21	1.04985	1.20153	#N/A	#N/A	#N/A	#N/A	#N/A	#N/A	#N/A	#N/A		TBC1D21	0.975924	1.08149	#N/A	#N/A	#N/A	#N/A	#N/A	#N/A	#N/A	#N/A		TBC1D21
	TBC1D22A	3.67238	2.91274	#N/A	#N/A	#N/A	#N/A	#N/A	#N/A	#N/A	#N/A		TBC1D22A	1.00863	0.787429	#N/A	#N/A	#N/A	#N/A	#N/A	#N/A	#N/A	#N/A		TBC1D22A	1.02117	1.05546	#N/A	#N/A	#N/A	#N/A	#N/A	#N/A	#N/A	#N/A		TBC1D22A	1.09441	1.06012	#N/A	#N/A	#N/A	#N/A	#N/A	#N/A	#N/A	#N/A		TBC1D22A
	TBC1D22B	2.40949	1.9998	#N/A	#N/A	#N/A	#N/A	#N/A	#N/A	#N/A	#N/A		TBC1D22B	0.991446	0.957341	#N/A	#N/A	#N/A	#N/A	#N/A	#N/A	#N/A	#N/A		TBC1D22B	1.04823	1.10999	#N/A	#N/A	#N/A	#N/A	#N/A	#N/A	#N/A	#N/A		TBC1D22B	0.86427	0.788025	#N/A	#N/A	#N/A	#N/A	#N/A	#N/A	#N/A	#N/A		TBC1D22B
	TBC1D23	0.567772	0.644896	#N/A	#N/A	#N/A	#N/A	#N/A	#N/A	#N/A	#N/A		TBC1D23	1.23728	1.08342	#N/A	#N/A	#N/A	#N/A	#N/A	#N/A	#N/A	#N/A		TBC1D23	1.11172	1.03331	#N/A	#N/A	#N/A	#N/A	#N/A	#N/A	#N/A	#N/A		TBC1D23	1.53693	1.89913	0.778226	0.676071	1.29524	1.2214	1.86142	1.80237	1.2043	1.06793		TBC1D23
	TBC1D24	2.37151	2.02653	#N/A	#N/A	#N/A	#N/A	#N/A	#N/A	#N/A	#N/A		TBC1D24	1.18892	0.9353	#N/A	#N/A	#N/A	#N/A	#N/A	#N/A	#N/A	#N/A		TBC1D24	1.29001	1.03814	#N/A	#N/A	#N/A	#N/A	#N/A	#N/A	#N/A	#N/A		TBC1D24	1.4495	1.16888	#N/A	#N/A	#N/A	#N/A	#N/A	#N/A	#N/A	#N/A		TBC1D24
	TBC1D25	0.796485	0.889573	#N/A	#N/A	#N/A	#N/A	#N/A	#N/A	#N/A	#N/A		TBC1D25	1.07355	1.00468	#N/A	#N/A	#N/A	#N/A	#N/A	#N/A	#N/A	#N/A		TBC1D25	1.21672	1.05564	#N/A	#N/A	#N/A	#N/A	#N/A	#N/A	#N/A	#N/A		TBC1D25	0.987612	1.15617	#N/A	#N/A	#N/A	#N/A	#N/A	#N/A	#N/A	#N/A		TBC1D25
	TBC1D26	1.57523	1.44235	#N/A	#N/A	#N/A	#N/A	#N/A	#N/A	#N/A	#N/A		TBC1D26	1.09973	0.832007	#N/A	#N/A	#N/A	#N/A	#N/A	#N/A	#N/A	#N/A		TBC1D26	1.48831	1.20924	#N/A	#N/A	#N/A	#N/A	#N/A	#N/A	#N/A	#N/A		TBC1D26	1.14289	1.13404	#N/A	#N/A	#N/A	#N/A	#N/A	#N/A	#N/A	#N/A		TBC1D26
	TBC1D27	1.87696	1.21055	#N/A	#N/A	#N/A	#N/A	#N/A	#N/A	#N/A	#N/A		TBC1D27	1.37957	1.20224	#N/A	#N/A	#N/A	#N/A	#N/A	#N/A	#N/A	#N/A		TBC1D27	0.67429	0.745459	#N/A	#N/A	#N/A	#N/A	#N/A	#N/A	#N/A	#N/A		TBC1D27	1.6011	1.32304	#N/A	#N/A	#N/A	#N/A	#N/A	#N/A	#N/A	#N/A		TBC1D27
	TBC1D28	3.89975	3.03536	1.15591	1.05698	2.76381	1.917	1.21967	1.23218	2.78461	2.01402		TBC1D28	2.31836	1.61279	#N/A	#N/A	#N/A	#N/A	#N/A	#N/A	#N/A	#N/A		TBC1D28	0.657017	0.732483	#N/A	#N/A	#N/A	#N/A	#N/A	#N/A	#N/A	#N/A		TBC1D28	1.20237	0.844631	#N/A	#N/A	#N/A	#N/A	#N/A	#N/A	#N/A	#N/A		TBC1D28
	TBC1D29	2.22184	2.35651	2.98525	2.80143	1.21615	1.167	1.17101	1.25986	0.919113	0.857711		TBC1D29	4.80972	3.95173	4.55318	4.84187	1.17272	0.975316	1.85872	1.78177	1.03938	1.00018		TBC1D29	1.03591	1.66878	#N/A	#N/A	#N/A	#N/A	#N/A	#N/A	#N/A	#N/A		TBC1D29	1.13159	1.14411	#N/A	#N/A	#N/A	#N/A	#N/A	#N/A	#N/A	#N/A		TBC1D29
	TBC1D2B	0.881023	1.05454	#N/A	#N/A	#N/A	#N/A	#N/A	#N/A	#N/A	#N/A		TBC1D2B	2.0134	2.47533	1.31505	1.06558	1.56142	1.27419	2.24244	2.0466	1.77397	1.50847		TBC1D2B	2.20638	2.43295	0.900923	0.77678	0.873471	0.775853	0.906559	0.922178	1.42861	1.63373		TBC1D2B	0.819665	0.857768	#N/A	#N/A	#N/A	#N/A	#N/A	#N/A	#N/A	#N/A		TBC1D2B
	TBC1D3	1.07519	1.02241	#N/A	#N/A	#N/A	#N/A	#N/A	#N/A	#N/A	#N/A		TBC1D3	2.03441	1.75408	2.57503	1.77037	1.96916	1.91589	1.07286	1.04404	2.00624	2.11979		TBC1D3	2.08606	1.64535	2.01348	1.71477	1.28094	1.21667	0.745896	0.78141	1.83162	2.05363		TBC1D3	1.0672	1.07219	#N/A	#N/A	#N/A	#N/A	#N/A	#N/A	#N/A	#N/A		TBC1D3
	TBC1D30	1.11578	0.983237	#N/A	#N/A	#N/A	#N/A	#N/A	#N/A	#N/A	#N/A		TBC1D30	0.968347	0.870354	#N/A	#N/A	#N/A	#N/A	#N/A	#N/A	#N/A	#N/A		TBC1D30	1.34362	1.17787	#N/A	#N/A	#N/A	#N/A	#N/A	#N/A	#N/A	#N/A		TBC1D30	1.20076	1.23497	#N/A	#N/A	#N/A	#N/A	#N/A	#N/A	#N/A	#N/A		TBC1D30
	TBC1D32	1.14504	1.08604	#N/A	#N/A	#N/A	#N/A	#N/A	#N/A	#N/A	#N/A		TBC1D32	1.31638	1.11761	#N/A	#N/A	#N/A	#N/A	#N/A	#N/A	#N/A	#N/A		TBC1D32	1.30967	1.1283	#N/A	#N/A	#N/A	#N/A	#N/A	#N/A	#N/A	#N/A		TBC1D32	1.10475	0.937153	#N/A	#N/A	#N/A	#N/A	#N/A	#N/A	#N/A	#N/A		TBC1D32
	TBC1D3C	0.922583	1.01913	#N/A	#N/A	#N/A	#N/A	#N/A	#N/A	#N/A	#N/A		TBC1D3C	2.82127	2.49738	#N/A	#N/A	#N/A	#N/A	#N/A	#N/A	#N/A	#N/A		TBC1D3C	1.56538	1.50132	#N/A	#N/A	#N/A	#N/A	#N/A	#N/A	#N/A	#N/A		TBC1D3C	1.22459	1.27023	#N/A	#N/A	#N/A	#N/A	#N/A	#N/A	#N/A	#N/A		TBC1D3C
	TBC1D3F	1.03141	0.978807	#N/A	#N/A	#N/A	#N/A	#N/A	#N/A	#N/A	#N/A		TBC1D3F	1.8462	1.61307	#N/A	#N/A	#N/A	#N/A	#N/A	#N/A	#N/A	#N/A		TBC1D3F	2.11602	1.85134	#N/A	#N/A	#N/A	#N/A	#N/A	#N/A	#N/A	#N/A		TBC1D3F	1.45416	1.66769	#N/A	#N/A	#N/A	#N/A	#N/A	#N/A	#N/A	#N/A		TBC1D3F
	TBC1D4	1.38691	1.06293	#N/A	#N/A	#N/A	#N/A	#N/A	#N/A	#N/A	#N/A		TBC1D4	2.4871	1.65305	#N/A	#N/A	#N/A	#N/A	#N/A	#N/A	#N/A	#N/A		TBC1D4	1.96445	1.58923	#N/A	#N/A	#N/A	#N/A	#N/A	#N/A	#N/A	#N/A		TBC1D4	1.23934	0.95545	#N/A	#N/A	#N/A	#N/A	#N/A	#N/A	#N/A	#N/A		TBC1D4
	TBC1D5	1.44078	1.37827	#N/A	#N/A	#N/A	#N/A	#N/A	#N/A	#N/A	#N/A		TBC1D5	1.46977	1.38062	#N/A	#N/A	#N/A	#N/A	#N/A	#N/A	#N/A	#N/A		TBC1D5	1.92646	1.81975	#N/A	#N/A	#N/A	#N/A	#N/A	#N/A	#N/A	#N/A		TBC1D5	1.16453	1.23262	#N/A	#N/A	#N/A	#N/A	#N/A	#N/A	#N/A	#N/A		TBC1D5
	TBC1D7	1.62281	1.40357	#N/A	#N/A	#N/A	#N/A	#N/A	#N/A	#N/A	#N/A		TBC1D7	1.79606	1.27626	#N/A	#N/A	#N/A	#N/A	#N/A	#N/A	#N/A	#N/A		TBC1D7	1.37452	1.23579	#N/A	#N/A	#N/A	#N/A	#N/A	#N/A	#N/A	#N/A		TBC1D7	1.41764	1.55342	#N/A	#N/A	#N/A	#N/A	#N/A	#N/A	#N/A	#N/A		TBC1D7
	TBC1D8	0.836863	0.840412	#N/A	#N/A	#N/A	#N/A	#N/A	#N/A	#N/A	#N/A		TBC1D8	2.3099	1.87531	1.76855	1.48892	1.12799	0.990113	1.86129	1.67307	1.43334	0.98569		TBC1D8	2.62187	2.13609	0.857259	0.789451	1.20244	1.20032	1.2883	1.16387	1.07902	1.04648		TBC1D8	1.61507	1.42538	1.51978	1.3423	1.56249	1.65045	1.6908	1.86967	1.77584	1.5075		TBC1D8
	TBC1D8B	1.07392	1.11943	#N/A	#N/A	#N/A	#N/A	#N/A	#N/A	#N/A	#N/A		TBC1D8B	1.541	1.15548	#N/A	#N/A	#N/A	#N/A	#N/A	#N/A	#N/A	#N/A		TBC1D8B	1.04627	0.939326	#N/A	#N/A	#N/A	#N/A	#N/A	#N/A	#N/A	#N/A		TBC1D8B	1.52677	1.28965	#N/A	#N/A	#N/A	#N/A	#N/A	#N/A	#N/A	#N/A		TBC1D8B
	TBC1D9	1.41014	1.16993	#N/A	#N/A	#N/A	#N/A	#N/A	#N/A	#N/A	#N/A		TBC1D9	1.43744	1.32301	#N/A	#N/A	#N/A	#N/A	#N/A	#N/A	#N/A	#N/A		TBC1D9	1.88147	1.40559	#N/A	#N/A	#N/A	#N/A	#N/A	#N/A	#N/A	#N/A		TBC1D9	1.63639	1.26907	#N/A	#N/A	#N/A	#N/A	#N/A	#N/A	#N/A	#N/A		TBC1D9
	TBC1D9B	1.07979	1.18984	#N/A	#N/A	#N/A	#N/A	#N/A	#N/A	#N/A	#N/A		TBC1D9B	1.67536	1.6648	#N/A	#N/A	#N/A	#N/A	#N/A	#N/A	#N/A	#N/A		TBC1D9B	2.6161	2.34585	2.445	2.21452	1.35781	1.15887	1.33557	1.1127	1.45773	1.36481		TBC1D9B	2.05019	2.0231	2.65763	3.3148	1.57999	1.67071	1.09216	1.00558	1.1394	1.10278		TBC1D9B
	TBCK	2.94557	2.34613	1.12702	1.11421	1.32207	1.45656	0.728269	0.779097	1.57129	1.6329		TBCK	1.37194	1.27696	#N/A	#N/A	#N/A	#N/A	#N/A	#N/A	#N/A	#N/A		TBCK	0.977071	0.969918	#N/A	#N/A	#N/A	#N/A	#N/A	#N/A	#N/A	#N/A		TBCK	1.93874	1.6599	0.709332	0.596713	0.993717	0.939498	1.12845	1.05791	1.03682	1.0089		TBCK
	TPC11	0.913671	1.14332	#N/A	#N/A	#N/A	#N/A	#N/A	#N/A	#N/A	#N/A		TPC11	0.25534	0.232133	1.778	0.917691	1.3772	1.05916	0.912147	0.87969	0.868469	0.843166		TPC11	1.22095	1.09134	#N/A	#N/A	#N/A	#N/A	#N/A	#N/A	#N/A	#N/A		TPC11	1.23024	1.04943	#N/A	#N/A	#N/A	#N/A	#N/A	#N/A	#N/A	#N/A		TPC11
	TPC13	0.993841	1.09129	#N/A	#N/A	#N/A	#N/A	#N/A	#N/A	#N/A	#N/A		TPC13	0.440003	0.450306	#N/A	#N/A	#N/A	#N/A	#N/A	#N/A	#N/A	#N/A		TPC13	1.81549	1.64133	#N/A	#N/A	#N/A	#N/A	#N/A	#N/A	#N/A	#N/A		TPC13	1.42835	1.25083	#N/A	#N/A	#N/A	#N/A	#N/A	#N/A	#N/A	#N/A		TPC13
	TPPC8	1.73039	1.49507	#N/A	#N/A	#N/A	#N/A	#N/A	#N/A	#N/A	#N/A		TPPC8	1.30458	1.00172	#N/A	#N/A	#N/A	#N/A	#N/A	#N/A	#N/A	#N/A		TPPC8	1.67374	1.50799	#N/A	#N/A	#N/A	#N/A	#N/A	#N/A	#N/A	#N/A		TPPC8	0.950012	0.843768	#N/A	#N/A	#N/A	#N/A	#N/A	#N/A	#N/A	#N/A		TPPC8
	TRAPPC1	1.06123	0.855416	#N/A	#N/A	#N/A	#N/A	#N/A	#N/A	#N/A	#N/A		TRAPPC1	0.63349	0.729994	#N/A	#N/A	#N/A	#N/A	#N/A	#N/A	#N/A	#N/A		TRAPPC1	1.52324	1.491	#N/A	#N/A	#N/A	#N/A	#N/A	#N/A	#N/A	#N/A		TRAPPC1	0.772995	0.623869	#N/A	#N/A	#N/A	#N/A	#N/A	#N/A	#N/A	#N/A		TRAPPC1
	TRAPPC10	1.10597	1.12078	#N/A	#N/A	#N/A	#N/A	#N/A	#N/A	#N/A	#N/A		TRAPPC10	0.917189	0.887094	#N/A	#N/A	#N/A	#N/A	#N/A	#N/A	#N/A	#N/A		TRAPPC10	0.666596	0.626639	#N/A	#N/A	#N/A	#N/A	#N/A	#N/A	#N/A	#N/A		TRAPPC10	1.2552	1.02712	#N/A	#N/A	#N/A	#N/A	#N/A	#N/A	#N/A	#N/A		TRAPPC10
	TRAPPC2	3.68015	2.3371	1.92013	1.57368	3.05803	2.27705	0.626233	0.554224	3.15568	2.11309		TRAPPC2	2.36396	1.28588	#N/A	#N/A	#N/A	#N/A	#N/A	#N/A	#N/A	#N/A		TRAPPC2	1.06776	1.0056	#N/A	#N/A	#N/A	#N/A	#N/A	#N/A	#N/A	#N/A		TRAPPC2	1.49807	1.1659	#N/A	#N/A	#N/A	#N/A	#N/A	#N/A	#N/A	#N/A		TRAPPC2
	TRAPPC2L	1.03633	1.16681	#N/A	#N/A	#N/A	#N/A	#N/A	#N/A	#N/A	#N/A		TRAPPC2L	3.18217	0.786053	#N/A	#N/A	#N/A	#N/A	#N/A	#N/A	#N/A	#N/A		TRAPPC2L	1.14687	1.26409	#N/A	#N/A	#N/A	#N/A	#N/A	#N/A	#N/A	#N/A		TRAPPC2L	0.957627	0.79066	#N/A	#N/A	#N/A	#N/A	#N/A	#N/A	#N/A	#N/A		TRAPPC2L
	TRAPPC3	1.86015	2.01062	1.68831	1.67049	2.21678	2.41908	2.05543	1.73759	2.02384	2.36585		TRAPPC3	0.47925	0.499197	#N/A	#N/A	#N/A	#N/A	#N/A	#N/A	#N/A	#N/A		TRAPPC3	0.913611	0.829579	#N/A	#N/A	#N/A	#N/A	#N/A	#N/A	#N/A	#N/A		TRAPPC3	1.39889	1.19453	#N/A	#N/A	#N/A	#N/A	#N/A	#N/A	#N/A	#N/A		TRAPPC3
	TRAPPC3L	2.95906	2.20603	1.76023	1.4798	1.08186	0.972818	1.95949	1.79667	1.50766	1.47338		TRAPPC3L	2.7912	2.17387	2.1704	2.19775	1.12736	1.02342	1.63277	1.57363	1.37889	1.30521		TRAPPC3L	0.843342	0.950483	#N/A	#N/A	#N/A	#N/A	#N/A	#N/A	#N/A	#N/A		TRAPPC3L	1.15362	1.03216	#N/A	#N/A	#N/A	#N/A	#N/A	#N/A	#N/A	#N/A		TRAPPC3L
	TRAPPC4	1.74869	1.57978	#N/A	#N/A	#N/A	#N/A	#N/A	#N/A	#N/A	#N/A		TRAPPC4	1.15448	1.11637	#N/A	#N/A	#N/A	#N/A	#N/A	#N/A	#N/A	#N/A		TRAPPC4	1.10421	1.26557	#N/A	#N/A	#N/A	#N/A	#N/A	#N/A	#N/A	#N/A		TRAPPC4	1.1727	1.19512	#N/A	#N/A	#N/A	#N/A	#N/A	#N/A	#N/A	#N/A		TRAPPC4
	TRAPPC5	1.06917	0.938521	#N/A	#N/A	#N/A	#N/A	#N/A	#N/A	#N/A	#N/A		TRAPPC5	1.43672	0.587247	#N/A	#N/A	#N/A	#N/A	#N/A	#N/A	#N/A	#N/A		TRAPPC5	1.36257	1.16826	#N/A	#N/A	#N/A	#N/A	#N/A	#N/A	#N/A	#N/A		TRAPPC5	0.705346	0.433298	#N/A	#N/A	#N/A	#N/A	#N/A	#N/A	#N/A	#N/A		TRAPPC5
	TRAPPC6A	0.849988	0.795541	#N/A	#N/A	#N/A	#N/A	#N/A	#N/A	#N/A	#N/A		TRAPPC6A	0.20195	0.202768	1.8837	1.30522	1.73912	1.45933	1.74595	1.17837	1.10733	0.68568		TRAPPC6A	1.13514	0.942035	#N/A	#N/A	#N/A	#N/A	#N/A	#N/A	#N/A	#N/A		TRAPPC6A	0.932344	0.630101	#N/A	#N/A	#N/A	#N/A	#N/A	#N/A	#N/A	#N/A		TRAPPC6A
	TRAPPC6B	3.04385	2.36173	1.37006	1.60497	1.4357	1.41155	2.37236	2.20037	4.94257	3.94087		TRAPPC6B	1.18197	1.07784	#N/A	#N/A	#N/A	#N/A	#N/A	#N/A	#N/A	#N/A		TRAPPC6B	0.975348	0.973012	#N/A	#N/A	#N/A	#N/A	#N/A	#N/A	#N/A	#N/A		TRAPPC6B	1.34747	0.99621	#N/A	#N/A	#N/A	#N/A	#N/A	#N/A	#N/A	#N/A		TRAPPC6B
	TRAPPC9	0.900567	0.865751	#N/A	#N/A	#N/A	#N/A	#N/A	#N/A	#N/A	#N/A		TRAPPC9	0.429219	0.578345	#N/A	#N/A	#N/A	#N/A	#N/A	#N/A	#N/A	#N/A		TRAPPC9	0.443826	0.478233	0.924648	0.958013	0.606024	0.736998	0.872197	0.829445	1.16237	0.983819		TRAPPC9	2.34296	1.46283	1.30672	1.27611	1.0951	1.00852	1.94849	2.23009	2.68592	2.60804		TRAPPC9
	TTC15	1.46839	1.24875	#N/A	#N/A	#N/A	#N/A	#N/A	#N/A	#N/A	#N/A		TTC15	0.564329	0.652847	#N/A	#N/A	#N/A	#N/A	#N/A	#N/A	#N/A	#N/A		TTC15	0.744213	0.616698	#N/A	#N/A	#N/A	#N/A	#N/A	#N/A	#N/A	#N/A		TTC15	1.27914	1.06359	#N/A	#N/A	#N/A	#N/A	#N/A	#N/A	#N/A	#N/A		TTC15
	USP6	2.21784	2.38139	1.09266	1.07392	2.62293	2.61435	1.32467	1.39312	1.92035	1.23002		USP6	5.88402	5.68329	1.47672	0.960636	3.71998	2.80099	1.44656	1.4383	2.86632	1.22735		USP6	1.41194	1.40219	#N/A	#N/A	#N/A	#N/A	#N/A	#N/A	#N/A	#N/A		USP6	2.4171	2.37537	1.32643	1.28648	5.10594	4.59023	1.23154	1.36523	0.981179	0.896869		USP6
	USP6NL	1.43808	1.03038	#N/A	#N/A	#N/A	#N/A	#N/A	#N/A	#N/A	#N/A		USP6NL	0.957394	0.892225	#N/A	#N/A	#N/A	#N/A	#N/A	#N/A	#N/A	#N/A		USP6NL	0.932369	0.941677	#N/A	#N/A	#N/A	#N/A	#N/A	#N/A	#N/A	#N/A		USP6NL	1.22992	1.03866	#N/A	#N/A	#N/A	#N/A	#N/A	#N/A	#N/A	#N/A		USP6NL
	VAMP7	2.06863	1.9503	#N/A	#N/A	#N/A	#N/A	#N/A	#N/A	#N/A	#N/A		VAMP7	0.960655	1.11999	#N/A	#N/A	#N/A	#N/A	#N/A	#N/A	#N/A	#N/A		VAMP7	0.701478	0.873682	#N/A	#N/A	#N/A	#N/A	#N/A	#N/A	#N/A	#N/A		VAMP7	2.63483	1.61851	#N/A	#N/A	#N/A	#N/A	#N/A	#N/A	#N/A	#N/A		VAMP7
	VPS39	1.87627	1.68646	#N/A	#N/A	#N/A	#N/A	#N/A	#N/A	#N/A	#N/A		VPS39	1.29723	1.03125	#N/A	#N/A	#N/A	#N/A	#N/A	#N/A	#N/A	#N/A		VPS39	3.90172	3.00355	5.13014	4.40993	6.44231	3.94094	1.60188	1.52641	1.90611	1.65713		VPS39	1.09006	0.871569	#N/A	#N/A	#N/A	#N/A	#N/A	#N/A	#N/A	#N/A		VPS39
	VPS9D1	3.05257	2.39491	1.53399	1.39383	3.55564	1.8117	1.69652	1.63188	2.3449	1.6416		VPS9D1	5.22761	5.03557	2.7305	1.43349	2.60768	1.97884	1.81366	1.54573	1.19819	1.0618		VPS9D1	0.477064	0.50954	0.86236	0.847901	2.09422	1.79192	1.36226	1.16821	1.75211	1.52448		VPS9D1	2.06955	1.71438	0.7743	0.723577	1.66983	1.37168	0.882951	0.750594	1.05593	0.966148		VPS9D1
[truncated: 10 more columns]

## Sheet: sum_WIPI2
		pool			Deconvolution								Number of siRNAs passing deconvolution
WIPI2					si#1		si#2		si#3		si#4		X/4	X/4	HITS
	Gene	Norm			Norm		Norm		Norm		Norm		Number of spots	ISS	passing
		Number of spots	ISS		Number of spots	ISS	Number of spots	ISS	Number of spots	ISS	Number of spots	ISS			decon
	SGSM2	9.57163	7.53376		1.20299	0.98174	1.45914	1.48065	4.63287	2.19741	3.35967	1.86808	0	0
	DENND4A	6.4085	3.98283		3.16754	2.62829	1.07831	1.08509	2.2927	1.32729	1.1685	1.1196	1	0
	CCZ1	5.69265	3.37832		1.57588	1.11169	0.703445	0.454319	5.18395	2.62258	0.966153	0.892196	0	0
	RAB40C	4.83284	3.47822		2.76647	2.16396	2.06193	2.14828	4.6384	2.55523	4.14899	2.65683	1	1	RAB40C
	RAB3A	4.96165	3.31788		1.41601	1.13483	1.35473	1.06101	1.76687	1.23406	4.66276	2.60647	1	0
	RIN1	5.10799	2.89245		1.35938	0.887026	0.954961	0.769433	1.65619	1.39616	6.89031	1.97204	1	0
	TBC1D28	3.89975	3.03536		1.15591	1.05698	2.76381	1.917	1.21967	1.23218	2.78461	2.01402	2	2
	RAB36	3.88126	3.05914		6.61979	3.5366	2.63647	1.79798	1.98346	1.9605	2.56523	1.78644	3	3	RAB36
	RAB43	5.59022	2.58993		0.804354	0.811892	1.59237	1.31041	1.45121	1.53533	0.763177	0.779868	1	0
	TBC1D21	3.33554	3.18507		0.93383	1.05319	1.23534	1.17074	2.70001	1.65558	1.22569	1.27835	0	0
	HPS4	3.25115	3.06775		4.77516	3.69482	2.01758	1.58866	2.49313	2.40561	1.51811	2.01196	3	4	HPS4
	DENND2D	4.34903	2.45026		1.06828	1.16211	1.18678	1.16357	2.71094	1.96628	4.22977	2.7972	2	2
	KIAA1147	3.11943	2.63963		1.97121	1.60446	1.66168	1.51765	1.57247	1.28258	2.06789	1.86928	3	2	KIAA1147
	TRAPPC2	3.68015	2.3371		1.92013	1.57368	3.05803	2.27705	0.626233	0.554224	3.15568	2.11309	2	2	TRAPPC2
	VPS9D1	3.05257	2.39491		1.53399	1.39383	3.55564	1.8117	1.69652	1.63188	2.3449	1.6416	3	3	VPS9D1
	RAB40AL	2.92008	2.51447		1.61644	1.49155	1.05502	1.01224	1.42563	1.42393	5.4117	5.06427	2	1
	TRAPPC6B	3.04385	2.36173		1.37006	1.60497	1.4357	1.41155	2.37236	2.20037	4.94257	3.94087	1	2	TRAPPC6B
	MADD	3.81091	2.11139		2.28364	1.59576	3.49134	1.71049	2.52253	1.39419	1.68396	1.3867	3	1	MADD
	TBCK	2.94557	2.34613		1.12702	1.11421	1.32207	1.45656	0.728269	0.779097	1.57129	1.6329	0	1
	RAB4B	3.17425	2.15729		1.34703	0.922313	1.17981	1.27416	3.16084	2.59022	1.16597	1.20773	1	1
	TBC1D10C	2.50612	2.4557		2.45061	2.07938	1.16967	1.17498	1.29677	1.12561	1.53109	1.31076	0	0
	TRAPPC3L	2.95906	2.20603		1.76023	1.4798	1.08186	0.972818	1.95949	1.79667	1.50766	1.47338	2	1
	RAB27B	2.52776	2.20288		1.24803	0.837538	1.58272	1.43918	3.88015	3.08817	1.8619	1.28346	3	1	RAB27B
	RAB14	2.44556	2.32523		2.2827	2.2563	6.68668	5.29985	2.7241	2.41402	1.96626	1.88228	3	3	RAB14
	USP6	2.21784	2.38139		1.09266	1.07392	2.62293	2.61435	1.32467	1.39312	1.92035	1.23002	1	0
	TBC1D29	2.22184	2.35651		2.98525	2.80143	1.21615	1.167	1.17101	1.25986	0.919113	0.857711	0	0
	DENND4B	2.51641	2.11559		1.60773	1.24923	2.18516	1.65144	2.52275	2.15104	4.07783	3.15299	3	2	DENND4B
	ALS2CL	3.01868	1.94902		1.98301	1.45695	3.2578	1.43652	1.11455	0.93498	0.953136	1.06416	2	0
	SMCR8	2.42107	2.08924		2.18447	1.32876	1.35535	1.11355	1.66489	1.43304	1.54306	1.16229	1	0
	DENND2C	2.16507	2.02929		2.51516	2.32412	2.22956	1.98602	2.48401	1.91721	3.15149	2.33144	4	4	DENND2C
	TRAPPC3	1.86015	2.01062		1.68831	1.67049	2.21678	2.41908	2.05543	1.73759	2.02384	2.36585	4	4	TRAPPC3
	TBC1D13	1.97041	1.85537		1.04767	0.912309	1.48958	1.41415	1.00797	1.01958	1.28855	1.21543	0	0
	TBC1D15	1.89807	1.74298		2.01982	1.70005	3.50534	2.73297	4.03677	3.06386	1.70051	1.61558	2	2	TBC1D15

## Sheet: sum_ATG12
		pool			Deconvolution
ATG12					si#1		si#2		si#3		si#4		X/4	X/4	Number of siRNAs passing deconvolution
INCREASER	Gene	Norm			Norm		Norm		Norm		Norm		Number of spots	ISS
		Number of spots	ISS		Number of spots	ISS	Number of spots	ISS	Number of spots	ISS	Number of spots	ISS
	DENND4A	7.79065	5.9526		5.54137	5.20297	1.35309	1.11747	3.58548	1.64042	1.17985	1.02425	1	1
	USP6	5.88402	5.68329		1.47672	0.960636	3.71998	2.80099	1.44656	1.4383	2.86632	1.22735	1	0
	TBC1D10C	5.47315	5.20177		8.26481	5.55697	1.57652	1.12522	2.43904	1.46808	1.49485	1.12519	2	1
	VPS9D1	5.22761	5.03557		2.7305	1.43349	2.60768	1.97884	1.81366	1.54573	1.19819	1.0618	3	1	VPS9D1
	KIAA1147	6.7255	3.71091		4.71136	1.65985	1.93306	1.44877	3.83555	1.37379	2.60017	2.0675	4	2	KIAA1147
	SMCR8	5.25899	3.92164		7.52779	3.62011	2.37623	2.11822	2.11561	1.90116	2.47938	1.3144	3	2	SMCR8
	SGSM2	5.82297	3.76437		1.67928	1.14828	1.87778	1.29635	6.68019	2.33952	13.0801	3.66193	2	0	SGSM2
	MADD	7.75979	3.50788		2.25106	1.62186	7.24325	2.15883	4.37873	1.86178	3.57574	1.50408	3	2	MADD
	TBC1D29	4.80972	3.95173		4.55318	4.84187	1.17272	0.975316	1.85872	1.78177	1.03938	1.00018	1	1
	RIN1	7.12108	2.78125		3.61843	1.40558	2.72291	1.72887	2.0137	1.84444	9.21967	2.03671	2	2	RIN1
	RAB11B	3.53188	3.87691		2.89378	2.5783	1.9308	1.26666	2.16917	1.9113	1.1168	1.09337	3	2	RAB11B
	DNAJC27	3.76567	3.6578		3.14825	3.64262	1.85552	1.66505	1.18923	1.22978	1.54304	1.60207	2	3	DNAJC27
	RABGGTA	4.15683	2.62348		3.05679	2.43677	2.99211	2.12352	1.2978	1.27615	2.3901	2.46558	1	1	RABGGTA
	TBC1D16	3.18281	3.66362		5.81008	7.03848	1.55438	1.63496	2.09432	1.64576	1.05017	1.0166	2	3	TBC1D16
	RAB40C	3.31437	2.9485		7.74989	3.09875	5.23275	3.37531	9.9886	2.3136	4.23491	1.42746	1	1	RAB40C
	RABL2A	3.59235	2.69963		1.72068	1.13981	2.78757	1.44378	4.05538	1.52675	1.95099	1.03167	3	0	RABL2A
	RAB27B	2.9111	2.6672		1.11336	0.962787	1.31942	1.29308	3.97417	2.83284	2.0228	1.53884	2	1
	CCZ1	3.65995	2.46941		1.05573	0.960422	1.2771	0.815514	6.39932	2.44318	1.64334	1.2577	1	0
	TBC1D13	2.71716	2.76796		1.52603	1.41406	1.20162	1.11985	1.50352	1.5526	1.45835	1.35238	0	0
	RAB33A	2.76097	2.58694		1.89394	1.88228	2.22773	2.2059	1.82401	1.92688	3.92686	2.83581	3	3	RAB33A
	DENND4B	2.86952	2.30126		2.14843	1.55765	2.11011	1.29342	2.7557	1.54747	4.33216	2.98766	4	1	DENND4B
	DENND2C	2.34195	2.59111		2.32802	2.25301	1.44801	1.33723	2.47376	2.38194	2.75913	2.90142	3	3	DENND2C
	RAB27A	2.64292	2.44708		2.45179	1.89605	1.98849	2.01812	1.27888	0.953588	1.3677	1.27674	2	2
	TRAPPC3L	2.7912	2.17387		2.1704	2.19775	1.12736	1.02342	1.63277	1.57363	1.37889	1.30521	2	1
	RABGGTB	2.57888	2.20255		1.56351	1.1634	1.69013	1.00368	2.38878	2.52502	1.81506	1.88457	3	2	RABGGTB
	RAB40AL	2.52189	2.216		1.82901	1.77976	1.30299	1.39774	1.08707	1.06186	3.47117	3.67459	2	2
	RAB14	2.75432	2.04829		1.71389	1.7194	2.5382	1.58923	2.00536	1.68736	1.53488	1.50369	2	1	RAB14
	TBC1D2B	2.0134	2.47533		1.31505	1.06558	1.56142	1.27419	2.24244	2.0466	1.77397	1.50847	2	1
	RABAC1	2.43997	1.90372		1.74277	1.70741	1.75564	1.14929	2.2511	2.43302	2.49678	1.64444	4	3	RABAC1
	TBC1D8	2.3099	1.87531		1.76855	1.48892	1.12799	0.990113	1.86129	1.67307	1.43334	0.98569	2	1
	TBC1D15	2.0884	1.979		2.41817	1.71254	6.20036	2.253	3.67921	2.04564	2.8193	2.95308	2	2	TBC1D15
	RABL5	1.96132	2.01328		1.07197	1.07017	1.51164	1.58298	3.12664	2.93946	1.46033	1.43996	1	1
	RABL2B	2.16722	1.86821		1.1707	1.1362	1.51647	1.16358	2.67087	3.45147	1.22999	1.01627	1	1
	TBC1D3	2.03441	1.75408		2.57503	1.77037	1.96916	1.91589	1.07286	1.04404	2.00624	2.11979	3	3	TBC1D3
DECREASER
	DENND1C	0.2526	0.232699		1.34107	1.1367	1.53625	1.12859	1.22744	0.705201	1.22931	1.15229	0	0
	TPC11	0.25534	0.232133		1.778	0.917691	1.3772	1.05916	0.912147	0.87969	0.868469	0.843166	0	0
	TRAPPC6A	0.20195	0.202768		1.8837	1.30522	1.73912	1.45933	1.74595	1.17837	1.10733	0.68568	0	0
	RAB30	0.656858	0.545651		1.26366	1.13002	1.18469	0.844656	1.25376	1.02777	1.4865	1.40783	0	0
	RAB5B	0.704752	0.586447		0.973794	0.93745	1.38853	1.33679	0.797575	0.608452	0.999098	0.697587	0	1
	RAB3IP	0.527584	0.474215		1.11241	1.08674	1.18422	1.07895	1.20781	1.10677	1.48552	1.04942	0	0
	RAB4A	0.822428	0.711844		1.31956	0.814894	1.05815	0.894841	1.30896	1.10645	1.62645	1.45282	0	0
	GDI2	0.777848	0.716269		1.27595	1.00186	0.827374	0.748734	0.759319	0.727644	0.727021	0.633668	0	1
	MON1B	0.556654	0.558062		1.37363	1.28937	2.70867	1.89654	1.6207	1.49708	0.929644	0.775247	0	0
	ANKRD27	0.63941	0.622293		1.20546	0.780694	1.40789	1.20683	0.985498	0.808885	1.15859	1.11233	0	0

## Sheet: sum_LC3B
LC3					si#1		si#2		si#3		si#4		X/4	X/4	HITS
INCREASER	Gene	Norm			Norm		Norm		Norm		Norm		Number of spots	ISS	passing
		Number of spots	ISS		Number of spots	ISS	Number of spots	ISS	Number of spots	ISS	Number of spots	ISS	0	0	decon
	RAB7A	5.98502	5.34429		3.85993	2.73768	4.00945	3.30768	2.74274	2.78293	2.84445	2.75334	4	4	RAB7A
	SGSM2	5.71625	5.91727		2.17722	1.75022	1.46412	1.20374	3.91452	2.98677	2.58565	2.40726	2	1	SGSM2
	RIN1	4.54945	3.04692		1.95014	1.45456	1.03274	0.773476	2.63432	2.6007	5.36677	2.70522	1	1	RIN1
	MADD	5.25437	2.51456		1.63398	1.41148	6.08268	2.988	1.42376	1.20417	1.15883	1.15876	2	1
	VPS39	3.90172	3.00355		5.13014	4.40993	6.44231	3.94094	1.60188	1.52641	1.90611	1.65713	3	3	VPS39
	TBC1D9B	2.6161	2.34585		2.445	2.21452	1.35781	1.15887	1.33557	1.1127	1.45773	1.36481	2	1
	RABGEF1	3.20818	2.15101		3.62151	2.82401	1.4348	1.50291	1.62926	1.57561	1.61726	1.27988	2	2	RABGEF1
	TBC1D10C	2.5375	2.19084		1.86206	1.55605	1.39698	1.32234	1.39919	1.27196	1.63972	1.27677	1	0
	TBC1D8	2.62187	2.13609		0.857259	0.789451	1.20244	1.20032	1.2883	1.16387	1.07902	1.04648	0	0
	RABAC1	2.53626	2.22892		0.960427	1.03236	1.36323	1.32999	1.36356	1.43054	2.8367	1.95366	1	1
	TBC1D2B	2.20638	2.43295		0.900923	0.77678	0.873471	0.775853	0.906559	0.922178	1.42861	1.63373	0	1
	CHML	2.13535	2.35851		0.97623	0.849314	1.37251	1.24517	1.63361	1.83388	0.986137	0.965094	1	1
	ALS2CL	2.36116	1.83851		0.934024	0.713249	2.50325	1.53552	1.39566	1.21356	1.03054	1.24292	1	1
	RABL2B	2.1643	1.98753		1.1395	1.12605	1.1034	1.11166	1.76352	1.80135	0.559728	0.446613	1	1
	RABL5	2.09893	1.84128		1.21445	1.14549	1.24847	1.27905	1.19815	0.967625	1.28269	1.14133	0	0
	DENND4B	2.19907	1.72917		1.38802	1.30559	1.42571	1.31913	2.33762	1.93997	1.48709	1.12471	2	1
	RABL2A	1.9639	1.87541		1.62656	1.78577	1.10898	1.09354	3.16222	2.35575	1.99707	1.61262	2	2	RABL2A
	TBC1D2	1.93114	1.83099		1.44544	1.42065	1.7258	1.79329	1.26197	1.05201	1.28627	1.18664	1	1
	TBC1D3	2.08606	1.64535		2.01348	1.71477	1.28094	1.21667	0.745896	0.78141	1.83162	2.05363	2	2
	AVL9	1.77935	1.80455		0.945412	0.887559	1.83983	1.89807	1.10709	1.09455	1.44968	1.5828	2	2
	RABGGTB	2.0421	1.5589		1.32393	1.03527	1.49382	0.803813	1.11777	1.04566	1.34855	1.16372	1	0
	IFT27	1.58517	1.64398		1.07358	1.11018	1.01121	0.899792	0.592817	0.501006	1.59509	1.5018	1	1
	TBC1D12	1.63321	1.63875		2.11917	1.77913	1.12879	0.994811	1.06567	1.04564	1.07736	0.963066	1	1
	KIAA1147	1.63399	1.54508		2.05524	1.54431	1.39514	1.33342	1.98971	1.57437	1.88307	1.65615	3	3	KIAA1147
DECREASER
	SBF2	0.491744	0.491115		1.75184	0.919482	1.12296	1.27799	2.65162	2.32205	4.09266	3.49083	0	0
	VPS9D1	0.477064	0.50954		0.86236	0.847901	2.09422	1.79192	1.36226	1.16821	1.75211	1.52448	0	0
	TRAPPC9	0.443826	0.478233		0.924648	0.958013	0.606024	0.736998	0.872197	0.829445	1.16237	0.983819	0	0
	SBF1	0.339289	0.407158		1.34559	1.36112	1.42682	1.36817	1.401	1.27229	1.38014	1.30413	0	0
	TBC1D15	0.40658	0.376613		1.04729	0.994794	1.33998	1.17195	0.785329	0.673461	0.882568	1.06032	0	1
	RAB5A	0.567558	0.570015		1.78919	1.92113	1.52847	1.46711	1.18041	1.22815	1.18134	1.13365	0	0

## Sheet: sum_GABA
		pool			Deconvolution								Number of siRNAs passing deconvolution
GABARAP					si#1		si#2		si#3		si#4		X/4	X/4	HITS
	Gene	Norm			Norm		Norm		Norm		Norm		Number of spots	ISS	passing
		Number of spots	ISS		Number of spots	ISS	Number of spots	ISS	Number of spots	ISS	Number of spots	ISS			decon
	RABL2A	3.23364	3.10742		0.748438	0.723422	2.13367	1.83207	1.7817	1.07817	1.19442	1.22636	1	1
	RAB7A	3.66831	3.02528		1.41813	1.25116	2.41046	1.84251	1.18981	0.979632	2.32431	1.81418	3	2	RAB7A
	RABGGTA	3.93849	3.00586		2.41755	1.94836	2.04445	1.41208	0.927767	0.818608	1.46075	1.4295	1	1	RABGGTA
	RAB4B	2.90396	2.4381		1.07166	0.843045	0.998449	0.943035	1.81735	1.40968	1.03557	1.01031	1	1
	DENND6A	2.76864	2.51306		1.34343	1.37311	0.783761	0.66119	1.12798	1.11547	1.19324	1.05712	1	1
	DNAJC27	2.57257	2.88737		2.2335	2.46256	1.14886	1.0684	0.919698	0.87996	1.12143	1.00269	1	1
	RAB7B	2.70552	2.314		0.88779	0.773938	0.892541	0.797392	1.00503	0.906772	0.840547	0.775469	0	0
	RABL2B	2.58671	2.40374		0.923028	0.903435	2.73748	2.27363	0.966698	0.923446	0.697253	0.586293	2	1
	DENND2D	2.63841	2.17204		0.910275	0.834553	1.81047	1.74427	1.01593	0.711949	2.12298	1.46776	2	2
	USP6	2.4171	2.37537		1.32643	1.28648	5.10594	4.59023	1.23154	1.36523	0.981179	0.896869	1	1	USP6
	C9orf72	2.50766	1.88778		1.10478	1.08995	1.71081	1.65341	1.17141	1.10795	1.25096	1.14413	1	1
	CHML	2.1466	2.0971		0.733861	0.65646	0.970413	0.876447	1.19191	1.1634	1.02254	0.94832	0	0
	RABAC1	1.95835	2.2187		0.835953	0.705312	0.989024	0.910833	1.19744	1.07063	1.31605	0.889008	0	0
	TBC1D9B	2.05019	2.0231		2.65763	3.3148	1.57999	1.67071	1.09216	1.00558	1.1394	1.10278	2	2	TBC1D9B
	MADD	2.79022	1.7037		1.25078	1.1672	3.23627	1.62962	0.850811	0.673018	0.803969	0.755839	0	0
	RAB33A	2.20756	1.78465		1.56932	1.2283	1.40075	1.33064	0.957127	0.895745	0.662921	0.448312	2	1
	VPS9D1	2.06955	1.71438		0.7743	0.723577	1.66983	1.37168	0.882951	0.750594	1.05593	0.966148	1	1
	SMCR8	1.91742	1.7301		1.196	0.841397	1.18775	0.993176	0.956513	0.858047	1.21524	1.21192	0	0
	TBC1D10C	1.85421	1.76804		2.53445	2.32363	1.00771	0.908455	1.03227	0.903614	0.748561	0.596156	0	0
	TBCK	1.93874	1.6599		0.709332	0.596713	0.993717	0.939498	1.12845	1.05791	1.03682	1.0089	1	1
	RAB6B	1.83218	1.67774		0.892033	0.830841	1.29348	1.06801	1.24366	1.14463	1.7659	1.60588	1	1
	RAB14	1.82658	1.69122		1.17466	1.1267	3.56968	2.43532	1.30524	1.07711	1.32734	1.25273	1	0	RAB14
	TBC1D13	1.67358	1.81172		1.02907	0.975077	0.780073	0.731752	0.586309	0.546692	1.0366	0.893744	0	0
	ST5	1.70766	1.74307		0.639141	0.609891	0.570379	0.58928	0.995143	0.788718	1.20583	1.06091	0	0
	TRAPPC9	2.34296	1.46283		1.30672	1.27611	1.0951	1.00852	1.94849	2.23009	2.68592	2.60804	2	2	TRAPPC9
	CCZ1	1.77815	1.60694		0.694506	0.639722	1.10703	0.902758	0.906192	0.640963	0.866747	0.782676	0	0
	TBC1D23	1.53693	1.89913		0.778226	0.676071	1.29524	1.2214	1.86142	1.80237	1.2043	1.06793	1	1
	FNIP1	1.97964	1.46692		0.905961	0.861567	1.23768	1.05658	1.06355	0.787125	0.566132	0.490526	0	0
	RIN1	2.06449	1.42581		1.41912	0.889003	0.849912	0.696148	0.954338	0.815422	2.22298	1.25057	0	0
	SBF1	1.76702	1.48374		0.846527	0.690608	0.933356	0.804942	1.59308	1.18233	1.26328	0.953853	0	0
	SGSM2	1.67497	1.58465		0.845214	0.750312	0.762247	0.619336	1.38962	0.762741	1.50815	1.14716	0	0
	HPS4	1.73291	1.47991		1.17887	0.9215	0.846515	0.768514	0.805336	0.680013	1.0708	1.11111	0	0
	TBC1D2	1.64949	1.59561		1.02198	0.946509	1.5561	1.60221	1.14586	0.969764	1.20101	1.13283	1	1
	RABL5	1.56021	1.63039		1.01095	0.971683	1.00125	0.992793	0.872155	0.656485	0.999387	0.912481	0	1
	DENND2C	1.63519	1.56927		1.61209	1.3883	1.11337	1.05032	0.760888	0.620604	0.933595	0.720423	1	1
	RAB40AL	1.72095	1.38857		1.21962	1.01794	1.46926	1.61384	0.654789	0.648199	0.815434	0.701209	1	1
	TBC1D10B	1.69613	1.38653		1.00342	0.931256	0.835167	0.796996	1.5741	1.37649	0.747609	0.492678	1	1
	TBC1D8	1.61507	1.42538		1.51978	1.3423	1.56249	1.65045	1.6908	1.86967	1.77584	1.5075	4	4	TBC1D8
	RABL3	1.45197	1.41893		0.630195	0.477766	1.5938	0.903168	1.23425	1.17202	0.706156	0.752108	0	0
	RAB27A	1.42093	1.40393		0.537053	0.421778	1.24521	1.17199	0.834163	0.701024	1.06373	0.937524	0	0

## Sheet: sum_SX17
		pool			Deconvolution								Number of siRNAs passing deconvolution
STX17					si#1		si#2		si#3		si#4		X/4	X/4	HITS
INCREASER	Gene	Norm			Norm		Norm		Norm		Norm		Number of spots	ISS	passing
		Number of spots	ISS		Number of spots	ISS	Number of spots	ISS	Number of spots	ISS	Number of spots	ISS			decon
	RAB40AL	4.54346	3.72006		2.0451	1.70895	1.28527	1.30711	1.159	1.14222	3.01769	2.81322	2	2
	ST5	3.72115	3.00063		1.1007	1.02898	1.72564	1.71261	2.22017	1.79033	2.42151	1.89765	3	3	ST5
	RAB36	3.31898	2.48222		2.21152	1.4765	1.54736	1.33904	1.08118	1.15096	0.99531	1.01272	1	1
	TBC1D13	2.97566	2.58947		1.48842	1.31205	0.821299	0.871874	1.19231	1.19313	1.60672	1.37473	2	1
	RAB27A	2.99341	2.34027		2.64434	2.13025	1.59272	1.22539	2.75782	2.22963	1.68033	1.52669	4	3	RAB27A
	TBC1D28	3.10607	2.2924		1.28014	1.21135	2.61708	1.91091	0.820112	0.856259	1.01907	1.05549	1	1
	CCZ1	2.82067	2.31589		1.42982	1.33982	1.45394	1.17063	2.34663	1.74762	1.06243	1.01066	2	1	CCZ1
	C9orf72	2.75769	2.30638		2.0287	1.86607	2.04296	1.88763	2.24797	2.0504	3.09625	2.52878	4	4	C9orf72
	TBC1D10C	2.34551	2.48743		2.28178	2.12021	1.12436	1.10992	1.50411	1.39062	2.3564	2.09478	2	2	TBC1D10C
	DNAJC27	2.48946	2.3891		1.77488	1.92747	0.929143	0.885105	0.78099	0.938477	0.862688	0.906969	2	1
	RAB6B	2.80255	2.10468		1.50052	1.33581	1.72059	1.47309	1.14823	1.10441	1.30725	1.20456	2	2
	RAB4B	2.31339	2.171		1.56865	1.2768	1.26927	1.20081	4.1163	2.90313	1.84965	1.7132	3	2	RAB4B
	SGSM2	2.26066	2.15665		1.21647	1.13502	1.58411	1.52489	1.66009	1.02526	3.84896	3.17069	1	1	SGSM2
	SBF2	2.63982	1.88721		4.43087	3.43854	1.28322	1.36897	3.18955	2.20249	3.12038	2.06383	0	1	SBF2
	DENND4A	2.29244	1.84552		2.83894	2.612	0.959019	0.976117	1.40097	1.14335	1.19092	1.15555	1	0
	TBC1D12	2.18055	1.90529		1.58899	1.32175	2.1443	1.70408	1.54213	1.39362	2.22931	1.82855	4	4	TBC1D12
	RAB14	2.26318	1.82068		1.62874	1.34284	3.1596	2.4075	1.63726	1.39641	0.943023	0.914284	2	2	RAB14
	RAB7A	1.91615	2.13848		5.15181	5.59385	6.11612	6.12645	2.30422	2.39401	4.43947	4.29406	4	4	RAB7A
	TBC1D23	1.87883	1.9693		1.02992	0.993453	1.58522	1.37147	1.3013	1.23563	1.26077	1.40884	1	2
	TBC1D29	1.92181	1.83834		2.96634	2.70846	1.08609	1.06397	2.12265	1.82432	1.16726	1.14833	1	1
	RAB27B	1.86025	1.79189		1.96948	1.43619	1.25676	1.20529	2.87682	2.22341	1.38453	1.03597	3	2	RAB27B
	KIAA1147	2.13684	1.52456		1.20784	1.09662	0.829748	0.856349	1.72932	1.43752	1.40926	1.25345	2	1
	TPC11	1.91734	1.67563		1.60654	1.41192	1.19299	1.20627	0.98931	0.992486	0.91738	0.960034	1	1
	HPS4	2.02533	1.56166		2.93363	2.15346	1.06887	0.955614	2.75352	2.42721	1.20444	1.49086	2	3	HPS4
	TRAPPC6A	1.88459	1.55098		1.4387	1.26635	1.01796	1.16729	1.1906	1.12368	0.95824	0.928606	1	0
	SBF1	1.82754	1.55866		1.44372	1.36341	1.32247	1.32523	2.56836	1.99704	1.40669	1.15562	2	1	SBF1
	TBC1D8	1.86453	1.46138		1.03658	1.01135	1.19052	1.16747	1.30425	1.33241	1.91629	1.57303	1	2
	AVL9	1.74048	1.4998		0.861738	0.884939	0.848062	0.991566	1.23631	1.15854	1.63681	1.45775	1	1
	TRAPPC3L	1.68421	1.51228		1.90369	1.71316	1.24542	1.19326	1.81338	1.59059	1.60015	1.32341	3	3	TRAPPC3L
	DENND2C	1.70696	1.43496		2.27746	1.9341	1.43931	1.3279	1.15364	1.02717	2.11507	1.66119	3	3	DENND2C
	VPS9D1	1.77333	1.39413		1.28143	1.25107	1.64768	1.4482	1.79828	1.52753	1.79033	1.71915	3	3	VPS9D1
	TBCK	1.62237	1.4433		2.01776	1.67365	1.47032	1.396	1.85967	1.7051	2.24441	2.00754	4	4	TBCK
	RABGEF1	1.62256	1.38931		1.43565	1.12195	1.33598	1.25782	1.66369	1.48507	1.56284	1.19585	2	1	RABGEF1
DECREASER
	RABGGTB	0.605633	0.464021		2.13871	1.85641	1.53142	1.33492	1.69411	1.60698	1.35585	1.28471	0	0
	TBC1D15	0.520114	0.487148		1.22885	1.18646	2.05201	1.59995	1.52603	1.29381	1.91343	1.63896	0	0
	RAB43	0.511575	0.389877		2.41127	1.24567	1.78772	1.64173	1.6225	1.40626	2.44265	2.09733	0	0
	DENND1B	0.310183	0.374963		2.25958	2.0265	2.14605	1.79881	2.63514	2.41594	2.31307	2.15817	0	0
	TBC1D26	0.368721	0.339727		2.11089	1.86116	2.4111	2.31778	1.13541	1.21388	3.16963	1.89932	0	0
	RAB3A	0.305307	0.333606		0.940197	0.956386	1.05756	0.950604	0.833202	0.848707	0.667981	0.629166	0	1
	RABL3	0.175104	0.192665		1.9795	1.83781	2.68084	1.72186	1.03646	1.0148	0.329643	0.489475	1	1
	TRAPPC9	0.705158	0.57541		1.4026	1.27809	1.32021	1.14524	1.06524	1.0541	1.66332	1.49401	0	0
	RAB3C	0.704901	0.713124		1.97813	1.70504	1.65968	1.42951	2.29108	1.9506	1.43228	1.28153	0	0
	FNIP1	0.708105	0.645748		0.93717	0.890953	1.23684	1.1493	2.77502	2.17726	1.26225	1.23321	0	0

## Sheet: cytotox
		L05	1							L06	1							L07	1							L12	1							L13	1							L14	1
		criteria	sitoxisch	Nummer		siRNA				criteria	sitoxisch	Nummer		siRNA				criteria	sitoxisch	Nummer		siRNA				criteria	sitoxisch	Nummer		siRNA				criteria	sitoxisch	Nummer		siRNA				criteria	sitoxisch	Nummer		siRNA
		0				MOCK				0				MOCK				0				MOCK				0				MOCK				0				MOCK				0				MOCK
		0				siOT				0				siOT				0				siOT				0				siOT				0				siOT				0				siOT
		2	siOTRaptor#9			siOTRaptor#9				2	siOTRaptor#9			siOTRaptor#9				2	siOTRaptor#9			siOTRaptor#9				2	siOTRaptor#9			siOTRaptor#9				2	siOTRaptor#9			siOTRaptor#9				1				siOTRaptor#9
		0				siOTRAB7A#7				0				siOTRAB7A#7				0				siOTRAB7A#7				0				siOTRAB7A#7				0				siOTRAB7A#7				0				siOTRAB7A#7
		0				siOTPIK3C3#9				0				siOTPIK3C3#9				0				siOTPIK3C3#9				0				siOTPIK3C3#9				0				siOTPIK3C3#9				0				siOTPIK3C3#9
		0				siOTATG12#7				0				siOTATG12#7				0				siOTATG12#7				0				siOTATG12#7				0				siOTATG12#7				0				siOTATG12#7
		0				siOT				0				siOT				0				siOT				0				siOT				0				siOT				0				siOT
		0				siOT				0				siOT				0				siOT				0				siOT				0				siOT				0				siOT
		0				siOT				0				siOT				0				siOT				0				siOT				0				siOT				0				siOT
		2	siPLK1 pool			siPLK1 pool				2	siPLK1 pool			siPLK1 pool				2	siPLK1 pool			siPLK1 pool				2	siPLK1 pool			siPLK1 pool				2	siPLK1 pool			siPLK1 pool				3	siPLK1 pool			siPLK1 pool
		0				ALS2CL	J-019226-21			2	RAB43	J-028161-09		RAB43	J-028161-09			0				TBC1D21	J-016748-17			0				TBC1D23	J-020533-09			1				DENND1B	J-016923-19			0				RAB7B	J-018225-05
		1				ALS2CL	J-019226-20			0				RAB43	J-028161-10			0				TBC1D21	J-016748-18			0				TBC1D23	J-020533-10			0				DENND1B	J-016923-20			0				RAB7B	J-018225-06
		0				ALS2CL	J-019226-19			0				RAB43	J-028161-11			2	TBC1D21	J-016748-19		TBC1D21	J-016748-19			0				TBC1D23	J-020533-11			0				DENND1B	J-016923-21			0				RAB7B	J-018225-07
		0				ALS2CL	J-019226-18			0				RAB43	J-028161-12			0				TBC1D21	J-016748-20			0				TBC1D23	J-020533-12			0				DENND1B	J-016923-22			0				RAB7B	J-018225-08
		0				VPS9D1	J-019889-05			0				RAB7A	J-010388-05			0				TBC1D28	J-023035-18			0				RABL2B	J-008404-09			0				ST5	J-010538-06			0				RABGGTB	J-007262-05
		1				VPS9D1	J-019889-07			0				RAB7A	J-010388-06			1				TBC1D28	J-023035-19			0				RABL2B	J-008404-10			0				ST5	J-010538-07			1				RABGGTB	J-007262-06
		0				VPS9D1	J-019889-08			0				RAB7A	J-010388-07			0				TBC1D28	J-023035-20			0				RABL2B	J-008404-11			0				ST5	J-010538-08			0				RABGGTB	J-007262-07
		0				VPS9D1	J-019889-21			0				RAB7A	J-010388-08			0				TBC1D28	J-023035-21			0				RABL2B	J-008404-12			0				ST5	J-010538-09			0				RABGGTB	J-007262-08
		0				TPC11	J-016784-12			0				RABAC1	J-020136-05			2	TBC1D29	J-020274-09		TBC1D29	J-020274-09			0				RAB33A	J-008206-05			0				C9orf72	J-013341-09			0				TBC1D13	J-016946-09
		0				TPC11	J-016784-11			0				RABAC1	J-020136-06			0				TBC1D29	J-020274-10			0				RAB33A	J-008206-06			0				C9orf72	J-013341-10			0				TBC1D13	J-016946-10
		0				TPC11	J-016784-10			0				RABAC1	J-020136-07			0				TBC1D29	J-020274-11			0				RAB33A	J-008206-07			0				C9orf72	J-013341-11			0				TBC1D13	J-016946-11
		0				TPC11	J-016784-09			1				RABAC1	J-020136-08			0				TBC1D29	J-020274-12			1				RAB33A	J-008206-08			0				C9orf72	J-013341-12			0				TBC1D13	J-016946-12
		0				CCZ1	J-021482-25			2	RABGEF1	J-008541-08		RABGEF1	J-008541-08			0				TBC1D2B	J-014127-17			0				IFT27	J-009565-05			0				RABL3	J-018128-18			1				RAB27A	J-004667-05
		0				CCZ1	J-021482-26			0				RABGEF1	J-008541-07			0				TBC1D2B	J-014127-18			0				IFT27	J-009565-06			2	RABL3	J-018128-19		RABL3	J-018128-19			0				RAB27A	J-004667-06
		2	CCZ1	J-021482-27		CCZ1	J-021482-27			0				RABGEF1	J-008541-06			0				TBC1D2B	J-014127-19			0				IFT27	J-009565-07			0				RABL3	J-018128-20			0				RAB27A	J-004667-07
		0				CCZ1	J-021482-28			2	RABGEF1	J-008541-05		RABGEF1	J-008541-05			0				TBC1D2B	J-014127-20			0				IFT27	J-009565-08			0				RABL3	J-018128-21			0				RAB27A	J-004667-08
		0				DENND1C	J-014506-12			0				RABL2A	J-013620-05			0				TBC1D8	J-019705-17			0				TBC1D2	J-020463-09			0				TBC1D26	J-018364-09			0				RAB40AL	J-184616-09
		0				DENND1C	J-014506-11			1				RABL2A	J-013620-06			0				TBC1D8	J-019705-18			0				TBC1D2	J-020463-10			0				TBC1D26	J-018364-10			0				RAB40AL	J-184616-10
		0				DENND1C	J-014506-10			2	RABL2A	J-013620-07		RABL2A	J-013620-07			0				TBC1D8	J-019705-19			0				TBC1D2	J-020463-11			0				TBC1D26	J-018364-11			0				RAB40AL	J-184616-11
		0				DENND1C	J-014506-09			1				RABL2A	J-013620-08			0				TBC1D8	J-019705-20			0				TBC1D2	J-020463-12			3	TBC1D26	J-018364-12		TBC1D26	J-018364-12			0				RAB40AL	J-184616-12
		2	DENND4A	J-022258-05		DENND4A	J-022258-05			2	RIN1	J-019891-05		RIN1	J-019891-05			0				TBC1D9B	J-031872-17			0				TBC1D10B	J-016723-09			0				TRAPPC2	J-020455-09							TRAPPC3L	J-185122-01
		0				DENND4A	J-022258-06			0				RIN1	J-019891-06			0				TBC1D9B	J-031872-18			0				TBC1D10B	J-016723-10			0				TRAPPC2	J-020455-10							TRAPPC3L	J-185122-02
		1				DENND4A	J-022258-07			0				RIN1	J-019891-07			0				TBC1D9B	J-031872-19			0				TBC1D10B	J-016723-11			0				TRAPPC2	J-020455-11							TRAPPC3L	J-185122-03
		0				DENND4A	J-022258-08			2	RIN1	J-019891-08		RIN1	J-019891-08			0				TBC1D9B	J-031872-20			1				TBC1D10B	J-016723-12			3	TRAPPC2	J-020455-12		TRAPPC2	J-020455-12							TRAPPC3L	J-185122-04
		0				DENND4B	J-006917-13			0				SBF1	J-021405-05			0				TRAPPC6A	J-014308-09			0				DNAJC27	J-009842-05			0				TRAPPC6B	J-018297-17			0				CHML	J-011610-05
		0				DENND4B	J-006917-14			0				SBF1	J-021405-06			0				TRAPPC6A	J-014308-10			0				DNAJC27	J-009842-06			0				TRAPPC6B	J-018297-18			0				CHML	J-011610-06
		1				DENND4B	J-006917-15			2	SBF1	J-021405-07		SBF1	J-021405-07			0				TRAPPC6A	J-014308-11			0				DNAJC27	J-009842-07			0				TRAPPC6B	J-018297-19			0				CHML	J-011610-07
		2	DENND4B	J-006917-16		DENND4B	J-006917-16			2	SBF1	J-021405-08		SBF1	J-021405-08			0				TRAPPC6A	J-014308-12			0				DNAJC27	J-009842-08			2	TRAPPC6B	J-018297-20		TRAPPC6B	J-018297-20			0				CHML	J-011610-08
		1				KIAA1147	J-028861-17			2	SBF2	J-014684-12		SBF2	J-014684-12			0				TRAPPC9	J-019414-05			0				AVL9	J-025311-09											0				RABL5	J-014213-17
		0				KIAA1147	J-028861-16			0				SBF2	J-014684-11			0				TRAPPC9	J-019414-06			0				AVL9	J-025311-10											0				RABL5	J-014213-18
		1				KIAA1147	J-028861-15			2	SBF2	J-014684-10		SBF2	J-014684-10			0				TRAPPC9	J-019414-07			0				AVL9	J-025311-11											1				RABL5	J-014213-19
		0				KIAA1147	J-028861-14			2	SBF2	J-014684-09		SBF2	J-014684-09			0				TRAPPC9	J-019414-08			0				AVL9	J-025311-12											0				RABL5	J-014213-20
		1				MADD	J-004429-10			0				SGSM2	J-022997-09			0				USP6	J-006096-10			0				TBC1D3	J-184517-06											0				TBC1D12	J-026297-17
		2	MADD	J-004429-09		MADD	J-004429-09			0				SGSM2	J-022997-10			2	USP6	J-006096-11		USP6	J-006096-11			0				TBC1D3	J-184517-07											0				TBC1D12	J-026297-18
		1				MADD	J-004429-08			2	SGSM2	J-022997-11		SGSM2	J-022997-11			0				USP6	J-006096-12			0				TBC1D3	J-184517-08											0				TBC1D12	J-026297-19
		0				MADD	J-004429-07			2	SGSM2	J-022997-12		SGSM2	J-022997-12			1				USP6	J-006096-13			0				TBC1D3	J-184517-11											0				TBC1D12	J-026297-20
		2	RAB36	J-009553-05		RAB36	J-009553-05			2	SMCR8	J-017373-17		SMCR8	J-017373-17			0				VPS39	J-014052-09			2	RABGGTA	J-005097-06		RABGGTA	J-005097-06											0				DENND2C	J-031846-17
		1				RAB36	J-009553-06			0				SMCR8	J-017373-18			2	VPS39	J-014052-10		VPS39	J-014052-10			2	RABGGTA	J-005097-07		RABGGTA	J-005097-07											0				DENND2C	J-031846-18
		0				RAB36	J-009553-07			0				SMCR8	J-017373-19			0				VPS39	J-014052-11			0				RABGGTA	J-005097-08											0				DENND2C	J-031846-19
		1				RAB36	J-009553-08			0				SMCR8	J-017373-20			0				VPS39	J-014052-12			0				RABGGTA	J-005097-09											1				DENND2C	J-031846-20
		0				RAB3A	J-009668-07			2	TBC1D10C	J-031765-20		TBC1D10C	J-031765-20											0				DENND6A	J-016505-05											1				RAB27B	J-004228-05
		1				RAB3A	J-009668-08			0				TBC1D10C	J-031765-19											0				DENND6A	J-016505-06											0				RAB27B	J-004228-06
		0				RAB3A	J-009668-09			0				TBC1D10C	J-031765-18											0				DENND6A	J-016505-07											1				RAB27B	J-004228-07
		2	RAB3A	J-009668-10		RAB3A	J-009668-10			0				TBC1D10C	J-031765-17											0				DENND6A	J-016505-08											1				RAB27B	J-004228-08
		2	RAB40C	J-010368-05		RAB40C	J-010368-05			0				TBC1D15	J-016209-20											0				RAB5A	J-004009-05											0				RAB14	J-009934-05
		1				RAB40C	J-010368-06			2	TBC1D15	J-016209-19		TBC1D15	J-016209-19											0				RAB5A	J-004009-06											2	RAB14	J-009934-06		RAB14	J-009934-06
		2	RAB40C	J-010368-07		RAB40C	J-010368-07			2	TBC1D15	J-016209-18		TBC1D15	J-016209-18											0				RAB5A	J-004009-07											0				RAB14	J-009934-07
		2	RAB40C	J-010368-08		RAB40C	J-010368-08			0				TBC1D15	J-016209-17											0				RAB5A	J-004009-08											0				RAB14	J-009934-08
[truncated: 8 more columns]

## Sheet: L5
stdev	2	L5_72_norm	LC3							L5_72_norm	LC3							L5_73_norm	ATG12				3			L5_73_norm	ATG12							L5_74_norm	WIPI2				3			L5_74_norm	WIPI2
stdev	2			Average stdev %								Average stdev %								Average stdev %			3					Average stdev %								Average stdev %			3					Average stdev %
		Bright Spots		22.3978						Bright ISS		22.3978						Bright Spots		19.9456						Bright ISS		19.9456						Bright Spots		19.4231						Bright ISS		19.4231
siRNA		Number of large spots per cell	stdev Number of large Spots per Cell	% stdev Number of all Spots per Cell	Norm Number of large Spots per Cell					ISS bright spots	stdev ISS large spots	% stdev Number of all Spots per Cell	Norm ISS large spots					Number of large spots per cell	stdev Number of large Spots per Cell	% stdev Number of all Spots per Cell	Norm Number of large Spots per Cell					ISS bright spots	stdev ISS large spots	% stdev Number of all Spots per Cell	Norm ISS large spots					Number of large spots per cell	stdev Number of large Spots per Cell	% stdev Number of all Spots per Cell	Norm Number of large Spots per Cell					ISS bright spots	stdev ISS large spots	% stdev Number of all Spots per Cell	Norm ISS large spots
MOCK		4.89336	2.82657	57.7635	0.485848	1	MOCK			0.0305317	0.0202361	66.279	0.487304	1	MOCK			0.906664	0.0484292	5.34147	0.98807	0				0.00608646	0.000272588	4.47859	1.34105	0				0.999702	0.183855	18.391	0.797942	0				0.00471999	0.000980776	20.7792	0.788949	0
siOT		6.95279	2.68137	38.5653	0.690324	0				0.0423091	0.0156707	37.0385	0.67528	0				0.782706	0.127764	16.3234	0.852982	0				0.00406706	0.000424449	10.4363	0.896106	0				1.17393	0.424917	36.1961	0.937008	0				0.00466538	0.00157871	33.8388	0.779822	0
siOTRaptor#9		17.3348	3.48463	20.102	1.72112	2	siOTRaptor#9			0.0765471	0.0114285	14.93	1.22174	0				4.33868	2.44175	56.2787	4.72824	2	siOTRaptor#9			0.0114237	0.00314634	27.5421	2.51702	2	siOTRaptor#9			5.26991	2.63285	49.96	4.20634	2	siOTRaptor#9			0.0140151	0.00492081	35.1107	2.34264	2	siOTRaptor#9
siOTRAB7A#7		25.9599	9.0017	34.6754	2.57749	2	siOTRAB7A#7			0.137805	0.04734	34.3528	2.19946	2	siOTRAB7A#7			1.10117	0.24229	22.0029	1.20004	0				0.00556261	0.000720339	12.9497	1.22562	0				1.66845	0.399614	23.9513	1.33172	0				0.00686442	0.0014048	20.4649	1.14739	0
siOTPIK3C3#9		6.87091	2.43176	35.3922	0.682194	0				0.0378548	0.0129679	34.2571	0.604185	0				0.649069	0.220718	34.0053	0.707347	0				0.00286371	0.000619926	21.6477	0.630968	0				0.880129	0.154744	17.582	0.702502	0				0.00294395	0.000330885	11.2395	0.492083	0
siOTATG12#7		4.4962	1.47542	32.8149	0.446415	1	siOTATG12#7			0.0244761	0.00836414	34.1726	0.390654	1	siOTATG12#7			2.30231	0.491775	21.3601	2.50903	2	siOTATG12#7			0.0111063	0.0018448	16.6104	2.44708	2	siOTATG12#7			3.84299	1.18168	30.749	3.0674	2	siOTATG12#7			0.0175521	0.00322725	18.3867	2.93384	2	siOTATG12#7
siOT		11.4169	1.65606	14.5054	1.13355	0				0.0700356	0.010905	15.5706	1.11781	0				1.08693	0.636994	58.6051	1.18452	0				0.00526197	0.00117062	22.2468	1.15938	0				1.06979	0.233444	21.8214	0.853887	0				0.006133	0.0014866	24.2393	1.02514	0
siOT		12.593	2.0374	16.1788	1.25033	0				0.0781722	0.0143176	18.3155	1.24768	0				1.07883	0.246231	22.8238	1.1757	0				0.00467133	0.000724968	15.5195	1.02925	0				1.27711	0.274544	21.4974	1.01936	0				0.00617321	0.000509731	8.25714	1.03186	0
siOT		9.32447	0.673864	7.22683	0.925802	0				0.0600999	0.00725465	12.071	0.959232	0				0.721978	0.155488	21.5364	0.786802	0				0.00415401	0.000220133	5.2993	0.915264	0				1.49057	0.176183	11.8198	1.18974	0				0.00695892	0.000802856	11.5371	1.16319	0
siPLK1 pool		77.1117	11.7205	15.1994	7.65621	2				0.191027	0.0342264	17.917	3.04892	2				11.3724	4.61412	40.5731	12.3934	2				0.0120147	0.00464303	38.6447	2.64723	2				21.6018	11.6717	54.0313	17.2421	2				0.034239	0.0120335	35.1454	5.72307	2
ALS2CL	J-019226-21	9.40728	2.62829	27.9389	0.934024	0				0.044688	0.0130153	29.1248	0.713249	0				1.77237	1.61179	90.9398	1.93151	2	ALS2CL			0.00494827	0.00189129	38.2212	1.09027	0				2.48441	0.795076	32.0026	1.98301	2	ALS2CL			0.0087164	0.00204998	23.5187	1.45695	0
ALS2CL	J-019226-20	25.2122	8.28594	32.8649	2.50325	2	ALS2CL			0.0962071	0.0273823	28.4618	1.53552	2	ALS2CL			1.4083	0.582074	41.3315	1.53475	0				0.00380712	0.000458764	12.0502	0.838834	0				4.08154	2.71001	66.3967	3.2578	2	ALS2CL			0.00859419	0.00258445	30.072	1.43652	0
ALS2CL	J-019226-19	14.0568	2.86595	20.3883	1.39566	0				0.0760345	0.014099	18.5428	1.21356	0				1.71203	0.188013	10.9819	1.86574	2	ALS2CL			0.00800371	0.00136063	16.9999	1.76348	2	ALS2CL			1.39636	0.361867	25.9149	1.11455	0				0.00559364	0.00136296	24.3663	0.93498	0
ALS2CL	J-019226-18	10.3794	1.20151	11.5759	1.03054	0				0.0778744	0.00937849	12.0431	1.24292	0				0.958004	0.153305	16.0026	1.04402	0				0.00657287	0.00137777	20.9616	1.44822	0				1.19414	0.273689	22.9194	0.953136	0				0.00636648	0.000962929	15.125	1.06416	0
VPS9D1	J-019889-05	8.6855	1.30727	15.0512	0.86236	0				0.0531246	0.00603481	11.3597	0.847901	0				2.50554	1.99725	79.7134	2.7305	2	VPS9D1			0.006506	0.00138869	21.3448	1.43349	0				1.92186	0.265228	13.8006	1.53399	0				0.00833874	0.00230374	27.627	1.39383	0
VPS9D1	J-019889-07	21.0925	8.33495	39.5161	2.09422	2	VPS9D1			0.112271	0.0468982	41.7721	1.79192	2	VPS9D1			2.39284	0.253607	10.5986	2.60768	2	VPS9D1			0.00898116	0.00149239	16.6169	1.97884	2	VPS9D1			4.45468	0.97507	21.8887	3.55564	2	VPS9D1			0.0108387	0.00170707	15.7497	1.8117	2	VPS9D1
VPS9D1	J-019889-08	13.7204	2.33508	17.0191	1.36226	0				0.0731933	0.0113209	15.4671	1.16821	0				1.66423	0.527661	31.706	1.81366	2	VPS9D1			0.00701544	0.00227575	32.4392	1.54573	0				2.12549	0.251775	11.8455	1.69652	2	VPS9D1			0.00976294	0.000919623	9.41953	1.63188	2	VPS9D1
VPS9D1	J-019889-21	17.6469	3.43701	19.4766	1.75211	2	VPS9D1			0.0955151	0.02327	24.3626	1.52448	2	VPS9D1			1.09947	0.367558	33.4304	1.19819	0				0.00481908	0.000407526	8.45651	1.0618	0				2.93781	0.904931	30.8029	2.3449	2	VPS9D1			0.0098211	0.00282919	28.8073	1.6416	2	VPS9D1
TPC11	J-016784-12	9.37653	2.46646	26.3046	0.930971	0				0.0500257	0.0128883	25.7634	0.798441	0				1.63151	0.706203	43.2852	1.778	2	TPC11			0.00416502	0.000223347	5.36245	0.917691	0				1.19657	0.149777	12.5172	0.955083	0				0.00414197	0.000610899	14.749	0.692333	0
TPC11	J-016784-11	11.4326	3.10671	27.1741	1.13512	0				0.0644713	0.0205792	31.9199	1.029	0				1.26373	0.496947	39.3237	1.3772	0				0.0048071	0.00125804	26.1705	1.05916	0				1.81028	0.116628	6.44253	1.44493	0				0.0077197	0.00100005	12.9546	1.29035	0
TPC11	J-016784-10	14.962	3.21303	21.4746	1.48554	2	TPC11			0.0863637	0.0169392	19.6138	1.37842	0				0.836996	0.106463	12.7197	0.912147	0				0.00399256	0.000490781	12.2924	0.87969	0				0.939876	0.124411	13.237	0.75019	0				0.00443233	0.000632581	14.272	0.740866	0
TPC11	J-016784-09	15.9586	3.17714	19.9086	1.58449	2	TPC11			0.100377	0.0175538	17.4878	1.60209	2	TPC11			0.796916	0.262779	32.9745	0.868469	0				0.00382679	0.000742915	19.4135	0.843166	0				0.892691	0.337662	37.8252	0.712528	0				0.00414919	0.00050624	12.2009	0.69354	0
CCZ1	J-021482-25	8.9772	1.48796	16.5748	0.891323	0				0.0471263	0.00633322	13.4388	0.752165	0				0.968754	0.0586362	6.05274	1.05573	0				0.00435896	0.000933317	21.4114	0.960422	0				1.97434	0.526832	26.684	1.57588	0				0.00665085	0.00124053	18.6521	1.11169	0
CCZ1	J-021482-26	4.06855	1.22592	30.1317	0.403956	1	CCZ1			0.024182	0.00385078	15.9242	0.385959	1	CCZ1			1.17188	0.609015	51.9689	1.2771	0				0.00370128	0.00101459	27.4119	0.815514	0				0.88131	0.18155	20.6	0.703445	0				0.00271802	0.00026121	9.6103	0.454319	0
CCZ1	J-021482-27	21.1687	2.76875	13.0795	2.10178	2	CCZ1			0.106915	0.0120418	11.2629	1.70643	2	CCZ1			5.87209	2.48631	42.3412	6.39932	2	CCZ1			0.0110886	0.00204665	18.4573	2.44318	2	CCZ1			6.49472	3.30729	50.9227	5.18395	2	CCZ1			0.0156899	0.00819475	52.2293	2.62258	2	CCZ1
CCZ1	J-021482-28	9.59499	3.30894	34.4861	0.952661	0				0.0560229	0.0160482	28.6457	0.894159	0				1.50794	0.442782	29.3633	1.64334	2	CCZ1			0.00570818	0.000392458	6.87537	1.2577	0				1.21044	0.101231	8.36314	0.966153	0				0.00533767	0.000586576	10.9893	0.892196	0
DENND1C	J-014506-12	14.6977	2.55092	17.3559	1.4593	2	DENND1C			0.0908442	0.0144041	15.8558	1.44993	2	DENND1C			1.23058	0.278425	22.6254	1.34107	0				0.00515902	0.000975444	18.9076	1.1367	0				1.71648	0.380522	22.1687	1.37006	0				0.00740261	0.00154629	20.8885	1.23735	0
DENND1C	J-014506-11	14.9418	4.47368	29.9408	1.48353	2	DENND1C			0.0697763	0.0182922	26.2154	1.11367	0				1.40968	0.240941	17.0919	1.53625	0				0.00512221	0.00064975	12.685	1.12859	0				2.14757	0.547984	25.5165	1.71415	2	DENND1C			0.00803414	0.00217468	27.068	1.34291	0
DENND1C	J-014506-10	13.2502	5.36681	40.5038	1.31557	0				0.0676786	0.0290892	42.9814	1.08019	0				1.12631	0.519276	46.1043	1.22744	0				0.00320062	0.000736387	23.0077	0.705201	0				1.90268	0.658759	34.6227	1.51868	0				0.00628629	0.00210996	33.5645	1.05076	0
DENND1C	J-014506-09	14.9556	3.44892	23.061	1.4849	2	DENND1C			0.0828742	0.0166676	20.1119	1.32272	0				1.12803	0.349715	31.0023	1.22931	0				0.00522977	0.00124363	23.7799	1.15229	0				2.12339	0.176914	8.3317	1.69485	2	DENND1C			0.00956426	0.00103746	10.8472	1.59867	2	DENND1C
DENND4A	J-022258-05	30.643	6.61576	21.5898	3.04247	2	DENND4A			0.164708	0.0407006	24.7108	2.62884	2	DENND4A			5.08482	1.93436	38.0418	5.54137	2	DENND4A			0.0236142	0.00191777	8.12129	5.20297	2	DENND4A			3.96845	0.656264	16.537	3.16754	2	DENND4A			0.0157241	0.00392282	24.9478	2.62829	2	DENND4A
DENND4A	J-022258-06	13.8525	2.09675	15.1363	1.37538	0				0.0782247	0.0108041	13.8116	1.24851	0				1.24161	0.411539	33.1454	1.35309	0				0.00507175	0.000929141	18.3199	1.11747	0				1.35096	0.545766	40.3985	1.07831	0				0.00649167	0.00140193	21.5957	1.08509	0
DENND4A	J-022258-07	9.10587	1.09912	12.0704	0.904097	0				0.0429446	0.00809989	18.8613	0.685422	0				3.29007	2.21588	67.3504	3.58548	2	DENND4A			0.00744517	0.00304277	40.869	1.64042	2	DENND4A			2.8724	1.38318	48.154	2.2927	2	DENND4A			0.00794069	0.00331356	41.7289	1.32729	0
DENND4A	J-022258-08	11.1972	6.38757	57.0463	1.11174	0				0.0601124	0.0295783	49.2049	0.959431	0				1.08265	0.427595	39.4953	1.17985	0				0.00464864	0.00141159	30.3656	1.02425	0				1.46395	0.316582	21.6252	1.1685	0				0.00669812	0.000844417	12.6068	1.1196	0
DENND4B	J-006917-13	13.9798	5.27647	37.7435	1.38802	0				0.0818005	0.0238076	29.1045	1.30559	0				1.97142	0.39604	20.089	2.14843	2	DENND4B			0.00706953	0.000996518	14.096	1.55765	0				2.01425	0.183698	9.11992	1.60773	2	DENND4B			0.00747368	0.00121058	16.1979	1.24923	0
DENND4B	J-006917-14	14.3594	3.05777	21.2945	1.42571	0				0.0826491	0.0156922	18.9865	1.31913	0				1.93626	0.86091	44.4626	2.11011	2	DENND4B			0.00587029	0.00131539	22.4076	1.29342	0				2.73768	0.735186	26.8544	2.18516	2	DENND4B			0.00987994	0.00130535	13.2121	1.65144	2	DENND4B
DENND4B	J-006917-15	23.544	5.05554	21.4727	2.33762	2	DENND4B			0.121547	0.0258322	21.2527	1.93997	2	DENND4B			2.52866	0.593191	23.4587	2.7557	2	DENND4B			0.00702336	0.000811509	11.5544	1.54747	0				3.16063	0.309284	9.78553	2.52275	2	DENND4B			0.0128689	0.000924361	7.18291	2.15104	2	DENND4B
DENND4B	J-006917-16	14.9776	3.1605	21.1015	1.48709	2	DENND4B			0.0704678	0.0159615	22.6508	1.12471	0				3.97523	0.20647	5.1939	4.33216	2	DENND4B			0.0135598	0.00203576	15.0132	2.98766	2	DENND4B			5.10891	0.91819	17.9723	4.07783	2	DENND4B			0.0188632	0.00136956	7.26051	3.15299	2	DENND4B
KIAA1147	J-028861-17	20.6999	7.44293	35.9563	2.05524	2	KIAA1147			0.0967575	0.0343589	35.5103	1.54431	2	KIAA1147			4.3232	2.60341	60.2195	4.71136	2	KIAA1147			0.00753339	0.00269605	35.788	1.65985	2	KIAA1147			2.46963	0.640553	25.9372	1.97121	2	KIAA1147			0.00959887	0.00168327	17.5361	1.60446	2	KIAA1147
KIAA1147	J-028861-16	14.0516	2.10908	15.0096	1.39514	0				0.0835446	0.0156593	18.7436	1.33342	0				1.77379	0.543194	30.6233	1.93306	2	KIAA1147			0.00657539	0.000636212	9.67565	1.44877	0				2.08184	0.51578	24.7752	1.66168	2	KIAA1147			0.00907951	0.00189589	20.881	1.51765	0
KIAA1147	J-028861-15	20.0399	4.02489	20.0843	1.98971	2	KIAA1147			0.0986411	0.0169371	17.1704	1.57437	2	KIAA1147			3.51954	2.69582	76.5958	3.83555	2	KIAA1147			0.00623507	0.00159898	25.6449	1.37379	0				1.97007	0.239607	12.1623	1.57247	0				0.00767319	0.0010149	13.2265	1.28258	0
KIAA1147	J-028861-14	18.9659	5.21252	27.4837	1.88307	2	KIAA1147			0.103765	0.0283358	27.3077	1.65615	2	KIAA1147			2.38595	0.6407	26.8531	2.60017	2	KIAA1147			0.00938354	0.00216602	23.0832	2.0675	2	KIAA1147			2.59076	0.400463	15.4574	2.06789	2	KIAA1147			0.0111832	0.00187191	16.7386	1.86928	2	KIAA1147
MADD	J-004429-10	16.457	3.61454	21.9635	1.63398	2	MADD			0.0884351	0.0254896	28.8229	1.41148	0				2.0656	0.476261	23.0568	2.25106	2	MADD			0.00736096	0.000202126	2.74592	1.62186	2	MADD			2.86106	0.657587	22.984	2.28364	2	MADD			0.00954684	0.00194695	20.3937	1.59576	2	MADD
MADD	J-004429-09	61.2634	17.3841	28.376	6.08268	2	MADD			0.187211	0.0426361	22.7744	2.988	2	MADD			6.64649	2.73478	41.1462	7.24325	2	MADD			0.00979805	0.0021526	21.9696	2.15883	2	MADD			4.37412	1.1266	25.756	3.49134	2	MADD			0.0102332	0.00256208	25.0368	1.71049	2	MADD
MADD	J-004429-08	14.3398	3.11709	21.7374	1.42376	0				0.0754461	0.0127411	16.8877	1.20417	0				4.01797	2.05986	51.2662	4.37873	2	MADD			0.00844985	0.00210083	24.8623	1.86178	2	MADD			3.16036	0.854801	27.0476	2.52253	2	MADD			0.00834093	0.00164543	19.7272	1.39419	0
MADD	J-004429-07	11.6715	2.91394	24.9663	1.15883	0				0.072601	0.0165797	22.8368	1.15876	0				3.28114	1.8653	56.8492	3.57574	2	MADD			0.0068264	0.00136586	20.0085	1.50408	0				2.10975	0.245394	11.6315	1.68396	2	MADD			0.00829612	0.00154287	18.5975	1.3867	0
RAB36	J-009553-05	31.7566	14.5668	45.8703	3.15303	2	RAB36			0.148924	0.0669442	44.952	2.37691	2	RAB36			8.63743	4.33216	50.1556	9.41296	2	RAB36			0.0112185	0.00392724	35.0067	2.47181	2	RAB36			8.29361	1.38026	16.6425	6.61979	2	RAB36			0.0211582	0.00455805	21.5428	3.5366	2	RAB36
RAB36	J-009553-06	16.1713	3.9655	24.5218	1.60561	2	RAB36			0.0853932	0.0242655	28.4162	1.36293	0				1.77817	0.582405	32.7531	1.93782	2	RAB36			0.00884849	0.00205266	23.1979	1.94961	2	RAB36			3.3031	0.241144	7.30055	2.63647	2	RAB36			0.0107566	0.000926855	8.61659	1.79798	2	RAB36
RAB36	J-009553-07	14.9918	2.39822	15.9969	1.4885	2	RAB36			0.0931654	0.0130343	13.9905	1.48698	2	RAB36			2.86522	0.785302	27.4081	3.12247	2	RAB36			0.00767897	0.000901571	11.7408	1.69193	2	RAB36			2.48498	0.502589	20.2251	1.98346	2	RAB36			0.011729	0.00183591	15.6528	1.9605	2	RAB36
RAB36	J-009553-08	26.7662	7.98327	29.8259	2.65755	2	RAB36			0.1361	0.0350788	25.7742	2.17225	2	RAB36			1.67513	0.587776	35.0884	1.82554	2	RAB36			0.00662906	0.00122466	18.4741	1.4606	0				3.21385	0.628854	19.567	2.56523	2	RAB36			0.0106876	0.000826555	7.73377	1.78644	2	RAB36
RAB3A	J-009668-07	4.79889	1.34337	27.9933	0.476469	1	RAB3A			0.032636	0.00446108	13.6692	0.52089	1	RAB3A			2.5099	0.220527	8.78627	2.73526	2	RAB3A			0.00657816	0.000273158	4.15249	1.44938	0				1.77405	0.191406	10.7892	1.41601	0				0.00678925	0.000936156	13.7888	1.13483	0
RAB3A	J-009668-08	16.4387	5.03858	30.6508	1.63215	2	RAB3A			0.0739835	0.0198535	26.8351	1.18082	0				2.76216	0.80331	29.0827	3.01016	2	RAB3A			0.00504615	0.000653191	12.9444	1.11183	0				1.69727	0.536432	31.6056	1.35473	0				0.00634763	0.000942274	14.8445	1.06101	0
RAB3A	J-009668-09	11.0642	1.79206	16.1969	1.09854	0				0.0647833	0.0122991	18.985	1.03398	0				3.01092	0.366474	12.1715	3.28126	2	RAB3A			0.00643672	0.000514721	7.99664	1.41822	0				2.21362	0.552693	24.9678	1.76687	2	RAB3A			0.00738293	0.00249969	33.8577	1.23406	0
RAB3A	J-009668-10	27.0533	4.88886	18.0712	2.68605	2	RAB3A			0.116299	0.0190581	16.3871	1.85621	2	RAB3A			7.15483	4.02328	56.2317	7.79724	2	RAB3A			0.00872582	0.00291115	33.3625	1.92258	2	RAB3A			5.84173	0.821457	14.0619	4.66276	2	RAB3A			0.0155935	0.00460221	29.5136	2.60647	2	RAB3A
RAB40C	J-010368-05	12.0879	2.76043	22.8362	1.20018	0				0.066806	0.015555	23.2839	1.06627	0				7.11138	2.22872	31.3402	7.74989	2	RAB40C			0.014064	0.00252857	17.9791	3.09875	2	RAB40C			3.46597	0.561037	16.187	2.76647	2	RAB40C			0.0129462	0.00214429	16.5631	2.16396	2	RAB40C
RAB40C	J-010368-06	11.8811	6.96487	58.6212	1.17965	0				0.0803799	0.0417273	51.9126	1.28291	0				4.80162	0.491904	10.2445	5.23275	2	RAB40C			0.0153192	0.00301538	19.6837	3.37531	2	RAB40C			2.58329	0.368692	14.2722	2.06193	2	RAB40C			0.0128524	0.00268089	20.8592	2.14828	2	RAB40C
RAB40C	J-010368-07	21.5406	1.3921	6.4627	2.13871	2	RAB40C			0.0974387	0.00791204	8.12002	1.55518	2	RAB40C			9.16565	3.25855	35.5517	9.9886	2	RAB40C			0.0105005	0.00255148	24.2988	2.3136	2	RAB40C			5.81122	2.52245	43.4066	4.6384	2	RAB40C			0.015287	0.00456645	29.8714	2.55523	2	RAB40C
RAB40C	J-010368-08	15.8991	4.74803	29.8635	1.57858	2	RAB40C			0.0771119	0.023198	30.0836	1.23075	0				3.886	1.8231	46.9145	4.23491	2	RAB40C			0.00647865	0.00249831	38.5621	1.42746	0				5.19806	1.54458	29.7146	4.14899	2	RAB40C			0.0158948	0.00266113	16.7421	2.65683	2	RAB40C
[truncated: 24 more columns]

## Sheet: L6
stdev	2	L6_75_norm	LC3							L6_75_norm	LC3							L6_76_norm	ATG12				3			L6_76_norm	ATG12							L6_77_norm	WIPI2				3			L6_77_norm	WIPI2
stdev	2			Average stdev %								Average stdev %								Average stdev %			3					Average stdev %								Average stdev %			3					Average stdev %
		Bright Spots		22.3978						Bright ISS		22.3978						Bright Spots		19.9456						Bright ISS		19.9456						Bright Spots		19.4231						Bright ISS		19.4231
siRNA		Number of large spots per cell	stdev Number of large Spots per Cell	% stdev Number of all Spots per Cell	Norm Number of large Spots per Cell					ISS bright spots	stdev ISS large spots	% stdev Number of all Spots per Cell	Norm ISS large spots					Number of large spots per cell	stdev Number of large Spots per Cell	% stdev Number of all Spots per Cell	Norm Number of large Spots per Cell					ISS bright spots	stdev ISS large spots	% stdev Number of all Spots per Cell	Norm ISS large spots					Number of large spots per cell	stdev Number of large Spots per Cell	% stdev Number of all Spots per Cell	Norm Number of large Spots per Cell					ISS bright spots	stdev ISS large spots	% stdev Number of all Spots per Cell	Norm ISS large spots
MOCK		6.18749	2.38982	38.6233	0.432764	1	MOCK			0.0392596	0.0154096	39.2504	0.412744	1	MOCK			1.00917	0.153639	15.2243	1.04372	0				0.00573697	0.00103604	18.059	1.24245	0				1.00538	0.150159	14.9355	0.692497	0				0.00571675	0.000731678	12.7988	0.877601	0
siOT		14.2976	4.66967	32.6604	1	0				0.0951185	0.0348841	36.6744	1	0				0.832622	0.122632	14.7285	0.86113	0				0.00453961	0.000810046	17.844	0.983138	0				1.68176	1.32605	78.8489	1.15838	0				0.00670978	0.00258034	38.4564	1.03005	0
siOTRaptor#9		34.2077	12.9877	37.9672	2.39255	2	siOTRaptor#9			0.147282	0.0470551	31.949	1.54841	2	siOTRaptor#9			7.7299	3.78131	48.918	7.99457	2	siOTRaptor#9			0.0157813	0.00202211	12.8133	3.41774	2	siOTRaptor#9			4.23929	2.12542	50.1362	2.91999	2	siOTRaptor#9			0.0103977	0.0030024	28.8756	1.5962	2	siOTRaptor#9
siOTRAB7A#7		49.8101	11.6302	23.349	3.4838	2	siOTRAB7A#7			0.279545	0.0458148	16.3891	2.93891	2	siOTRAB7A#7			2.1813	1.27411	58.4108	2.25599	2	siOTRAB7A#7			0.00703867	0.0018436	26.1924	1.52436	0				1.41364	0.0765027	5.41175	0.973703	0				0.00620741	0.00119245	19.2102	0.952923	0
siOTPIK3C3#9		18.1531	5.61805	30.9482	1.26966	0				0.112365	0.0333615	29.6905	1.18131	0				0.81728	0.28673	35.0835	0.845263	0				0.0029074	0.000767679	26.4043	0.629652	0				1.29396	1.29605	100.162	0.891268	0				0.00544227	0.00554771	101.937	0.835464	0
siOTATG12#7		8.87356	3.02365	34.0748	0.620632	0				0.0507519	0.012937	25.4907	0.533565	1	siOTATG12#7			2.55838	0.62378	24.3819	2.64597	2	siOTATG12#7			0.0114567	0.00133661	11.6666	2.48116	2	siOTATG12#7			2.32052	0.524963	22.6226	1.59836	2	siOTATG12#7			0.0121646	0.00327951	26.9594	1.86744	2	siOTATG12#7
siOT		9.78616	3.9733	40.6012	0.68446	0				0.0831132	0.039237	47.2091	0.873786	0				1.15386	0.273831	23.7317	1.19337	0				0.0048127	0.00117817	24.4804	1.04228	0				1.51772	0.296549	19.5391	1.04539	0				0.00717022	0.00093996	13.1092	1.10073	0
siOT		17.3607	6.93701	39.9582	1.21423	0				0.130626	0.0547197	41.8905	1.37329	0				0.833857	0.116486	13.9696	0.862407	0				0.0044187	0.000931408	21.0788	0.956953	0				1.15598	0.269771	23.3371	0.796227	0				0.0056622	0.00143789	25.3945	0.869226	0
siOT		12.1005	3.98301	32.9162	0.846327	0				0.0834359	0.0289784	34.7314	0.877178	0				1.04724	0.273101	26.0782	1.08309	0				0.00469887	0.000410331	8.73254	1.01763	0								0								0
siPLK1 pool		61.6631	23.6414	38.3396	4.31282	2				0.157762	0.034019	21.5636	1.65858	2				10.0095	2.67052	26.6799	10.3522	2				0.00955202	0.000923627	9.66945	2.06867	2				14.0698	10.073	71.5928	9.69116	2				0.0192772	0.00933859	48.4436	2.95932	2
RAB43	J-028161-09	20.4068	2.02681	9.93206	1.42728	2	RAB43			0.0714784	0.0167148	23.3843	0.751467	0				1.80225	0.502928	27.9056	1.86396	2	RAB43			0.00352651	0.00099274	28.1508	0.763733	0				1.16778	0.250542	21.4546	0.804354	0				0.00528872	0.000637734	12.0584	0.811892	0
RAB43	J-028161-10	17.5357	5.06771	28.8995	1.22647	0				0.0993297	0.0269634	27.1453	1.04427	0				1.40674	0.118863	8.44953	1.45491	0				0.00728587	0.00103566	14.2146	1.57789	0				2.31182	0.219781	9.50684	1.59237	2	RAB43			0.0085361	0.00217905	25.5275	1.31041	0
RAB43	J-028161-11	14.7883	5.13403	34.7169	1.03432	0				0.0806751	0.0282575	35.0263	0.848153	0				1.61647	0.444934	27.5251	1.67181	2	RAB43			0.00559268	0.00114341	20.4448	1.2112	0				2.1069	1.00065	47.4938	1.45121	0				0.0100012	0.00533511	53.3444	1.53533	0
RAB43	J-028161-12	16.8588	7.04511	41.7889	1.17913	0				0.104317	0.0465638	44.637	1.0967	0				2.0758	0.342642	16.5065	2.14687	2	RAB43			0.00701739	0.000434655	6.19398	1.51975	0				1.10799	0.343455	30.9979	0.763177	0				0.00508011	0.00134701	26.5154	0.779868	0
RAB7A	J-010388-05	55.1878	6.32487	11.4606	3.85993	2	RAB7A			0.260404	0.0328688	12.6222	2.73768	2	RAB7A			1.08993	0.196069	17.989	1.12725	0				0.00501721	0.000659698	13.1487	1.08657	0				1.4139	0.399357	28.2452	0.973879	0				0.00659845	0.000837034	12.6853	1.01295	0
RAB7A	J-010388-06	57.3257	10.1926	17.7802	4.00945	2	RAB7A			0.314622	0.0387907	12.3293	3.30768	2	RAB7A			1.17541	0.242469	20.6285	1.21565	0				0.00631657	0.000916992	14.5172	1.36797	0				1.75569	0.21961	12.5085	1.2093	0				0.00719502	0.000927658	12.893	1.10454	0
RAB7A	J-010388-07	39.2147	8.04867	20.5246	2.74274	2	RAB7A			0.264708	0.0432597	16.3424	2.78293	2	RAB7A			2.30888	0.729608	31.6001	2.38794	2	RAB7A			0.00749423	0.000702209	9.37	1.62302	2	RAB7A			2.07012	0.240549	11.6201	1.42588	0				0.00836606	0.00147373	17.6156	1.28431	0
RAB7A	J-010388-08	40.6689	5.60501	13.782	2.84445	2	RAB7A			0.261894	0.0423413	16.1673	2.75334	2	RAB7A			1.86807	0.236992	12.6865	1.93203	2	RAB7A			0.00836912	0.000423771	5.0635	1.81249	2	RAB7A			2.71255	0.315538	11.6325	1.86838	2	RAB7A			0.00952313	0.00157893	16.5799	1.46193	0
RABAC1	J-020136-05	13.7318	5.69384	41.4646	0.960427	0				0.0981965	0.0359459	36.6061	1.03236	0				1.68507	0.28924	17.1649	1.74277	2	RABAC1			0.00788393	0.00122858	15.5833	1.70741	2	RABAC1			2.48881	0.883488	35.4984	1.71427	2	RABAC1			0.00773878	0.00186197	24.0602	1.18801	0
RABAC1	J-020136-06	19.4909	5.26381	27.0065	1.36323	2	RABAC1			0.126507	0.032507	25.6959	1.32999	0				1.69752	0.538072	31.6975	1.75564	2	RABAC1			0.00530681	0.00111406	20.9931	1.14929	0				2.12716	1.28076	60.2101	1.46517	0				0.00573201	0.000513239	8.95392	0.879943	0
RABAC1	J-020136-07	19.4957	3.1243	16.0256	1.36356	2	RABAC1			0.136071	0.0234436	17.2289	1.43054	0				2.17658	0.42421	19.4898	2.2511	2	RABAC1			0.0112344	0.00194019	17.27	2.43302	2	RABAC1			1.32062	0.351328	26.6032	0.909632	0				0.00622602	0.00117571	18.8838	0.955781	0
RABAC1	J-020136-08	40.5581	7.12754	17.5737	2.8367	2	RABAC1			0.185829	0.0230803	12.4202	1.95366	2	RABAC1			2.41412	0.535243	22.1714	2.49678	2	RABAC1			0.00759316	0.00150407	19.8082	1.64444	2	RABAC1			1.56127	0.34757	22.2621	1.07539	0				0.00535404	0.0010316	19.2676	0.821919	0
RABGEF1	J-008541-08	51.779	5.77501	11.1532	3.62151	2	RABGEF1			0.268616	0.0230947	8.59769	2.82401	2	RABGEF1			4.00801	0.911888	22.7516	4.14524	2	RABGEF1			0.00657776	0.000117522	1.78666	1.42454	0				5.02086	0.84271	16.7842	3.45832	2	RABGEF1			0.0098514	0.0012111	12.2936	1.51233	0
RABGEF1	J-008541-07	20.5143	3.76484	18.3523	1.4348	2	RABGEF1			0.142954	0.0243614	17.0414	1.50291	2	RABGEF1			1.4588	0.328885	22.5449	1.50875	0				0.00712829	0.000834201	11.7027	1.54377	0				1.28826	0.338449	26.2719	0.88734	0				0.00647761	0.00178492	27.5553	0.994403	0
RABGEF1	J-008541-06	23.2945	6.13254	26.3261	1.62926	2	RABGEF1			0.14987	0.0284295	18.9695	1.57561	2	RABGEF1			1.52683	0.285797	18.7184	1.57911	0				0.0102025	0.00259527	25.4375	2.20955	2	RABGEF1			1.83366	0.589451	32.1461	1.26301	0				0.00835673	0.0019719	23.5966	1.28287	0
RABGEF1	J-008541-05	23.1229	8.95783	38.74	1.61726	2	RABGEF1			0.12174	0.0265172	21.7818	1.27988	0				1.89397	0.136215	7.19202	1.95882	2	RABGEF1			0.00520773	0.000600913	11.5389	1.12783	0				2.28544	1.21948	53.3585	1.57419	0				0.00818639	0.00435527	53.2013	1.25672	0
RABL2A	J-013620-05	23.256	4.30555	18.5137	1.62656	2	RABL2A			0.16986	0.0273707	16.1137	1.78577	2	RABL2A			1.66371	0.321055	19.2975	1.72068	2	RABL2A			0.00526305	0.000881632	16.7513	1.13981	0				1.62118	0.484896	29.91	1.11665	0				0.00790281	0.00302922	38.331	1.21319	0
RABL2A	J-013620-06	15.8558	3.74398	23.6128	1.10898	0				0.104015	0.0282146	27.1254	1.09354	0				2.69528	0.719475	26.6939	2.78757	2	RABL2A			0.00666661	0.00137606	20.6411	1.44378	0				1.73615	0.425546	24.5109	1.19585	0				0.00520496	0.00150352	28.8863	0.799035	0
RABL2A	J-013620-07	45.2122	11.5045	25.4456	3.16222	2	RABL2A			0.224075	0.0366363	16.35	2.35575	2	RABL2A			3.92113	0.889472	22.6841	4.05538	2	RABL2A			0.00704975	0.00171181	24.2819	1.52675	0				3.36871	0.441931	13.1187	2.32034	2	RABL2A			0.00815789	0.00097437	11.9439	1.25235	0
RABL2A	J-013620-08	28.5534	4.76647	16.6932	1.99707	2	RABL2A			0.15339	0.0274781	17.9139	1.61262	2	RABL2A			1.8864	0.683197	36.217	1.95099	2	RABL2A			0.00476372	0.000530752	11.1415	1.03167	0				3.58574	1.3749	38.3436	2.46983	2	RABL2A			0.0121063	0.00288831	23.8579	1.85848	2	RABL2A
RIN1	J-019891-05	27.8824	2.58147	9.25842	1.95014	2	RIN1			0.138356	0.0115794	8.3693	1.45456	0				3.49864	0.559291	15.986	3.61843	2	RIN1			0.00649023	0.000365194	5.62683	1.40558	0				1.97357	0.809674	41.0258	1.35938	0				0.00577815	0.00223736	38.721	0.887026	0
RIN1	J-019891-06	14.7657	1.76955	11.9842	1.03274	0				0.0735719	0.00844849	11.4833	0.773476	0				2.63276	1.82701	69.3952	2.72291	2	RIN1			0.00798302	0.00315905	39.5721	1.72887	2	RIN1			1.38643	0.185602	13.3871	0.954961	0				0.00501214	0.000837849	16.7164	0.769433	0
RIN1	J-019891-07	37.6645	10.3807	27.5609	2.63432	2	RIN1			0.247374	0.0483284	19.5365	2.6007	2	RIN1			1.94704	0.271733	13.9562	2.0137	2	RIN1			0.00851666	0.00160326	18.825	1.84444	2	RIN1			2.40449	0.726867	30.2295	1.65619	2	RIN1			0.00909471	0.00268243	29.4944	1.39616	0
RIN1	J-019891-08	76.7322	17.9841	23.4376	5.36677	2	RIN1			0.257317	0.0363087	14.1105	2.70522	2	RIN1			8.91444	2.96154	33.2218	9.21967	2	RIN1			0.00940444	0.00196094	20.8513	2.03671	2	RIN1			10.0035	3.63245	36.3119	6.89031	2	RIN1			0.012846	0.00280208	21.8129	1.97204	2	RIN1
SBF1	J-021405-05	19.2387	4.56322	23.719	1.34559	0				0.129468	0.0380141	29.3619	1.36112	0				1.56293	0.32038	20.4987	1.61644	2	SBF1			0.00691801	0.00106706	15.4243	1.49823	0				1.56897	0.403334	25.707	1.08069	0				0.00715875	0.0015791	22.0583	1.09897	0
SBF1	J-021405-06	20.4002	5.37191	26.3326	1.42682	2	SBF1			0.130138	0.0385509	29.6231	1.36817	0				1.60608	0.190577	11.866	1.66107	2	SBF1			0.0066513	0.000963353	14.4837	1.44046	0				1.74174	0.42724	24.5296	1.19969	0				0.00783062	0.00172553	22.0357	1.20211	0
SBF1	J-021405-07	20.0311	10.9741	54.7857	1.401	2	SBF1			0.121018	0.0541251	44.7248	1.27229	0				2.36706	0.46712	19.7342	2.44811	2	SBF1			0.00705882	0.000466159	6.60393	1.52872	0				2.26344	0.531141	23.4661	1.55904	0				0.00798198	0.00144658	18.1231	1.22535	0
SBF1	J-021405-08	19.7328	4.77616	24.2042	1.38014	2	SBF1			0.124047	0.0456411	36.7933	1.30413	0				4.66345	1.41072	30.2506	4.82313	2	SBF1			0.0144692	0.0026052	18.0051	3.13358	2	SBF1			2.89284	0.293063	10.1306	1.99256	2	SBF1			0.00956932	0.00127452	13.3188	1.46902	0
SBF2	J-014684-12	25.0472	9.54519	38.1089	1.75184	2	SBF2			0.0874598	0.0240933	27.5479	0.919482	0				5.50082	1.7735	32.2407	5.68917	2	SBF2			0.00857747	0.00181019	21.104	1.85761	2	SBF2			5.00069	1.08317	21.6604	3.44444	2	SBF2			0.0123057	0.00142998	11.6205	1.8891	2	SBF2
SBF2	J-014684-11	16.0556	2.7233	16.9616	1.12296	0				0.12156	0.0259161	21.3195	1.27799	0				1.69023	0.600684	35.5386	1.74811	2	SBF2			0.00603169	0.00153012	25.368	1.30628	0				2.07663	0.163108	7.85447	1.43036	0				0.00866756	0.00120399	13.8908	1.33059	0
SBF2	J-014684-10	37.9119	15.5772	41.088	2.65162	2	SBF2			0.22087	0.0672931	30.4673	2.32205	2	SBF2			2.98885	0.438028	14.6554	3.09119	2	SBF2			0.0100155	0.00114342	11.4165	2.16904	2	SBF2			2.12957	0.349754	16.4237	1.46683	0				0.00771381	0.00175209	22.7137	1.18418	0
SBF2	J-014684-09	58.5153	8.07175	13.7943	4.09266	2	SBF2			0.332042	0.0682381	20.551	3.49083	2	SBF2			17.3385	4.25029	24.5135	17.9322	2	SBF2			0.0193254	0.00723526	37.4391	4.18528	2	SBF2			17.9384	2.50945	13.9893	12.3558	2	SBF2			0.0293588	0.0060313	20.5434	4.50698	2	SBF2
SGSM2	J-022997-09	31.1291	11.0063	35.357	2.17722	2	SGSM2			0.166478	0.0632409	37.9875	1.75022	2	SGSM2			1.62369	0.0849152	5.22977	1.67928	2	SGSM2			0.00530213	0.000790599	14.911	1.14828	0				1.74653	0.457221	26.1789	1.20299	0				0.00639512	0.0018911	29.571	0.98174	0
SGSM2	J-022997-10	20.9335	2.1855	10.4402	1.46412	2	SGSM2			0.114498	0.0167456	14.6253	1.20374	0				1.81562	0.345273	19.0168	1.87778	2	SGSM2			0.00598585	0.000624008	10.4247	1.29635	0				2.1184	0.736892	34.7852	1.45914	0				0.00964509	0.0019919	20.652	1.48065	0
SGSM2	J-022997-11	55.9684	12.5596	22.4405	3.91452	2	SGSM2			0.284097	0.0831289	29.2608	2.98677	2	SGSM2			6.45903	1.00944	15.6283	6.68019	2	SGSM2			0.0108026	0.00173964	16.1038	2.33952	2	SGSM2			6.72609	1.43481	21.332	4.63287	2	SGSM2			0.0143141	0.00323606	22.6076	2.19741	2	SGSM2
SGSM2	J-022997-12	36.9687	8.58796	23.2303	2.58565	2	SGSM2			0.228975	0.0644756	28.1584	2.40726	2	SGSM2			12.6471	7.42236	58.6884	13.0801	2	SGSM2			0.0169088	0.00774635	45.8124	3.66193	2	SGSM2			4.87763	1.49429	30.6355	3.35967	2	SGSM2			0.0121688	0.00235544	19.3564	1.86808	2	SGSM2
SMCR8	J-017373-17	6.29038	3.15973	50.2311	0.43996	1	SMCR8			0.0470165	0.0238051	50.6314	0.494294	1	SMCR8			7.27858	1.67746	23.0466	7.52779	2	SMCR8			0.0167158	0.00188645	11.2855	3.62011	2	SMCR8			3.17146	0.810228	25.5475	2.18447	2	SMCR8			0.00865563	0.00184413	21.3056	1.32876	0
SMCR8	J-017373-18	33.9362	9.73692	28.6918	2.37355	2	SMCR8			0.220776	0.0507323	22.9791	2.32106	2	SMCR8			2.29756	0.701243	30.5212	2.37623	2	SMCR8			0.0097808	0.00399018	40.796	2.11822	2	SMCR8			1.96772	0.618376	31.4259	1.35535	0				0.00725373	0.00183973	25.3625	1.11355	0
SMCR8	J-017373-19	19.2952	5.5422	28.7231	1.34954	0				0.116281	0.0368094	31.6554	1.22249	0				2.04557	0.270147	13.2065	2.11561	2	SMCR8			0.00877854	0.00137355	15.6467	1.90116	2	SMCR8			2.41712	0.421472	17.4369	1.66489	2	SMCR8			0.0093349	0.00152893	16.3787	1.43304	0
SMCR8	J-017373-20	20.3363	1.95984	9.63713	1.42236	2	SMCR8			0.136822	0.00805575	5.88778	1.43843	0				2.3973	0.953143	39.759	2.47938	2	SMCR8			0.00606919	0.00109729	18.0797	1.3144	0				2.24025	0.478362	21.3531	1.54306	0				0.00757125	0.00102887	13.5892	1.16229	0
TBC1D10C	J-031765-20	26.6231	7.92565	29.7699	1.86206	2	TBC1D10C			0.148009	0.0326742	22.0758	1.55605	2	TBC1D10C			7.9912	1.41214	17.6713	8.26481	2	TBC1D10C			0.0256591	0.0029701	11.5752	5.55697	2	TBC1D10C			3.55784	0.668737	18.7962	2.45061	2	TBC1D10C			0.0135452	0.000989093	7.30217	2.07938	2	TBC1D10C
TBC1D10C	J-031765-19	19.9735	7.29099	36.5032	1.39698	2	TBC1D10C			0.125779	0.068363	54.3519	1.32234	0				1.52433	0.524403	34.4023	1.57652	0				0.00519568	0.00133771	25.7466	1.12522	0				1.69815	0.238031	14.0171	1.16967	0				0.00765389	0.00117232	15.3166	1.17498	0
TBC1D10C	J-031765-18	20.0051	3.48202	17.4057	1.39919	2	TBC1D10C			0.120986	0.024289	20.0758	1.27196	0				2.35829	0.834165	35.3716	2.43904	2	TBC1D10C			0.00677882	0.0018636	27.4915	1.46808	0				1.88267	0.469629	24.9449	1.29677	0				0.0073323	0.00058748	8.01222	1.12561	0
TBC1D10C	J-031765-17	23.4442	5.04085	21.5015	1.63972	2	TBC1D10C			0.121445	0.0296301	24.398	1.27677	0				1.44536	0.233641	16.1649	1.49485	0				0.00519555	0.00126219	24.2937	1.12519	0				2.22286	1.11821	50.3049	1.53109	0				0.0085384	0.00442313	51.8028	1.31076	0
TBC1D15	J-016209-20	14.9738	4.46166	29.7965	1.04729	0				0.0946233	0.0326567	34.5123	0.994794	0				2.33811	0.885438	37.8698	2.41817	2	TBC1D15			0.00790758	0.00252105	31.8814	1.71254	2	TBC1D15			2.93241	0.957708	32.6594	2.01982	2	TBC1D15			0.0110742	0.00385882	34.8451	1.70005	2	TBC1D15
TBC1D15	J-016209-19	19.1585	1.28129	6.68781	1.33998	0				0.111474	0.00492295	4.41622	1.17195	0				5.99509	1.06912	17.8333	6.20036	2	TBC1D15			0.0104032	0.00194828	18.7278	2.253	2	TBC1D15			5.08911	0.4003	7.86581	3.50534	2	TBC1D15			0.0178028	0.00310081	17.4176	2.73297	2	TBC1D15
TBC1D15	J-016209-18	11.2283	1.94264	17.3012	0.785329	0				0.0640586	0.00702951	10.9736	0.673461	0				3.55741	1.08722	30.5623	3.67921	2	TBC1D15			0.00944569	0.00165691	17.5414	2.04564	2	TBC1D15			5.86066	1.72859	29.4948	4.03677	2	TBC1D15			0.0199582	0.00665377	33.3386	3.06386	2	TBC1D15
TBC1D15	J-016209-17	12.6186	5.7777	45.7871	0.882568	0				0.100856	0.042781	42.4179	1.06032	0				2.72596	0.331476	12.16	2.8193	2	TBC1D15			0.0136358	0.00287727	21.1009	2.95308	2	TBC1D15			2.46882	0.167633	6.79	1.70051	2	TBC1D15			0.010524	0.00204666	19.4476	1.61558	2	TBC1D15
[truncated: 24 more columns]

## Sheet: L7
stdev	2	L7_78_norm	LC3							L7_78_norm	LC3							L7_79_norm	ATG12				3			L7_79_norm	ATG12							L7_80_norm	WIPI2				3			L7_80_norm	WIPI2
stdev	2			Average stdev %								Average stdev %								Average stdev %			3					Average stdev %								Average stdev %			3					Average stdev %
		Bright Spots		22.3978						Bright ISS		22.3978						Bright Spots		19.9456						Bright ISS		19.9456						Bright Spots		19.4231						Bright ISS		19.4231
siRNA		Number of large spots per cell	stdev Number of large Spots per Cell	% stdev Number of all Spots per Cell	Norm Number of large Spots per Cell					ISS bright spots	stdev ISS large spots	% stdev Number of all Spots per Cell	Norm ISS large spots					Number of large spots per cell	stdev Number of large Spots per Cell	% stdev Number of all Spots per Cell	Norm Number of large Spots per Cell					ISS bright spots	stdev ISS large spots	% stdev Number of all Spots per Cell	Norm ISS large spots					Number of large spots per cell	stdev Number of large Spots per Cell	% stdev Number of all Spots per Cell	Norm Number of large Spots per Cell					ISS bright spots	stdev ISS large spots	% stdev Number of all Spots per Cell	Norm ISS large spots
MOCK		2.78233	0.478207	17.1873	0.475621	1	MOCK			0.0180237	0.00356038	19.7539	0.434915	1	MOCK			1.24589	0.212168	17.0294	1.36131	0				0.00742538	0.00205677	27.6992	1.3079	0				2.49237	0.526371	21.1193	1.0168	0				0.0111433	0.0020657	18.5375	0.98386	0
siOT		4.58189	0.712394	15.548	0.783243	0				0.0303632	0.00519636	17.114	0.732669	0				1.09359	0.0832032	7.60826	1.1949	0				0.00677332	0.000443126	6.54223	1.19305	0				2.0686	0.451246	21.8141	0.843919	0				0.0103983	0.00196046	18.8537	0.918079	0
siOTRaptor#9		11.8274	3.8654	32.6816	2.02182	2	siOTRaptor#9			0.0562644	0.0194777	34.6181	1.35767	0				6.37535	2.28763	35.8824	6.96595	2	siOTRaptor#9			0.0159327	0.00269525	16.9165	2.80637	2	siOTRaptor#9			6.37492	1.9413	30.4521	2.60075	2	siOTRaptor#9			0.0185804	0.00449971	24.2175	1.64049	2	siOTRaptor#9
siOTRAB7A#7		28.2617	12.8483	45.4618	4.83116	2	siOTRAB7A#7			0.166606	0.0725404	43.5401	4.02023	2	siOTRAB7A#7			1.5584	0.512085	32.8597	1.70277	2	siOTRAB7A#7			0.00742259	0.00202359	27.2627	1.30741	0				2.91001	0.212874	7.31524	1.18718	0				0.0119962	0.00106665	8.89156	1.05916	0
siOTPIK3C3#9		7.08028	3.63214	51.2994	1.21033	0				0.0417339	0.0201053	48.1749	1.00705	0				0.789764	0.130464	16.5193	0.862926	0				0.00419578	0.000678393	16.1685	0.739039	0				2.22736	0.180032	8.08275	0.90869	0				0.00901551	0.000836861	9.28246	0.795994	0
siOTATG12#7		2.513	0.926043	36.8501	0.429581	1	siOTATG12#7			0.0135333	0.00484181	35.7771	0.326561	1	siOTATG12#7			3.01152	0.285923	9.49433	3.29049	2	siOTATG12#7			0.0150519	0.00288125	19.1421	2.65123	2	siOTATG12#7			4.89963	0.575892	11.7538	1.99888	2	siOTATG12#7			0.0237736	0.0026619	11.1969	2.09901	2	siOTATG12#7
siOT		6.45392	2.30285	35.6814	1.10325	0				0.0471854	0.0173871	36.8485	1.13859	0				0.942119	0.138993	14.7533	1.02939	0				0.00550671	0.000975831	17.7208	0.969946	0				2.53728	0.472894	18.6378	1.03513	0				0.0115023	0.000964423	8.38461	1.01556	0
siOT		6.46534	0.235445	3.64164	1.10521	0				0.0456247	0.00577624	12.6603	1.10093	0				0.81482	0.112194	13.7692	0.890303	0				0.00513337	0.00113623	22.1342	0.904187	0				2.7788	0.303035	10.9052	1.13366	0				0.012562	0.00177221	14.1077	1.10912	0
siOT		5.89844	1.2719	21.5633	1.0083	0				0.0425942	0.00938318	22.0293	1.02781	0				0.810337	0.222238	27.4254	0.885404	0				0.00529595	0.00238059	44.9511	0.932823	0				2.42005	0.403516	16.6739	0.9873	0				0.0108418	0.000686635	6.33319	0.957244	0
siPLK1 pool		32.8101	12.7162	38.7569	5.60867	2				0.106667	0.0200671	18.8128	2.57389	2				6.8058	2.61463	38.4176	7.43628	2				0.0092329	0.00153512	16.6266	1.62627	2				14.7037	6.33883	43.1105	5.99861	2				0.0237333	0.0102886	43.3508	2.09545	2
TBC1D21	J-016748-17	4.89077	0.665037	13.5978	0.836044	0				0.0279457	0.00304287	10.8885	0.674334	0				0.948314	0.118819	12.5295	1.03616	0				0.00625024	0.00172616	27.6175	1.10091	0				2.28899	0.214402	9.36668	0.93383	0				0.0119285	0.000806392	6.76021	1.05319	0
TBC1D21	J-016748-18	3.54915	0.176665	4.97769	0.606703	0				0.0233567	0.00134549	5.76062	0.5636	0				1.04249	0.162302	15.5686	1.13907	0				0.00678482	0.00135184	19.9245	1.19507	0				3.02806	0.502411	16.5919	1.23534	0				0.0132599	0.00185505	13.99	1.17074	0
TBC1D21	J-016748-19	13.8599	1.32054	9.52776	2.36925	2	TBC1D21			0.0632702	0.0142256	22.4839	1.52672	2	TBC1D21			5.61992	2.30207	40.9626	6.14053	2	TBC1D21			0.00874532	0.00214624	24.5416	1.54039	0				6.61822	1.64808	24.9022	2.70001	2	TBC1D21			0.0187513	0.00442731	23.6106	1.65558	2	TBC1D21
TBC1D21	J-016748-20	6.38523	1.40621	22.0229	1.09151	0				0.0444716	0.0138309	31.1004	1.07311	0				1.18534	0.0418341	3.5293	1.29514	0				0.00694434	0.00048004	6.91269	1.22317	0				3.0044	0.651049	21.6699	1.22569	0				0.0144787	0.00110046	7.60055	1.27835	0
TBC1D28	J-023035-18	7.39663	2.05229	27.7463	1.2644	0				0.0486271	0.0121233	24.9312	1.17338	0				1.3903	0.203812	14.6595	1.5191	0				0.007208	0.00215517	29.8998	1.26961	0				2.83334	0.318793	11.2515	1.15591	0				0.0119715	0.000421522	3.52106	1.05698	0
TBC1D28	J-023035-19	5.1037	1.20051	23.5224	0.872444	0				0.025	0.00594771	23.7908	0.603255	0				3.05155	0.717532	23.5137	3.33424	2	TBC1D28			0.0108151	0.00255694	23.6424	1.90495	2	TBC1D28			6.77462	0.548146	8.09118	2.76381	2	TBC1D28			0.0217122	0.00261464	12.0423	1.917	2	TBC1D28
TBC1D28	J-023035-20	7.0709	1.38462	19.5819	1.20872	0				0.0503731	0.00432861	8.59311	1.21551	0				1.07153	0.274605	25.6273	1.1708	0				0.00660769	0.00236747	35.829	1.16387	0				2.98964	0.175988	5.88658	1.21967	0				0.0139558	0.00148258	10.6234	1.23218	0
TBC1D28	J-023035-21	6.78566	1.77961	26.226	1.15996	0				0.05038	0.0150056	29.7848	1.21568	0				1.81184	0.775131	42.7814	1.97968	2	TBC1D28			0.00683723	0.001856	27.1454	1.2043	0				6.82559	2.20451	32.2978	2.78461	2	TBC1D28			0.022811	0.00501135	21.969	2.01402	2	TBC1D28
TBC1D29	J-020274-09	14.6154	2.90914	19.9046	2.49841	2	TBC1D29			0.156469	0.0235315	15.0391	3.77561	2	TBC1D29			4.16714	1.3319	31.9619	4.55318	2	TBC1D29			0.0274889	0.00261063	9.49701	4.84187	2	TBC1D29			7.31738	1.16047	15.8591	2.98525	2	TBC1D29			0.0317293	0.00459294	14.4754	2.80143	2	TBC1D29
TBC1D29	J-020274-10	10.4021	2.44213	23.4772	1.77818	2	TBC1D29			0.0764263	0.0170309	22.284	1.84418	2	TBC1D29			1.07329	0.143753	13.3937	1.17272	0				0.0055372	0.000750559	13.5548	0.975316	0				2.98102	0.401761	13.4773	1.21615	0				0.0132176	0.00134175	10.1512	1.167	0
TBC1D29	J-020274-11	4.1845	1.67356	39.9943	0.715311	0				0.0258311	0.00933696	36.1462	0.62331	0				1.70113	0.302	17.7529	1.85872	2	TBC1D29			0.0101157	0.00209081	20.6689	1.78177	2	TBC1D29			2.87035	0.710255	24.7445	1.17101	0				0.0142693	0.00253852	17.7901	1.25986	0
TBC1D29	J-020274-12	2.42275	0.460438	19.0047	0.414154	1	TBC1D29			0.0163155	0.00344027	21.0859	0.393697	1	TBC1D29			0.951256	0.221706	23.3067	1.03938	0				0.00567834	0.000937717	16.5139	1.00018	0				2.25291	0.158558	7.03792	0.919113	0				0.00971452	0.000321353	3.30797	0.857711	0
TBC1D2B	J-014127-17	5.2703	1.29184	24.5117	0.900923	0				0.0321912	0.00818719	25.433	0.77678	0				1.20355	0.112341	9.33412	1.31505	0				0.00604968	0.000482983	7.98361	1.06558	0				2.47809	0.281427	11.3566	1.01098	0				0.0116658	0.000837652	7.18041	1.02999	0
TBC1D2B	J-014127-18	5.10971	1.40843	27.5637	0.873471	0				0.0321528	0.00926953	28.8296	0.775853	0				1.42904	0.389849	27.2805	1.56142	0				0.00723399	0.000881378	12.1838	1.27419	0				2.98663	0.644959	21.5949	1.21845	0				0.0151503	0.00286497	18.9104	1.33764	0
TBC1D2B	J-014127-19	5.30328	1.2006	22.6388	0.906559	0				0.0382168	0.0136196	35.6378	0.922178	0				2.05232	0.546253	26.6164	2.24244	2	TBC1D2B			0.0116192	0.00181805	15.6469	2.0466	2	TBC1D2B			3.19966	0.661531	20.675	1.30536	0				0.0153718	0.00173564	11.291	1.3572	0
TBC1D2B	J-014127-20	8.3572	2.34581	28.0694	1.42861	0				0.0677047	0.0199094	29.4062	1.63373	2	TBC1D2B			1.62357	0.485299	29.8909	1.77397	2	TBC1D2B			0.00856412	0.000741973	8.66374	1.50847	0				2.35572	0.415363	17.6322	0.961052	0				0.0110966	0.00201216	18.1332	0.979735	0
TBC1D8	J-019705-17	5.01487	1.00901	20.1204	0.857259	0				0.0327163	0.00644962	19.7138	0.789451	0				1.61861	0.0798239	4.93163	1.76855	2	TBC1D8			0.00845308	0.00082589	9.77028	1.48892	0				4.38679	0.490944	11.1914	1.78966	2	TBC1D8			0.0165666	0.00101599	6.13278	1.46269	0
TBC1D8	J-019705-18	7.03415	1.53096	21.7647	1.20244	0				0.0497436	0.0095572	19.2129	1.20032	0				1.03236	0.128322	12.43	1.12799	0				0.00562121	0.000871784	15.5088	0.990113	0				3.23475	0.625965	19.3513	1.31967	0				0.0131402	0.00129986	9.89224	1.16017	0
TBC1D8	J-019705-19	7.53643	2.12754	28.2301	1.2883	0				0.0482329	0.0134185	27.8201	1.16387	0				1.70348	0.165036	9.68812	1.86129	2	TBC1D8			0.00949858	0.00223589	23.5392	1.67307	2	TBC1D8			3.0153	0.510173	16.9195	1.23014	0				0.0139113	0.00223514	16.0671	1.22825	0
TBC1D8	J-019705-20	6.31215	2.10136	33.2907	1.07902	0				0.0433679	0.0228968	52.7968	1.04648	0				1.31182	0.212209	16.1767	1.43334	0				0.0055961	0.000650858	11.6306	0.98569	0				4.20884	0.884602	21.0177	1.71706	2	TBC1D8			0.0167336	0.000524661	3.13538	1.47743	0
TBC1D9B	J-031872-17	14.303	3.76577	26.3285	2.445	2	TBC1D9B			0.091774	0.0217579	23.7081	2.21452	2	TBC1D9B			0.982192	0.283501	28.8641	1.07318	0				0.00477282	0.000948917	19.8817	0.84068	0				2.56067	0.757011	29.563	1.04467	0				0.0103368	0.00155557	15.0489	0.912649	0
TBC1D9B	J-031872-18	7.94302	1.55983	19.6378	1.35781	0				0.0480257	0.0066304	13.8059	1.15887	0				1.71064	0.229999	13.4453	1.8691	2	TBC1D9B			0.0102531	0.0026923	26.2583	1.80598	2	TBC1D9B			3.34277	0.767419	22.9576	1.36374	0				0.0162152	0.0013239	8.16456	1.43167	0
TBC1D9B	J-031872-19	7.81293	1.24076	15.8808	1.33557	0				0.0461123	0.00739576	16.0386	1.1127	0				1.3073	0.252163	19.2889	1.4284	0				0.00627272	0.00131646	20.987	1.10487	0				2.64457	0.283522	10.7209	1.0789	0				0.0122616	0.000239359	1.95211	1.08259	0
TBC1D9B	J-031872-20	8.52758	2.5263	29.625	1.45773	2	TBC1D9B			0.0565601	0.0191275	33.818	1.36481	0				1.47549	0.209442	14.1948	1.61217	2	TBC1D9B			0.00708226	0.00117764	16.628	1.24746	0				2.78564	0.543692	19.5177	1.13645	0				0.0144636	0.00301112	20.8186	1.27702	0
TRAPPC6A	J-014308-09	4.40339	2.09074	47.4803	0.75273	0				0.0280071	0.0115378	41.196	0.675817	0				1.72399	0.548674	31.8258	1.8837	2	TRAPPC6A			0.00741015	0.00152595	20.5927	1.30522	0				2.56314	0.33945	13.2435	1.04568	0				0.0120429	0.00172656	14.3368	1.06328	0
TRAPPC6A	J-014308-10	10.7959	2.81043	26.0323	1.84549	2	TRAPPC6A			0.0721052	0.0208144	28.8667	1.73991	2	TRAPPC6A			1.59167	0.0870697	5.47033	1.73912	2	TRAPPC6A			0.00828509	0.00131046	15.8171	1.45933	0				2.93938	0.229758	7.81654	1.19917	0				0.0142172	0.00109897	7.72991	1.25525	0
TRAPPC6A	J-014308-11	9.43446	0.841691	8.92146	1.61276	2	TRAPPC6A			0.048544	0.0038599	7.95133	1.17138	0				1.59793	0.383717	24.0135	1.74595	2	TRAPPC6A			0.00668998	0.00135361	20.2333	1.17837	0				2.87447	0.384137	13.3638	1.17269	0				0.0121548	0.00204039	16.7867	1.07316	0
TRAPPC6A	J-014308-12	6.07325	1.21241	19.9632	1.03818	0				0.0333994	0.00674634	20.199	0.805934	0				1.01345	0.315815	31.1624	1.10733	0				0.00389284	0.00124205	31.906	0.68568	0				3.68919	0.88262	23.9245	1.50507	0				0.0132551	0.00227956	17.1977	1.17031	0
TRAPPC9	J-019414-05	5.40909	1.55658	28.777	0.924648	0				0.0397018	0.0116926	29.4509	0.958013	0				1.2363	0.243304	19.68	1.35083	0				0.00656399	0.000884702	13.4781	1.15617	0				3.41144	0.397144	11.6415	1.39175	0				0.0139846	0.00115571	8.2641	1.23473	0
TRAPPC9	J-019414-06	3.54518	1.33634	37.6947	0.606024	0				0.0305426	0.0170632	55.867	0.736998	0				1.74726	0.311252	17.8137	1.90912	2	TRAPPC9			0.0103558	0.000791491	7.64299	1.82405	2	TRAPPC9			6.25492	1.66115	26.5574	2.5518	2	TRAPPC9			0.0213385	0.00276394	12.9528	1.88401	2	TRAPPC9
TRAPPC9	J-019414-07	5.10226	2.02831	39.7531	0.872197	0				0.0343738	0.0136382	39.6762	0.829445	0				1.81087	0.466852	25.7805	1.97862	2	TRAPPC9			0.00957784	0.00219568	22.9246	1.68703	2	TRAPPC9			2.62505	0.288646	10.9958	1.07093	0				0.0120678	0.00163915	13.5829	1.06549	0
TRAPPC9	J-019414-08	6.79974	1.70093	25.0146	1.16237	0				0.0407713	0.0107222	26.2984	0.983819	0				1.05168	0.261246	24.8408	1.14911	0				0.00369605	0.000450953	12.201	0.651017	0				1.46889	0.268399	18.2722	0.599258	0				0.00528176	0.000904695	17.1287	0.466334	0
USP6	J-006096-10	8.32603	0.81642	9.80563	1.42328	0				0.0579881	0.00869336	14.9916	1.39926	0				1.35152	0.31561	23.3523	1.47672	0				0.00545386	0.00117739	21.5882	0.960636	0				2.67831	0.205248	7.66336	1.09266	0				0.0121633	0.00134117	11.0264	1.07392	0
USP6	J-006096-11	22.7957	1.90576	8.36016	3.89678	2	USP6			0.134894	0.0183265	13.5858	3.25501	2	USP6			3.40458	0.757997	22.264	3.71998	2	USP6			0.0159022	0.00245775	15.4555	2.80099	2	USP6			6.42928	0.841698	13.0916	2.62293	2	USP6			0.0296104	0.00434491	14.6736	2.61435	2	USP6
USP6	J-006096-12	5.61088	1.211	21.5831	0.959142	0				0.0455071	0.00960938	21.1162	1.0981	0				1.32391	0.210814	15.9235	1.44656	0				0.0081657	0.00179619	21.9968	1.4383	0				3.24702	0.527795	16.2548	1.32467	0				0.0157787	0.00234136	14.8388	1.39312	0
USP6	J-006096-13	12.1321	0.65937	5.43492	2.0739	2	USP6			0.0743652	0.00373576	5.02353	1.79445	2	USP6			2.6233	1.00492	38.3075	2.86632	2	USP6			0.0069681	0.00225772	32.4008	1.22735	0				4.70712	1.55981	33.1372	1.92035	2	USP6			0.0139313	0.00316885	22.7462	1.23002	0
VPS39	J-014052-09	30.0108	10.7396	35.7858	5.13014	2	VPS39			0.182756	0.0564377	30.8815	4.40993	2	VPS39			1.50877	0.557386	36.9431	1.64854	2	VPS39			0.00665088	0.00167771	25.2253	1.17148	0				3.44296	0.350543	10.1814	1.40461	0				0.0148287	0.00176316	11.8902	1.30925	0
VPS39	J-014052-10	37.6868	12.0575	31.9939	6.44231	2	VPS39			0.16332	0.0361291	22.1217	3.94094	2	VPS39			3.57044	0.551067	15.4341	3.9012	2	VPS39			0.0126193	0.00118751	9.41026	2.22275	2	VPS39			14.6243	0.88578	6.05689	5.96624	2	VPS39			0.0438823	0.00287258	6.5461	3.87444	2	VPS39
VPS39	J-014052-11	9.37082	1.23403	13.1689	1.60188	2	VPS39			0.0632572	0.0107686	17.0236	1.52641	2	VPS39			1.39227	0.297477	21.3662	1.52125	0				0.00503065	0.000967541	19.2329	0.886092	0				4.06546	0.447619	11.0103	1.65857	2	VPS39			0.015801	0.000958024	6.06308	1.39509	0
VPS39	J-014052-12	11.1506	2.45083	21.9794	1.90611	2	VPS39			0.0686745	0.0135913	19.7909	1.65713	2	VPS39			1.1283	0.0917412	8.13092	1.23282	0				0.00527421	0.000453619	8.60071	0.928993	0				3.5011	0.527453	15.0653	1.42833	0				0.0139906	0.00165193	11.8074	1.23525	0
[truncated: 24 more columns]

[truncated: 5 more sheets: L12, L13, L14, L15, L16]
