# Supplementary material for: Multiplex image-based autophagy RNAi screening identifies SMCR8 as ULK1 kinase activity and gene expression regulator
Source: eLife. 2017 Feb 14;6:e23063. doi: 10.7554/eLife.23063 (PMC5323046; doi:10.7554/eLife.23063)
Supplement: Figure 3—source data 1. — DOI: http://dx.doi.org/10.7554/eLife.23063.012 [file elife-23063-fig3-data1.xlsx]

## Sheet: SMCR8
GeneID	Symbol	Description	Ave.APSM	WDN_Score	Ratio	Found_In
140775	SMCR8	Smith-Magenis syndrome chromosomal region candidate gene 8 protein	123	43.11	1/143	2
203228	C9ORF72	Uncharacterized protein C9ORF72	11	12.89	1/143	2
55255	WDR41	WD repeat-containing protein 41	18	10.47	2/143	2
9821	RB1CC1	Isoform 2 of RB1-inducible coiled-coil protein 1	6	9.52	1/143	2
90293	KLHL13	Isoform 2 of Kelch-like protein 13	2	5.50	1/143	2
4629	MYH11	Myosin-11	16	5.18	3/143	2
10628	TXNIP	Thioredoxin-interacting protein	1	3.89	1/143	2
1767	DNAH5	Dynein heavy chain 5, axonemal	1	3.89	1/143	2
55631	LRRC40	Leucine-rich repeat-containing protein 40	1	3.89	1/143	2
51119	SBDS	Ribosome maturation protein SBDS	1	3.89	1/143	2
27436	EML4	Echinoderm microtubule-associated protein-like 4	1	3.89	1/143	2
54885	TBC1D8B	TBC1 domain family member 8B	1	3.89	1/143	2
51003	MED31	Mediator of RNA polymerase II transcription subunit 31	1	3.89	1/143	2
23530	NNT	NAD(P) transhydrogenase, mitochondrial	1	3.89	1/143	2
11041	B3GNT1	N-acetyllactosaminide beta-1,3-N-acetylglucosaminyltransferase	1	3.89	1/143	2
8732	RNGTT	Isoform 4 of mRNA-capping enzyme	3	3.37	2/143	2
27132	CPNE7	Isoform 2 of Copine-7	2	2.75	2/143	2
5530	PPP3CA	Isoform 2 of Serine/threonine-protein phosphatase 2B catalytic subunit alpha isoform	2	2.75	2/143	2
6507	SLC1A3	Excitatory amino acid transporter 1	2	2.75	2/143	2
51647	FAM96B	Mitotic spindle-associated MMXD complex subunit MIP18	6	2.64	4/143	2
478	ATP1A3	Sodium/potassium-transporting ATPase subunit alpha-3	7	2.57	4/143	2
80273	GRPEL1	GrpE protein homolog 1, mitochondrial	3	2.24	3/143	2
10157	AASS	Alpha-aminoadipic semialdehyde synthase, mitochondrial	3	2.24	3/143	2
201254	STRA13	Isoform 2 of Centromere protein X	1	1.94	2/143	2
5163	PDK1	[Pyruvate dehydrogenase [lipoamide]] kinase isozyme 1, mitochondrial	1	1.94	2/143	2
355	FAS	Isoform 6 of Tumor necrosis factor receptor superfamily member 6	1	1.94	2/143	2
51678	MPP6	MAGUK p55 subfamily member 6	1	1.94	2/143	2
5371	PML	Isoform PML-5 of Protein PML	1	1.94	2/143	2
55334	SLC39A9	Isoform 2 of Zinc transporter ZIP9	1	1.94	2/143	2
23335	WDR7	Isoform 2 of WD repeat-containing protein 7	1	1.94	2/143	2
57222	ERGIC1	Isoform 2 of Endoplasmic reticulum-Golgi intermediate compartment protein 1	1	1.94	2/143	2
11163	NUDT4	Isoform 2 of Diphosphoinositol polyphosphate phosphohydrolase 2	1	1.94	2/143	2
10979	FERMT2	Isoform 2 of Fermitin family homolog 2	1	1.94	2/143	2
728378	POTEF	POTE ankyrin domain family member F	20	1.83	12/143	2
54862	CC2D1A	Isoform 2 of Coiled-coil and C2 domain-containing protein 1A	2	1.83	3/143	2
2318	FLNC	Isoform 2 of Filamin-C	3	1.64	14/143	2
80224	NUBPL	Iron-sulfur protein NUBPL	2	1.37	4/143	2
51218	GLRX5	Glutaredoxin-related protein 5, mitochondrial	2	1.37	4/143	2
79803	HPS6	Hermansky-Pudlak syndrome 6 protein	2	1.37	4/143	2
2289	FKBP5	Peptidyl-prolyl cis-trans isomerase FKBP5	6	1.36	7/143	2
9997	SCO2	Protein SCO2 homolog, mitochondrial	3	1.35	5/143	2
11030	RBPMS	Isoform B of RNA-binding protein with multiple splicing	1	1.30	3/143	2
4255	MGMT	Methylated-DNA--protein-cysteine methyltransferase	1	1.30	3/143	2
6917	TCEA1	Isoform 2 of Transcription elongation factor A protein 1	1	1.30	3/143	2
8888	MCM3AP	80 kDa MCM3-associated protein	1	1.30	3/143	2
9847	KIAA0528	Isoform 2 of Uncharacterized protein KIAA0528	1	1.30	3/143	2
8934	RAB7L1	Ras-related protein Rab-7L1	1	1.30	3/143	2
9852	EPM2AIP1	EPM2A-interacting protein 1	1	1.30	3/143	2
7915	ALDH5A1	Succinate-semialdehyde dehydrogenase, mitochondrial	1	1.30	3/143	2
219743	TYSND1	Isoform 2 of Peroxisomal leader peptide-processing protease	2	1.14	8/143	2
9391	CIAO1	Probable cytosolic iron-sulfur protein assembly protein CIAO1	3	1.12	6/143	2
1939	EIF2D	Eukaryotic translation initiation factor 2D	2	1.10	5/143	2
84861	KLHL22	Kelch-like protein 22	2	1.10	6/143	2
80308	FLAD1	Isoform 2 of FAD synthase	2	1.10	5/143	2
4627	MYH9	Myosin-9	187	1.09	49/143	2
4628	MYH10	Myosin-10	146	1.07	44/143	2
1845	DUSP3	Dual specificity protein phosphatase 3	1	0.97	4/143	2
23363	OBSL1	Isoform 3 of Obscurin-like protein 1	1	0.97	4/143	2
5781	PTPN11	Isoform 2 of Tyrosine-protein phosphatase non-receptor type 11	1	0.97	4/143	2
139818	DOCK11	Dedicator of cytokinesis protein 11	1	0.97	4/143	2
439921	MXRA7	Isoform 2 of Matrix-remodeling-associated protein 7	1	0.97	4/143	2
5378	PMS1	PMS1 protein homolog 1	1	0.97	4/143	2
2876	GPX1	Glutathione peroxidase 1	1	0.97	4/143	2
26015	RPAP1	Isoform 2 of RNA polymerase II-associated protein 1	1	0.97	4/143	2
23141	ANKLE2	Ankyrin repeat and LEM domain-containing protein 2	1	0.97	4/143	2
83642	SELO	Selenoprotein O	1	0.97	4/143	2
308	ANXA5	Annexin A5	3	0.96	7/143	2
5684	PSMA3	Isoform 2 of Proteasome subunit alpha type-3	3	0.96	7/143	2
5707	PSMD1	Isoform 2 of 26S proteasome non-ATPase regulatory subunit 1	5	0.93	30/143	2
29941	PKN3	Serine/threonine-protein kinase N3	2	0.92	6/143	2
81567	TXNDC5	Thioredoxin domain-containing protein 5	2	0.92	6/143	2
23354	HAUS5	HAUS augmin-like complex subunit 5	2	0.92	6/143	2
29090	C18orf55	TIM21-like protein, mitochondrial	2	0.92	6/143	2
6197	RPS6KA3	Ribosomal protein S6 kinase alpha-3	2	0.92	6/143	2
81570	CLPB	Isoform 2 of Caseinolytic peptidase B protein homolog	1	0.90	9/143	2
64210	MMS19	MMS19 nucleotide excision repair protein homolog	8	0.81	16/143	2
5536	PPP5C	Serine/threonine-protein phosphatase 5	6	0.79	12/143	2
9049	AIP	AH receptor-interacting protein	5	0.79	11/143	2
51552	RAB14	Ras-related protein Rab-14	2	0.79	7/143	2
10539	GLRX3	Glutaredoxin-3	1	0.78	5/143	2
9361	LONP1	Lon protease homolog, mitochondrial	4	0.78	10/143	2
100101267	POM121C	Isoform 2 of Nuclear envelope pore membrane protein POM 121C	1	0.78	5/143	2
10005	ACOT8	Acyl-coenzyme A thioesterase 8	1	0.78	5/143	2
51070	NOSIP	Nitric oxide synthase-interacting protein	1	0.78	5/143	2
114790	STK11IP	Serine/threonine-protein kinase 11-interacting protein	1	0.78	5/143	2
55611	OTUB1	Ubiquitin thioesterase OTUB1	2	0.77	16/143	2
5689	PSMB1	Proteasome subunit beta type-1	3	0.75	9/143	2
89953	KLC4	Isoform 3 of Kinesin light chain 4	3	0.75	9/143	2
8667	EIF3H	Eukaryotic translation initiation factor 3 subunit H	1	0.75	19/143	2
7750	ZMYM2	Zinc finger MYM-type protein 2	3	0.75	9/143	2
9203	ZMYM3	Isoform 2 of Zinc finger MYM-type protein 3	3	0.75	9/143	2
10243	GPHN	Isoform 2 of Gephyrin	1	0.75	13/143	2
5701	PSMC2	26S protease regulatory subunit 7	6	0.71	33/143	2
51479	ANKFY1	Isoform 2 of Ankyrin repeat and FYVE domain-containing protein 1	2	0.70	15/143	2
2288	FKBP4	Peptidyl-prolyl cis-trans isomerase FKBP4	2	0.69	8/143	2
6723	SRM	Spermidine synthase	2	0.69	8/143	2
8833	GMPS	GMP synthase [glutamine-hydrolyzing]	3	0.69	16/143	2
27183	VPS4A	Vacuolar protein sorting-associated protein 4A	2	0.69	8/143	2
84928	TMEM209	Isoform 2 of Transmembrane protein 209	2	0.69	8/143	2
10762	NUP50	Isoform 2 of Nuclear pore complex protein Nup50	2	0.69	8/143	2
8540	AGPS	Alkyldihydroxyacetonephosphate synthase, peroxisomal	3	0.67	10/143	2
9529	BAG5	Isoform 2 of BAG family molecular chaperone regulator 5	3	0.67	10/143	2
79892	MCMBP	Isoform 2 of Mini-chromosome maintenance complex-binding protein	3	0.66	13/143	2
7249	TSC2	Isoform 2 of Tuberin	1	0.65	6/143	2
3029	HAGH	Isoform 2 of Hydroxyacylglutathione hydrolase, mitochondrial	1	0.65	6/143	2
7263	TST	Thiosulfate sulfurtransferase	1	0.65	6/143	2
10426	TUBGCP3	Isoform 2 of Gamma-tubulin complex component 3	1	0.65	6/143	2
23376	KIAA0776	Isoform 2 of E3 UFM1-protein ligase 1	1	0.65	6/143	2
201292	TRIM65	Tripartite motif-containing protein 65	1	0.65	6/143	2
5704	PSMC4	26S protease regulatory subunit 6B	6	0.63	41/143	2
5586	PKN2	Serine/threonine-protein kinase N2	1	0.63	12/143	2
124995	MRPL10	39S ribosomal protein L10, mitochondrial	2	0.61	9/143	2
55269	PSPC1	Paraspeckle component 1	2	0.61	9/143	2
23170	TTLL12	Tubulin--tyrosine ligase-like protein 12	2	0.61	9/143	2
9525	VPS4B	Vacuolar protein sorting-associated protein 4B	2	0.61	9/143	2
2879	GPX4	Isoform Cytoplasmic of Phospholipid hydroperoxide glutathione peroxidase, mitochondrial	2	0.61	9/143	2
2639	GCDH	Glutaryl-CoA dehydrogenase, mitochondrial	2	0.61	9/143	2
5690	PSMB2	Proteasome subunit beta type-2	2	0.61	9/143	2
84749	USP30	Ubiquitin carboxyl-terminal hydrolase 30	2	0.61	9/143	2
8021	NUP214	Isoform 2 of Nuclear pore complex protein Nup214	4	0.59	32/143	2
291	SLC25A4	ADP/ATP translocase 1	5	0.58	15/143	2
29086	BABAM1	Isoform 3 of BRISC and BRCA1-A complex member 1	1	0.58	11/143	2
9218	VAPA	Isoform 2 of Vesicle-associated membrane protein-associated protein A	5	0.57	17/143	2
6388	SDF2	Stromal cell-derived factor 2	4	0.56	14/143	2
55699	IARS2	Isoleucyl-tRNA synthetase, mitochondrial	6	0.56	17/143	2
64786	TBC1D15	Isoform 2 of TBC1 domain family member 15	1	0.56	7/143	2
134492	NUDCD2	NudC domain-containing protein 2	1	0.56	7/143	2
2731	GLDC	Glycine dehydrogenase [decarboxylating], mitochondrial	3	0.56	12/143	2
52	ACP1	Low molecular weight phosphotyrosine protein phosphatase	4	0.56	14/143	2
5708	PSMD2	26S proteasome non-ATPase regulatory subunit 2	4	0.56	45/143	2
4967	OGDH	2-oxoglutarate dehydrogenase, mitochondrial	4	0.56	14/143	2
60493	FASTKD5	FAST kinase domain-containing protein 5	1	0.56	7/143	2
9054	NFS1	Isoform Cytoplasmic of Cysteine desulfurase, mitochondrial	1	0.56	7/143	2
3421	IDH3G	Isocitrate dehydrogenase [NAD] subunit gamma, mitochondrial	1	0.56	7/143	2
10494	STK25	Serine/threonine-protein kinase 25	2	0.55	10/143	2
7923	HSD17B8	Estradiol 17-beta-dehydrogenase 8	2	0.55	10/143	2
347733	TUBB2B	Tubulin beta-2B chain	37	0.55	43/143	2
10726	NUDC	Nuclear migration protein nudC	3	0.55	20/143	2
5685	PSMA4	Proteasome subunit alpha type-4	2	0.55	10/143	2
51763	INPP5K	Isoform 2 of Inositol polyphosphate 5-phosphatase K	2	0.55	10/143	2
23511	NUP188	Isoform 2 of Nucleoporin NUP188 homolog	2	0.55	11/143	2
79784	MYH14	Isoform 2 of Myosin-14	36	0.54	43/143	2
399687	MYO18A	Isoform 4 of Myosin-XVIIIa	17	0.53	30/143	2
23077	MYCBP2	Isoform 2 of Probable E3 ubiquitin-protein ligase MYCBP2	2	0.53	27/143	2
10788	IQGAP2	Ras GTPase-activating-like protein IQGAP2	4	0.52	15/143	2
25831	HECTD1	E3 ubiquitin-protein ligase HECTD1	2	0.52	17/143	2
6240	RRM1	Ribonucleoside-diphosphate reductase large subunit	3	0.52	13/143	2
5165	PDK3	[Pyruvate dehydrogenase [lipoamide]] kinase isozyme 3, mitochondrial	4	0.52	15/143	2
5878	RAB5C	Ras-related protein Rab-5C	4	0.52	15/143	2
4646	MYO6	Uncharacterized protein	32	0.51	43/143	2
7170	TPM3	Isoform 2 of Tropomyosin alpha-3 chain	18	0.50	33/143	2
7168	TPM1	Isoform 3 of Tropomyosin alpha-1 chain	16	0.50	31/143	2
51651	PTRH2	Peptidyl-tRNA hydrolase 2, mitochondrial	2	0.50	11/143	2
91607	SLFN11	Schlafen family member 11	2	0.50	11/143	2
369	ARAF	Serine/threonine-protein kinase A-Raf	2	0.50	11/143	2
119559	SFXN4	Sideroflexin-4	2	0.50	11/143	2
10845	CLPX	ATP-dependent Clp protease ATP-binding subunit clpX-like, mitochondrial	6	0.49	27/143	2
800	CALD1	Isoform 3 of Caldesmon	7	0.49	21/143	2
26002	MOXD1	Isoform 2 of DBH-like monooxygenase protein 1	1	0.49	8/143	2
7453	WARS	Isoform 2 of Tryptophanyl-tRNA synthetase, cytoplasmic	1	0.49	8/143	2
440	ASNS	Asparagine synthetase [glutamine-hydrolyzing]	1	0.49	8/143	2
6237	RRAS	Ras-related protein R-Ras	1	0.49	8/143	2
150472	CBWD2	COBW domain-containing protein 2	1	0.49	8/143	2
11047	ADRM1	Proteasomal ubiquitin receptor ADRM1	1	0.49	8/143	2
8243	SMC1A	Structural maintenance of chromosomes protein 1A	10	0.48	52/143	2
8802	SUCLG1	Succinyl-CoA ligase [GDP-forming] subunit alpha, mitochondrial	3	0.48	14/143	2
8662	EIF3B	Isoform 2 of Eukaryotic translation initiation factor 3 subunit B	2	0.48	44/143	2
2316	FLNA	Isoform 2 of Filamin-A	39	0.47	61/143	2
5710	PSMD4	26S proteasome non-ATPase regulatory subunit 4	3	0.47	23/143	2
55288	RHOT1	Isoform 2 of Mitochondrial Rho GTPase 1	2	0.46	12/143	2
3831	KLC1	Isoform C of Kinesin light chain 1	2	0.46	12/143	2
51474	LIMA1	LIM domain and actin-binding protein 1	16	0.46	34/143	2
1175	AP2S1	Isoform 2 of AP-2 complex subunit sigma	2	0.46	12/143	2
5499	PPP1CA	Serine/threonine-protein phosphatase PP1-alpha catalytic subunit	2	0.46	12/143	2
1488	CTBP2	Isoform 2 of C-terminal-binding protein 2	2	0.46	12/143	2
3337	DNAJB1	DnaJ homolog subfamily B member 1	2	0.46	12/143	2
3105	HLA-A	HLA class I histocompatibility antigen, A-3 alpha chain	4	0.46	17/143	2
79934	ADCK4	Uncharacterized aarF domain-containing protein kinase 4	2	0.46	12/143	2
85477	SCIN	Adseverin	13	0.45	31/143	2
4642	MYO1D	Myosin-Id	19	0.45	38/143	2
7372	UMPS	Uridine 5'-monophosphate synthase	3	0.45	15/143	2
54504	CPVL	Probable serine carboxypeptidase CPVL	3	0.45	15/143	2
7184	HSP90B1	Endoplasmin	3	0.43	67/143	2
7171	TPM4	Tropomyosin alpha-4 chain	14	0.43	34/143	2
309	ANXA6	Annexin A6	6	0.43	22/143	2
5700	PSMC1	26S protease regulatory subunit 4	2	0.43	37/143	2
5705	PSMC5	26S protease regulatory subunit 8	4	0.43	59/143	2
36	ACADSB	Short/branched chain specific acyl-CoA dehydrogenase, mitochondrial	4	0.43	18/143	2
9601	PDIA4	Protein disulfide-isomerase A4	1	0.43	16/143	2
3704	ITPA	Inosine triphosphate pyrophosphatase	1	0.43	9/143	2
547	KIF1A	Isoform 2 of Kinesin-like protein KIF1A	1	0.43	9/143	2
259266	ASPM	Abnormal spindle-like microcephaly-associated protein	1	0.43	9/143	2
1075	CTSC	Dipeptidyl peptidase 1	1	0.43	9/143	2
2762	GMDS	GDP-mannose 4,6 dehydratase	1	0.43	9/143	2
23592	LEMD3	Inner nuclear membrane protein Man1	1	0.43	9/143	2
23244	PDS5A	Sister chromatid cohesion protein PDS5 homolog A	1	0.43	9/143	2
11140	CDC37	Hsp90 co-chaperone Cdc37	1	0.43	9/143	2
9692	KIAA0391	Isoform 2 of Mitochondrial ribonuclease P protein 3	1	0.43	9/143	2
57488	ESYT2	Isoform 2 of Extended synaptotagmin-2	3	0.42	16/143	2
2177	FANCD2	Isoform 2 of Fanconi anemia group D2 protein	2	0.42	13/143	2
5702	PSMC3	26S protease regulatory subunit 6A	3	0.41	50/143	2
5358	PLS3	Plastin-3	4	0.41	19/143	2
10095	ARPC1B	Actin-related protein 2/3 complex subunit 1B	5	0.41	21/143	2
7415	VCP	Transitional endoplasmic reticulum ATPase	6	0.41	80/143	2
501	ALDH7A1	Isoform 2 of Alpha-aminoadipic semialdehyde dehydrogenase	4	0.41	19/143	2
6472	SHMT2	Serine hydroxymethyltransferase, mitochondrial	3	0.41	53/143	2
345651	ACTBL2	Beta-actin-like protein 2	14	0.40	36/143	2
3098	HK1	Isoform 2 of Hexokinase-1	3	0.40	17/143	2
10409	BASP1	Brain acid soluble protein 1	9	0.39	30/143	2
2534	FYN	Isoform 2 of Tyrosine-protein kinase Fyn	2	0.39	14/143	2
57553	MICAL3	Protein MICAL-3	2	0.39	14/143	2
23347	SMCHD1	Isoform 2 of Structural maintenance of chromosomes flexible hinge domain-containing protein 1	2	0.39	14/143	2
55738	ARFGAP1	Isoform 2 of ADP-ribosylation factor GTPase-activating protein 1	1	0.39	10/143	2
1785	DNM2	Isoform 2 of Dynamin-2	2	0.39	14/143	2
23243	ANKRD28	Isoform 3 of Serine/threonine-protein phosphatase 6 regulatory ankyrin repeat subunit A	1	0.39	10/143	2
9212	AURKB	Serine/threonine-protein kinase 12	2	0.39	14/143	2
2752	GLUL	Glutamine synthetase	1	0.39	10/143	2
1155	TBCB	Tubulin-folding cofactor B	1	0.39	10/143	2
5831	PYCR1	Pyrroline-5-carboxylate reductase 1, mitochondrial	1	0.39	10/143	2
9126	SMC3	Structural maintenance of chromosomes protein 3	10	0.38	54/143	2
6840	SVIL	Isoform 2 of Supervillin	10	0.38	32/143	2
5108	PCM1	Uncharacterized protein	8	0.38	29/143	2
51692	CPSF3	Cleavage and polyadenylation specificity factor subunit 3	5	0.38	23/143	2
22	ABCB7	Isoform 2 of ATP-binding cassette sub-family B member 7, mitochondrial	2	0.37	15/143	2
5213	PFKM	Isoform 2 of 6-phosphofructokinase, muscle type	4	0.37	21/143	2
7385	UQCRC2	Cytochrome b-c1 complex subunit 2, mitochondrial	3	0.37	18/143	2
5269	SERPINB6	Serpin B6	3	0.37	18/143	2
51144	HSD17B12	Estradiol 17-beta-dehydrogenase 12	2	0.37	15/143	2
92906	HNRPLL	Isoform 2 of Heterogeneous nuclear ribonucleoprotein L-like	2	0.37	15/143	2
85440	DOCK7	Isoform 2 of Dedicator of cytokinesis protein 7	10	0.36	34/143	2
5706	PSMC6	26S protease regulatory subunit 10B	4	0.36	59/143	2
4430	MYO1B	Isoform 2 of Myosin-Ib	16	0.36	43/143	2
79026	AHNAK	Neuroblast differentiation-associated protein AHNAK	9	0.36	32/143	2
7111	TMOD1	Tropomodulin-1	5	0.36	24/143	2
4645	MYO5B	Myosin-Vb	10	0.35	35/143	2
87	ACTN1	Isoform 2 of Alpha-actinin-1	3	0.35	19/143	2
9948	WDR1	WD repeat-containing protein 1	9	0.35	33/143	2
5214	PFKP	6-phosphofructokinase type C	10	0.35	35/143	2
57176	VARS2	Valyl-tRNA synthetase, mitochondrial	1	0.35	11/143	2
4644	MYO5A	Isoform 2 of Myosin-Va	11	0.35	37/143	2
23028	KDM1A	Isoform 2 of Lysine-specific histone demethylase 1A	4	0.35	22/143	2
31	ACACA	Isoform 2 of Acetyl-CoA carboxylase 1	2	0.35	16/143	2
1627	DBN1	Isoform 2 of Drebrin	12	0.35	38/143	2
1468	SLC25A10	Isoform 2 of Mitochondrial dicarboxylate carrier	1	0.35	11/143	2
80179	MYO19	Isoform 4 of Myosin-XIX	3	0.35	19/143	2
23279	NUP160	Nuclear pore complex protein Nup160	3	0.35	19/143	2
1756	DMD	Isoform 1 of Dystrophin	1	0.35	11/143	2
26064	RAI14	Isoform 2 of Ankycorbin	8	0.34	32/143	2
3092	HIP1	Huntingtin-interacting protein 1	2	0.34	16/143	2
7280	TUBB2A	Tubulin beta-2A chain	37	0.34	69/143	2
10908	PNPLA6	Isoform 2 of Neuropathy target esterase	2	0.34	16/143	2
79902	NUP85	Nuclear pore complex protein Nup85	2	0.34	16/143	2
55795	PCID2	Isoform 2 of PCI domain-containing protein 2	2	0.34	16/143	2
51065	RPS27L	40S ribosomal protein S27-like	2	0.34	16/143	2
150763	GPAT2	Isoform 2 of Glycerol-3-phosphate acyltransferase 2, mitochondrial	1	0.33	1/143	1
128	ADH5	Alcohol dehydrogenase class-3	1	0.33	1/143	1
1837	DTNA	Isoform 2 of Dystrobrevin alpha	2	0.33	2/143	1
7403	KDM6A	Lysine-specific demethylase 6A	1	0.33	1/143	1
26268	FBXO9	Isoform 2 of F-box only protein 9	1	0.33	1/143	1
54973	CPSF3L	Isoform 2 of Integrator complex subunit 11	1	0.33	1/143	1
103910	MYL12B	Myosin regulatory light chain 12B	13	0.33	42/143	2
2218	FKTN	Fukutin	1	0.33	1/143	1
23164	MPRIP	Isoform 2 of Myosin phosphatase Rho-interacting protein	7	0.33	31/143	2
22843	PPM1E	Isoform 2 of Protein phosphatase 1E	1	0.33	1/143	1
5874	RAB27B	Ras-related protein Rab-27B	1	0.33	1/143	1
11080	DNAJB4	DnaJ homolog subfamily B member 4	1	0.33	1/143	1
5695	PSMB7	Proteasome subunit beta type-7	1	0.33	1/143	1
WASF4_HUMAN	WASF4_HUMAN	Putative Wiskott-Aldrich syndrome protein family member 4	1	0.33	1/143	1
2551	GABPA	GA-binding protein alpha chain	1	0.33	1/143	1
22894	DIS3	Exosome complex exonuclease RRP44	3	0.33	27/143	2
5592	PRKG1	Isoform Beta of cGMP-dependent protein kinase 1	1	0.33	1/143	1
5881	RAC3	Ras-related C3 botulinum toxin substrate 3	1	0.33	1/143	1
29079	MED4	Mediator of RNA polymerase II transcription subunit 4	1	0.33	1/143	1
10421	CD2BP2	CD2 antigen cytoplasmic tail-binding protein 2	2	0.33	20/143	2
79033	ERI3	Isoform 2 of ERI1 exoribonuclease 3	1	0.33	1/143	1
8544	PIR	Pirin	1	0.33	1/143	1
401973	OR10J6P	Putative olfactory receptor 10J6	1	0.33	1/143	1
11183	MAP4K5	Mitogen-activated protein kinase kinase kinase kinase 5	1	0.33	1/143	1
54805	CNNM2	Isoform 2 of Metal transporter CNNM2	1	0.33	1/143	1
653583	PHLDB3	Pleckstrin homology-like domain family B member 3	1	0.33	1/143	1
7705	ZNF146	Zinc finger protein OZF	1	0.33	1/143	1
5782	PTPN12	Tyrosine-protein phosphatase non-receptor type 12	1	0.33	1/143	1
6907	TBL1X	Isoform 2 of F-box-like/WD repeat-containing protein TBL1X	1	0.33	1/143	1
7064	THOP1	Thimet oligopeptidase	1	0.33	1/143	1
60673	C12orf44	Autophagy-related protein 101	1	0.33	1/143	1
9928	KIF14	Kinesin-like protein KIF14	1	0.33	1/143	1
84343	HPS3	Isoform 2 of Hermansky-Pudlak syndrome 3 protein	1	0.33	1/143	1
23030	KDM4B	Isoform 2 of Lysine-specific demethylase 4B	1	0.33	1/143	1
54583	EGLN1	Isoform 2 of Egl nine homolog 1	1	0.33	1/143	1
8717	TRADD	Tumor necrosis factor receptor type 1-associated DEATH domain protein	1	0.33	1/143	1
8694	DGAT1	Diacylglycerol O-acyltransferase 1	1	0.33	1/143	1
55863	TMEM126B	Isoform 4 of Transmembrane protein 126B	1	0.33	1/143	1
5105	PCK1	Phosphoenolpyruvate carboxykinase, cytosolic [GTP]	1	0.33	1/143	1
10020	GNE	Isoform 2 of Bifunctional UDP-N-acetylglucosamine 2-epimerase/N-acetylmannosamine kinase	1	0.33	1/143	1
26160	IFT172	Isoform 2 of Intraflagellar transport protein 172 homolog	1	0.33	1/143	1
80169	CTC1	Isoform 2 of CST complex subunit CTC1	1	0.33	1/143	1
10747	MASP2	Mannan-binding lectin serine protease 2	1	0.33	1/143	1
146705	C17orf56	Isoform 2 of Uncharacterized protein C17orf56	1	0.33	1/143	1
4036	LRP2	Low-density lipoprotein receptor-related protein 2	1	0.33	1/143	1
23678	SGK3	Serine/threonine-protein kinase Sgk3	1	0.33	1/143	1
403	ARL3	ADP-ribosylation factor-like protein 3	1	0.33	1/143	1
9776	ATG13	Isoform 2 of Autophagy-related protein 13	1	0.33	1/143	1
7329	UBE2I	SUMO-conjugating enzyme UBC9	1	0.33	1/143	1
84894	LINGO1	Isoform 2 of Leucine-rich repeat and immunoglobulin-like domain-containing nogo receptor-interacting protein 1	1	0.33	1/143	1
11234	HPS5	Isoform 2 of Hermansky-Pudlak syndrome 5 protein	1	0.33	1/143	1
653082	ZDHHC11B	Probable palmitoyltransferase ZDHHC11B	1	0.33	1/143	1
10078	TSSC4	Isoform 2 of Protein TSSC4	1	0.33	1/143	1
6683	SPAST	Isoform 2 of Spastin	1	0.33	1/143	1
23677	SH3BP4	Isoform 2 of SH3 domain-binding protein 4	1	0.33	1/143	1
26049	FAM169A	Protein FAM169A	1	0.33	1/143	1
1774	DNASE1L1	Deoxyribonuclease-1-like 1	1	0.33	1/143	1
51185	CRBN	Isoform 2 of Protein cereblon	1	0.33	1/143	1
23383	MAU2	MAU2 chromatid cohesion factor homolog	1	0.33	1/143	1
83990	BRIP1	Isoform 2 of Fanconi anemia group J protein	1	0.33	1/143	1
114791	TUBGCP5	Gamma-tubulin complex component 5	1	0.33	1/143	1
9612	NCOR2	Isoform 3 of Nuclear receptor corepressor 2	1	0.33	1/143	1
56896	DPYSL5	Dihydropyrimidinase-related protein 5	1	0.33	1/143	1
10113	PREB	Prolactin regulatory element-binding protein	2	0.32	17/143	2
8604	SLC25A12	Calcium-binding mitochondrial carrier protein Aralar1	3	0.32	21/143	2
10382	TUBB4	Tubulin beta-4 chain	27	0.32	63/143	2
550	AUP1	Isoform Short of Ancient ubiquitous protein 1	2	0.32	17/143	2
117178	SSX2IP	Isoform 2 of Afadin- and alpha-actinin-binding protein	2	0.32	17/143	2
55577	NAGK	N-acetyl-D-glucosamine kinase	1	0.32	12/143	2
7094	TLN1	Talin-1	1	0.32	12/143	2
5538	PPT1	Palmitoyl-protein thioesterase 1	1	0.32	12/143	2
4440	MSI1	RNA-binding protein Musashi homolog 1	2	0.32	17/143	2
378	ARF4	ADP-ribosylation factor 4	1	0.32	12/143	2
6772	STAT1	Isoform Beta of Signal transducer and activator of transcription 1-alpha/beta	1	0.32	12/143	2
55229	PANK4	Pantothenate kinase 4	1	0.32	12/143	2
7205	TRIP6	Thyroid receptor-interacting protein 6	1	0.32	12/143	2
2235	FECH	Isoform 2 of Ferrochelatase, mitochondrial	1	0.32	17/143	2
4641	MYO1C	Isoform 3 of Myosin-Ic	12	0.31	43/143	2
23225	NUP210	Nuclear pore membrane glycoprotein 210	10	0.31	40/143	2
56926	NCLN	Isoform 2 of Nicalin	2	0.31	18/143	2
83858	ATAD3B	ATPase family AAA domain-containing protein 3B	11	0.31	41/143	2
81929	SEH1L	Isoform B of Nucleoporin SEH1	4	0.31	25/143	2
9688	NUP93	Nuclear pore complex protein Nup93	5	0.31	28/143	2
29766	TMOD3	Tropomodulin-3	6	0.31	31/143	2
4942	OAT	Ornithine aminotransferase, mitochondrial	8	0.31	36/143	2
11332	ACOT7	Isoform 2 of Cytosolic acyl coenzyme A thioester hydrolase	2	0.31	18/143	2
55215	FANCI	Isoform 1 of Fanconi anemia group I protein	2	0.31	18/143	2
27101	CACYBP	Calcyclin-binding protein	3	0.31	22/143	2
55930	MYO5C	Myosin-Vc	4	0.31	25/143	2
3295	HSD17B4	Peroxisomal multifunctional enzyme type 2	3	0.31	22/143	2
65108	MARCKSL1	MARCKS-related protein	1	0.30	13/143	2
5211	PFKL	6-phosphofructokinase, liver type	5	0.30	29/143	2
29078	NDUFAF4	NADH dehydrogenase [ubiquinone] 1 alpha subcomplex assembly factor 4	1	0.30	13/143	2
2935	GSPT1	Eukaryotic peptide chain release factor GTP-binding subunit ERF3A	1	0.30	13/143	2
23265	EXOC7	Isoform 1 of Exocyst complex component 7	1	0.30	13/143	2
55858	TMEM165	Transmembrane protein 165	1	0.30	13/143	2
51477	ISYNA1	Isoform 2 of Inositol-3-phosphate synthase 1	1	0.30	13/143	2
2317	FLNB	Isoform 2 of Filamin-B	6	0.29	42/143	2
9209	LRRFIP2	Isoform 2 of Leucine-rich repeat flightless-interacting protein 2	3	0.29	23/143	2
70	ACTC1	Actin, alpha cardiac muscle 1	35	0.29	80/143	2
154796	AMOT	Angiomotin	4	0.29	30/143	2
10755	GIPC1	PDZ domain-containing protein GIPC1	4	0.29	27/143	2
56997	ADCK3	Isoform 3 of Chaperone activity of bc1 complex-like, mitochondrial	3	0.29	23/143	2
10552	ARPC1A	Actin-related protein 2/3 complex subunit 1A	2	0.29	19/143	2
8239	USP9X	Isoform 2 of Probable ubiquitin carboxyl-terminal hydrolase FAF-X	10	0.29	61/143	2
8801	SUCLG2	Succinyl-CoA ligase [GDP-forming] subunit beta, mitochondrial	3	0.29	23/143	2
6923	TCEB2	Transcription elongation factor B polypeptide 2	2	0.29	19/143	2
1073	CFL2	Cofilin-2	2	0.29	19/143	2
5594	MAPK1	Mitogen-activated protein kinase 1	3	0.29	23/143	2
3251	HPRT1	Hypoxanthine-guanine phosphoribosyltransferase	3	0.29	23/143	2
2778	GNAS	Isoform Gnas-2 of Guanine nucleotide-binding protein G(s) subunit alpha isoforms short	2	0.29	19/143	2
593	BCKDHA	2-oxoisovalerate dehydrogenase subunit alpha, mitochondrial	5	0.29	30/143	2
5591	PRKDC	DNA-dependent protein kinase catalytic subunit	32	0.28	83/143	2
2936	GSR	Isoform Cytoplasmic of Glutathione reductase, mitochondrial	3	0.28	24/143	2
9208	LRRFIP1	Isoform 2 of Leucine-rich repeat flightless-interacting protein 1	1	0.28	14/143	2
10211	FLOT1	Flotillin-1	5	0.28	31/143	2
5198	PFAS	Phosphoribosylformylglycinamidine synthase	3	0.28	24/143	2
224	ALDH3A2	Isoform 2 of Fatty aldehyde dehydrogenase	3	0.28	26/143	2
10594	PRPF8	Pre-mRNA-processing-splicing factor 8	4	0.28	82/143	2
7407	VARS	Valyl-tRNA synthetase	7	0.28	37/143	2
9669	EIF5B	Eukaryotic translation initiation factor 5B	2	0.28	25/143	2
10963	STIP1	Stress-induced-phosphoprotein 1	1	0.28	14/143	2
56616	DIABLO	Isoform 2 of Diablo homolog, mitochondrial	1	0.28	14/143	2
8974	P4HA2	Isoform IIa of Prolyl 4-hydroxylase subunit alpha-2	3	0.28	24/143	2
3996	LLGL1	Lethal(2) giant larvae protein homolog 1	3	0.28	24/143	2
23318	ZCCHC11	Isoform 2 of Terminal uridylyltransferase 4	1	0.28	14/143	2
3306	HSPA2	Heat shock-related 70 kDa protein 2	17	0.27	59/143	2
817	CAMK2D	Isoform Delta 10 of Calcium/calmodulin-dependent protein kinase type II subunit delta	3	0.27	25/143	2
81	ACTN4	Alpha-actinin-4	10	0.27	46/143	2
55746	NUP133	Nuclear pore complex protein Nup133	3	0.27	25/143	2
2017	CTTN	Src substrate cortactin	5	0.27	32/143	2
55210	ATAD3A	Isoform 2 of ATPase family AAA domain-containing protein 3A	15	0.27	55/143	2
144402	CPNE8	Copine-8	2	0.27	20/143	2
4067	LYN	Isoform LYN B of Tyrosine-protein kinase Lyn	3	0.27	25/143	2
10939	AFG3L2	AFG3-like protein 2	5	0.27	32/143	2
2746	GLUD1	Glutamate dehydrogenase 1, mitochondrial	4	0.27	29/143	2
23603	CORO1C	Coronin-1C	9	0.27	43/143	2
146691	TOM1L2	Isoform 2 of TOM1-like protein 2	2	0.27	20/143	2
23597	ACOT9	Isoform 2 of Acyl-coenzyme A thioesterase 9, mitochondrial	2	0.27	20/143	2
9520	NPEPPS	Puromycin-sensitive aminopeptidase	3	0.27	25/143	2
29767	TMOD2	Isoform 2 of Tropomodulin-2	3	0.26	26/143	2
1778	DYNC1H1	Cytoplasmic dynein 1 heavy chain 1	20	0.26	67/143	2
1832	DSP	Desmoplakin	6	0.26	75/143	2
9652	TTC37	Tetratricopeptide repeat protein 37	4	0.26	30/143	2
302	ANXA2	Isoform 2 of Annexin A2	10	0.26	49/143	2
9919	SEC16A	Isoform 5 of Protein transport protein Sec16A	9	0.26	85/143	2
2584	GALK1	Galactokinase	7	0.26	40/143	2
830	CAPZA2	F-actin-capping protein subunit alpha-2	3	0.26	26/143	2
2319	FLOT2	Flotillin-2	3	0.26	26/143	2
5756	TWF1	Isoform 4 of Twinfilin-1	2	0.26	21/143	2
7266	DNAJC7	DnaJ homolog subfamily C member 7	15	0.26	57/143	2
5424	POLD1	DNA polymerase delta catalytic subunit	1	0.26	15/143	2
9972	NUP153	Nuclear pore complex protein Nup153	2	0.26	21/143	2
2923	PDIA3	Protein disulfide-isomerase A3	1	0.26	15/143	2
57534	MIB1	E3 ubiquitin-protein ligase MIB1	2	0.26	21/143	2
1743	DLST	Dihydrolipoyllysine-residue succinyltransferase component of 2-oxoglutarate dehydrogenase complex, mitochondrial	5	0.26	33/143	2
9416	DDX23	Probable ATP-dependent RNA helicase DDX23	1	0.26	25/143	2
396	ARHGDIA	Rho GDP-dissociation inhibitor 1	1	0.26	15/143	2
54938	SARS2	Seryl-tRNA synthetase, mitochondrial	5	0.26	33/143	2
5074	PAWR	PRKC apoptosis WT1 regulator protein	4	0.26	30/143	2
25915	NDUFAF3	NADH dehydrogenase [ubiquinone] 1 alpha subcomplex assembly factor 3	1	0.26	15/143	2
7874	USP7	Ubiquitin carboxyl-terminal hydrolase 7	2	0.26	54/143	2
83752	LONP2	Lon protease homolog 2, peroxisomal	1	0.26	2/143	1
11034	DSTN	Destrin	1	0.26	15/143	2
60	ACTB	Actin, cytoplasmic 1	43	0.25	130/143	2
22948	CCT5	T-complex protein 1 subunit epsilon	7	0.25	104/143	2
7525	YES1	Tyrosine-protein kinase Yes	2	0.25	22/143	2
10576	CCT2	T-complex protein 1 subunit beta	9	0.25	109/143	2
2239	GPC4	Glypican-4	2	0.25	22/143	2
10096	ACTR3	Actin-related protein 3	4	0.25	31/143	2
10985	GCN1L1	Translational activator GCN1	3	0.25	27/143	2
388697	HRNR	Hornerin	2	0.25	22/143	2
4131	MAP1B	Microtubule-associated protein 1B	6	0.24	39/143	2
23384	SPECC1L	Cytospin-A	4	0.24	32/143	2
3980	LIG3	Isoform Beta of DNA ligase 3	4	0.24	32/143	2
1267	CNP	Isoform CNPI of 2',3'-cyclic-nucleotide 3'-phosphodiesterase	7	0.24	42/143	2
160	AP2A1	Isoform B of AP-2 complex subunit alpha-1	3	0.24	28/143	2
89941	RHOT2	Isoform 2 of Mitochondrial Rho GTPase 2	1	0.24	16/143	2
9276	COPB2	Coatomer subunit beta'	2	0.24	23/143	2
7283	TUBG1	Tubulin gamma-1 chain	1	0.24	16/143	2
4927	NUP88	Nuclear pore complex protein Nup88	2	0.24	33/143	2
10097	ACTR2	Actin-related protein 2	4	0.24	32/143	2
7871	SLMAP	Isoform 2 of Sarcolemmal membrane-associated protein	1	0.24	2/143	1
3420	IDH3B	Isocitrate dehydrogenase [NAD] subunit beta, mitochondrial	7	0.24	47/143	2
22931	RAB18	Ras-related protein Rab-18	1	0.24	16/143	2
1809	DPYSL3	Dihydropyrimidinase-related protein 3	1	0.24	16/143	2
23193	GANAB	Neutral alpha-glucosidase AB	4	0.24	33/143	2
6712	SPTBN2	Isoform 2 of Spectrin beta chain, brain 2	1	0.24	16/143	2
79672	FN3KRP	Ketosamine-3-kinase	1	0.24	16/143	2
3106	HLA-B	HLA class I histocompatibility antigen, B-73 alpha chain	3	0.24	28/143	2
2108	ETFA	Electron transfer flavoprotein subunit alpha, mitochondrial	1	0.24	16/143	2
126133	ALDH16A1	Aldehyde dehydrogenase family 16 member A1	1	0.24	16/143	2
51143	DYNC1LI1	Cytoplasmic dynein 1 light intermediate chain 1	2	0.24	23/143	2
23165	NUP205	Nuclear pore complex protein Nup205	2	0.24	23/143	2
84955	NUDCD1	Isoform 2 of NudC domain-containing protein 1	1	0.24	2/143	1
79888	LPCAT1	Lysophosphatidylcholine acyltransferase 1	1	0.24	16/143	2
8634	RTCD1	Isoform 2 of RNA 3'-terminal phosphate cyclase	1	0.24	16/143	2
8086	AAAS	Aladin	1	0.24	16/143	2
2058	EPRS	Bifunctional aminoacyl-tRNA synthetase	12	0.23	59/143	2
80004	ESRP2	Isoform 2 of Epithelial splicing regulatory protein 2	1	0.23	2/143	1
196513	DCP1B	mRNA-decapping enzyme 1B	1	0.23	2/143	1
34	ACADM	Isoform 2 of Medium-chain specific acyl-CoA dehydrogenase, mitochondrial	2	0.23	24/143	2
8471	IRS4	Insulin receptor substrate 4	31	0.23	94/143	2
1173	AP2M1	Isoform 2 of AP-2 complex subunit mu	2	0.23	24/143	2
163590	TOR1AIP2	Torsin-1A-interacting protein 2	1	0.23	2/143	1
55142	HAUS2	Isoform 3 of HAUS augmin-like complex subunit 2	1	0.23	2/143	1
1781	DYNC1I2	Isoform 2B of Cytoplasmic dynein 1 intermediate chain 2	2	0.23	24/143	2
25902	MTHFD1L	Monofunctional C1-tetrahydrofolate synthase, mitochondrial	3	0.23	29/143	2
54442	KCTD5	BTB/POZ domain-containing protein KCTD5	1	0.23	2/143	1
583	BBS2	Bardet-Biedl syndrome 2 protein	1	0.23	2/143	1
10109	ARPC2	Actin-related protein 2/3 complex subunit 2	2	0.23	24/143	2
4175	MCM6	DNA replication licensing factor MCM6	4	0.23	34/143	2
84617	TUBB6	Tubulin beta-6 chain	17	0.23	70/143	2
2542	SLC37A4	Isoform 2 of Glucose-6-phosphate translocase	1	0.23	2/143	1
79657	RPAP3	RNA polymerase II-associated protein 3	1	0.23	2/143	1
10075	HUWE1	Isoform 2 of E3 ubiquitin-protein ligase HUWE1	7	0.23	54/143	2
9557	CHD1L	Isoform 2 of Chromodomain-helicase-DNA-binding protein 1-like	1	0.23	2/143	1
9631	NUP155	Isoform 2 of Nuclear pore complex protein Nup155	7	0.23	45/143	2
84188	FAR1	Fatty acyl-CoA reductase 1	2	0.23	24/143	2
4705	NDUFA10	NADH dehydrogenase [ubiquinone] 1 alpha subcomplex subunit 10, mitochondrial	1	0.23	17/143	2
10989	IMMT	Isoform 2 of Mitochondrial inner membrane protein	4	0.23	34/143	2
84717	HDGFRP2	Isoform 2 of Hepatoma-derived growth factor-related protein 2	1	0.23	2/143	1
5693	PSMB5	Proteasome subunit beta type-5	1	0.23	17/143	2
8985	PLOD3	Procollagen-lysine,2-oxoglutarate 5-dioxygenase 3	5	0.23	38/143	2
53918	PELO	Protein pelota homolog	2	0.23	24/143	2
160760	PPTC7	Protein phosphatase PTC7 homolog	1	0.23	2/143	1
10797	MTHFD2	Bifunctional methylenetetrahydrofolate dehydrogenase/cyclohydrolase, mitochondrial	3	0.23	29/143	2
26091	HERC4	Isoform 2 of Probable E3 ubiquitin-protein ligase HERC4	1	0.23	2/143	1
23047	PDS5B	Isoform 2 of Sister chromatid cohesion protein PDS5 homolog B	1	0.23	2/143	1
5580	PRKCD	Protein kinase C delta type	1	0.23	2/143	1
51622	CCZ1	Vacuolar fusion protein CCZ1 homolog-like	1	0.23	2/143	1
25836	NIPBL	Isoform 2 of Nipped-B-like protein	1	0.23	2/143	1
10687	PNMA2	Paraneoplastic antigen Ma2	1	0.23	2/143	1
1613	DAPK3	Death-associated protein kinase 3	1	0.23	2/143	1
28960	DCPS	Scavenger mRNA-decapping enzyme DcpS	1	0.23	2/143	1
23344	ESYT1	Isoform 2 of Extended synaptotagmin-1	1	0.23	19/143	2
84079	ANKRD27	Ankyrin repeat domain-containing protein 27	1	0.23	2/143	1
5091	PC	Pyruvate carboxylase, mitochondrial	1	0.23	2/143	1
5318	PKP2	Isoform 1 of Plakophilin-2	2	0.23	24/143	2
5058	PAK1	Isoform 2 of Serine/threonine-protein kinase PAK 1	1	0.23	2/143	1
23178	PASK	Isoform 2 of PAS domain-containing serine/threonine-protein kinase	1	0.23	2/143	1
6195	RPS6KA1	Isoform 2 of Ribosomal protein S6 kinase alpha-1	1	0.23	2/143	1
6714	SRC	Isoform 2 of Proto-oncogene tyrosine-protein kinase Src	1	0.23	2/143	1
9392	TGFBRAP1	Transforming growth factor-beta receptor-associated protein 1	1	0.23	2/143	1
3920	LAMP2	Isoform LAMP-2B of Lysosome-associated membrane glycoprotein 2	1	0.23	2/143	1
10389	SCML2	Sex comb on midleg-like protein 2	1	0.23	2/143	1
440275	EIF2AK4	Isoform 2 of Eukaryotic translation initiation factor 2-alpha kinase 4	1	0.23	2/143	1
90187	EMILIN3	EMILIN-3	1	0.23	2/143	1
79882	ZC3H14	Isoform 2 of Zinc finger CCCH domain-containing protein 14	1	0.23	2/143	1
4513	COX2	Cytochrome c oxidase subunit 2	1	0.23	17/143	2
9868	TOMM70A	Mitochondrial import receptor subunit TOM70	1	0.23	2/143	1
55585	UBE2Q1	Isoform 2 of Ubiquitin-conjugating enzyme E2 Q1	1	0.23	2/143	1
199786	FAM129C	Isoform 2 of Niban-like protein 2	1	0.23	2/143	1
54749	EPDR1	Isoform 2 of Mammalian ependymin-related protein 1	1	0.23	2/143	1
90678	LRSAM1	Isoform 2 of E3 ubiquitin-protein ligase LRSAM1	1	0.23	2/143	1
3908	LAMA2	Laminin subunit alpha-2	1	0.23	2/143	1
80124	VCPIP1	Deubiquitinating protein VCIP135	1	0.23	2/143	1
57130	ATP13A1	Isoform B of Probable cation-transporting ATPase 13A1	1	0.23	2/143	1
114569	MAL2	Protein MAL2	1	0.23	2/143	1
55100	WDR70	WD repeat-containing protein 70	1	0.23	2/143	1
3320	HSP90AA1	Isoform 2 of Heat shock protein HSP 90-alpha	30	0.22	100/143	2
488	ATP2A2	Isoform 2 of Sarcoplasmic/endoplasmic reticulum calcium ATPase 2	7	0.22	47/143	2
8518	IKBKAP	Elongator complex protein 1	3	0.22	30/143	2
4008	LMO7	Isoform 3 of LIM domain only protein 7	3	0.22	30/143	2
2934	GSN	Isoform 2 of Gelsolin	5	0.22	40/143	2
5688	PSMA7	Isoform 2 of Proteasome subunit alpha type-7	3	0.22	31/143	2
1434	CSE1L	Isoform 3 of Exportin-2	2	0.22	25/143	2
4659	PPP1R12A	Protein phosphatase 1 regulatory subunit 12A	3	0.22	30/143	2
4735	SEPT2	Isoform 2 of Septin-2	2	0.22	25/143	2
4637	MYL6	Isoform Smooth muscle of Myosin light polypeptide 6	6	0.22	44/143	2
55291	PPP6R3	Isoform 2 of Serine/threonine-protein phosphatase 6 regulatory subunit 3	1	0.22	23/143	2
27293	SMPDL3B	Isoform 2 of Acid sphingomyelinase-like phosphodiesterase 3b	1	0.22	18/143	2
7417	VDAC2	Isoform 1 of Voltage-dependent anion-selective channel protein 2	3	0.22	31/143	2
1973	EIF4A1	Eukaryotic initiation factor 4A-I	7	0.22	84/143	2
781	CACNA2D1	Isoform 2 of Voltage-dependent calcium channel subunit alpha-2/delta-1	1	0.22	18/143	2
10592	SMC2	Isoform 2 of Structural maintenance of chromosomes protein 2	3	0.22	30/143	2
983	CDK1	Isoform 2 of Cyclin-dependent kinase 1	2	0.22	25/143	2
1266	CNN3	Calponin-3	2	0.22	25/143	2
4720	NDUFS2	NADH dehydrogenase [ubiquinone] iron-sulfur protein 2, mitochondrial	2	0.22	25/143	2
2976	GTF3C2	Isoform 2 of General transcription factor 3C polypeptide 2	2	0.22	25/143	2
10910	SUGT1	Isoform 2 of Suppressor of G2 allele of SKP1 homolog	1	0.22	4/143	1
7334	UBE2N	Ubiquitin-conjugating enzyme E2 N	1	0.22	3/143	1
10456	HAX1	Isoform 2 of HCLS1-associated protein X-1	3	0.22	31/143	2
51067	YARS2	Tyrosyl-tRNA synthetase, mitochondrial	1	0.22	18/143	2
1019	CDK4	Cyclin-dependent kinase 4	4	0.22	35/143	2
10087	COL4A3BP	Isoform 2 of Collagen type IV alpha-3-binding protein	1	0.22	3/143	1
1739	DLG1	Uncharacterized protein	1	0.22	3/143	1
54472	TOLLIP	Toll-interacting protein	1	0.22	18/143	2
6520	SLC3A2	Isoform 2 of 4F2 cell-surface antigen heavy chain	2	0.22	25/143	2
10061	ABCF2	ATP-binding cassette sub-family F member 2	2	0.22	25/143	2
3312	HSPA8	Heat shock cognate 71 kDa protein	60	0.21	143/143	2
23753	SDF2L1	Stromal cell-derived factor 2-like protein 1	4	0.21	37/143	2
3654	IRAK1	Isoform 2 of Interleukin-1 receptor-associated kinase 1	3	0.21	32/143	2
5902	RANBP1	Ran-specific GTPase-activating protein	2	0.21	26/143	2
3376	IARS	Isoleucyl-tRNA synthetase, cytoplasmic	6	0.21	46/143	2
3868	KRT16	Keratin, type I cytoskeletal 16	4	0.21	52/143	2
9343	EFTUD2	116 kDa U5 small nuclear ribonucleoprotein component	4	0.21	70/143	2
9319	TRIP13	Pachytene checkpoint protein 2 homolog	5	0.21	41/143	2
2717	GLA	Alpha-galactosidase A	2	0.21	26/143	2
4173	MCM4	DNA replication licensing factor MCM4	3	0.21	44/143	2
3799	KIF5B	Kinesin-1 heavy chain	3	0.21	32/143	2
23089	PEG10	Retrotransposon-derived protein PEG10	2	0.21	26/143	2
4357	MPST	3-mercaptopyruvate sulfurtransferase	1	0.21	4/143	1
192111	PGAM5	Isoform 2 of Serine/threonine-protein phosphatase PGAM5, mitochondrial	2	0.21	53/143	2
4830	NME1	Isoform 2 of Nucleoside diphosphate kinase A	3	0.21	32/143	2
11273	ATXN2L	Isoform 2 of Ataxin-2-like protein	2	0.21	26/143	2
613	BCR	Isoform 2 of Breakpoint cluster region protein	1	0.21	4/143	1
6711	SPTBN1	Spectrin beta chain, brain 1	9	0.20	58/143	2
7203	CCT3	T-complex protein 1 subunit gamma	8	0.20	92/143	2
2770	GNAI1	Guanine nucleotide-binding protein G(i) subunit alpha-1	2	0.20	28/143	2
84687	PPP1R9B	Neurabin-2	2	0.20	27/143	2
10916	MAGED2	Isoform 2 of Melanoma-associated antigen D2	2	0.20	28/143	2
23136	EPB41L3	Isoform B of Band 4.1-like protein 3	3	0.20	33/143	2
5576	PRKAR2A	cAMP-dependent protein kinase type II-alpha regulatory subunit	2	0.20	27/143	2
829	CAPZA1	F-actin-capping protein subunit alpha-1	5	0.20	44/143	2
4176	MCM7	DNA replication licensing factor MCM7	16	0.20	77/143	2
10376	TUBA1B	Tubulin alpha-1B chain	30	0.20	106/143	2
10128	LRPPRC	Leucine-rich PPR motif-containing protein, mitochondrial	4	0.20	39/143	2
5202	PFDN2	Prefoldin subunit 2	3	0.20	34/143	2
23180	RFTN1	Raftlin	2	0.20	27/143	2
51520	LARS	Leucyl-tRNA synthetase, cytoplasmic	4	0.20	39/143	2
3315	HSPB1	Heat shock protein beta-1	2	0.20	27/143	2
832	CAPZB	Isoform 2 of F-actin-capping protein subunit beta	4	0.20	39/143	2
3066	HDAC2	Histone deacetylase 2	3	0.20	34/143	2
8520	HAT1	Isoform B of Histone acetyltransferase type B catalytic subunit	1	0.20	46/143	2
7402	UTRN	Utrophin	1	0.20	6/143	1
25814	ATXN10	Ataxin-10	2	0.20	27/143	2
5686	PSMA5	Proteasome subunit alpha type-5	2	0.20	28/143	2
6829	SUPT5H	Isoform 2 of Transcription elongation factor SPT5	3	0.20	34/143	2
57470	LRRC47	Leucine-rich repeat-containing protein 47	2	0.20	28/143	2
7019	TFAM	Transcription factor A, mitochondrial	1	0.20	25/143	2
6510	SLC1A5	Neutral amino acid transporter B(0)	2	0.20	27/143	2
204	AK2	Isoform 2 of Adenylate kinase 2, mitochondrial	1	0.20	19/143	2
10043	TOM1	Isoform 2 of Target of Myb protein 1	2	0.19	29/143	2
1615	DARS	Aspartyl-tRNA synthetase, cytoplasmic	7	0.19	55/143	2
3304	HSPA1B	Heat shock 70 kDa protein 1A/1B	48	0.19	143/143	2
2956	MSH6	DNA mismatch repair protein Msh6	12	0.19	69/143	2
1213	CLTC	Isoform 2 of Clathrin heavy chain 1	27	0.19	126/143	2
2969	GTF2I	Isoform 2 of General transcription factor II-I	4	0.19	41/143	2
10498	CARM1	Isoform 1 of Histone-arginine methyltransferase CARM1	12	0.19	73/143	2
4288	MKI67	Antigen KI-67	2	0.19	35/143	2
178	AGL	Glycogen debranching enzyme	8	0.19	91/143	2
79991	OBFC1	CST complex subunit STN1	1	0.19	3/143	1
4436	MSH2	DNA mismatch repair protein Msh2	5	0.19	46/143	2
23071	ERP44	Endoplasmic reticulum resident protein 44	2	0.19	29/143	2
6418	SET	Isoform 2 of Protein SET	1	0.19	20/143	2
10051	SMC4	Structural maintenance of chromosomes protein 4	5	0.19	45/143	2
1725	DHPS	Isoform Short of Deoxyhypusine synthase	1	0.19	3/143	1
8943	AP3D1	Isoform 2 of AP-3 complex subunit delta-1	1	0.19	21/143	2
5588	PRKCQ	Isoform 2 of Protein kinase C theta type	1	0.19	3/143	1
9060	PAPSS2	Isoform B of Bifunctional 3'-phosphoadenosine 5'-phosphosulfate synthase 2	1	0.19	3/143	1
5160	PDHA1	Pyruvate dehydrogenase E1 component subunit alpha, somatic form, mitochondrial	6	0.19	50/143	2
56886	UGGT1	Isoform 2 of UDP-glucose:glycoprotein glucosyltransferase 1	4	0.19	73/143	2
5903	RANBP2	E3 SUMO-protein ligase RanBP2	7	0.19	55/143	2
2768	GNA12	Guanine nucleotide-binding protein subunit alpha-12	1	0.19	21/143	2
5565	PRKAB2	5'-AMP-activated protein kinase subunit beta-2	1	0.19	3/143	1
375133	PI4KAP2	Isoform 2 of Putative phosphatidylinositol 4-kinase alpha-like protein P2	1	0.19	3/143	1
54477	PLEKHA5	Isoform 2 of Pleckstrin homology domain-containing family A member 5	1	0.19	3/143	1
23020	SNRNP200	U5 small nuclear ribonucleoprotein 200 kDa helicase	2	0.19	86/143	2
213	ALB	Isoform 2 of Serum albumin	1	0.19	21/143	2
5018	OXA1L	Isoform 2 of Mitochondrial inner membrane protein OXA1L	1	0.19	3/143	1
65260	SELRC1	Sel1 repeat-containing protein 1	1	0.19	3/143	1
9039	UBA3	Isoform 2 of NEDD8-activating enzyme E1 catalytic subunit	1	0.19	3/143	1
56850	GRIPAP1	Isoform 2 of GRIP1-associated protein 1	1	0.19	3/143	1
8844	KSR1	Isoform 2 of Kinase suppressor of Ras 1	1	0.19	3/143	1
55014	STX17	Syntaxin-17	1	0.19	3/143	1
55101	ATP5SL	ATP synthase subunit s-like protein	1	0.19	3/143	1
55704	CCDC88A	Isoform 2 of Girdin	1	0.19	3/143	1
81555	YIPF5	Isoform 3 of Protein YIPF5	1	0.19	3/143	1
6790	AURKA	Serine/threonine-protein kinase 6	1	0.19	3/143	1
57584	ARHGAP21	Isoform 3 of Rho GTPase-activating protein 21	1	0.19	3/143	1
91875	TTC5	Tetratricopeptide repeat protein 5	1	0.19	3/143	1
51567	TDP2	Isoform 2 of Tyrosyl-DNA phosphodiesterase 2	1	0.19	3/143	1
90933	TRIM41	Isoform 3 of E3 ubiquitin-protein ligase TRIM41	1	0.19	3/143	1
123169	LEO1	Isoform 2 of RNA polymerase-associated protein LEO1	1	0.19	3/143	1
5289	PIK3C3	Phosphatidylinositol 3-kinase catalytic subunit type 3	1	0.19	3/143	1
2776	GNAQ	Guanine nucleotide-binding protein G(q) subunit alpha	1	0.19	3/143	1
51646	YPEL5	Protein yippee-like 5	1	0.19	3/143	1
10892	MALT1	Isoform 2 of Mucosa-associated lymphoid tissue lymphoma translocation protein 1	1	0.19	3/143	1
116143	WDR92	WD repeat-containing protein 92	1	0.19	3/143	1
55760	DHX32	Isoform 2 of Putative pre-mRNA-splicing factor ATP-dependent RNA helicase DHX32	1	0.19	3/143	1
3875	KRT18	Keratin, type I cytoskeletal 18	1	0.19	21/143	2
2581	GALC	Galactocerebrosidase	1	0.19	21/143	2
2873	GPS1	Isoform 4 of COP9 signalosome complex subunit 1	1	0.19	3/143	1
5531	PPP4C	Serine/threonine-protein phosphatase 4 catalytic subunit	1	0.19	3/143	1
2673	GFPT1	Isoform 2 of Glucosamine--fructose-6-phosphate aminotransferase [isomerizing] 1	1	0.19	21/143	2
2068	ERCC2	TFIIH basal transcription factor complex helicase XPD subunit	1	0.19	3/143	1
9900	SV2A	Isoform 2 of Synaptic vesicle glycoprotein 2A	1	0.19	3/143	1
55011	PIH1D1	PIH1 domain-containing protein 1	1	0.19	3/143	1
5305	PIP4K2A	Phosphatidylinositol-5-phosphate 4-kinase type-2 alpha	1	0.19	3/143	1
55316	RSAD1	Radical S-adenosyl methionine domain-containing protein 1, mitochondrial	1	0.19	3/143	1
51699	VPS29	Isoform 2 of Vacuolar protein sorting-associated protein 29	1	0.19	3/143	1
2627	GATA6	Isoform 2 of Transcription factor GATA-6	1	0.19	3/143	1
26086	GPSM1	Isoform 3 of G-protein-signaling modulator 1	1	0.19	3/143	1
80173	IFT74	Intraflagellar transport protein 74 homolog	1	0.19	3/143	1
56910	STARD7	StAR-related lipid transfer protein 7, mitochondrial	1	0.19	3/143	1
100506658	OCLN	Occludin	1	0.19	3/143	1
2064	ERBB2	Isoform 2 of Receptor tyrosine-protein kinase erbB-2	1	0.19	3/143	1
57460	PPM1H	Protein phosphatase 1H	1	0.19	3/143	1
8567	MADD	Isoform 2 of MAP kinase-activating death domain protein	1	0.19	3/143	1
30849	PIK3R4	Phosphoinositide 3-kinase regulatory subunit 4	1	0.19	3/143	1
8079	MLF2	Myeloid leukemia factor 2	1	0.19	3/143	1
348995	NUP43	Nucleoporin Nup43	1	0.19	3/143	1
408050	NOMO3	Nodal modulator 3	1	0.19	3/143	1
84869	CBR4	Isoform 2 of Carbonyl reductase family member 4	1	0.19	3/143	1
170685	NUDT10	Diphosphoinositol polyphosphate phosphohydrolase 3-alpha	1	0.19	3/143	1
5428	POLG	DNA polymerase subunit gamma-1	1	0.19	3/143	1
51096	UTP18	U3 small nucleolar RNA-associated protein 18 homolog	2	0.18	30/143	2
5496	PPM1G	Protein phosphatase 1G	4	0.18	42/143	2
908	CCT6A	T-complex protein 1 subunit zeta	4	0.18	93/143	2
4926	NUMA1	Isoform 2 of Nuclear mitotic apparatus protein 1	2	0.18	31/143	2
9685	CLINT1	cDNA FLJ61629, highly similar to Clathrin interactor 1	4	0.18	43/143	2
7531	YWHAE	14-3-3 protein epsilon	4	0.18	96/143	2
8452	CUL3	Isoform 2 of Cullin-3	5	0.18	62/143	2
10383	TUBB2C	Tubulin beta-2C chain	35	0.18	129/143	2
10273	STUB1	E3 ubiquitin-protein ligase CHIP	5	0.18	48/143	2
6709	SPTAN1	Isoform 2 of Spectrin alpha chain, brain	11	0.18	81/143	2
23405	DICER1	Endoribonuclease Dicer	3	0.18	38/143	2
6949	TCOF1	Isoform 2 of Treacle protein	5	0.18	48/143	2
10574	CCT7	T-complex protein 1 subunit eta	3	0.18	83/143	2
23185	LARP4B	La-related protein 4B	2	0.18	31/143	2
4722	NDUFS3	NADH dehydrogenase [ubiquinone] iron-sulfur protein 3, mitochondrial	2	0.18	30/143	2
11180	WDR6	WD repeat-containing protein 6	2	0.18	31/143	2
58477	SRPRB	Signal recognition particle receptor subunit beta	2	0.18	31/143	2
11218	DDX20	Probable ATP-dependent RNA helicase DDX20	2	0.18	31/143	2
64398	MPP5	Isoform 2 of MAGUK p55 subfamily member 5	1	0.18	4/143	1
79169	C1orf35	Isoform 4 of Multiple myeloma tumor-associated protein 2	2	0.18	30/143	2
6117	RPA1	Replication protein A 70 kDa DNA-binding subunit	2	0.17	33/143	2
2771	GNAI2	Isoform 2 of Guanine nucleotide-binding protein G(i) subunit alpha-2	2	0.17	33/143	2
3329	HSPD1	60 kDa heat shock protein, mitochondrial	21	0.17	118/143	2
56897	WRNIP1	Isoform 2 of ATPase WRNIP1	1	0.17	23/143	2
2314	FLII	Protein flightless-1 homolog	2	0.17	32/143	2
4172	MCM3	DNA replication licensing factor MCM3	14	0.17	85/143	2
10540	DCTN2	Isoform 2 of Dynactin subunit 2	3	0.17	39/143	2
9859	CEP170	Isoform 2 of Centrosomal protein of 170 kDa	1	0.17	23/143	2
5931	RBBP7	Histone-binding protein RBBP7	5	0.17	53/143	2
808	CALM3	Calmodulin	3	0.17	40/143	2
2617	GARS	Glycyl-tRNA synthetase	3	0.17	40/143	2
10093	ARPC4	Actin-related protein 2/3 complex subunit 4	1	0.17	23/143	2
203068	TUBB	Tubulin beta chain	40	0.17	143/143	2
25939	SAMHD1	SAM domain and HD domain-containing protein 1	3	0.17	40/143	2
84284	NTPCR	Cancer-related nucleoside-triphosphatase	4	0.17	45/143	2
136319	MTPN	Myotrophin	1	0.17	23/143	2
8566	PDXK	Isoform 2 of Pyridoxal kinase	1	0.17	23/143	2
2010	EMD	Emerin	3	0.17	39/143	2
2193	FARSA	Phenylalanyl-tRNA synthetase alpha chain	4	0.17	45/143	2
9255	AIMP1	Aminoacyl tRNA synthase complex-interacting multifunctional protein 1	2	0.17	33/143	2
5832	ALDH18A1	Isoform Short of Delta-1-pyrroline-5-carboxylate synthase	6	0.17	65/143	2
9588	PRDX6	Peroxiredoxin-6	2	0.17	32/143	2
548596	CKMT1A	Isoform 2 of Creatine kinase U-type, mitochondrial	2	0.17	32/143	2
55898	UNC45A	Isoform 2 of Protein unc-45 homolog A	2	0.17	33/143	2
3326	HSP90AB1	Heat shock protein HSP 90-beta	29	0.16	130/143	2
10548	TM9SF1	Transmembrane 9 superfamily member 1	1	0.16	4/143	1
163	AP2B1	Isoform 2 of AP-2 complex subunit beta	3	0.16	42/143	2
142	PARP1	Poly [ADP-ribose] polymerase 1	4	0.16	50/143	2
2194	FASN	Fatty acid synthase	23	0.16	114/143	2
6950	TCP1	T-complex protein 1 subunit alpha	6	0.16	101/143	2
26608	TBL2	Transducin beta-like protein 2	3	0.16	42/143	2
88455	ANKRD13A	Ankyrin repeat domain-containing protein 13A	1	0.16	4/143	1
10694	CCT8	T-complex protein 1 subunit theta	7	0.16	104/143	2
2885	GRB2	Growth factor receptor-bound protein 2	3	0.16	47/143	2
9093	DNAJA3	Isoform 2 of DnaJ homolog subfamily A member 3, mitochondrial	3	0.16	43/143	2
226	ALDOA	Fructose-bisphosphate aldolase A	1	0.16	24/143	2
9377	COX5A	Cytochrome c oxidase subunit 5A, mitochondrial	1	0.16	4/143	1
4733	DRG1	Developmentally-regulated GTP-binding protein 1	2	0.16	34/143	2
9352	TXNL1	Thioredoxin-like protein 1	1	0.16	5/143	1
5431	POLR2B	DNA-directed RNA polymerase II subunit RPB2	7	0.16	64/143	2
23053	KIAA0913	Isoform 2 of Zinc finger SWIM domain-containing protein KIAA0913	1	0.16	4/143	1
5034	P4HB	Protein disulfide-isomerase	5	0.16	54/143	2
51592	TRIM33	Isoform Beta of E3 ubiquitin-protein ligase TRIM33	1	0.16	4/143	1
79896	THNSL1	Threonine synthase-like 1	1	0.16	4/143	1
11213	IRAK3	Interleukin-1 receptor-associated kinase 3	1	0.16	4/143	1
4832	NME3	Nucleoside diphosphate kinase 3	1	0.16	4/143	1
64225	ATL2	Isoform 2 of Atlastin-2	1	0.16	4/143	1
26993	AKAP8L	A-kinase anchor protein 8-like	3	0.16	41/143	2
359948	IRF2BP2	Isoform 2 of Interferon regulatory factor 2-binding protein 2	1	0.16	4/143	1
83985	SPNS1	Isoform 2 of Protein spinster homolog 1	1	0.16	4/143	1
3030	HADHA	Trifunctional enzyme subunit alpha, mitochondrial	4	0.16	49/143	2
5770	PTPN1	Tyrosine-protein phosphatase non-receptor type 1	1	0.16	4/143	1
51400	PPME1	Isoform 2 of Protein phosphatase methylesterase 1	1	0.16	4/143	1
25909	AHCTF1	Isoform 2 of Protein ELYS	1	0.16	4/143	1
2730	GCLM	Glutamate--cysteine ligase regulatory subunit	1	0.16	4/143	1
29101	SSU72	Isoform 2 of RNA polymerase II subunit A C-terminal domain phosphatase SSU72	1	0.16	4/143	1
9475	ROCK2	Rho-associated protein kinase 2	1	0.16	4/143	1
23456	ABCB10	ATP-binding cassette sub-family B member 10, mitochondrial	1	0.16	4/143	1
84295	PHF6	PHD finger protein 6	1	0.16	24/143	2
29796	UQCR10	Cytochrome b-c1 complex subunit 9	1	0.16	4/143	1
84706	GPT2	Alanine aminotransferase 2	1	0.16	4/143	1
22911	WDR47	Isoform 2 of WD repeat-containing protein 47	1	0.16	4/143	1
83481	EPPK1	Epiplakin	2	0.16	34/143	2
55140	ELP3	Isoform 2 of Elongator complex protein 3	1	0.16	4/143	1
29927	SEC61A1	Isoform 3 of Protein transport protein Sec61 subunit alpha isoform 1	1	0.16	25/143	2
26504	CNNM4	Metal transporter CNNM4	1	0.16	4/143	1
51182	HSPA14	Heat shock 70 kDa protein 14	1	0.16	4/143	1
54978	C2orf18	Transmembrane protein C2orf18	1	0.16	4/143	1
4758	NEU1	Sialidase-1	1	0.16	4/143	1
149371	EXOC8	Exocyst complex component 8	1	0.16	4/143	1
10318	TNIP1	Isoform 2 of TNFAIP3-interacting protein 1	1	0.16	4/143	1
8208	CHAF1B	Chromatin assembly factor 1 subunit B	1	0.16	4/143	1
112936	VPS26B	Vacuolar protein sorting-associated protein 26B	1	0.16	4/143	1
7297	TYK2	Non-receptor tyrosine-protein kinase TYK2	1	0.16	4/143	1
8498	RANBP3	Isoform 2 of Ran-binding protein 3	1	0.16	4/143	1
11000	SLC27A3	Long-chain fatty acid transport protein 3	1	0.16	4/143	1
9820	CUL7	Cullin-7	1	0.16	4/143	1
9939	RBM8A	Isoform 2 of RNA-binding protein 8A	1	0.16	25/143	2
7337	UBE3A	Isoform I of Ubiquitin-protein ligase E3A	1	0.16	4/143	1
1025	CDK9	Isoform 2 of Cyclin-dependent kinase 9	1	0.16	4/143	1
5498	PPOX	Protoporphyrinogen oxidase	1	0.16	4/143	1
6242	RTKN	Isoform 2 of Rhotekin	1	0.16	4/143	1
25917	THUMPD3	THUMP domain-containing protein 3	1	0.16	4/143	1
55920	RCC2	Protein RCC2	8	0.15	71/143	2
2618	GART	Trifunctional purine biosynthetic protein adenosine-3	5	0.15	57/143	2
1738	DLD	Dihydrolipoyl dehydrogenase, mitochondrial	5	0.15	59/143	2
476	ATP1A1	Sodium/potassium-transporting ATPase subunit alpha-1	10	0.15	80/143	2
64087	MCCC2	Methylcrotonoyl-CoA carboxylase beta chain, mitochondrial	6	0.15	65/143	2
3309	HSPA5	78 kDa glucose-regulated protein	31	0.15	143/143	2
6421	SFPQ	Splicing factor, proline- and glutamine-rich	6	0.15	64/143	2
22934	RPIA	Ribose-5-phosphate isomerase	1	0.15	5/143	1
506	ATP5B	ATP synthase subunit beta, mitochondrial	9	0.15	77/143	2
4200	ME2	NAD-dependent malic enzyme, mitochondrial	1	0.15	5/143	1
4001	LMNB1	Lamin-B1	1	0.15	26/143	2
3032	HADHB	Trifunctional enzyme subunit beta, mitochondrial	2	0.15	36/143	2
10856	RUVBL2	RuvB-like 2	18	0.15	108/143	2
790	CAD	CAD protein	26	0.15	131/143	2
4522	MTHFD1	C-1-tetrahydrofolate synthase, cytoplasmic	12	0.15	92/143	2
55832	CAND1	Isoform 2 of Cullin-associated NEDD8-dissociated protein 1	1	0.15	26/143	2
80349	WDR61	WD repeat-containing protein 61	2	0.15	37/143	2
8825	LIN7A	Protein lin-7 homolog A	1	0.15	5/143	1
7431	VIM	Vimentin	21	0.15	115/143	2
10720	UGT2B11	UDP-glucuronosyltransferase 2B11	1	0.15	5/143	1
8895	CPNE3	Copine-3	3	0.15	46/143	2
51726	DNAJB11	DnaJ homolog subfamily B member 11	5	0.15	56/143	2
7112	TMPO	Lamina-associated polypeptide 2, isoforms beta/gamma	2	0.15	37/143	2
54084	TSPEAR	Isoform 2 of Protein TSPEAR	1	0.15	5/143	1
10714	POLD3	DNA polymerase delta subunit 3	1	0.15	5/143	1
80222	TARS2	Threonyl-tRNA synthetase, mitochondrial	2	0.15	36/143	2
4174	MCM5	DNA replication licensing factor MCM5	7	0.15	71/143	2
80153	EDC3	Enhancer of mRNA-decapping protein 3	1	0.15	8/143	1
2180	ACSL1	Isoform 2 of Long-chain-fatty-acid--CoA ligase 1	1	0.15	5/143	1
5579	PRKCB	Isoform Beta-II of Protein kinase C beta type	1	0.15	5/143	1
5716	PSMD10	26S proteasome non-ATPase regulatory subunit 10	1	0.15	7/143	1
10857	PGRMC1	Membrane-associated progesterone receptor component 1	3	0.15	46/143	2
3710	ITPR3	Inositol 1,4,5-trisphosphate receptor type 3	1	0.15	26/143	2
4678	NASP	Isoform 3 of Nuclear autoantigenic sperm protein	1	0.15	5/143	1
5879	RAC1	Isoform B of Ras-related C3 botulinum toxin substrate 1	1	0.15	5/143	1
26073	POLDIP2	Polymerase delta-interacting protein 2	4	0.15	53/143	2
1783	DYNC1LI2	Cytoplasmic dynein 1 light intermediate chain 2	1	0.15	5/143	1
8836	GGH	Gamma-glutamyl hydrolase	1	0.15	5/143	1
8725	C19orf2	Isoform 2 of Unconventional prefoldin RPB5 interactor	1	0.15	5/143	1
4893	NRAS	GTPase NRas	1	0.15	5/143	1
3964	LGALS8	Isoform 2 of Galectin-8	1	0.15	5/143	1
22884	WDR37	WD repeat-containing protein 37	1	0.15	5/143	1
23770	FKBP8	Isoform 2 of Peptidyl-prolyl cis-trans isomerase FKBP8	2	0.15	36/143	2
51534	VTA1	Vacuolar protein sorting-associated protein VTA1 homolog	1	0.15	5/143	1
8760	CDS2	Phosphatidate cytidylyltransferase 2	1	0.15	5/143	1
4892	NRAP	Isoform 2 of Nebulin-related-anchoring protein	1	0.15	5/143	1
80227	PAAF1	Isoform 2 of Proteasomal ATPase-associated factor 1	1	0.15	5/143	1
79443	FYCO1	FYVE and coiled-coil domain-containing protein 1	1	0.15	5/143	1
127829	ARL8A	ADP-ribosylation factor-like protein 8A	1	0.15	5/143	1
6272	SORT1	Sortilin	1	0.15	5/143	1
10915	TCERG1	Isoform 2 of Transcription elongation regulator 1	1	0.15	5/143	1
93594	WDR67	Isoform 2 of WD repeat-containing protein 67	1	0.15	5/143	1
56288	PARD3	Isoform 10 of Partitioning defective 3 homolog	1	0.15	5/143	1
124454	EARS2	Probable glutamyl-tRNA synthetase, mitochondrial	1	0.15	5/143	1
1107	CHD3	Isoform 2 of Chromodomain-helicase-DNA-binding protein 3	1	0.15	26/143	2
127018	LYPLAL1	Isoform 2 of Lysophospholipase-like protein 1	1	0.15	5/143	1
7159	TP53BP2	Isoform 2 of Apoptosis-stimulating of p53 protein 2	1	0.15	5/143	1
4677	NARS	Asparaginyl-tRNA synthetase, cytoplasmic	1	0.15	5/143	1
11001	SLC27A2	Very long-chain acyl-CoA synthetase	1	0.15	5/143	1
139285	FAM123B	Isoform 2 of Protein FAM123B	1	0.15	5/143	1
286077	FAM83H	Protein FAM83H	1	0.15	5/143	1
55072	RNF31	Isoform 3 of RING finger protein 31	1	0.15	5/143	1
84864	MINA	Isoform 3 of MYC-induced nuclear antigen	1	0.15	5/143	1
6905	TBCE	Tubulin-specific chaperone E	1	0.15	5/143	1
56888	KCMF1	E3 ubiquitin-protein ligase KCMF1	1	0.15	5/143	1
3716	JAK1	Tyrosine-protein kinase JAK1	1	0.15	5/143	1
64223	MLST8	Isoform 3 of Target of rapamycin complex subunit LST8	1	0.15	5/143	1
25973	PARS2	Probable prolyl-tRNA synthetase, mitochondrial	1	0.15	5/143	1
55621	TRMT1	Isoform 2 of N(2),N(2)-dimethylguanosine tRNA methyltransferase	1	0.15	5/143	1
158	ADSL	Adenylosuccinate lyase	1	0.15	5/143	1
6827	SUPT4H1	Transcription elongation factor SPT4	1	0.15	5/143	1
10768	AHCYL1	Isoform 2 of Putative adenosylhomocysteinase 2	1	0.15	11/143	1
8289	ARID1A	Isoform 2 of AT-rich interactive domain-containing protein 1A	3	0.14	60/143	2
400	ARL1	ADP-ribosylation factor-like protein 1	2	0.14	40/143	2
6921	TCEB1	Transcription elongation factor B polypeptide 1	2	0.14	38/143	2
871	SERPINH1	Serpin H1	7	0.14	76/143	2
7529	YWHAB	Isoform Short of 14-3-3 protein beta/alpha	1	0.14	31/143	2
10598	AHSA1	Activator of 90 kDa heat shock protein ATPase homolog 1	4	0.14	57/143	2
8666	EIF3G	Eukaryotic translation initiation factor 3 subunit G	1	0.14	11/143	1
29894	CPSF1	Cleavage and polyadenylation specificity factor subunit 1	3	0.14	48/143	2
28976	ACAD9	Acyl-CoA dehydrogenase family member 9, mitochondrial	1	0.14	10/143	1
4676	NAP1L4	Nucleosome assembly protein 1-like 4	1	0.14	28/143	2
23543	RBFOX2	Isoform 6 of RNA binding protein fox-1 homolog 2	1	0.14	28/143	2
51441	YTHDF2	Isoform 2 of YTH domain family protein 2	2	0.14	38/143	2
6184	RPN1	Dolichyl-diphosphooligosaccharide--protein glycosyltransferase subunit 1	3	0.14	48/143	2
7317	UBA1	Ubiquitin-like modifier-activating enzyme 1	3	0.14	48/143	2
5352	PLOD2	Isoform 2 of Procollagen-lysine,2-oxoglutarate 5-dioxygenase 2	2	0.14	38/143	2
9328	GTF3C5	Isoform 2 of General transcription factor 3C polypeptide 5	2	0.14	38/143	2
1152	CKB	Creatine kinase B-type	2	0.14	39/143	2
1639	DCTN1	Isoform p135 of Dynactin subunit 1	1	0.14	28/143	2
5110	PCMT1	Isoform 2 of Protein-L-isoaspartate(D-aspartate) O-methyltransferase	7	0.14	74/143	2
9329	GTF3C4	General transcription factor 3C polypeptide 4	2	0.14	40/143	2
64943	NT5DC2	Uncharacterized protein	3	0.14	47/143	2
1968	EIF2S3	Eukaryotic translation initiation factor 2 subunit 3	2	0.14	39/143	2
6576	SLC25A1	Tricarboxylate transport protein, mitochondrial	1	0.14	28/143	2
219	ALDH1B1	Aldehyde dehydrogenase X, mitochondrial	4	0.14	60/143	2
5245	PHB	Prohibitin	1	0.14	27/143	2
8402	SLC25A11	Mitochondrial 2-oxoglutarate/malate carrier protein	2	0.14	38/143	2
3832	KIF11	Kinesin-like protein KIF11	1	0.14	7/143	1
6566	SLC16A1	Monocarboxylate transporter 1	2	0.13	41/143	2
9131	AIFM1	Isoform 3 of Apoptosis-inducing factor 1, mitochondrial	14	0.13	112/143	2
10606	PAICS	Isoform 2 of Multifunctional protein ADE2	2	0.13	44/143	2
10260	DENND4A	C-myc promoter-binding protein	1	0.13	6/143	1
161	AP2A2	Isoform 2 of AP-2 complex subunit alpha-2	2	0.13	41/143	2
4799	NFX1	Isoform 2 of Transcriptional repressor NF-X1	1	0.13	6/143	1
56829	ZC3HAV1	Zinc finger CCCH-type antiviral protein 1	4	0.13	58/143	2
7533	YWHAH	14-3-3 protein eta	1	0.13	33/143	2
8607	RUVBL1	RuvB-like 1	9	0.13	93/143	2
10165	SLC25A13	Calcium-binding mitochondrial carrier protein Aralar2	2	0.13	41/143	2
93323	HAUS8	Isoform 2 of HAUS augmin-like complex subunit 8	1	0.13	6/143	1
11100	HNRNPUL1	Isoform 2 of Heterogeneous nuclear ribonucleoprotein U-like protein 1	22	0.13	143/143	2
5130	PCYT1A	Choline-phosphate cytidylyltransferase A	1	0.13	6/143	1
23524	SRRM2	Serine/arginine repetitive matrix protein 2	3	0.13	65/143	2
10294	DNAJA2	DnaJ homolog subfamily A member 2	7	0.13	79/143	2
509	ATP5C1	Isoform Heart of ATP synthase subunit gamma, mitochondrial	4	0.13	61/143	2
2950	GSTP1	Glutathione S-transferase P	1	0.13	31/143	2
4697	NDUFA4	NADH dehydrogenase [ubiquinone] 1 alpha subcomplex subunit 4	1	0.13	29/143	2
682	BSG	Isoform 2 of Basigin	2	0.13	43/143	2
10575	CCT4	T-complex protein 1 subunit delta	6	0.13	114/143	2
27238	GPKOW	G patch domain and KOW motifs-containing protein	1	0.13	6/143	1
54832	VPS13C	Isoform 2 of Vacuolar protein sorting-associated protein 13C	1	0.13	6/143	1
23224	SYNE2	Isoform 2 of Nesprin-2	1	0.13	16/143	1
29789	OLA1	Obg-like ATPase 1	3	0.13	50/143	2
84263	HSDL2	Isoform 2 of Hydroxysteroid dehydrogenase-like protein 2	2	0.13	43/143	2
5445	PON2	Isoform 1 of Serum paraoxonase/arylesterase 2	1	0.13	6/143	1
6737	TRIM21	Isoform 2 of E3 ubiquitin-protein ligase TRIM21	2	0.13	42/143	2
5189	PEX1	Peroxisome biogenesis factor 1	1	0.13	6/143	1
23528	ZNF281	Zinc finger protein 281	1	0.13	6/143	1
55086	CXorf57	Isoform 2 of Uncharacterized protein CXorf57	1	0.13	6/143	1
10059	DNM1L	Isoform 2 of Dynamin-1-like protein	1	0.13	6/143	1
9632	SEC24C	Protein transport protein Sec24C	3	0.13	51/143	2
1314	COPA	Isoform 2 of Coatomer subunit alpha	3	0.13	51/143	2
57448	BIRC6	Baculoviral IAP repeat-containing protein 6	1	0.13	6/143	1
81608	FIP1L1	Isoform 3 of Pre-mRNA 3'-end-processing factor FIP1	2	0.13	42/143	2
2275	FHL3	Four and a half LIM domains protein 3	1	0.13	6/143	1
10313	RTN3	Isoform 2 of Reticulon-3	1	0.13	6/143	1
57665	RDH14	Retinol dehydrogenase 14	1	0.13	6/143	1
4076	CAPRIN1	Isoform 2 of Caprin-1	1	0.13	85/143	2
1211	CLTA	Isoform Non-brain of Clathrin light chain A	2	0.13	41/143	2
55740	ENAH	Isoform 2 of Protein enabled homolog	1	0.13	6/143	1
5985	RFC5	Replication factor C subunit 5	2	0.13	44/143	2
10213	PSMD14	26S proteasome non-ATPase regulatory subunit 14	1	0.13	13/143	1
23759	PPIL2	Isoform 2 of Peptidyl-prolyl cis-trans isomerase-like 2	1	0.13	6/143	1
10180	RBM6	RNA-binding protein 6	1	0.13	6/143	1
51079	NDUFA13	NADH dehydrogenase [ubiquinone] 1 alpha subcomplex subunit 13	1	0.13	6/143	1
55596	ZCCHC8	Zinc finger CCHC domain-containing protein 8	1	0.13	29/143	2
9861	PSMD6	26S proteasome non-ATPase regulatory subunit 6	1	0.13	11/143	1
23607	CD2AP	CD2-associated protein	1	0.13	6/143	1
55755	CDK5RAP2	Isoform 2 of CDK5 regulatory subunit-associated protein 2	1	0.13	6/143	1
23011	RAB21	Ras-related protein Rab-21	1	0.13	6/143	1
5965	RECQL	ATP-dependent DNA helicase Q1	1	0.13	6/143	1
5167	ENPP1	Ectonucleotide pyrophosphatase/phosphodiesterase family member 1	1	0.13	6/143	1
64854	USP46	Isoform 2 of Ubiquitin carboxyl-terminal hydrolase 46	1	0.13	6/143	1
6645	SNTB2	Isoform 2 of Beta-2-syntrophin	1	0.13	6/143	1
124801	LSM12	Isoform 2 of Protein LSM12 homolog	1	0.13	31/143	2
10013	HDAC6	Histone deacetylase 6	1	0.13	6/143	1
4026	LPP	Lipoma-preferred partner	1	0.13	6/143	1
301	ANXA1	Annexin A1	1	0.13	6/143	1
84340	GFM2	Isoform 2 of Ribosome-releasing factor 2, mitochondrial	1	0.13	6/143	1
9922	IQSEC1	IQ motif and SEC7 domain-containing protein 1	1	0.13	6/143	1
9052	GPRC5A	Retinoic acid-induced protein 3	1	0.13	6/143	1
22870	PPP6R1	Serine/threonine-protein phosphatase 6 regulatory subunit 1	1	0.13	6/143	1
5917	RARS	Isoform Monomeric of Arginyl-tRNA synthetase, cytoplasmic	3	0.12	56/143	2
391634	HSP90AB2P	Putative heat shock protein HSP 90-beta 2	5	0.12	70/143	2
10928	RALBP1	RalA-binding protein 1	1	0.12	7/143	1
3305	HSPA1L	Heat shock 70 kDa protein 1-like	19	0.12	139/143	2
1736	DKC1	H/ACA ribonucleoprotein complex subunit 4	1	0.12	41/143	2
191	AHCY	Adenosylhomocysteinase	3	0.12	98/143	2
1642	DDB1	DNA damage-binding protein 1	8	0.12	96/143	2
3313	HSPA9	Stress-70 protein, mitochondrial	20	0.12	143/143	2
22824	HSPA4L	Heat shock 70 kDa protein 4L	6	0.12	81/143	2
3959	LGALS3BP	Galectin-3-binding protein	18	0.12	135/143	2
472	ATM	Serine-protein kinase ATM	1	0.12	7/143	1
5709	PSMD3	26S proteasome non-ATPase regulatory subunit 3	2	0.12	50/143	1
5162	PDHB	Isoform 2 of Pyruvate dehydrogenase E1 component subunit beta, mitochondrial	4	0.12	65/143	2
2665	GDI2	Rab GDP dissociation inhibitor beta	1	0.12	16/143	1
103	ADAR	Isoform 2 of Double-stranded RNA-specific adenosine deaminase	3	0.12	55/143	2
58498	MYL7	Myosin regulatory light chain 2, atrial isoform	1	0.12	7/143	1
9188	DDX21	Nucleolar RNA helicase 2	16	0.12	131/143	2
3301	DNAJA1	DnaJ homolog subfamily A member 1	11	0.12	109/143	2
5209	PFKFB3	Isoform 2 of 6-phosphofructo-2-kinase/fructose-2,6-biphosphatase 3	1	0.12	7/143	1
3857	KRT9	Keratin, type I cytoskeletal 9	11	0.12	120/143	2
1072	CFL1	Cofilin-1	2	0.12	46/143	2
9559	VPS26A	Vacuolar protein sorting-associated protein 26A	1	0.12	7/143	1
7284	TUFM	Elongation factor Tu, mitochondrial	13	0.12	113/143	2
5073	PARN	Poly(A)-specific ribonuclease PARN	1	0.12	7/143	1
4670	HNRNPM	Isoform 2 of Heterogeneous nuclear ribonucleoprotein M	16	0.12	130/143	2
5564	PRKAB1	5'-AMP-activated protein kinase subunit beta-1	1	0.12	7/143	1
3796	KIF2A	Isoform 1 of Kinesin-like protein KIF2A	1	0.12	33/143	2
7037	TFRC	Transferrin receptor protein 1	2	0.12	14/143	1
57095	PITHD1	Isoform 2 of PITH domain-containing protein 1	1	0.12	7/143	1
8454	CUL1	Cullin-1	1	0.12	18/143	1
5094	PCBP2	Poly(rC)-binding protein 2	4	0.12	64/143	2
1915	EEF1A1	Elongation factor 1-alpha 1	14	0.12	142/143	2
5518	PPP2R1A	Serine/threonine-protein phosphatase 2A 65 kDa regulatory subunit A alpha isoform	3	0.12	65/143	2
2975	GTF3C1	Isoform 2 of General transcription factor 3C polypeptide 1	1	0.12	36/143	2
51566	ARMCX3	Armadillo repeat-containing X-linked protein 3	1	0.12	7/143	1
6500	SKP1	S-phase kinase-associated protein 1	3	0.12	59/143	1
23331	TTC28	Tetratricopeptide repeat protein 28	2	0.12	14/143	1
9320	TRIP12	Probable E3 ubiquitin-protein ligase TRIP12	1	0.12	16/143	1
125228	C18orf19	Uncharacterized protein C18orf19	1	0.12	7/143	1
55622	TTC27	Tetratricopeptide repeat protein 27	1	0.12	7/143	1
157769	FAM91A1	Protein FAM91A1	1	0.12	7/143	1
1656	DDX6	Probable ATP-dependent RNA helicase DDX6	3	0.12	71/143	2
8533	COPS3	COP9 signalosome complex subunit 3	1	0.12	7/143	1
55127	HEATR1	HEAT repeat-containing protein 1	1	0.12	7/143	1
55250	ELP2	Isoform 2 of Elongator complex protein 2	1	0.12	7/143	1
57122	NUP107	Nuclear pore complex protein Nup107	1	0.12	32/143	2
5713	PSMD7	26S proteasome non-ATPase regulatory subunit 7	1	0.12	17/143	1
26999	CYFIP2	Isoform 2 of Cytoplasmic FMR1-interacting protein 2	1	0.12	7/143	1
51366	UBR5	E3 ubiquitin-protein ligase UBR5	1	0.12	33/143	2
5230	PGK1	Phosphoglycerate kinase 1	1	0.12	7/143	1
57674	RNF213	Uncharacterized protein	2	0.12	15/143	1
83657	DYNLRB2	Dynein light chain roadblock-type 2	1	0.12	7/143	1
5471	PPAT	Amidophosphoribosyltransferase	1	0.12	7/143	1
79109	MAPKAP1	Isoform 2 of Target of rapamycin complex 2 subunit MAPKAP1	1	0.12	7/143	1
1487	CTBP1	C-terminal-binding protein 1	1	0.12	7/143	1
29925	GMPPB	Isoform 2 of Mannose-1-phosphate guanyltransferase beta	1	0.12	7/143	1
261726	TIPRL	TIP41-like protein	1	0.12	7/143	1
29105	C16orf80	UPF0468 protein C16orf80	1	0.12	7/143	1
80232	WDR26	Isoform 2 of WD repeat-containing protein 26	1	0.12	12/143	1
5894	RAF1	Isoform 2 of RAF proto-oncogene serine/threonine-protein kinase	1	0.12	7/143	1
283373	ANKRD52	Serine/threonine-protein phosphatase 6 regulatory ankyrin repeat subunit C	1	0.12	7/143	1
8573	CASK	Isoform 2 of Peripheral plasma membrane protein CASK	1	0.12	9/143	1
23380	SRGAP2	SLIT-ROBO Rho GTPase-activating protein 2	1	0.12	7/143	1
5052	PRDX1	Peroxiredoxin-1	15	0.11	137/143	2
4141	MARS	Methionyl-tRNA synthetase, cytoplasmic	2	0.11	49/143	2
3310	HSPA6	Heat shock 70 kDa protein 6	13	0.11	128/143	2
4841	NONO	Non-POU domain-containing octamer-binding protein	8	0.11	104/143	2
6499	SKIV2L	Helicase SKI2W	2	0.11	17/143	1
8570	KHSRP	Isoform 2 of Far upstream element-binding protein 2	12	0.11	124/143	2
47	ACLY	ATP-citrate synthase	3	0.11	63/143	2
8879	SGPL1	Sphingosine-1-phosphate lyase 1	2	0.11	17/143	1
3308	HSPA4	Heat shock 70 kDa protein 4	10	0.11	116/143	2
513	ATP5D	ATP synthase subunit delta, mitochondrial	1	0.11	8/143	1
92609	TIMM50	Isoform 2 of Mitochondrial import inner membrane translocase subunit TIM50	4	0.11	68/143	2
498	ATP5A1	ATP synthase subunit alpha, mitochondrial	12	0.11	118/143	2
5577	PRKAR2B	cAMP-dependent protein kinase type II-beta regulatory subunit	1	0.11	8/143	1
54888	NSUN2	tRNA (cytosine(34)-C(5))-methyltransferase	4	0.11	70/143	2
6993	DYNLT1	Dynein light chain Tctex-type 1	1	0.11	8/143	1
23041	MON2	Isoform 2 of Protein MON2 homolog	1	0.11	8/143	1
5478	PPIA	Peptidyl-prolyl cis-trans isomerase A	5	0.11	77/143	2
57655	GRAMD1A	Isoform 2 of GRAM domain-containing protein 1A	1	0.11	9/143	1
6605	SMARCE1	Isoform 2 of SWI/SNF-related matrix-associated actin-dependent regulator of chromatin subfamily E member 1	2	0.11	51/143	2
5315	PKM2	Pyruvate kinase isozymes M1/M2	9	0.11	114/143	2
90861	HN1L	Isoform 2 of Hematological and neurological expressed 1-like protein	1	0.11	9/143	1
10493	VAT1	Synaptic vesicle membrane protein VAT-1 homolog	1	0.11	9/143	1
51602	NOP58	Nucleolar protein 58	3	0.11	59/143	2
253260	RICTOR	Isoform 3 of Rapamycin-insensitive companion of mTOR	1	0.11	8/143	1
64601	VPS16	Vacuolar protein sorting-associated protein 16 homolog	1	0.11	8/143	1
1020	CDK5	Cyclin-dependent kinase 5	1	0.11	9/143	1
5719	PSMD13	Isoform 2 of 26S proteasome non-ATPase regulatory subunit 13	1	0.11	18/143	1
9738	CP110	Isoform 2 of Centrosomal protein CP110	1	0.11	8/143	1
5520	PPP2R2A	Serine/threonine-protein phosphatase 2A 55 kDa regulatory subunit B alpha isoform	4	0.11	69/143	2
3728	JUP	Junction plakoglobin	2	0.11	55/143	2
91754	NEK9	Serine/threonine-protein kinase Nek9	1	0.11	9/143	1
23435	TARDBP	Isoform 2 of TAR DNA-binding protein 43	3	0.11	60/143	2
5718	PSMD12	26S proteasome non-ATPase regulatory subunit 12	1	0.11	22/143	1
6119	RPA3	Replication protein A 14 kDa subunit	1	0.11	9/143	1
9184	BUB3	Isoform 2 of Mitotic checkpoint protein BUB3	2	0.11	52/143	2
3843	IPO5	Isoform 3 of Importin-5	1	0.11	35/143	2
2697	GJA1	Gap junction alpha-1 protein	1	0.11	9/143	1
5204	PFDN5	Prefoldin subunit 5	1	0.11	8/143	1
4809	NHP2L1	NHP2-like protein 1	1	0.11	35/143	2
6774	STAT3	Isoform Del-701 of Signal transducer and activator of transcription 3	1	0.11	9/143	1
8487	SIP1	Isoform 2 of Survival of motor neuron protein-interacting protein 1	1	0.11	8/143	1
51164	DCTN4	Isoform 2 of Dynactin subunit 4	1	0.11	9/143	1
7534	YWHAZ	14-3-3 protein zeta/delta	2	0.11	70/143	2
55308	DDX19A	ATP-dependent RNA helicase DDX19A	1	0.11	9/143	1
6728	SRP19	Signal recognition particle 19 kDa protein	1	0.11	8/143	1
128239	IQGAP3	Ras GTPase-activating-like protein IQGAP3	2	0.11	18/143	1
539	ATP5O	ATP synthase subunit O, mitochondrial	1	0.11	35/143	2
51654	CDK5RAP1	Isoform 2 of CDK5 regulatory subunit-associated protein 1	1	0.11	9/143	1
2071	ERCC3	TFIIH basal transcription factor complex helicase XPB subunit	1	0.11	8/143	1
60386	SLC25A19	Mitochondrial thiamine pyrophosphate carrier	1	0.11	9/143	1
7332	UBE2L3	Ubiquitin-conjugating enzyme E2 L3	1	0.11	8/143	1
23654	PLXNB2	Plexin-B2	1	0.11	9/143	1
6767	ST13	Hsc70-interacting protein	1	0.11	9/143	1
64423	INF2	Isoform 2 of Inverted formin-2	1	0.11	9/143	1
9793	CKAP5	Isoform 2 of Cytoskeleton-associated protein 5	1	0.11	9/143	1
5717	PSMD11	26S proteasome non-ATPase regulatory subunit 11	1	0.11	22/143	1
874	CBR3	Carbonyl reductase [NADPH] 3	1	0.11	8/143	1
6293	VPS52	Vacuolar protein sorting-associated protein 52 homolog	1	0.11	8/143	1
1808	DPYSL2	Dihydropyrimidinase-related protein 2	1	0.11	9/143	1
81887	LAS1L	Isoform 2 of Protein LAS1 homolog	1	0.11	34/143	2
4711	NDUFB5	NADH dehydrogenase [ubiquinone] 1 beta subcomplex subunit 5, mitochondrial	1	0.11	10/143	1
64320	RNF25	E3 ubiquitin-protein ligase RNF25	1	0.11	8/143	1
10424	PGRMC2	Membrane-associated progesterone receptor component 2	1	0.11	9/143	1
1856	DVL2	Segment polarity protein dishevelled homolog DVL-2	1	0.11	9/143	1
9882	TBC1D4	Isoform 2 of TBC1 domain family member 4	1	0.11	8/143	1
4928	NUP98	Isoform 5 of Nuclear pore complex protein Nup98-Nup96	1	0.11	18/143	1
56270	WDR45L	WD repeat domain phosphoinositide-interacting protein 3	1	0.11	8/143	1
11214	AKAP13	Isoform 2 of A-kinase anchor protein 13	1	0.11	8/143	1
23190	UBXN4	UBX domain-containing protein 4	1	0.11	8/143	1
80324	PUS1	Isoform 2 of tRNA pseudouridine synthase A, mitochondrial	1	0.11	8/143	1
9517	SPTLC2	Serine palmitoyltransferase 2	1	0.11	8/143	1
23066	CAND2	Isoform 2 of Cullin-associated NEDD8-dissociated protein 2	1	0.11	9/143	1
1522	CTSZ	Cathepsin Z	1	0.11	9/143	1
11059	WWP1	Isoform 3 of NEDD4-like E3 ubiquitin-protein ligase WWP1	1	0.11	9/143	1
55970	GNG12	Guanine nucleotide-binding protein G(I)/G(S)/G(O) subunit gamma-12	1	0.11	8/143	1
57606	SLAIN2	SLAIN motif-containing protein 2	1	0.11	9/143	1
4140	MARK3	Isoform 2 of MAP/microtubule affinity-regulating kinase 3	1	0.11	22/143	1
10489	LRRC41	Isoform 3 of Leucine-rich repeat-containing protein 41	1	0.11	9/143	1
10844	TUBGCP2	Gamma-tubulin complex component 2	1	0.11	8/143	1
51181	DCXR	L-xylulose reductase	1	0.11	8/143	1
2997	GYS1	Glycogen [starch] synthase, muscle	1	0.11	9/143	1
1496	CTNNA2	Isoform 2 of Catenin alpha-2	1	0.11	8/143	1
64282	PAPD5	Isoform 3 of PAP-associated domain-containing protein 5	1	0.11	9/143	1
2040	STOM	Erythrocyte band 7 integral membrane protein	1	0.11	9/143	1
4650	MYO9B	Isoform Short of Myosin-IXb	1	0.10	11/143	1
3880	KRT19	Keratin, type I cytoskeletal 19	2	0.10	21/143	1
10549	PRDX4	Peroxiredoxin-4	5	0.10	90/143	2
5064	PALM	Isoform 2 of Paralemmin	1	0.10	10/143	1
3848	KRT1	Keratin, type II cytoskeletal 1	12	0.10	138/143	2
10483	SEC23B	Protein transport protein Sec23B	2	0.10	53/143	2
23513	SCRIB	Isoform 2 of Protein scribble homolog	1	0.10	22/143	1
5682	PSMA1	Isoform Long of Proteasome subunit alpha type-1	1	0.10	10/143	1
10291	SF3A1	Splicing factor 3A subunit 1	1	0.10	25/143	1
6881	TAF10	Transcription initiation factor TFIID subunit 10	1	0.10	10/143	1
4691	NCL	Nucleolin	14	0.10	141/143	2
10971	YWHAQ	14-3-3 protein theta	3	0.10	88/143	2
293	SLC25A6	ADP/ATP translocase 3	6	0.10	96/143	2
8668	EIF3I	Eukaryotic translation initiation factor 3 subunit I	1	0.10	40/143	1
23019	CNOT1	CCR4-NOT transcription complex subunit 1	2	0.10	22/143	1
166378	SPATA5	Spermatogenesis-associated protein 5	1	0.10	10/143	1
5250	SLC25A3	Isoform B of Phosphate carrier protein, mitochondrial	4	0.10	81/143	2
29109	FHOD1	FH1/FH2 domain-containing protein 1	1	0.10	11/143	1
811	CALR	Calreticulin	1	0.10	11/143	1
9775	EIF4A3	Eukaryotic initiation factor 4A-III	2	0.10	56/143	2
26227	PHGDH	D-3-phosphoglycerate dehydrogenase	5	0.10	87/143	2
1981	EIF4G1	Isoform B of Eukaryotic translation initiation factor 4 gamma 1	1	0.10	29/143	1
2782	GNB1	Guanine nucleotide-binding protein G(I)/G(S)/G(T) subunit beta-1	1	0.10	39/143	2
79833	GEMIN6	Gem-associated protein 6	1	0.10	10/143	1
79944	L2HGDH	Isoform 2 of L-2-hydroxyglutarate dehydrogenase, mitochondrial	1	0.10	10/143	1
9735	KNTC1	Kinetochore-associated protein 1	1	0.10	10/143	1
57609	DIP2B	Disco-interacting protein 2 homolog B	1	0.10	10/143	1
55165	CEP55	Isoform 2 of Centrosomal protein of 55 kDa	1	0.10	10/143	1
8621	CDK13	Isoform 2 of Cyclin-dependent kinase 13	1	0.10	10/143	1
10787	NCKAP1	Isoform 2 of Nck-associated protein 1	1	0.10	11/143	1
5715	PSMD9	Isoform p27-S of 26S proteasome non-ATPase regulatory subunit 9	1	0.10	10/143	1
7371	UCK2	Uridine-cytidine kinase 2	1	0.10	10/143	1
5780	PTPN9	Tyrosine-protein phosphatase non-receptor type 9	1	0.10	10/143	1
2181	ACSL3	Long-chain-fatty-acid--CoA ligase 3	2	0.10	23/143	1
4085	MAD2L1	Mitotic spindle assembly checkpoint protein MAD2A	1	0.10	10/143	1
133686	C5orf33	Isoform 2 of UPF0465 protein C5orf33	1	0.10	10/143	1
10961	ERP29	Endoplasmic reticulum resident protein 29	1	0.10	11/143	1
8517	IKBKG	Isoform 2 of NF-kappa-B essential modulator	1	0.10	11/143	1
1678	TIMM8A	Mitochondrial import inner membrane translocase subunit Tim8 A	1	0.10	11/143	1
5116	PCNT	Isoform 2 of Pericentrin	1	0.10	10/143	1
23464	GCAT	2-amino-3-ketobutyrate coenzyme A ligase, mitochondrial	1	0.10	10/143	1
23352	UBR4	Isoform 2 of E3 ubiquitin-protein ligase UBR4	1	0.10	10/143	1
9044	BTAF1	TATA-binding protein-associated factor 172	1	0.10	10/143	1
25804	LSM4	U6 snRNA-associated Sm-like protein LSm4	1	0.10	13/143	1
28987	NOB1	RNA-binding protein NOB1	1	0.10	11/143	1
8318	CDC45	Cell division control protein 45 homolog	1	0.10	11/143	1
30001	ERO1L	ERO1-like protein alpha	1	0.10	11/143	1
5631	PRPS1	Ribose-phosphate pyrophosphokinase 1	1	0.10	11/143	1
57568	SIPA1L2	Isoform 2 of Signal-induced proliferation-associated 1-like protein 2	1	0.10	10/143	1
8526	DGKE	Diacylglycerol kinase epsilon	1	0.10	10/143	1
3428	IFI16	Isoform 2 of Gamma-interferon-inducible protein 16	1	0.10	10/143	1
9589	WTAP	Pre-mRNA-splicing regulator WTAP	1	0.10	10/143	1
5442	POLRMT	DNA-directed RNA polymerase, mitochondrial	2	0.10	53/143	2
8661	EIF3A	Eukaryotic translation initiation factor 3 subunit A	1	0.10	48/143	1
1499	CTNNB1	Catenin beta-1	1	0.10	11/143	1
80305	TRABD	TraB domain-containing protein	1	0.10	10/143	1
5936	RBM4	RNA-binding protein 4	1	0.10	37/143	2
5906	RAP1A	Ras-related protein Rap-1A	1	0.10	11/143	1
23122	CLASP2	CLIP-associating protein 2	1	0.10	10/143	1
54814	QPCTL	Glutaminyl-peptide cyclotransferase-like protein	1	0.10	10/143	1
4904	YBX1	Nuclease-sensitive element-binding protein 1	9	0.09	132/143	2
2521	FUS	Isoform Short of RNA-binding protein FUS	11	0.09	143/143	2
1660	DHX9	ATP-dependent RNA helicase A	10	0.09	142/143	2
54431	DNAJC10	DnaJ homolog subfamily C member 10	10	0.09	137/143	2
7314	UBB	Polyubiquitin-B	8	0.09	135/143	2
30844	EHD4	EH domain-containing protein 4	1	0.09	13/143	1
23223	RRP12	Isoform 2 of RRP12-like protein	1	0.09	43/143	2
54915	YTHDF1	YTH domain family protein 1	1	0.09	13/143	1
821	CANX	Calnexin	1	0.09	45/143	2
152007	GLIPR2	Golgi-associated plant pathogenesis-related protein 1	1	0.09	13/143	1
7514	XPO1	Exportin-1	1	0.09	42/143	2
8650	NUMB	Isoform 2 of Protein numb homolog	1	0.09	12/143	1
10155	TRIM28	Transcription intermediary factor 1-beta	6	0.09	104/143	2
10808	HSPH1	Isoform Beta of Heat shock protein 105 kDa	5	0.09	99/143	2
7520	XRCC5	X-ray repair cross-complementing protein 5	3	0.09	71/143	2
51605	TRMT6	Isoform 2 of tRNA (adenine-N(1)-)-methyltransferase non-catalytic subunit TRM6	1	0.09	14/143	1
4976	OPA1	Isoform 2 of Dynamin-like 120 kDa protein, mitochondrial	2	0.09	24/143	1
55854	ZC3H15	Zinc finger CCCH domain-containing protein 15	1	0.09	14/143	1
3861	KRT14	Keratin, type I cytoskeletal 14	2	0.09	97/143	2
54788	DNAJB12	Isoform 2 of DnaJ homolog subfamily B member 12	1	0.09	12/143	1
1717	DHCR7	7-dehydrocholesterol reductase	1	0.09	14/143	1
2597	GAPDH	Glyceraldehyde-3-phosphate dehydrogenase	7	0.09	114/143	2
283742	FAM98B	Uncharacterized protein	2	0.09	60/143	2
3187	HNRNPH1	Heterogeneous nuclear ribonucleoprotein H	10	0.09	142/143	2
51199	NIN	Isoform 3 of Ninein	1	0.09	15/143	1
5093	PCBP1	Poly(rC)-binding protein 1	5	0.09	95/143	2
3190	HNRNPK	Isoform 2 of Heterogeneous nuclear ribonucleoprotein K	10	0.09	143/143	2
3840	KPNA4	Importin subunit alpha-4	1	0.09	13/143	1
55705	IPO9	Importin-9	1	0.09	12/143	1
23078	KIAA0564	Isoform 3 of Uncharacterized protein KIAA0564	1	0.09	14/143	1
996	CDC27	Cell division cycle protein 27 homolog	1	0.09	14/143	1
10992	SF3B2	Splicing factor 3B subunit 2	1	0.09	52/143	2
5687	PSMA6	Proteasome subunit alpha type-6	1	0.09	14/143	1
64215	DNAJC1	DnaJ homolog subfamily C member 1	1	0.09	13/143	1
10212	DDX39A	ATP-dependent RNA helicase DDX39A	4	0.09	83/143	2
5571	PRKAG1	5'-AMP-activated protein kinase subunit gamma-1	1	0.09	12/143	1
372	ARCN1	Coatomer subunit delta	1	0.09	13/143	1
25797	QPCT	Isoform 2 of Glutaminyl-peptide cyclotransferase	3	0.09	76/143	2
11315	PARK7	Protein DJ-1	1	0.09	13/143	1
1984	EIF5A	Isoform 2 of Eukaryotic translation initiation factor 5A-1	4	0.09	86/143	2
6607	SMN2	Isoform SMN-delta5 of Survival motor neuron protein	2	0.09	27/143	1
10528	NOP56	Nucleolar protein 56	2	0.09	63/143	2
8663	EIF3C	Eukaryotic translation initiation factor 3 subunit C	1	0.09	42/143	1
55696	RBM22	Isoform 2 of Pre-mRNA-splicing factor RBM22	1	0.09	12/143	1
54495	TMX3	Protein disulfide-isomerase TMX3	1	0.09	12/143	1
1508	CTSB	Cathepsin B	1	0.09	13/143	1
4000	LMNA	Isoform C of Prelamin-A/C	2	0.09	25/143	1
57187	THOC2	THO complex subunit 2	1	0.09	12/143	1
4144	MAT2A	S-adenosylmethionine synthase isoform type-2	1	0.09	41/143	2
28973	MRPS18B	28S ribosomal protein S18b, mitochondrial	1	0.09	43/143	2
1029	CDKN2A	Cyclin-dependent kinase inhibitor 2A, isoforms 1/2/3	3	0.09	42/143	2
8815	BANF1	Barrier-to-autointegration factor	1	0.09	15/143	1
5793	PTPRG	Isoform 2 of Receptor-type tyrosine-protein phosphatase gamma	1	0.09	14/143	1
9867	PJA2	Isoform 2 of E3 ubiquitin-protein ligase Praja-2	1	0.09	12/143	1
55218	EXD2	Exonuclease 3'-5' domain-containing protein 2	1	0.09	12/143	1
8665	EIF3F	Eukaryotic translation initiation factor 3 subunit F	1	0.09	45/143	1
29920	PYCR2	Pyrroline-5-carboxylate reductase 2	1	0.09	12/143	1
5814	PURB	Transcriptional activator protein Pur-beta	1	0.09	12/143	1
10611	PDLIM5	Isoform 4 of PDZ and LIM domain protein 5	1	0.09	12/143	1
54584	GNB1L	Guanine nucleotide-binding protein subunit beta-like protein 1	1	0.09	14/143	1
23636	NUP62	Nuclear pore glycoprotein p62	1	0.09	18/143	1
8260	NAA10	N-alpha-acetyltransferase 10, NatA catalytic subunit	1	0.09	12/143	1
51747	LUC7L3	Luc7-like protein 3	2	0.09	62/143	2
3835	KIF22	Kinesin-like protein KIF22	1	0.09	13/143	1
5033	P4HA1	Isoform 2 of Prolyl 4-hydroxylase subunit alpha-1	1	0.09	42/143	2
10142	AKAP9	Isoform 2 of A-kinase anchor protein 9	1	0.09	14/143	1
56243	KIAA1217	Isoform 2 of Sickle tail protein homolog	2	0.09	24/143	1
9554	SEC22B	Vesicle-trafficking protein SEC22b	1	0.09	13/143	1
57572	DOCK6	Dedicator of cytokinesis protein 6	1	0.09	14/143	1
10262	SF3B4	Splicing factor 3B subunit 4	1	0.09	43/143	2
29926	GMPPA	Isoform 2 of Mannose-1-phosphate guanyltransferase alpha	1	0.09	12/143	1
51072	MEMO1	Isoform 2 of Protein MEMO1	1	0.09	13/143	1
3476	IGBP1	Immunoglobulin-binding protein 1	1	0.09	14/143	1
490	ATP2B1	Isoform A of Plasma membrane calcium-transporting ATPase 1	1	0.09	14/143	1
23646	PLD3	Phospholipase D3	1	0.09	13/143	1
27429	HTRA2	Isoform 2 of Serine protease HTRA2, mitochondrial	1	0.09	12/143	1
5286	PIK3C2A	Phosphatidylinositol-4-phosphate 3-kinase C2 domain-containing subunit alpha	1	0.09	12/143	1
57505	AARS2	Alanyl-tRNA synthetase, mitochondrial	1	0.09	12/143	1
118	ADD1	Isoform 2 of Alpha-adducin	1	0.09	12/143	1
5692	PSMB4	Proteasome subunit beta type-4	1	0.09	12/143	1
8148	TAF15	Isoform Short of TATA-binding protein-associated factor 2N	8	0.08	134/143	2
10131	TRAP1	Heat shock protein 75 kDa, mitochondrial	6	0.08	119/143	2
6390	SDHB	Succinate dehydrogenase [ubiquinone] iron-sulfur subunit, mitochondrial	2	0.08	67/143	2
5347	PLK1	Serine/threonine-protein kinase PLK1	1	0.08	16/143	1
10484	SEC23A	Protein transport protein Sec23A	6	0.08	113/143	2
1937	EEF1G	Elongation factor 1-gamma	4	0.08	99/143	2
10092	ARPC5	Isoform 2 of Actin-related protein 2/3 complex subunit 5	1	0.08	16/143	1
81873	ARPC5L	Actin-related protein 2/3 complex subunit 5-like protein	1	0.08	16/143	1
2773	GNAI3	Guanine nucleotide-binding protein G(k) subunit alpha	2	0.08	30/143	1
6154	RPL26	60S ribosomal protein L26	3	0.08	85/143	2
3276	PRMT1	Isoform 2 of Protein arginine N-methyltransferase 1	3	0.08	89/143	2
9500	MAGED1	Isoform 2 of Melanoma-associated antigen D1	1	0.08	15/143	1
1938	EEF2	Elongation factor 2	8	0.08	135/143	2
3609	ILF3	Interleukin enhancer-binding factor 3	8	0.08	134/143	2
292	SLC25A5	ADP/ATP translocase 2	6	0.08	121/143	2
3856	KRT8	Keratin, type II cytoskeletal 8	4	0.08	102/143	2
3838	KPNA2	Importin subunit alpha-2	3	0.08	120/143	2
3181	HNRNPA2B1	Isoform A2 of Heterogeneous nuclear ribonucleoproteins A2/B1	9	0.08	143/143	2
6281	S100A10	Protein S100-A10	1	0.08	16/143	1
10469	TIMM44	Mitochondrial import inner membrane translocase subunit TIM44	1	0.08	15/143	1
26284	ERAL1	GTPase Era, mitochondrial	1	0.08	46/143	2
223	ALDH9A1	4-trimethylaminobutyraldehyde dehydrogenase	1	0.08	17/143	1
10111	RAD50	Isoform 2 of DNA repair protein RAD50	2	0.08	33/143	1
7756	ZNF207	Isoform 2 of Zinc finger protein 207	1	0.08	15/143	1
9055	PRC1	Isoform 2 of Protein regulator of cytokinesis 1	1	0.08	16/143	1
26986	PABPC1	Isoform 2 of Polyadenylate-binding protein 1	8	0.08	142/143	2
3028	HSD17B10	Isoform 2 of 3-hydroxyacyl-CoA dehydrogenase type-2	2	0.08	70/143	2
1207	CLNS1A	Methylosome subunit pICln	1	0.08	15/143	1
1829	DSG2	Desmoglein-2	2	0.08	32/143	1
10238	DCAF7	DDB1- and CUL4-associated factor 7	1	0.08	50/143	2
3188	HNRNPH2	Heterogeneous nuclear ribonucleoprotein H2	6	0.08	122/143	2
400506	C16orf88	Protein C16orf88	1	0.08	16/143	1
10643	IGF2BP3	Isoform 2 of Insulin-like growth factor 2 mRNA-binding protein 3	2	0.08	73/143	2
6470	SHMT1	Isoform 2 of Serine hydroxymethyltransferase, cytosolic	1	0.08	17/143	1
5954	RCN1	Reticulocalbin-1	1	0.08	15/143	1
55847	CISD1	CDGSH iron-sulfur domain-containing protein 1	1	0.08	15/143	1
131474	CHCHD4	Isoform 2 of Mitochondrial intermembrane space import and assembly protein 40	1	0.08	15/143	1
11335	CBX3	Chromobox protein homolog 3	1	0.08	18/143	1
6732	SRPK1	Serine/threonine-protein kinase SRPK1	2	0.08	68/143	2
114882	OSBPL8	Isoform 2 of Oxysterol-binding protein-related protein 8	1	0.08	17/143	1
55183	RIF1	Isoform 2 of Telomere-associated protein RIF1	1	0.08	18/143	1
55717	WDR11	WD repeat-containing protein 11	1	0.08	18/143	1
8729	GBF1	Golgi-specific brefeldin A-resistance guanine nucleotide exchange factor 1	1	0.08	15/143	1
10342	TFG	Protein TFG	9	0.08	143/143	2
65244	SPATS2	Spermatogenesis-associated serine-rich protein 2	1	0.08	16/143	1
6924	TCEB3	Transcription elongation factor B polypeptide 3	1	0.08	18/143	1
8161	COIL	Coilin	1	0.08	16/143	1
377	ARF3	ADP-ribosylation factor 3	1	0.08	17/143	1
11222	MRPL3	39S ribosomal protein L3, mitochondrial	1	0.08	15/143	1
3708	ITPR1	Isoform 2 of Inositol 1,4,5-trisphosphate receptor type 1	1	0.08	16/143	1
8939	FUBP3	Far upstream element-binding protein 3	1	0.08	35/143	1
84271	POLDIP3	Isoform 2 of Polymerase delta-interacting protein 3	1	0.08	18/143	1
5825	ABCD3	ATP-binding cassette sub-family D member 3	1	0.08	18/143	1
641	BLM	Bloom syndrome protein	1	0.08	17/143	1
1399	CRKL	Crk-like protein	1	0.08	17/143	1
7812	CSDE1	Isoform Short of Cold shock domain-containing protein E1	1	0.08	51/143	2
9112	MTA1	Isoform Short of Metastasis-associated protein MTA1	1	0.08	15/143	1
3419	IDH3A	Isoform 2 of Isocitrate dehydrogenase [NAD] subunit alpha, mitochondrial	1	0.08	15/143	1
5983	RFC3	Replication factor C subunit 3	1	0.08	18/143	1
55915	LANCL2	LanC-like protein 2	1	0.08	16/143	1
4134	MAP4	Isoform 2 of Microtubule-associated protein 4	1	0.08	16/143	1
2037	EPB41L2	Band 4.1-like protein 2	1	0.08	17/143	1
57003	CCDC47	Isoform 2 of Coiled-coil domain-containing protein 47	2	0.08	35/143	1
134430	WDR36	WD repeat-containing protein 36	1	0.08	23/143	1
1104	RCC1	Isoform 2 of Regulator of chromosome condensation	1	0.08	17/143	1
54890	ALKBH5	Isoform 2 of Probable alpha-ketoglutarate-dependent dioxygenase ABH5	1	0.08	15/143	1
10135	NAMPT	Nicotinamide phosphoribosyltransferase	1	0.08	15/143	1
54464	XRN1	Isoform 2 of 5'-3' exoribonuclease 1	1	0.08	18/143	1
1975	EIF4B	Eukaryotic translation initiation factor 4B	1	0.08	17/143	1
93436	ARMC6	Isoform 2 of Armadillo repeat-containing protein 6	1	0.08	15/143	1
29763	PACSIN3	Protein kinase C and casein kinase substrate in neurons protein 3	1	0.08	17/143	1
84445	LZTS2	Leucine zipper putative tumor suppressor 2	1	0.08	18/143	1
84306	PDCD2L	Programmed cell death protein 2-like	1	0.08	16/143	1
57510	XPO5	Exportin-5	1	0.08	18/143	1
654483	BOLA2B	Isoform 2 of BolA-like protein 2	1	0.08	47/143	2
3418	IDH2	Isocitrate dehydrogenase [NADP], mitochondrial	1	0.08	16/143	1
5955	RCN2	Reticulocalbin-2	1	0.08	51/143	2
140807	KRT72	Isoform 2 of Keratin, type II cytoskeletal 72	1	0.08	48/143	2
9690	UBE3C	Isoform 2 of Ubiquitin-protein ligase E3C	1	0.08	17/143	1
55227	LRRC1	Leucine-rich repeat-containing protein 1	1	0.08	16/143	1
4931	NVL	Isoform 2 of Nuclear valosin-containing protein-like	1	0.08	17/143	1
310	ANXA7	Isoform 2 of Annexin A7	1	0.08	15/143	1
54881	TEX10	Testis-expressed sequence 10 protein	1	0.08	17/143	1
55737	VPS35	Vacuolar protein sorting-associated protein 35	1	0.08	17/143	1
6015	RING1	Isoform 2 of E3 ubiquitin-protein ligase RING1	1	0.08	18/143	1
85021	REPS1	Isoform 3 of RalBP1-associated Eps domain-containing protein 1	1	0.08	16/143	1
27037	TRMT2A	Isoform 2 of tRNA (uracil-5-)-methyltransferase homolog A	1	0.08	16/143	1
F5H428_HUMAN	F5H428_HUMAN	Uncharacterized protein	1	0.08	15/143	1
11340	EXOSC8	Exosome complex component RRP43	1	0.08	15/143	1
8531	CSDA	Isoform 2 of DNA-binding protein A	4	0.07	109/143	2
23215	PRRC2C	Isoform 3 of Protein PRRC2C	1	0.07	24/143	1
4869	NPM1	Isoform 2 of Nucleophosmin	6	0.07	140/143	2
6603	SMARCD2	Isoform 2 of SWI/SNF-related matrix-associated actin-dependent regulator of chromatin subfamily D member 2	1	0.07	19/143	1
10527	IPO7	Importin-7	1	0.07	22/143	1
4191	MDH2	Malate dehydrogenase, mitochondrial	1	0.07	23/143	1
9521	EEF1E1	Eukaryotic translation elongation factor 1 epsilon-1	1	0.07	24/143	1
3008	HIST1H1E	Histone H1.4	5	0.07	132/143	2
54512	EXOSC4	Exosome complex component RRP41	1	0.07	23/143	1
7706	TRIM25	E3 ubiquitin/ISG15 ligase TRIM25	1	0.07	21/143	1
22907	DHX30	Isoform 2 of Putative ATP-dependent RNA helicase DHX30	4	0.07	113/143	2
285855	RPL7L1	60S ribosomal protein L7-like 1	1	0.07	21/143	1
6282	S100A11	Protein S100-A11	1	0.07	19/143	1
3192	HNRNPU	Isoform Short of Heterogeneous nuclear ribonucleoprotein U	6	0.07	142/143	2
1653	DDX1	ATP-dependent RNA helicase DDX1	6	0.07	138/143	2
54665	RSBN1	Isoform 4 of Round spermatid basic protein 1	1	0.07	20/143	1
4343	MOV10	Putative helicase MOV-10	3	0.07	107/143	2
55922	NKRF	NF-kappa-B-repressing factor	2	0.07	94/143	2
5111	PCNA	Proliferating cell nuclear antigen	3	0.07	101/143	2
10521	DDX17	Isoform 2 of Probable ATP-dependent RNA helicase DDX17	6	0.07	139/143	2
1655	DDX5	Probable ATP-dependent RNA helicase DDX5	6	0.07	140/143	2
8237	USP11	Ubiquitin carboxyl-terminal hydrolase 11	1	0.07	53/143	1
1503	CTPS	CTP synthase 1	3	0.07	99/143	2
83473	KATNAL2	Isoform 2 of Katanin p60 ATPase-containing subunit A-like 2	1	0.07	22/143	1
3185	HNRNPF	Heterogeneous nuclear ribonucleoprotein F	6	0.07	142/143	2
6169	RPL38	60S ribosomal protein L38	4	0.07	116/143	2
9410	SNRNP40	U5 small nuclear ribonucleoprotein 40 kDa protein	1	0.07	28/143	1
6181	RPLP2	60S acidic ribosomal protein P2	6	0.07	143/143	2
10657	KHDRBS1	Isoform 2 of KH domain-containing, RNA-binding, signal transduction-associated protein 1	2	0.07	82/143	2
6185	RPN2	Dolichyl-diphosphooligosaccharide--protein glycosyltransferase subunit 2	1	0.07	23/143	1
2091	FBL	rRNA 2'-O-methyltransferase fibrillarin	2	0.07	78/143	2
5830	PEX5	Isoform 2 of Peroxisomal targeting signal 1 receptor	1	0.07	22/143	1
3849	KRT2	Keratin, type II cytoskeletal 2 epidermal	5	0.07	126/143	2
6625	SNRNP70	Isoform 2 of U1 small nuclear ribonucleoprotein 70 kDa	6	0.07	141/143	2
9879	DDX46	Probable ATP-dependent RNA helicase DDX46	1	0.07	21/143	1
3191	HNRNPL	Heterogeneous nuclear ribonucleoprotein L	6	0.07	130/143	2
23397	NCAPH	Condensin complex subunit 2	1	0.07	22/143	1
10607	TBL3	Transducin beta-like protein 3	1	0.07	26/143	1
23365	ARHGEF12	Isoform 2 of Rho guanine nucleotide exchange factor 12	1	0.07	20/143	1
6747	SSR3	Translocon-associated protein subunit gamma	1	0.07	22/143	1
6158	RPL28	60S ribosomal protein L28	2	0.07	84/143	2
6748	SSR4	Translocon-associated protein subunit delta	2	0.07	76/143	2
86	ACTL6A	Isoform 2 of Actin-like protein 6A	2	0.07	76/143	2
22827	PUF60	Isoform 2 of Poly(U)-binding-splicing factor PUF60	2	0.07	80/143	2
3396	ICT1	Peptidyl-tRNA hydrolase ICT1, mitochondrial	1	0.07	20/143	1
10314	LANCL1	LanC-like protein 1	1	0.07	24/143	1
9782	MATR3	Matrin-3	3	0.07	96/143	2
51150	SDF4	Isoform 2 of 45 kDa calcium-binding protein	1	0.07	20/143	1
1665	DHX15	Putative pre-mRNA-splicing factor ATP-dependent RNA helicase DHX15	6	0.07	137/143	2
11103	KRR1	KRR1 small subunit processome component homolog	1	0.07	23/143	1
8773	SNAP23	Isoform SNAP-23b of Synaptosomal-associated protein 23	1	0.07	23/143	1
8575	PRKRA	Isoform 2 of Interferon-inducible double stranded RNA-dependent protein kinase activator A	1	0.07	23/143	1
311	ANXA11	Annexin A11	1	0.07	19/143	1
6168	RPL37A	60S ribosomal protein L37a	1	0.07	90/143	2
51253	MRPL37	39S ribosomal protein L37, mitochondrial	1	0.07	19/143	1
25813	SAMM50	Sorting and assembly machinery component 50 homolog	1	0.07	19/143	1
23191	CYFIP1	Cytoplasmic FMR1-interacting protein 1	1	0.07	20/143	1
4643	MYO1E	Myosin-Ie	1	0.07	24/143	1
55075	UACA	Uveal autoantigen with coiled-coil domains and ankyrin repeats	1	0.07	20/143	1
65083	NOL6	Isoform 2 of Nucleolar protein 6	1	0.07	23/143	1
4171	MCM2	DNA replication licensing factor MCM2	1	0.07	23/143	1
7515	XRCC1	DNA repair protein XRCC1	1	0.07	19/143	1
22994	AZI1	Isoform 2 of 5-azacytidine-induced protein 1	1	0.07	21/143	1
5584	PRKCI	Protein kinase C iota type	1	0.07	19/143	1
55907	CMAS	Isoform 2 of N-acylneuraminate cytidylyltransferase	1	0.07	24/143	1
57669	EPB41L5	Isoform 2 of Band 4.1-like protein 5	1	0.07	19/143	1
11171	STRAP	Serine-threonine kinase receptor-associated protein	3	0.07	90/143	2
83640	FAM103A1	Protein FAM103A1	1	0.07	57/143	2
10556	RPP30	Ribonuclease P protein subunit p30	1	0.07	20/143	1
27043	PELP1	Isoform 2 of Proline-, glutamic acid- and leucine-rich protein 1	1	0.07	20/143	1
6636	SNRPF	Small nuclear ribonucleoprotein F	2	0.07	78/143	2
60496	AASDHPPT	L-aminoadipate-semialdehyde dehydrogenase-phosphopantetheinyl transferase	1	0.07	21/143	1
9584	RBM39	Isoform 2 of RNA-binding protein 39	2	0.07	81/143	2
83871	RAB34	Isoform 2 of Ras-related protein Rab-34	1	0.07	19/143	1
1200	TPP1	Isoform 2 of Tripeptidyl-peptidase 1	1	0.07	19/143	1
140469	MYO3B	Isoform 2 of Myosin-IIIb	1	0.07	19/143	1
57418	WDR18	WD repeat-containing protein 18	1	0.07	21/143	1
9349	RPL23	60S ribosomal protein L23	5	0.07	130/143	2
24148	PRPF6	Pre-mRNA-processing factor 6	1	0.07	35/143	1
10427	SEC24B	Isoform 2 of Protein transport protein Sec24B	1	0.07	50/143	1
27440	CECR5	Isoform 1 of Cat eye syndrome critical region protein 5	1	0.07	20/143	1
29128	UHRF1	E3 ubiquitin-protein ligase UHRF1	1	0.07	20/143	1
80086	TUBA4B	Putative tubulin-like protein alpha-4B	2	0.07	82/143	2
9532	BAG2	BAG family molecular chaperone regulator 2	2	0.07	74/143	2
79869	CPSF7	Isoform 2 of Cleavage and polyadenylation specificity factor subunit 7	1	0.07	20/143	1
23197	FAF2	FAS-associated factor 2	1	0.07	19/143	1
4905	NSF	Vesicle-fusing ATPase	1	0.07	20/143	1
10944	C11orf58	Small acidic protein	1	0.07	19/143	1
10898	CPSF4	Isoform 2 of Cleavage and polyadenylation specificity factor subunit 4	1	0.07	21/143	1
10730	YME1L1	Isoform 2 of ATP-dependent zinc metalloprotease YME1L1	1	0.07	21/143	1
57532	NUFIP2	Nuclear fragile X mental retardation-interacting protein 2	1	0.07	22/143	1
84859	LRCH3	Isoform 2 of Leucine-rich repeat and calponin homology domain-containing protein 3	1	0.07	19/143	1
7416	VDAC1	Voltage-dependent anion-selective channel protein 1	1	0.07	23/143	1
1453	CSNK1D	Isoform 2 of Casein kinase I isoform delta	1	0.07	19/143	1
29097	CNIH4	Protein cornichon homolog 4	1	0.07	20/143	1
23378	RRP8	Ribosomal RNA-processing protein 8	1	0.07	21/143	1
1650	DDOST	Dolichyl-diphosphooligosaccharide--protein glycosyltransferase 48 kDa subunit	1	0.07	21/143	1
9524	TECR	Trans-2,3-enoyl-CoA reductase	2	0.06	62/143	1
7001	PRDX2	Peroxiredoxin-2	2	0.06	88/143	2
2060	EPS15	Isoform 2 of Epidermal growth factor receptor substrate 15	1	0.06	25/143	1
708	C1QBP	Complement component 1 Q subcomponent-binding protein, mitochondrial	4	0.06	139/143	2
11056	DDX52	Probable ATP-dependent RNA helicase DDX52	1	0.06	25/143	1
5984	RFC4	Replication factor C subunit 4	1	0.06	25/143	1
5351	PLOD1	Procollagen-lysine,2-oxoglutarate 5-dioxygenase 1	4	0.06	130/143	2
6598	SMARCB1	SWI/SNF-related matrix-associated actin-dependent regulator of chromatin subfamily B member 1	1	0.06	33/143	1
3184	HNRNPD	Isoform 3 of Heterogeneous nuclear ribonucleoprotein D0	5	0.06	142/143	2
55234	SMU1	WD40 repeat-containing protein SMU1	1	0.06	34/143	1
140465	MYL6B	Myosin light chain 6B	1	0.06	30/143	1
38	ACAT1	Acetyl-CoA acetyltransferase, mitochondrial	1	0.06	30/143	1
6050	RNH1	Ribonuclease inhibitor	1	0.06	28/143	1
6139	RPL17	60S ribosomal protein L17	4	0.06	121/143	2
6134	RPL10	60S ribosomal protein L10	4	0.06	120/143	2
9774	BCLAF1	Isoform 2 of Bcl-2-associated transcription factor 1	1	0.06	30/143	1
6727	SRP14	Signal recognition particle 14 kDa protein	1	0.06	65/143	2
8761	PABPC4	Isoform 2 of Polyadenylate-binding protein 4	4	0.06	128/143	2
55759	WDR12	Ribosome biogenesis protein WDR12	1	0.06	27/143	1
6125	RPL5	60S ribosomal protein L5	5	0.06	140/143	2
2130	EWSR1	RNA-binding protein EWS	4	0.06	138/143	2
6745	SSR1	Translocon-associated protein subunit alpha	1	0.06	26/143	1
1654	DDX3X	ATP-dependent RNA helicase DDX3X	5	0.06	143/143	2
51493	C22orf28	tRNA-splicing ligase RtcB homolog	4	0.06	139/143	2
9448	MAP4K4	Isoform 2 of Mitogen-activated protein kinase kinase kinase kinase 4	1	0.06	27/143	1
10130	PDIA6	Isoform 2 of Protein disulfide-isomerase A6	2	0.06	97/143	2
3189	HNRNPH3	Heterogeneous nuclear ribonucleoprotein H3	5	0.06	143/143	2
6191	RPS4X	40S ribosomal protein S4, X isoform	4	0.06	139/143	2
64746	ACBD3	Golgi resident protein GCP60	1	0.06	29/143	1
9330	GTF3C3	Isoform 2 of General transcription factor 3C polypeptide 3	1	0.06	25/143	1
6202	RPS8	40S ribosomal protein S8	5	0.06	135/143	2
84365	MKI67IP	MKI67 FHA domain-interacting nucleolar phosphoprotein	1	0.06	34/143	1
8813	DPM1	Dolichol-phosphate mannosyltransferase	1	0.06	30/143	1
6143	RPL19	60S ribosomal protein L19	3	0.06	110/143	2
11051	NUDT21	Cleavage and polyadenylation specificity factor subunit 5	1	0.06	61/143	2
23517	SKIV2L2	Superkiller viralicidic activity 2-like 2	2	0.06	86/143	2
9493	KIF23	Isoform 2 of Kinesin-like protein KIF23	1	0.06	29/143	1
55379	LRRC59	Leucine-rich repeat-containing protein 59	1	0.06	25/143	1
3735	KARS	Isoform Mitochondrial of Lysyl-tRNA synthetase	2	0.06	55/143	1
8731	RNMT	Isoform 2 of mRNA cap guanine-N7 methyltransferase	1	0.06	61/143	2
23112	TNRC6B	Isoform 2 of Trinucleotide repeat-containing gene 6B protein	3	0.06	129/143	2
6389	SDHA	Succinate dehydrogenase [ubiquinone] flavoprotein subunit, mitochondrial	3	0.06	114/143	2
57690	TNRC6C	Isoform 2 of Trinucleotide repeat-containing gene 6C protein	1	0.06	30/143	1
84498	FAM120B	Constitutive coactivator of peroxisome proliferator-activated receptor gamma	1	0.06	34/143	1
10049	DNAJB6	Isoform B of DnaJ homolog subfamily B member 6	1	0.06	25/143	1
26135	SERBP1	Isoform 2 of Plasminogen activator inhibitor 1 RNA-binding protein	2	0.06	94/143	2
83737	ITCH	Isoform 2 of E3 ubiquitin-protein ligase Itchy homolog	1	0.06	29/143	1
3836	KPNA1	Importin subunit alpha-1	1	0.06	30/143	1
14	AAMP	Angio-associated migratory cell protein	1	0.06	27/143	1
6238	RRBP1	Isoform 1 of Ribosome-binding protein 1	1	0.06	26/143	1
6130	RPL7A	60S ribosomal protein L7a	5	0.06	140/143	2
8969	HIST1H2AG	Histone H2A type 1	1	0.06	26/143	1
26097	CHTOP	Isoform 2 of Chromatin target of PRMT1 protein	1	0.06	30/143	1
22998	LIMCH1	Isoform 2 of LIM and calponin homology domains-containing protein 1	1	0.06	29/143	1
51073	MRPL4	Isoform 2 of 39S ribosomal protein L4, mitochondrial	1	0.06	34/143	1
9898	UBAP2L	Ubiquitin-associated protein 2-like	1	0.06	34/143	1
51202	DDX47	Probable ATP-dependent RNA helicase DDX47	1	0.06	30/143	1
5216	PFN1	Profilin-1	1	0.06	33/143	1
30968	STOML2	Stomatin-like protein 2	1	0.06	27/143	1
118460	EXOSC6	Exosome complex component MTR3	1	0.06	29/143	1
3692	EIF6	Eukaryotic translation initiation factor 6	1	0.06	32/143	1
1500	CTNND1	Isoform 2AB of Catenin delta-1	1	0.06	32/143	1
9533	POLR1C	Isoform 2 of DNA-directed RNA polymerases I and III subunit RPAC1	1	0.06	33/143	1
3837	KPNB1	Importin subunit beta-1	2	0.06	96/143	2
54865	GPATCH4	Isoform 3 of G patch domain-containing protein 4	1	0.06	27/143	1
58517	RBM25	RNA-binding protein 25	1	0.06	29/143	1
10015	PDCD6IP	Programmed cell death 6-interacting protein	1	0.06	34/143	1
5437	POLR2H	DNA-directed RNA polymerases I, II, and III subunit RPABC3	1	0.06	32/143	1
7082	TJP1	Isoform Short of Tight junction protein ZO-1	1	0.06	27/143	1
6396	SEC13	Protein SEC13 homolog	1	0.06	33/143	1
57647	DHX37	Probable ATP-dependent RNA helicase DHX37	1	0.06	26/143	1
9181	ARHGEF2	Isoform 2 of Rho guanine nucleotide exchange factor 2	1	0.06	33/143	1
113251	LARP4	Isoform 2 of La-related protein 4	1	0.06	30/143	1
3709	ITPR2	Inositol 1,4,5-trisphosphate receptor type 2	1	0.06	28/143	1
80335	WDR82	WD repeat-containing protein 82	1	0.06	25/143	1
64318	NOC3L	Nucleolar complex protein 3 homolog	1	0.06	30/143	1
6175	RPLP0	60S acidic ribosomal protein P0	3	0.05	142/143	2
23499	MACF1	Microtubule-actin cross-linking factor 1, isoform 4	1	0.05	41/143	1
9513	FXR2	Fragile X mental retardation syndrome-related protein 2	1	0.05	35/143	1
6122	RPL3	60S ribosomal protein L3	3	0.05	139/143	2
5430	POLR2A	DNA-directed RNA polymerase II subunit RPB1	2	0.05	72/143	1
5981	RFC1	Isoform 2 of Replication factor C subunit 1	1	0.05	40/143	1
8971	H1FX	Histone H1x	1	0.05	85/143	2
6141	RPL18	60S ribosomal protein L18	3	0.05	141/143	2
6124	RPL4	60S ribosomal protein L4	4	0.05	142/143	2
5859	QARS	Glutaminyl-tRNA synthetase	1	0.05	49/143	1
10949	HNRNPA0	Heterogeneous nuclear ribonucleoprotein A0	2	0.05	120/143	2
6188	RPS3	40S ribosomal protein S3	4	0.05	143/143	2
6194	RPS6	40S ribosomal protein S6	3	0.05	124/143	2
2332	FMR1	Isoform 1 of Fragile X mental retardation 1 protein	1	0.05	35/143	1
5977	DPF2	Zinc finger protein ubi-d4	1	0.05	48/143	1
7532	YWHAG	14-3-3 protein gamma	1	0.05	55/143	1
7295	TXN	Thioredoxin	2	0.05	116/143	2
3858	KRT10	Keratin, type I cytoskeletal 10	3	0.05	132/143	2
10514	MYBBP1A	Isoform 2 of Myb-binding protein 1A	1	0.05	76/143	2
6206	RPS12	40S ribosomal protein S12	1	0.05	42/143	1
6626	SNRPA	U1 small nuclear ribonucleoprotein A	2	0.05	110/143	2
3182	HNRNPAB	Isoform 2 of Heterogeneous nuclear ribonucleoprotein A/B	4	0.05	143/143	2
6741	SSB	Lupus La protein	3	0.05	135/143	2
5393	EXOSC9	Isoform 2 of Exosome complex component RRP45	1	0.05	37/143	1
6147	RPL23A	60S ribosomal protein L23a	3	0.05	133/143	2
5634	PRPS2	Isoform 2 of Ribose-phosphate pyrophosphokinase 2	1	0.05	49/143	1
11052	CPSF6	Isoform 2 of Cleavage and polyadenylation specificity factor subunit 6	2	0.05	83/143	1
51428	DDX41	Probable ATP-dependent RNA helicase DDX41	1	0.05	41/143	1
6207	RPS13	40S ribosomal protein S13	3	0.05	124/143	2
1466	CSRP2	Cysteine and glycine-rich protein 2	1	0.05	39/143	1
6210	RPS15A	40S ribosomal protein S15a	3	0.05	132/143	2
23450	SF3B3	Splicing factor 3B subunit 3	2	0.05	113/143	2
6631	SNRPC	U1 small nuclear ribonucleoprotein C	3	0.05	129/143	2
25940	FAM98A	Isoform 2 of Protein FAM98A	2	0.05	102/143	1
10970	CKAP4	Cytoskeleton-associated protein 4	1	0.05	41/143	1
5610	EIF2AK2	Interferon-induced, double-stranded RNA-activated protein kinase	1	0.05	47/143	1
10642	IGF2BP1	Insulin-like growth factor 2 mRNA-binding protein 1	3	0.05	128/143	2
3608	ILF2	Interleukin enhancer-binding factor 2	3	0.05	137/143	2
6738	TROVE2	60 kDa SS-A/Ro ribonucleoprotein	1	0.05	39/143	1
53981	CPSF2	Cleavage and polyadenylation specificity factor subunit 2	1	0.05	45/143	1
5976	UPF1	Isoform 2 of Regulator of nonsense transcripts 1	1	0.05	61/143	1
5982	RFC2	Isoform 2 of Replication factor C subunit 2	1	0.05	37/143	1
51495	PTPLAD1	3-hydroxyacyl-CoA dehydratase 3	1	0.05	37/143	1
9567	GTPBP1	GTP-binding protein 1	1	0.05	36/143	1
6632	SNRPD1	Small nuclear ribonucleoprotein Sm D1	3	0.05	140/143	2
10270	AKAP8	A-kinase anchor protein 8	1	0.05	44/143	1
11224	RPL35	60S ribosomal protein L35	2	0.05	109/143	2
25873	RPL36	60S ribosomal protein L36	2	0.05	117/143	2
10240	MRPS31	28S ribosomal protein S31, mitochondrial	1	0.05	38/143	1
4666	NACA	Nascent polypeptide-associated complex subunit alpha	1	0.05	42/143	1
5516	PPP2CB	Serine/threonine-protein phosphatase 2A catalytic subunit beta isoform	1	0.05	85/143	2
5217	PFN2	Isoform IIb of Profilin-2	1	0.05	44/143	1
1476	CSTB	Cystatin-B	1	0.05	48/143	1
23367	LARP1	La-related protein 1	2	0.05	108/143	2
1315	COPB1	Coatomer subunit beta	1	0.05	39/143	1
81627	TRMT1L	TRMT1-like protein	1	0.05	48/143	1
8370	HIST2H4A	Histone H4	1	0.05	74/143	2
3069	HDLBP	Vigilin	1	0.05	44/143	1
6128	RPL6	60S ribosomal protein L6	3	0.05	140/143	2
2197	FAU	40S ribosomal protein S30	1	0.05	85/143	2
6142	RPL18A	60S ribosomal protein L18a	2	0.05	101/143	2
1936	EEF1D	Isoform 2 of Elongation factor 1-delta	1	0.05	48/143	1
6628	SNRPB	Isoform SM-B of Small nuclear ribonucleoprotein-associated proteins B and B'	3	0.05	139/143	2
3178	HNRNPA1	Isoform A1-A of Heterogeneous nuclear ribonucleoprotein A1	3	0.05	143/143	2
92140	MTDH	Protein LYRIC	1	0.05	36/143	1
8826	IQGAP1	Ras GTPase-activating-like protein IQGAP1	1	0.05	37/143	1
23	ABCF1	Isoform 2 of ATP-binding cassette sub-family F member 1	1	0.05	40/143	1
988	CDC5L	Cell division cycle 5-like protein	1	0.05	55/143	1
79084	WDR77	Methylosome protein 50	1	0.05	42/143	1
22916	NCBP2	Nuclear cap-binding protein subunit 2	1	0.05	39/143	1
29896	TRA2A	Isoform Short of Transformer-2 protein homolog alpha	1	0.05	45/143	1
6208	RPS14	40S ribosomal protein S14	2	0.04	132/143	2
10016	PDCD6	Programmed cell death protein 6	1	0.04	82/143	1
4686	NCBP1	Nuclear cap-binding protein subunit 1	1	0.04	76/143	1
6189	RPS3A	40S ribosomal protein S3a	2	0.04	123/143	2
6159	RPL29	60S ribosomal protein L29	2	0.04	123/143	2
55131	RBM28	RNA-binding protein 28	1	0.04	66/143	1
9987	HNRPDL	Isoform 2 of Heterogeneous nuclear ribonucleoprotein D-like	2	0.04	132/143	2
8087	FXR1	Fragile X mental retardation syndrome-related protein 1	1	0.04	67/143	1
51593	SRRT	Isoform 2 of Serrate RNA effector molecule homolog	1	0.04	68/143	1
4736	RPL10A	60S ribosomal protein L10a	2	0.04	124/143	2
4673	NAP1L1	Nucleosome assembly protein 1-like 1	2	0.04	126/143	1
8106	PABPN1	Isoform 2 of Polyadenylate-binding protein 2	1	0.04	81/143	1
6217	RPS16	40S ribosomal protein S16	2	0.04	141/143	1
7150	TOP1	DNA topoisomerase 1	1	0.04	67/143	1
170506	DHX36	Isoform 2 of Probable ATP-dependent RNA helicase DHX36	1	0.04	83/143	1
6161	RPL32	60S ribosomal protein L32	1	0.04	94/143	2
10921	RNPS1	Isoform 2 of RNA-binding protein with serine-rich domain 1	1	0.04	53/143	1
10935	PRDX3	Thioredoxin-dependent peroxide reductase, mitochondrial	1	0.04	90/143	2
6222	RPS18	40S ribosomal protein S18	2	0.04	134/143	2
220988	HNRNPA3	Isoform 2 of Heterogeneous nuclear ribonucleoprotein A3	2	0.04	138/143	2
51639	SF3B14	Pre-mRNA branch site protein p14	1	0.04	63/143	1
6146	RPL22	60S ribosomal protein L22	2	0.04	130/143	2
3945	LDHB	L-lactate dehydrogenase B chain	1	0.04	59/143	1
6203	RPS9	40S ribosomal protein S9	2	0.04	123/143	2
6182	MRPL12	39S ribosomal protein L12, mitochondrial	1	0.04	67/143	1
56945	MRPS22	28S ribosomal protein S22, mitochondrial	1	0.04	77/143	1
6780	STAU1	Isoform Short of Double-stranded RNA-binding protein Staufen homolog 1	1	0.04	72/143	1
9295	SRSF11	Serine/arginine-rich splicing factor 11	1	0.04	53/143	1
55646	LYAR	Cell growth-regulating nucleolar protein	1	0.04	80/143	1
6627	SNRPA1	U2 small nuclear ribonucleoprotein A'	1	0.04	99/143	2
6155	RPL27	60S ribosomal protein L27	2	0.04	127/143	2
4839	NOP2	Isoform 2 of Putative ribosomal RNA methyltransferase NOP2	1	0.04	82/143	1
57805	KIAA1967	Isoform 2 of Protein KIAA1967	1	0.04	65/143	1
3183	HNRNPC	Isoform C1 of Heterogeneous nuclear ribonucleoproteins C1/C2	2	0.04	125/143	2
64848	YTHDC2	Probable ATP-dependent RNA helicase YTHDC2	1	0.04	57/143	1
1965	EIF2S1	Eukaryotic translation initiation factor 2 subunit 1	1	0.04	54/143	1
23076	RRP1B	Isoform 2 of Ribosomal RNA processing protein 1 homolog B	1	0.04	59/143	1
26156	RSL1D1	Ribosomal L1 domain-containing protein 1	1	0.04	89/143	2
2547	XRCC6	X-ray repair cross-complementing protein 6	1	0.04	74/143	1
6133	RPL9	60S ribosomal protein L9	2	0.04	129/143	2
55037	PTCD3	Pentatricopeptide repeat-containing protein 3, mitochondrial	1	0.04	55/143	1
6152	RPL24	60S ribosomal protein L24	2	0.04	135/143	2
6135	RPL11	Isoform 2 of 60S ribosomal protein L11	2	0.04	141/143	2
6428	SRSF3	Serine/arginine-rich splicing factor 3	2	0.04	127/143	2
23350	U2SURP	Isoform 2 of U2 snRNP-associated SURP motif-containing protein	1	0.04	74/143	1
6434	TRA2B	Isoform 3 of Transformer-2 protein homolog beta	1	0.04	78/143	1
51631	LUC7L2	Putative RNA-binding protein Luc7-like 2	1	0.04	93/143	2
6132	RPL8	60S ribosomal protein L8	2	0.04	128/143	2
10399	GNB2L1	Guanine nucleotide-binding protein subunit beta-2-like 1	1	0.04	76/143	1
6601	SMARCC2	Isoform 2 of SWI/SNF complex subunit SMARCC2	1	0.04	67/143	1
6597	SMARCA4	Transcription activator BRG1	1	0.04	82/143	1
26354	GNL3	Isoform 2 of Guanine nucleotide-binding protein-like 3	1	0.04	53/143	1
55015	PRPF39	Isoform 2 of Pre-mRNA-processing factor 39	1	0.04	78/143	1
5092	PCBD1	Pterin-4-alpha-carbinolamine dehydratase	1	0.04	67/143	1
6138	RPL15	60S ribosomal protein L15	2	0.04	138/143	2
2023	ENO1	Isoform MBP-1 of Alpha-enolase	1	0.04	70/143	1
6599	SMARCC1	SWI/SNF complex subunit SMARCC1	1	0.04	79/143	1
10121	ACTR1A	Alpha-centractin	1	0.04	54/143	1
6432	SRSF7	Isoform 2 of Serine/arginine-rich splicing factor 7	1	0.04	86/143	1
7307	U2AF1	Splicing factor U2AF 35 kDa subunit	1	0.04	61/143	1
6227	RPS21	40S ribosomal protein S21	1	0.03	112/143	1
6129	RPL7	60S ribosomal protein L7	1	0.03	134/143	1
9530	BAG4	BAG family molecular chaperone regulator 4	1	0.03	118/143	2
5725	PTBP1	Isoform 2 of Polypyrimidine tract-binding protein 1	1	0.03	100/143	1
3921	RPSA	40S ribosomal protein SA	1	0.03	141/143	2
6223	RPS19	40S ribosomal protein S19	1	0.03	121/143	2
6742	SSBP1	Single-stranded DNA-binding protein, mitochondrial	1	0.03	87/143	1
6137	RPL13	60S ribosomal protein L13	1	0.03	131/143	1
10432	RBM14	RNA-binding protein 14	1	0.03	115/143	1
27316	RBMX	Heterogeneous nuclear ribonucleoprotein G	1	0.03	89/143	1
6230	RPS25	40S ribosomal protein S25	1	0.03	130/143	1
9045	RPL14	60S ribosomal protein L14	1	0.03	139/143	2
6157	RPL27A	60S ribosomal protein L27a	1	0.03	107/143	1
6160	RPL31	60S ribosomal protein L31	1	0.03	128/143	1
51637	C14orf166	UPF0568 protein C14orf166	1	0.03	126/143	2
6229	RPS24	Isoform 2 of 40S ribosomal protein S24	1	0.03	134/143	2
10189	THOC4	THO complex subunit 4	1	0.03	120/143	2
6633	SNRPD2	Small nuclear ribonucleoprotein Sm D2	1	0.03	125/143	1
6187	RPS2	40S ribosomal protein S2	1	0.03	137/143	2
27339	PRPF19	Pre-mRNA-processing factor 19	1	0.03	87/143	1
1933	EEF1B2	Elongation factor 1-beta	1	0.03	97/143	1
22803	XRN2	Isoform 2 of 5'-3' exoribonuclease 2	1	0.03	116/143	1
6224	RPS20	40S ribosomal protein S20	1	0.03	137/143	2
6228	RPS23	40S ribosomal protein S23	1	0.03	120/143	1
6201	RPS7	40S ribosomal protein S7	1	0.03	118/143	1
23521	RPL13A	60S ribosomal protein L13a	1	0.03	126/143	2
6427	SRSF2	Serine/arginine-rich splicing factor 2	1	0.03	109/143	1
6165	RPL35A	60S ribosomal protein L35a	1	0.03	87/143	1
6426	SRSF1	Isoform ASF-2 of Serine/arginine-rich splicing factor 1	1	0.03	110/143	1
7073	TIAL1	Nucleolysin TIAR	1	0.03	125/143	1
6204	RPS10	40S ribosomal protein S10	1	0.03	129/143	1
6156	RPL30	60S ribosomal protein L30	1	0.03	118/143	2
11338	U2AF2	Isoform 2 of Splicing factor U2AF 65 kDa subunit	1	0.03	91/143	1
1994	ELAVL1	ELAV-like protein 1	1	0.03	125/143	1
10236	HNRNPR	Isoform 2 of Heterogeneous nuclear ribonucleoprotein R	1	0.03	122/143	1
6634	SNRPD3	Small nuclear ribonucleoprotein Sm D3	1	0.03	129/143	1
6234	RPS28	40S ribosomal protein S28	1	0.03	130/143	1
6144	RPL21	60S ribosomal protein L21	1	0.03	135/143	1

## Sheet: RAB27B
GeneID	Symbol	Description	Ave.APSM	WDN_Score	Ratio	Found_In
5874	RAB27B	Ras-related protein Rab-27B	110	40.47	1/143	2
54843	SYTL2	Isoform 10 of Synaptotagmin-like protein 2	23	18.51	1/143	2
53916	RAB4B	Isoform 2 of Ras-related protein Rab-4B	14	14.44	1/143	2
84958	SYTL1	Synaptotagmin-like protein 1	10	9.52	1/143	2
94121	SYTL4	Synaptotagmin-like protein 4	50	12.01	4/143	2
94122	SYTL5	Synaptotagmin-like protein 5	9	11.58	1/143	2
100134230	LOC100134230	Uncharacterized protein	6	9.45	1/143	2
140775	SMCR8	Smith-Magenis syndrome chromosomal region candidate gene 8 protein	2	5.46	1/143	2
23086	EXPH5	Isoform 2 of Exophilin-5	2	5.46	1/143	2
9501	RPH3AL	Isoform 2 of Rab effector Noc2	2	5.46	1/143	2
25924	MYRIP	Rab effector MyRIP	2	5.46	1/143	2
342897	NCCRP1	Non-specific cytotoxic cell receptor protein 1 homolog	1	3.86	1/143	2
54832	VPS13C	Isoform 3 of Vacuolar protein sorting-associated protein 13C	15	2.49	6/143	2
201254	STRA13	Isoform 2 of Centromere protein X	1	1.93	2/143	2
286887	KRT6C	Keratin, type II cytoskeletal 6C	6	1.89	5/143	2
563	AZGP1	Zinc-alpha-2-glycoprotein	2	1.82	3/143	2
8567	MADD	Isoform 2 of MAP kinase-activating death domain protein	2	1.82	3/143	2
23230	VPS13A	Isoform 2 of Vacuolar protein sorting-associated protein 13A	3	1.67	4/143	2
3850	KRT3	Keratin, type II cytoskeletal 3	4	1.54	5/143	2
54887	UHRF1BP1	UHRF1-binding protein 1	5	1.44	6/143	2
7919	DDX39B	Isoform 2 of Spliceosome RNA helicase DDX39B	3	1.34	5/143	2
55102	ATG2B	Autophagy-related protein 2 homolog B	1	1.29	3/143	2
11230	PRAF2	Uncharacterized protein	1	1.29	3/143	2
2665	GDI2	Rab GDP dissociation inhibitor beta	6	1.23	16/143	2
9373	PLAA	Phospholipase A-2-activating protein	2	1.09	5/143	2
2664	GDI1	Rab GDP dissociation inhibitor alpha	3	1.00	12/143	2
8666	EIF3G	Eukaryotic translation initiation factor 3 subunit G	2	0.97	11/143	2
1823	DSC1	Isoform 1B of Desmocollin-1	4	0.96	8/143	2
11000	SLC27A3	Isoform 2 of Long-chain fatty acid transport protein 3	1	0.96	4/143	2
847	CAT	Catalase	1	0.96	4/143	2
7053	TGM3	Protein-glutamine gamma-glutamyltransferase E	4	0.86	9/143	2
9043	SPAG9	Isoform 2 of C-Jun-amino-terminal kinase-interacting protein 4	3	0.84	8/143	2
388697	HRNR	Hornerin	14	0.80	22/143	2
10142	AKAP9	Isoform 2 of A-kinase anchor protein 9	7	0.78	14/143	2
4507	MTAP	S-methyl-5'-thioadenosine phosphorylase	1	0.77	5/143	2
8883	NAE1	NEDD8-activating enzyme E1 regulatory subunit	1	0.77	5/143	2
6272	SORT1	Sortilin	1	0.77	5/143	2
3872	KRT17	Keratin, type I cytoskeletal 17	5	0.73	12/143	2
383	ARG1	Isoform 2 of Arginase-1	2	0.68	8/143	2
9517	SPTLC2	Serine palmitoyltransferase 2	2	0.68	8/143	2
7037	TFRC	Transferrin receptor protein 1	6	0.67	14/143	2
818	CAMK2G	Isoform 2 of Calcium/calmodulin-dependent protein kinase type II subunit gamma	1	0.64	6/143	2
374897	SBSN	Uncharacterized protein	1	0.64	6/143	2
51765	MST4	Isoform 2 of Serine/threonine-protein kinase MST4	1	0.64	6/143	2
5304	PIP	Prolactin-inducible protein	1	0.64	6/143	2
23011	RAB21	Ras-related protein Rab-21	1	0.64	6/143	2
25831	HECTD1	E3 ubiquitin-protein ligase HECTD1	3	0.62	17/143	2
10961	ERP29	Endoplasmic reticulum resident protein 29	3	0.61	11/143	2
1075	CTSC	Dipeptidyl peptidase 1	2	0.61	9/143	2
6774	STAT3	Isoform Del-701 of Signal transducer and activator of transcription 3	2	0.61	9/143	2
7184	HSP90B1	Endoplasmin	6	0.60	67/143	2
374454	KRT77	Keratin, type II cytoskeletal 1b	6	0.59	16/143	2
5708	PSMD2	26S proteasome non-ATPase regulatory subunit 2	4	0.56	45/143	2
23581	CASP14	Caspase-14	3	0.56	12/143	2
23644	EDC4	Enhancer of mRNA-decapping protein 4	1	0.55	7/143	2
1977	EIF4E	Eukaryotic translation initiation factor 4E	1	0.55	7/143	2
9918	NCAPD2	Condensin complex subunit 1	2	0.55	10/143	2
5317	PKP1	Isoform 1 of Plakophilin-1	1	0.55	7/143	2
4628	MYH10	Isoform 2 of Myosin-10	35	0.52	44/143	2
23646	PLD3	Phospholipase D3	3	0.51	13/143	2
196374	KRT78	Keratin, type II cytoskeletal 78	4	0.48	16/143	2
4627	MYH9	Myosin-9	34	0.46	49/143	2
8663	EIF3C	Eukaryotic translation initiation factor 3 subunit C	2	0.46	42/143	2
291	SLC25A4	ADP/ATP translocase 1	3	0.45	15/143	2
9218	VAPA	Isoform 2 of Vesicle-associated membrane protein-associated protein A	3	0.45	17/143	2
10726	NUDC	Nuclear migration protein nudC	2	0.45	20/143	2
388698	FLG2	Filaggrin-2	10	0.45	30/143	2
90861	HN1L	Isoform 2 of Hematological and neurological expressed 1-like protein	1	0.43	9/143	2
64423	INF2	Isoform 2 of Inverted formin-2	1	0.43	9/143	2
89953	KLC4	Isoform 3 of Kinesin light chain 4	1	0.43	9/143	2
3842	TNPO1	Isoform 2 of Transportin-1	1	0.43	9/143	2
60386	SLC25A19	Mitochondrial thiamine pyrophosphate carrier	1	0.43	9/143	2
55052	MRPL20	39S ribosomal protein L20, mitochondrial	3	0.42	16/143	2
501	ALDH7A1	Isoform 2 of Alpha-aminoadipic semialdehyde dehydrogenase	4	0.41	19/143	2
7415	VCP	Transitional endoplasmic reticulum ATPase	6	0.40	80/143	2
3895	KTN1	Isoform 2 of Kinectin	2	0.40	19/143	2
8664	EIF3D	Eukaryotic translation initiation factor 3 subunit D	2	0.40	43/143	2
1828	DSG1	Desmoglein-1	4	0.40	21/143	2
52	ACP1	Low molecular weight phosphotyrosine protein phosphatase	2	0.39	14/143	2
9212	AURKB	Serine/threonine-protein kinase 12	2	0.39	14/143	2
5000	ORC4	Origin recognition complex subunit 4	1	0.39	10/143	2
5709	PSMD3	26S proteasome non-ATPase regulatory subunit 3	2	0.37	50/143	2
1981	EIF4G1	Isoform B of Eukaryotic translation initiation factor 4 gamma 1	1	0.36	29/143	2
2923	PDIA3	Protein disulfide-isomerase A3	2	0.36	15/143	2
25915	NDUFAF3	NADH dehydrogenase [ubiquinone] 1 alpha subcomplex assembly factor 3	2	0.36	15/143	2
5878	RAB5C	Ras-related protein Rab-5C	2	0.36	15/143	2
2316	FLNA	Isoform 2 of Filamin-A	21	0.35	61/143	2
51651	PTRH2	Peptidyl-tRNA hydrolase 2, mitochondrial	1	0.35	11/143	2
126133	ALDH16A1	Aldehyde dehydrogenase family 16 member A1	2	0.34	16/143	2
6904	TBCD	Isoform 4 of Tubulin-specific chaperone D	2	0.34	16/143	2
10067	SCAMP3	Isoform 2 of Secretory carrier-associated membrane protein 3	2	0.34	16/143	2
5702	PSMC3	26S protease regulatory subunit 6A	2	0.33	50/143	2
8668	EIF3I	Eukaryotic translation initiation factor 3 subunit I	1	0.33	40/143	2
6472	SHMT2	Serine hydroxymethyltransferase, mitochondrial	2	0.33	53/143	2
5291	PIK3CB	Phosphatidylinositol-4,5-bisphosphate 3-kinase catalytic subunit beta isoform	1	0.32	1/143	1
84105	PCBD2	Pterin-4-alpha-carbinolamine dehydratase 2	1	0.32	1/143	1
345651	ACTBL2	Beta-actin-like protein 2	9	0.32	36/143	2
2054	STX2	Isoform 1 of Syntaxin-2	1	0.32	1/143	1
23225	NUP210	Nuclear pore membrane glycoprotein 210	11	0.32	40/143	2
6559	SLC12A3	Isoform 2 of Solute carrier family 12 member 3	1	0.32	1/143	1
81671	VMP1	Vacuole membrane protein 1	1	0.32	1/143	1
51285	RASL12	Ras-like protein family member 12	1	0.32	1/143	1
9879	DDX46	Probable ATP-dependent RNA helicase DDX46	3	0.32	21/143	2
27295	PDLIM3	Isoform 2 of PDZ and LIM domain protein 3	1	0.32	1/143	1
2312	FLG	Filaggrin	1	0.32	12/143	2
2131	EXT1	Exostosin-1	1	0.32	1/143	1
23503	ZFYVE26	Isoform 2 of Zinc finger FYVE domain-containing protein 26	1	0.32	1/143	1
7169	TPM2	Isoform 2 of Tropomyosin beta chain	1	0.32	1/143	1
9690	UBE3C	Ubiquitin-protein ligase E3C	2	0.32	17/143	2
347	APOD	Apolipoprotein D	1	0.32	1/143	1
23648	SSBP3	Isoform 2 of Single-stranded DNA-binding protein 3	1	0.32	1/143	1
1638	DCT	L-dopachrome tautomerase	1	0.32	1/143	1
3482	IGF2R	Cation-independent mannose-6-phosphate receptor	2	0.32	17/143	2
6499	SKIV2L	Helicase SKI2W	2	0.32	17/143	2
4125	MAN2B1	Lysosomal alpha-mannosidase	1	0.32	1/143	1
6812	STXBP1	Isoform 2 of Syntaxin-binding protein 1	1	0.32	1/143	1
6655	SOS2	Son of sevenless homolog 2	1	0.32	1/143	1
2678	GGT1	Isoform 2 of Gamma-glutamyltranspeptidase 1	1	0.32	1/143	1
84073	MYCBPAP	Uncharacterized protein	1	0.32	1/143	1
27145	FILIP1	Isoform 2 of Filamin-A-interacting protein 1	1	0.32	1/143	1
54885	TBC1D8B	TBC1 domain family member 8B	1	0.32	1/143	1
5055	SERPINB2	Plasminogen activator inhibitor 2	1	0.32	1/143	1
B5MD03_HUMAN	B5MD03_HUMAN	Uncharacterized protein	1	0.32	1/143	1
80274	SCUBE1	Signal peptide, CUB domain, EGF-like 1	1	0.32	1/143	1
91452	ACBD5	Isoform 2 of Acyl-CoA-binding domain-containing protein 5	1	0.32	1/143	1
5300	PIN1	Peptidyl-prolyl cis-trans isomerase NIMA-interacting 1	1	0.32	1/143	1
1278	COL1A2	Collagen alpha-2(I) chain	1	0.32	1/143	1
144568	A2ML1	Alpha-2-macroglobulin-like protein 1	1	0.32	1/143	1
30009	TBX21	T-box transcription factor TBX21	1	0.32	1/143	1
3868	KRT16	Keratin, type I cytoskeletal 16	9	0.31	52/143	2
5705	PSMC5	26S protease regulatory subunit 8	2	0.31	59/143	2
65108	MARCKSL1	MARCKS-related protein	1	0.30	13/143	2
5700	PSMC1	26S protease regulatory subunit 4	1	0.30	37/143	2
5825	ABCD3	ATP-binding cassette sub-family D member 3	2	0.30	18/143	2
11315	PARK7	Protein DJ-1	1	0.30	13/143	2
8939	FUBP3	Far upstream element-binding protein 3	2	0.30	35/143	2
55215	FANCI	Isoform 1 of Fanconi anemia group I protein	2	0.30	18/143	2
57510	XPO5	Exportin-5	2	0.30	18/143	2
5576	PRKAR2A	cAMP-dependent protein kinase type II-alpha regulatory subunit	4	0.29	27/143	2
10985	GCN1L1	Translational activator GCN1	4	0.29	27/143	2
8566	PDXK	Pyridoxal kinase	3	0.29	23/143	2
10382	TUBB4	Tubulin beta-4 chain	21	0.28	63/143	2
6388	SDF2	Stromal cell-derived factor 2	1	0.28	14/143	2
5687	PSMA6	Proteasome subunit alpha type-6	1	0.28	14/143	2
23347	SMCHD1	Isoform 2 of Structural maintenance of chromosomes flexible hinge domain-containing protein 1	1	0.28	14/143	2
5214	PFKP	6-phosphofructokinase type C	6	0.27	35/143	2
9520	NPEPPS	Puromycin-sensitive aminopeptidase	3	0.27	25/143	2
7280	TUBB2A	Tubulin beta-2A chain	24	0.27	69/143	2
89777	SERPINB12	Serpin B12	2	0.27	20/143	2
3880	KRT19	Keratin, type I cytoskeletal 19	2	0.26	21/143	2
79576	NKAP	NF-kappa-B-activating protein	3	0.26	26/143	2
7756	ZNF207	Isoform 2 of Zinc finger protein 207	1	0.26	15/143	2
23020	SNRNP200	U5 small nuclear ribonucleoprotein 200 kDa helicase	4	0.26	86/143	2
8239	USP9X	Isoform 2 of Probable ubiquitin carboxyl-terminal hydrolase FAF-X	8	0.26	61/143	2
10128	LRPPRC	Leucine-rich PPR motif-containing protein, mitochondrial	7	0.26	39/143	2
56886	UGGT1	Isoform 2 of UDP-glucose:glycoprotein glucosyltransferase 1	8	0.26	73/143	2
131474	CHCHD4	Isoform 2 of Mitochondrial intermembrane space import and assembly protein 40	1	0.26	15/143	2
81892	C14orf156	SRA stem-loop-interacting RNA-binding protein, mitochondrial	2	0.26	21/143	2
117159	DCD	Dermcidin	3	0.25	27/143	2
1832	DSP	Desmoplakin	6	0.25	75/143	2
31	ACACA	Isoform 2 of Acetyl-CoA carboxylase 1	1	0.25	16/143	2
7965	AIMP2	Aminoacyl tRNA synthase complex-interacting multifunctional protein 2	2	0.25	22/143	2
4646	MYO6	Isoform 1 of Myosin-VI	7	0.24	43/143	2
9276	COPB2	Coatomer subunit beta'	2	0.24	23/143	2
29966	STRN3	Isoform Alpha of Striatin-3	1	0.24	3/143	1
1809	DPYSL3	Dihydropyrimidinase-related protein 3	1	0.24	16/143	2
4927	NUP88	Nuclear pore complex protein Nup88	2	0.24	33/143	2
2108	ETFA	Electron transfer flavoprotein subunit alpha, mitochondrial	1	0.24	16/143	2
3418	IDH2	Isocitrate dehydrogenase [NADP], mitochondrial	1	0.24	16/143	2
3861	KRT14	Keratin, type I cytoskeletal 14	15	0.23	97/143	2
2936	GSR	Isoform Cytoplasmic of Glutathione reductase, mitochondrial	2	0.23	24/143	2
23145	SSPO	SCO-spondin	1	0.23	2/143	1
6249	CLIP1	Isoform 2 of CAP-Gly domain-containing linker protein 1	1	0.23	2/143	1
25904	CNOT10	Isoform 2 of CCR4-NOT transcription complex subunit 10	1	0.23	2/143	1
3857	KRT9	Keratin, type I cytoskeletal 9	45	0.23	120/143	2
91074	ANKRD30A	Ankyrin repeat domain-containing protein 30A	1	0.23	2/143	1
5275	SERPINB13	Isoform 2 of Serpin B13	1	0.23	2/143	1
10314	LANCL1	LanC-like protein 1	2	0.23	24/143	2
5580	PRKCD	Protein kinase C delta type	1	0.23	2/143	1
81839	VANGL1	Isoform 2 of Vang-like protein 1	1	0.23	2/143	1
875	CBS	Isoform 2 of Cystathionine beta-synthase	1	0.23	2/143	1
23780	APOL2	Apolipoprotein L2	1	0.23	2/143	1
9910	RABGAP1L	Isoform 5 of Rab GTPase-activating protein 1-like	1	0.23	2/143	1
581	BAX	Isoform Beta of Apoptosis regulator BAX	1	0.23	2/143	1
55585	UBE2Q1	Isoform 2 of Ubiquitin-conjugating enzyme E2 Q1	1	0.23	2/143	1
550	AUP1	Isoform Short of Ancient ubiquitous protein 1	1	0.23	17/143	2
57402	S100A14	Protein S100-A14	1	0.23	2/143	1
57222	ERGIC1	Isoform 2 of Endoplasmic reticulum-Golgi intermediate compartment protein 1	1	0.23	2/143	1
9652	TTC37	Tetratricopeptide repeat protein 37	3	0.22	30/143	2
55746	NUP133	Nuclear pore complex protein Nup133	2	0.22	25/143	2
11331	PHB2	Prohibitin-2	3	0.22	31/143	2
7417	VDAC2	Isoform 1 of Voltage-dependent anion-selective channel protein 2	3	0.22	31/143	2
8243	SMC1A	Structural maintenance of chromosomes protein 1A	2	0.22	52/143	2
9939	RBM8A	Isoform 2 of RNA-binding protein 8A	2	0.22	25/143	2
3848	KRT1	Keratin, type II cytoskeletal 1	56	0.21	138/143	2
5269	SERPINB6	Serpin B6	1	0.21	18/143	2
3306	HSPA2	Heat shock-related 70 kDa protein 2	10	0.21	59/143	2
55832	CAND1	Cullin-associated NEDD8-dissociated protein 1	2	0.21	26/143	2
57002	C7orf36	Uncharacterized protein C7orf36	2	0.21	26/143	2
5902	RANBP1	Ran-specific GTPase-activating protein	2	0.21	26/143	2
51428	DDX41	Probable ATP-dependent RNA helicase DDX41	5	0.21	41/143	2
4942	OAT	Ornithine aminotransferase, mitochondrial	4	0.21	36/143	2
10970	CKAP4	Cytoskeleton-associated protein 4	5	0.21	41/143	2
548596	CKMT1A	Creatine kinase U-type, mitochondrial	3	0.21	32/143	2
192111	PGAM5	Isoform 2 of Serine/threonine-protein phosphatase PGAM5, mitochondrial	2	0.21	53/143	2
2317	FLNB	Isoform 2 of Filamin-B	3	0.20	42/143	2
10574	CCT7	T-complex protein 1 subunit eta	4	0.20	83/143	2
23524	SRRM2	Serine/arginine repetitive matrix protein 2	7	0.20	65/143	2
6050	RNH1	Ribonuclease inhibitor	2	0.20	28/143	2
2058	EPRS	Bifunctional aminoacyl-tRNA synthetase	9	0.20	59/143	2
5901	RAN	GTP-binding nuclear protein Ran	3	0.20	34/143	2
2821	GPI	Glucose-6-phosphate isomerase	2	0.20	27/143	2
10594	PRPF8	Pre-mRNA-processing-splicing factor 8	2	0.20	82/143	2
7317	UBA1	Ubiquitin-like modifier-activating enzyme 1	6	0.20	48/143	2
3106	HLA-B	HLA class I histocompatibility antigen, B-73 alpha chain	2	0.20	28/143	2
1122	CHML	Rab proteins geranylgeranyltransferase component A 2	1	0.20	4/143	1
5245	PHB	Prohibitin	2	0.20	27/143	2
6897	TARS	Threonyl-tRNA synthetase, cytoplasmic	1	0.20	19/143	2
3852	KRT5	Keratin, type II cytoskeletal 5	15	0.19	82/143	2
3849	KRT2	Keratin, type II cytoskeletal 2 epidermal	37	0.19	126/143	2
5591	PRKDC	DNA-dependent protein kinase catalytic subunit	15	0.19	83/143	2
1213	CLTC	Isoform 2 of Clathrin heavy chain 1	26	0.19	126/143	2
70	ACTC1	Actin, alpha cardiac muscle 1	15	0.19	80/143	2
8471	IRS4	Insulin receptor substrate 4	22	0.19	94/143	2
81542	TMX1	Thioredoxin-related transmembrane protein 1	1	0.19	3/143	1
3032	HADHB	Trifunctional enzyme subunit beta, mitochondrial	3	0.19	36/143	2
23071	ERP44	Endoplasmic reticulum resident protein 44	2	0.19	29/143	2
65981	CAPRIN2	Uncharacterized protein	1	0.19	3/143	1
84617	TUBB6	Tubulin beta-6 chain	12	0.19	70/143	2
54862	CC2D1A	Isoform 2 of Coiled-coil and C2 domain-containing protein 1A	1	0.19	3/143	1
9319	TRIP13	Pachytene checkpoint protein 2 homolog	4	0.19	41/143	2
10576	CCT2	T-complex protein 1 subunit beta	5	0.19	109/143	2
79654	HECTD3	E3 ubiquitin-protein ligase HECTD3	1	0.19	3/143	1
100506658	OCLN	Occludin	1	0.19	3/143	1
23039	XPO7	Exportin-7	1	0.19	3/143	1
25984	KRT23	Keratin, type I cytoskeletal 23	1	0.19	3/143	1
873	CBR1	Carbonyl reductase [NADPH] 1	1	0.19	3/143	1
10295	BCKDK	[3-methyl-2-oxobutanoate dehydrogenase [lipoamide]] kinase, mitochondrial	1	0.19	3/143	1
5476	CTSA	Lysosomal protective protein	1	0.19	3/143	1
5531	PPP4C	Serine/threonine-protein phosphatase 4 catalytic subunit	1	0.19	3/143	1
9900	SV2A	Isoform 2 of Synaptic vesicle glycoprotein 2A	1	0.19	3/143	1
115704	EVI5L	EVI5-like protein	1	0.19	3/143	1
8934	RAB7L1	Ras-related protein Rab-7L1	1	0.19	3/143	1
375790	AGRN	Agrin	1	0.19	3/143	1
3074	HEXB	Beta-hexosaminidase subunit beta	1	0.19	3/143	1
60	ACTB	Actin, cytoplasmic 1	22	0.18	130/143	2
7514	XPO1	Exportin-1	4	0.18	42/143	2
7531	YWHAE	14-3-3 protein epsilon	4	0.18	96/143	2
8943	AP3D1	Isoform 2 of AP-3 complex subunit delta-1	1	0.18	21/143	2
4642	MYO1D	Myosin-Id	3	0.18	38/143	2
213	ALB	Isoform 2 of Serum albumin	1	0.18	21/143	2
5875	RABGGTA	Geranylgeranyl transferase type-2 subunit alpha	1	0.18	4/143	1
6500	SKP1	S-phase kinase-associated protein 1	1	0.18	59/143	2
57418	WDR18	WD repeat-containing protein 18	1	0.18	21/143	2
6737	TRIM21	Isoform 2 of E3 ubiquitin-protein ligase TRIM21	4	0.18	42/143	2
79169	C1orf35	Isoform 3 of Multiple myeloma tumor-associated protein 2	2	0.18	30/143	2
8604	SLC25A12	Calcium-binding mitochondrial carrier protein Aralar1	1	0.18	21/143	2
4131	MAP1B	Microtubule-associated protein 1B	3	0.17	39/143	2
3304	HSPA1B	Heat shock 70 kDa protein 1A/1B	38	0.17	143/143	2
1778	DYNC1H1	Cytoplasmic dynein 1 heavy chain 1	9	0.17	67/143	2
178	AGL	Isoform 5 of Glycogen debranching enzyme	6	0.17	91/143	2
55210	ATAD3A	Isoform 2 of ATPase family AAA domain-containing protein 3A	6	0.17	55/143	2
10939	AFG3L2	AFG3-like protein 2	2	0.17	32/143	2
54938	SARS2	Seryl-tRNA synthetase, mitochondrial	2	0.17	33/143	2
3799	KIF5B	Kinesin-1 heavy chain	2	0.17	32/143	2
1743	DLST	Dihydrolipoyllysine-residue succinyltransferase component of 2-oxoglutarate dehydrogenase complex, mitochondrial	2	0.17	33/143	2
63893	UBE2O	Ubiquitin-conjugating enzyme E2 O	1	0.17	7/143	1
6185	RPN2	Dolichyl-diphosphooligosaccharide--protein glycosyltransferase subunit 2	1	0.17	23/143	2
9748	SLK	Isoform 2 of STE20-like serine/threonine-protein kinase	1	0.17	6/143	1
8289	ARID1A	AT-rich interactive domain-containing protein 1A	4	0.16	60/143	2
4141	MARS	Methionyl-tRNA synthetase, cytoplasmic	4	0.16	49/143	2
3309	HSPA5	78 kDa glucose-regulated protein	34	0.16	143/143	2
84188	FAR1	Fatty acyl-CoA reductase 1	1	0.16	24/143	2
10376	TUBA1B	Tubulin alpha-1B chain	19	0.16	106/143	2
103910	MYL12B	Myosin regulatory light chain 12B	3	0.16	42/143	2
10383	TUBB2C	Tubulin beta-2C chain	28	0.16	129/143	2
1973	EIF4A1	Eukaryotic initiation factor 4A-I	4	0.16	84/143	2
682	BSG	Isoform 2 of Basigin	3	0.16	43/143	2
2744	GLS	Isoform 3 of Glutaminase kidney isoform, mitochondrial	1	0.16	4/143	1
6711	SPTBN1	Isoform Short of Spectrin beta chain, brain 1	6	0.16	58/143	2
55787	TXLNG	Gamma-taxilin	1	0.16	4/143	1
488	ATP2A2	Isoform 2 of Sarcoplasmic/endoplasmic reticulum calcium ATPase 2	4	0.16	47/143	2
55706	TMEM48	Isoform 2 of Nucleoporin NDC1	1	0.16	4/143	1
10989	IMMT	Isoform 2 of Mitochondrial inner membrane protein	2	0.16	34/143	2
3911	LAMA5	Laminin subunit alpha-5	1	0.16	4/143	1
10640	EXOC5	Exocyst complex component 5	1	0.16	4/143	1
1781	DYNC1I2	Isoform 2B of Cytoplasmic dynein 1 intermediate chain 2	1	0.16	24/143	2
4641	MYO1C	Isoform 2 of Myosin-Ic	3	0.16	43/143	2
4144	MAT2A	S-adenosylmethionine synthase isoform type-2	3	0.16	41/143	2
55770	EXOC2	Exocyst complex component 2	1	0.16	4/143	1
51218	GLRX5	Glutaredoxin-related protein 5, mitochondrial	1	0.16	4/143	1
23788	MTCH2	Mitochondrial carrier homolog 2	1	0.16	4/143	1
22902	RUFY3	Isoform 2 of Protein RUFY3	1	0.16	4/143	1
9352	TXNL1	Thioredoxin-like protein 1	1	0.16	5/143	1
3163	HMOX2	Heme oxygenase 2	1	0.16	4/143	1
7051	TGM1	Protein-glutamine gamma-glutamyltransferase K	1	0.16	4/143	1
57142	RTN4	Isoform 2 of Reticulon-4	1	0.16	4/143	1
8498	RANBP3	Isoform 2 of Ran-binding protein 3	1	0.16	4/143	1
56243	KIAA1217	Isoform 2 of Sickle tail protein homolog	1	0.16	24/143	2
439921	MXRA7	Isoform 2 of Matrix-remodeling-associated protein 7	1	0.16	4/143	1
6100	RP9	Retinitis pigmentosa 9 protein	1	0.16	4/143	1
3858	KRT10	Keratin, type I cytoskeletal 10	26	0.15	132/143	2
29927	SEC61A1	Isoform 3 of Protein transport protein Sec61 subunit alpha isoform 1	1	0.15	25/143	2
3312	HSPA8	Heat shock cognate 71 kDa protein	33	0.15	143/143	2
191	AHCY	Adenosylhomocysteinase	5	0.15	98/143	2
821	CANX	Calnexin	3	0.15	45/143	2
908	CCT6A	T-complex protein 1 subunit zeta	3	0.15	93/143	2
4637	MYL6	Isoform Smooth muscle of Myosin light polypeptide 6	3	0.15	44/143	2
829	CAPZA1	F-actin-capping protein subunit alpha-1	3	0.15	44/143	2
3376	IARS	Isoleucyl-tRNA synthetase, cytoplasmic	3	0.15	46/143	2
84284	NTPCR	Cancer-related nucleoside-triphosphatase	3	0.15	45/143	2
7112	TMPO	Lamina-associated polypeptide 2, isoforms beta/gamma	2	0.15	37/143	2
9631	NUP155	Isoform 2 of Nuclear pore complex protein Nup155	3	0.15	45/143	2
8826	IQGAP1	Ras GTPase-activating-like protein IQGAP1	2	0.15	37/143	2
51429	SNX9	Sorting nexin-9	2	0.15	36/143	2
2717	GLA	Alpha-galactosidase A	1	0.15	26/143	2
302	ANXA2	Putative annexin A2-like protein	3	0.15	49/143	2
10051	SMC4	Isoform 2 of Structural maintenance of chromosomes protein 4	3	0.15	45/143	2
7407	VARS	Valyl-tRNA synthetase	2	0.15	37/143	2
55750	AGK	Acylglycerol kinase, mitochondrial	1	0.15	26/143	2
10075	HUWE1	Isoform 2 of E3 ubiquitin-protein ligase HUWE1	3	0.15	54/143	2
8891	EIF2B3	Isoform 2 of Translation initiation factor eIF-2B subunit gamma	1	0.15	26/143	2
55379	LRRC59	Leucine-rich repeat-containing protein 59	1	0.15	25/143	2
23089	PEG10	Isoform RF1 of Retrotransposon-derived protein PEG10	1	0.15	26/143	2
219743	TYSND1	Isoform 2 of Peroxisomal leader peptide-processing protease	1	0.15	8/143	1
8078	USP5	Isoform Short of Ubiquitin carboxyl-terminal hydrolase 5	1	0.15	10/143	1
3728	JUP	Junction plakoglobin	3	0.14	55/143	2
506	ATP5B	ATP synthase subunit beta, mitochondrial	7	0.14	77/143	2
7203	CCT3	T-complex protein 1 subunit gamma	4	0.14	92/143	2
9317	PTER	Isoform 2 of Phosphotriesterase-related protein	1	0.14	5/143	1
3959	LGALS3BP	Galectin-3-binding protein	25	0.14	135/143	2
11100	HNRNPUL1	Isoform 2 of Heterogeneous nuclear ribonucleoprotein U-like protein 1	28	0.14	143/143	2
808	CALM3	Calmodulin	2	0.14	40/143	2
10050	SLC17A4	Uncharacterized protein	1	0.14	5/143	1
27000	DNAJC2	Isoform 2 of DnaJ homolog subfamily C member 2	1	0.14	5/143	1
3035	HARS	Histidyl-tRNA synthetase, cytoplasmic	1	0.14	5/143	1
203068	TUBB	Tubulin beta chain	27	0.14	143/143	2
6184	RPN1	Dolichyl-diphosphooligosaccharide--protein glycosyltransferase subunit 1	3	0.14	48/143	2
1656	DDX6	Probable ATP-dependent RNA helicase DDX6	4	0.14	71/143	2
5903	RANBP2	E3 SUMO-protein ligase RanBP2	4	0.14	55/143	2
3329	HSPD1	60 kDa heat shock protein, mitochondrial	14	0.14	118/143	2
1627	DBN1	Isoform 2 of Drebrin	2	0.14	38/143	2
3030	HADHA	Trifunctional enzyme subunit alpha, mitochondrial	3	0.14	49/143	2
9787	DLGAP5	Isoform 2 of Disks large-associated protein 5	1	0.14	5/143	1
8667	EIF3H	Eukaryotic translation initiation factor 3 subunit H	1	0.14	19/143	1
832	CAPZB	Isoform 2 of F-actin-capping protein subunit beta	2	0.14	39/143	2
3709	ITPR2	Inositol 1,4,5-trisphosphate receptor type 2	1	0.14	28/143	2
3954	LETM1	LETM1 and EF-hand domain-containing protein 1, mitochondrial	1	0.14	5/143	1
26297	SERGEF	Secretion-regulating guanine nucleotide exchange factor	1	0.14	5/143	1
2801	GOLGA2	Isoform 2 of Golgin subfamily A member 2	1	0.14	5/143	1
8760	CDS2	Phosphatidate cytidylyltransferase 2	1	0.14	5/143	1
4892	NRAP	Isoform 2 of Nebulin-related-anchoring protein	1	0.14	5/143	1
6123	RPL3L	60S ribosomal protein L3-like	1	0.14	27/143	2
79659	DYNC2H1	Isoform 2 of Cytoplasmic dynein 2 heavy chain 1	1	0.14	5/143	1
10146	G3BP1	Ras GTPase-activating protein-binding protein 1	2	0.14	76/143	2
6510	SLC1A5	Neutral amino acid transporter B(0)	1	0.14	27/143	2
83452	RAB33B	Ras-related protein Rab-33B	1	0.14	5/143	1
8836	GGH	Gamma-glutamyl hydrolase	1	0.14	5/143	1
64223	MLST8	Isoform 3 of Target of rapamycin complex subunit LST8	1	0.14	5/143	1
8518	IKBKAP	Elongator complex protein 1	1	0.13	30/143	2
51806	CALML5	Calmodulin-like protein 5	1	0.13	6/143	1
1211	CLTA	Isoform Non-brain of Clathrin light chain A	2	0.13	41/143	2
2194	FASN	Fatty acid synthase	16	0.13	114/143	2
56829	ZC3HAV1	Isoform 2 of Zinc finger CCCH-type antiviral protein 1	4	0.13	58/143	2
10213	PSMD14	26S proteasome non-ATPase regulatory subunit 14	1	0.13	13/143	1
2885	GRB2	Growth factor receptor-bound protein 2	2	0.13	47/143	2
6166	RPL36AL	60S ribosomal protein L36a-like	1	0.13	6/143	1
51504	TRMT112	tRNA methyltransferase 112 homolog	1	0.13	30/143	2
22948	CCT5	T-complex protein 1 subunit epsilon	2	0.13	104/143	2
9391	CIAO1	Probable cytosolic iron-sulfur protein assembly protein CIAO1	1	0.13	6/143	1
10992	SF3B2	Splicing factor 3B subunit 2	2	0.13	52/143	2
84263	HSDL2	Isoform 2 of Hydroxysteroid dehydrogenase-like protein 2	2	0.13	43/143	2
4430	MYO1B	Isoform 2 of Myosin-Ib	2	0.13	43/143	2
5110	PCMT1	Isoform 2 of Protein-L-isoaspartate(D-aspartate) O-methyltransferase	6	0.13	74/143	2
81502	HM13	Isoform 2 of Minor histocompatibility antigen H13	1	0.13	6/143	1
64746	ACBD3	Golgi resident protein GCP60	1	0.13	29/143	2
5701	PSMC2	26S protease regulatory subunit 7	2	0.13	33/143	1
8021	NUP214	Isoform 2 of Nuclear pore complex protein Nup214	2	0.13	32/143	1
301	ANXA1	Annexin A1	1	0.13	6/143	1
10313	RTN3	Isoform 2 of Reticulon-3	1	0.13	6/143	1
57665	RDH14	Retinol dehydrogenase 14	1	0.13	6/143	1
6878	TAF6	Transcription initiation factor TFIID subunit 6	1	0.13	6/143	1
5033	P4HA1	Isoform 2 of Prolyl 4-hydroxylase subunit alpha-1	2	0.13	42/143	2
692312	PPAN-P2RY11	Isoform 2 of Suppressor of SWI4 1 homolog	2	0.13	41/143	2
7249	TSC2	Isoform 2 of Tuberin	1	0.13	6/143	1
4848	CNOT2	Isoform 4 of CCR4-NOT transcription complex subunit 2	1	0.13	6/143	1
476	ATP1A1	Sodium/potassium-transporting ATPase subunit alpha-1	6	0.12	80/143	2
3320	HSP90AA1	Isoform 2 of Heat shock protein HSP 90-alpha	10	0.12	100/143	2
3326	HSP90AB1	Heat shock protein HSP 90-beta	16	0.12	130/143	2
5976	UPF1	Isoform 2 of Regulator of nonsense transcripts 1	2	0.12	61/143	2
10694	CCT8	T-complex protein 1 subunit theta	4	0.12	104/143	2
8533	COPS3	COP9 signalosome complex subunit 3	1	0.12	7/143	1
23136	EPB41L3	Isoform B of Band 4.1-like protein 3	1	0.12	33/143	2
8452	CUL3	Isoform 2 of Cullin-3	2	0.12	62/143	2
9559	VPS26A	Vacuolar protein sorting-associated protein 26A	1	0.12	7/143	1
134492	NUDCD2	NudC domain-containing protein 2	1	0.12	7/143	1
7431	VIM	Vimentin	12	0.12	115/143	2
152002	C3orf21	Uncharacterized protein C3orf21	1	0.12	7/143	1
9775	EIF4A3	Eukaryotic initiation factor 4A-III	3	0.12	56/143	2
2950	GSTP1	Glutathione S-transferase P	1	0.12	31/143	2
10857	PGRMC1	Membrane-associated progesterone receptor component 1	2	0.12	46/143	2
57095	PITHD1	Isoform 2 of PITH domain-containing protein 1	1	0.12	7/143	1
8895	CPNE3	Copine-3	2	0.12	46/143	2
5094	PCBP2	Poly(rC)-binding protein 2	4	0.12	64/143	2
84545	MRPL43	Isoform 4 of 39S ribosomal protein L43, mitochondrial	2	0.12	14/143	1
9588	PRDX6	Peroxiredoxin-6	1	0.12	32/143	2
27292	DIMT1L	Probable dimethyladenosine transferase	1	0.12	32/143	2
5688	PSMA7	Isoform 2 of Proteasome subunit alpha type-7	1	0.12	31/143	2
3735	KARS	Isoform Mitochondrial of Lysyl-tRNA synthetase	3	0.12	55/143	2
8140	SLC7A5	Large neutral amino acids transporter small subunit 1	1	0.12	7/143	1
5034	P4HB	Protein disulfide-isomerase	3	0.12	54/143	2
2017	CTTN	Src substrate cortactin	1	0.12	32/143	2
55692	LUC7L	Isoform 2 of Putative RNA-binding protein Luc7-like 1	1	0.12	31/143	2
308	ANXA5	Annexin A5	1	0.12	7/143	1
114883	OSBPL9	Isoform 2 of Oxysterol-binding protein-related protein 9	1	0.12	7/143	1
29766	TMOD3	Tropomodulin-3	1	0.12	31/143	2
7170	TPM3	Isoform 2 of Tropomyosin alpha-3 chain	1	0.12	33/143	2
93343	FAM125A	Isoform 3 of Multivesicular body subunit 12A	1	0.12	7/143	1
9054	NFS1	Isoform Cytoplasmic of Cysteine desulfurase, mitochondrial	1	0.12	7/143	1
1487	CTBP1	C-terminal-binding protein 1	1	0.12	7/143	1
11218	DDX20	Probable ATP-dependent RNA helicase DDX20	1	0.12	31/143	2
64949	MRPS26	28S ribosomal protein S26, mitochondrial	1	0.12	31/143	2
4301	MLLT4	Isoform 2 of Afadin	1	0.12	7/143	1
9948	WDR1	Isoform 2 of WD repeat-containing protein 1	1	0.12	33/143	2
6305	SBF1	Isoform 4 of Myotubularin-related protein 5	1	0.12	7/143	1
7175	TPR	Nucleoprotein TPR	1	0.12	7/143	1
51479	ANKFY1	Isoform 2 of Ankyrin repeat and FYVE domain-containing protein 1	1	0.12	15/143	1
5713	PSMD7	26S proteasome non-ATPase regulatory subunit 7	1	0.12	17/143	1
55920	RCC2	Protein RCC2	4	0.11	71/143	2
140807	KRT72	Isoform 2 of Keratin, type II cytoskeletal 72	2	0.11	48/143	2
391634	HSP90AB2P	Putative heat shock protein HSP 90-beta 2	4	0.11	70/143	2
3305	HSPA1L	Heat shock 70 kDa protein 1-like	16	0.11	139/143	2
790	CAD	CAD protein	15	0.11	131/143	2
1738	DLD	Dihydrolipoyl dehydrogenase, mitochondrial	3	0.11	59/143	2
3313	HSPA9	Stress-70 protein, mitochondrial	16	0.11	143/143	2
6950	TCP1	T-complex protein 1 subunit alpha	3	0.11	101/143	2
79009	DDX50	ATP-dependent RNA helicase DDX50	2	0.11	51/143	2
55269	PSPC1	Isoform 2 of Paraspeckle component 1	1	0.11	9/143	1
29894	CPSF1	Cleavage and polyadenylation specificity factor subunit 1	2	0.11	48/143	2
5689	PSMB1	Proteasome subunit beta type-1	1	0.11	9/143	1
6709	SPTAN1	Isoform 2 of Spectrin alpha chain, brain	4	0.11	81/143	2
6605	SMARCE1	Isoform 2 of SWI/SNF-related matrix-associated actin-dependent regulator of chromatin subfamily E member 1	2	0.11	51/143	2
47	ACLY	ATP-citrate synthase	3	0.11	63/143	2
5859	QARS	Glutaminyl-tRNA synthetase	2	0.11	49/143	2
1808	DPYSL2	Dihydropyrimidinase-related protein 2	1	0.11	9/143	1
64601	VPS16	Isoform 2 of Vacuolar protein sorting-associated protein 16 homolog	1	0.11	8/143	1
10342	TFG	Protein TFG	16	0.11	143/143	2
51606	ATP6V1H	Isoform 2 of V-type proton ATPase subunit H	1	0.11	8/143	1
9793	CKAP5	Isoform 2 of Cytoskeleton-associated protein 5	1	0.11	9/143	1
25797	QPCT	Glutaminyl-peptide cyclotransferase	5	0.11	76/143	2
5589	PRKCSH	Glucosidase 2 subunit beta	1	0.11	8/143	1
8487	SIP1	Isoform 2 of Survival of motor neuron protein-interacting protein 1	1	0.11	8/143	1
23654	PLXNB2	Plexin-B2	1	0.11	9/143	1
1476	CSTB	Cystatin-B	2	0.11	48/143	2
23244	PDS5A	Sister chromatid cohesion protein PDS5 homolog A	1	0.11	9/143	1
51073	MRPL4	Isoform 2 of 39S ribosomal protein L4, mitochondrial	1	0.11	34/143	2
1509	CTSD	Cathepsin D	1	0.11	9/143	1
196463	PLBD2	Putative phospholipase B-like 2	1	0.11	8/143	1
81887	LAS1L	Isoform 2 of Protein LAS1 homolog	1	0.11	34/143	2
2548	GAA	Lysosomal alpha-glucosidase	1	0.11	8/143	1
2806	GOT2	Aspartate aminotransferase, mitochondrial	1	0.11	9/143	1
6307	SC4MOL	C-4 methylsterol oxidase	1	0.11	9/143	1
4733	DRG1	Developmentally-regulated GTP-binding protein 1	1	0.11	34/143	2
10844	TUBGCP2	Gamma-tubulin complex component 2	1	0.11	8/143	1
2632	GBE1	1,4-alpha-glucan-branching enzyme	1	0.11	8/143	1
55027	HEATR3	HEAT repeat-containing protein 3	1	0.11	8/143	1
5707	PSMD1	Isoform 2 of 26S proteasome non-ATPase regulatory subunit 1	1	0.11	30/143	1
54475	NLE1	Isoform 2 of Notchless protein homolog 1	1	0.11	9/143	1
5690	PSMB2	Proteasome subunit beta type-2	1	0.11	9/143	1
374354	NHLRC2	Isoform 2 of NHL repeat-containing protein 2	1	0.11	9/143	1
8833	GMPS	GMP synthase [glutamine-hydrolyzing]	1	0.11	16/143	1
55308	DDX19A	ATP-dependent RNA helicase DDX19A	1	0.11	9/143	1
6322	SCML1	Isoform 1 of Sex comb on midleg-like protein 1	1	0.11	8/143	1
23143	LRCH1	Isoform 2 of Leucine-rich repeat and calponin homology domain-containing protein 1	1	0.11	9/143	1
4140	MARK3	Isoform 2 of MAP/microtubule affinity-regulating kinase 3	1	0.11	22/143	1
51181	DCXR	L-xylulose reductase	1	0.11	8/143	1
150472	CBWD2	COBW domain-containing protein 2	1	0.11	8/143	1
6723	SRM	Spermidine synthase	1	0.11	8/143	1
2521	FUS	Isoform Short of RNA-binding protein FUS	15	0.10	143/143	2
5917	RARS	Isoform Monomeric of Arginyl-tRNA synthetase, cytoplasmic	2	0.10	56/143	2
9049	AIP	AH receptor-interacting protein	1	0.10	11/143	1
26986	PABPC1	Isoform 2 of Polyadenylate-binding protein 1	13	0.10	142/143	2
4841	NONO	Non-POU domain-containing octamer-binding protein	7	0.10	104/143	2
5715	PSMD9	Isoform p27-S of 26S proteasome non-ATPase regulatory subunit 9	1	0.10	10/143	1
8517	IKBKG	Isoform 2 of NF-kappa-B essential modulator	1	0.10	11/143	1
10514	MYBBP1A	Isoform 2 of Myb-binding protein 1A	4	0.10	76/143	2
498	ATP5A1	ATP synthase subunit alpha, mitochondrial	9	0.10	118/143	2
8661	EIF3A	Eukaryotic translation initiation factor 3 subunit A	1	0.10	48/143	1
7922	SLC39A7	Zinc transporter SLC39A7	1	0.10	10/143	1
3308	HSPA4	Heat shock 70 kDa protein 4	8	0.10	116/143	2
23112	TNRC6B	Isoform 2 of Trinucleotide repeat-containing gene 6B protein	9	0.10	129/143	2
283458	NME2P1	Putative nucleoside diphosphate kinase	2	0.10	19/143	1
1315	COPB1	Coatomer subunit beta	1	0.10	39/143	2
7266	DNAJC7	DnaJ homolog subfamily C member 7	2	0.10	57/143	2
8540	AGPS	Alkyldihydroxyacetonephosphate synthase, peroxisomal	1	0.10	10/143	1
5250	SLC25A3	Isoform B of Phosphate carrier protein, mitochondrial	4	0.10	81/143	2
54888	NSUN2	tRNA (cytosine(34)-C(5))-methyltransferase	3	0.10	70/143	2
8662	EIF3B	Isoform 2 of Eukaryotic translation initiation factor 3 subunit B	1	0.10	44/143	1
9361	LONP1	Lon protease homolog, mitochondrial	1	0.10	10/143	1
1642	DDB1	DNA damage-binding protein 1	6	0.10	96/143	2
3181	HNRNPA2B1	Isoform A2 of Heterogeneous nuclear ribonucleoproteins A2/B1	13	0.10	143/143	2
26121	PRPF31	Isoform 2 of U4/U6 small nuclear ribonucleoprotein Prp31	1	0.10	21/143	1
4174	MCM5	DNA replication licensing factor MCM5	3	0.10	71/143	2
6732	SRPK1	Serine/threonine-protein kinase SRPK1	3	0.10	68/143	2
51495	PTPLAD1	3-hydroxyacyl-CoA dehydratase 3	1	0.10	37/143	2
5442	POLRMT	DNA-directed RNA polymerase, mitochondrial	2	0.10	53/143	2
10575	CCT4	T-complex protein 1 subunit delta	4	0.10	114/143	2
605	BCL7A	Isoform 2 of B-cell CLL/lymphoma 7 protein family member A	1	0.10	11/143	1
1615	DARS	Aspartyl-tRNA synthetase, cytoplasmic	2	0.10	55/143	2
2752	GLUL	Glutamine synthetase	1	0.10	10/143	1
760	CA2	Carbonic anhydrase 2	1	0.10	10/143	1
7534	YWHAZ	14-3-3 protein zeta/delta	2	0.10	70/143	2
4361	MRE11A	Isoform 2 of Double-strand break repair protein MRE11A	1	0.10	11/143	1
6168	RPL37A	60S ribosomal protein L37a	2	0.10	90/143	2
10250	SRRM1	Isoform 2 of Serine/arginine repetitive matrix protein 1	2	0.10	57/143	2
10291	SF3A1	Splicing factor 3A subunit 1	1	0.10	25/143	1
26039	SS18L1	Isoform 2 of Calcium-responsive transactivator	1	0.10	10/143	1
8402	SLC25A11	Mitochondrial 2-oxoglutarate/malate carrier protein	1	0.10	38/143	2
3501	IGHG2	Ig gamma-2 chain C region	1	0.10	11/143	1
10969	EBNA1BP2	Probable rRNA-processing protein EBP2	2	0.10	57/143	2
4176	MCM7	DNA replication licensing factor MCM7	4	0.10	77/143	2
5295	PIK3R1	Isoform 4 of Phosphatidylinositol 3-kinase regulatory subunit alpha	1	0.10	11/143	1
811	CALR	Calreticulin	1	0.10	11/143	1
6421	SFPQ	Splicing factor, proline- and glutamine-rich	3	0.10	64/143	2
51763	INPP5K	Isoform 2 of Inositol polyphosphate 5-phosphatase K	1	0.10	10/143	1
219927	MRPL21	39S ribosomal protein L21, mitochondrial	1	0.10	11/143	1
10787	NCKAP1	Isoform 2 of Nck-associated protein 1	1	0.10	11/143	1
7936	RDBP	Negative elongation factor E	1	0.10	10/143	1
6455	SH3GL1	Endophilin-A2	1	0.10	11/143	1
7086	TKT	Transketolase	1	0.10	11/143	1
5936	RBM4	RNA-binding protein 4	1	0.10	37/143	2
54814	QPCTL	Glutaminyl-peptide cyclotransferase-like protein	1	0.10	10/143	1
4904	YBX1	Nuclease-sensitive element-binding protein 1	9	0.09	132/143	2
7001	PRDX2	Peroxiredoxin-2	4	0.09	88/143	2
1660	DHX9	ATP-dependent RNA helicase A	12	0.09	142/143	2
3310	HSPA6	Heat shock 70 kDa protein 6	9	0.09	128/143	2
817	CAMK2D	Isoform Delta 10 of Calcium/calmodulin-dependent protein kinase type II subunit delta	2	0.09	25/143	1
54431	DNAJC10	DnaJ homolog subfamily C member 10	11	0.09	137/143	2
8570	KHSRP	Isoform 2 of Far upstream element-binding protein 2	9	0.09	124/143	2
1937	EEF1G	Elongation factor 1-gamma	5	0.09	99/143	2
9208	LRRFIP1	Isoform 2 of Leucine-rich repeat flightless-interacting protein 1	1	0.09	14/143	1
1434	CSE1L	Isoform 3 of Exportin-2	2	0.09	25/143	1
9131	AIFM1	Isoform 3 of Apoptosis-inducing factor 1, mitochondrial	7	0.09	112/143	2
5351	PLOD1	Procollagen-lysine,2-oxoglutarate 5-dioxygenase 1	10	0.09	130/143	2
293	SLC25A6	ADP/ATP translocase 3	5	0.09	96/143	2
4691	NCL	Nucleolin	12	0.09	141/143	2
3703	STT3A	Dolichyl-diphosphooligosaccharide--protein glycosyltransferase subunit STT3A	1	0.09	14/143	1
6240	RRM1	Ribonucleoside-diphosphate reductase large subunit	1	0.09	13/143	1
5315	PKM2	Pyruvate kinase isozymes M1/M2	6	0.09	114/143	2
1267	CNP	Isoform CNPI of 2',3'-cyclic-nucleotide 3'-phosphodiesterase	1	0.09	42/143	2
372	ARCN1	Coatomer subunit delta	1	0.09	13/143	1
25980	C20orf4	Uncharacterized protein C20orf4	1	0.09	14/143	1
5683	PSMA2	Proteasome subunit alpha type-2	1	0.09	12/143	1
1508	CTSB	Cathepsin B	1	0.09	13/143	1
55705	IPO9	Importin-9	1	0.09	12/143	1
1915	EEF1A1	Elongation factor 1-alpha 1	8	0.09	142/143	2
55577	NAGK	N-acetyl-D-glucosamine kinase	1	0.09	12/143	1
996	CDC27	Cell division cycle protein 27 homolog	1	0.09	14/143	1
4670	HNRNPM	Isoform 2 of Heterogeneous nuclear ribonucleoprotein M	10	0.09	130/143	2
6625	SNRNP70	U1 small nuclear ribonucleoprotein 70 kDa	10	0.09	141/143	2
2547	XRCC6	X-ray repair cross-complementing protein 6	3	0.09	74/143	2
23265	EXOC7	Isoform 1 of Exocyst complex component 7	1	0.09	13/143	1
7532	YWHAG	14-3-3 protein gamma	1	0.09	55/143	2
509	ATP5C1	Isoform Heart of ATP synthase subunit gamma, mitochondrial	2	0.09	61/143	2
2177	FANCD2	Isoform 2 of Fanconi anemia group D2 protein	1	0.09	13/143	1
81608	FIP1L1	Isoform 3 of Pre-mRNA 3'-end-processing factor FIP1	1	0.09	42/143	2
57187	THOC2	THO complex subunit 2	1	0.09	12/143	1
3337	DNAJB1	DnaJ homolog subfamily B member 1	1	0.09	12/143	1
9554	SEC22B	Vesicle-trafficking protein SEC22b	1	0.09	13/143	1
23435	TARDBP	Isoform 2 of TAR DNA-binding protein 43	2	0.09	60/143	2
1488	CTBP2	Isoform 2 of C-terminal-binding protein 2	1	0.09	12/143	1
54584	GNB1L	Isoform 2 of Guanine nucleotide-binding protein subunit beta-like protein 1	1	0.09	14/143	1
5896	RAG1	V(D)J recombination-activating protein 1	1	0.09	12/143	1
51068	NMD3	60S ribosomal export protein NMD3	1	0.09	12/143	1
57505	AARS2	Alanyl-tRNA synthetase, mitochondrial	1	0.09	12/143	1
1029	CDKN2A	Isoform 2 of Cyclin-dependent kinase inhibitor 2A, isoforms 1/2/3	1	0.09	42/143	2
22800	RRAS2	Ras-related protein R-Ras2	1	0.09	13/143	1
51477	ISYNA1	Isoform 2 of Inositol-3-phosphate synthase 1	1	0.09	13/143	1
51072	MEMO1	Isoform 2 of Protein MEMO1	1	0.09	13/143	1
3856	KRT8	Keratin, type II cytoskeletal 8	4	0.08	102/143	2
8148	TAF15	Isoform Short of TATA-binding protein-associated factor 2N	7	0.08	134/143	2
6599	SMARCC1	SWI/SNF complex subunit SMARCC1	3	0.08	79/143	2
6601	SMARCC2	Isoform 2 of SWI/SNF complex subunit SMARCC2	2	0.08	67/143	2
10449	ACAA2	3-ketoacyl-CoA thiolase, mitochondrial	1	0.08	18/143	1
5052	PRDX1	Peroxiredoxin-1	9	0.08	137/143	2
10113	PREB	Prolactin regulatory element-binding protein	1	0.08	17/143	1
8879	SGPL1	Sphingosine-1-phosphate lyase 1	1	0.08	17/143	1
1665	DHX15	Putative pre-mRNA-splicing factor ATP-dependent RNA helicase DHX15	8	0.08	137/143	2
10971	YWHAQ	14-3-3 protein theta	2	0.08	88/143	2
79902	NUP85	Nuclear pore complex protein Nup85	1	0.08	16/143	1
22824	HSPA4L	Heat shock 70 kDa protein 4L	3	0.08	81/143	2
1654	DDX3X	ATP-dependent RNA helicase DDX3X	9	0.08	143/143	2
9343	EFTUD2	116 kDa U5 small nuclear ribonucleoprotein component	2	0.08	70/143	1
80086	TUBA4B	Putative tubulin-like protein alpha-4B	3	0.08	82/143	2
9188	DDX21	Nucleolar RNA helicase 2	8	0.08	131/143	2
522	ATP5J	ATP synthase-coupling factor 6, mitochondrial	1	0.08	18/143	1
3187	HNRNPH1	Heterogeneous nuclear ribonucleoprotein H	9	0.08	142/143	2
1176	AP3S1	AP-3 complex subunit sigma-1	1	0.08	15/143	1
4082	MARCKS	Myristoylated alanine-rich C-kinase substrate	1	0.08	15/143	1
5431	POLR2B	DNA-directed RNA polymerase II subunit RPB2	2	0.08	64/143	2
3028	HSD17B10	3-hydroxyacyl-CoA dehydrogenase type-2	2	0.08	70/143	2
6173	RPL36A	60S ribosomal protein L36a	1	0.08	17/143	1
10130	PDIA6	Isoform 2 of Protein disulfide-isomerase A6	4	0.08	97/143	2
3609	ILF3	Interleukin enhancer-binding factor 3	7	0.08	134/143	2
4343	MOV10	Putative helicase MOV-10	4	0.08	107/143	2
23344	ESYT1	Isoform 2 of Extended synaptotagmin-1	1	0.08	19/143	1
55847	CISD1	CDGSH iron-sulfur domain-containing protein 1	1	0.08	15/143	1
3190	HNRNPK	Isoform 2 of Heterogeneous nuclear ribonucleoprotein K	8	0.08	143/143	2
5162	PDHB	Isoform 2 of Pyruvate dehydrogenase E1 component subunit beta, mitochondrial	2	0.08	65/143	2
22931	RAB18	Ras-related protein Rab-18	1	0.08	16/143	1
92609	TIMM50	Isoform 2 of Mitochondrial import inner membrane translocase subunit TIM50	2	0.08	68/143	2
7314	UBB	Polyubiquitin-B	6	0.08	135/143	2
8880	FUBP1	Isoform 2 of Far upstream element-binding protein 1	1	0.08	18/143	1
142	PARP1	Poly [ADP-ribose] polymerase 1	1	0.08	50/143	2
5092	PCBD1	Pterin-4-alpha-carbinolamine dehydratase	2	0.08	67/143	2
5931	RBBP7	Histone-binding protein RBBP7	1	0.08	53/143	2
65080	MRPL44	39S ribosomal protein L44, mitochondrial	1	0.08	16/143	1
7419	VDAC3	Isoform 2 of Voltage-dependent anion-selective channel protein 3	1	0.08	18/143	1
2597	GAPDH	Glyceraldehyde-3-phosphate dehydrogenase	6	0.08	114/143	2
1891	ECH1	Delta(3,5)-Delta(2,4)-dienoyl-CoA isomerase, mitochondrial	1	0.08	18/143	1
5704	PSMC4	Isoform 2 of 26S protease regulatory subunit 6B	1	0.08	41/143	1
4436	MSH2	DNA mismatch repair protein Msh2	1	0.08	46/143	2
54504	CPVL	Probable serine carboxypeptidase CPVL	1	0.08	15/143	1
10016	PDCD6	Programmed cell death protein 6	3	0.08	82/143	2
9055	PRC1	Isoform 2 of Protein regulator of cytokinesis 1	1	0.08	16/143	1
22827	PUF60	Isoform 2 of Poly(U)-binding-splicing factor PUF60	3	0.08	80/143	2
9632	SEC24C	Protein transport protein Sec24C	1	0.08	51/143	2
26284	ERAL1	GTPase Era, mitochondrial	1	0.08	46/143	2
5165	PDK3	[Pyruvate dehydrogenase [lipoamide]] kinase isozyme 3, mitochondrial	1	0.08	15/143	1
3419	IDH3A	Isoform 2 of Isocitrate dehydrogenase [NAD] subunit alpha, mitochondrial	1	0.08	15/143	1
10238	DCAF7	DDB1- and CUL4-associated factor 7	1	0.08	50/143	2
6280	S100A9	Protein S100-A9	1	0.08	18/143	1
6949	TCOF1	Isoform 2 of Treacle protein	1	0.08	48/143	2
36	ACADSB	Short/branched chain specific acyl-CoA dehydrogenase, mitochondrial	1	0.08	18/143	1
29789	OLA1	Isoform 2 of Obg-like ATPase 1	1	0.08	50/143	2
7171	TPM4	Tropomyosin alpha-4 chain	2	0.08	34/143	1
54952	TRNAU1AP	tRNA selenocysteine 1-associated protein 1	1	0.08	17/143	1
8634	RTCD1	Isoform 2 of RNA 3'-terminal phosphate cyclase	1	0.08	16/143	1
8443	GNPAT	Dihydroxyacetone phosphate acyltransferase	1	0.08	15/143	1
377	ARF3	ADP-ribosylation factor 3	1	0.08	17/143	1
654483	BOLA2B	Isoform 2 of BolA-like protein 2	1	0.08	47/143	2
60528	ELAC2	Isoform 3 of Zinc phosphodiesterase ELAC protein 2	1	0.08	16/143	1
9416	DDX23	Probable ATP-dependent RNA helicase DDX23	1	0.08	25/143	1
4521	NUDT1	Isoform p22 of 7,8-dihydro-8-oxoguanine triphosphatase	1	0.08	50/143	2
57488	ESYT2	Isoform 2 of Extended synaptotagmin-2	1	0.08	16/143	1
8971	H1FX	Histone H1x	3	0.08	85/143	2
51035	UBXN1	Isoform 2 of UBX domain-containing protein 1	1	0.08	16/143	1
2037	EPB41L2	Band 4.1-like protein 2	1	0.08	17/143	1
55227	LRRC1	Leucine-rich repeat-containing protein 1	1	0.08	16/143	1
89941	RHOT2	Isoform 2 of Mitochondrial Rho GTPase 2	1	0.08	16/143	1
F5H428_HUMAN	F5H428_HUMAN	Uncharacterized protein	1	0.08	15/143	1
23195	MDN1	Midasin	1	0.08	17/143	1
64151	NCAPG	Condensin complex subunit 3	1	0.08	16/143	1
8237	USP11	Ubiquitin carboxyl-terminal hydrolase 11	1	0.07	53/143	1
10549	PRDX4	Peroxiredoxin-4	3	0.07	90/143	2
3192	HNRNPU	Heterogeneous nuclear ribonucleoprotein U	7	0.07	142/143	2
10527	IPO7	Importin-7	1	0.07	22/143	1
708	C1QBP	Complement component 1 Q subcomponent-binding protein, mitochondrial	6	0.07	139/143	2
8761	PABPC4	Isoform 2 of Polyadenylate-binding protein 4	6	0.07	128/143	2
4976	OPA1	Isoform 2 of Dynamin-like 120 kDa protein, mitochondrial	1	0.07	24/143	1
6189	RPS3A	40S ribosomal protein S3a	5	0.07	123/143	2
6626	SNRPA	U1 small nuclear ribonucleoprotein A	4	0.07	110/143	2
4522	MTHFD1	C-1-tetrahydrofolate synthase, cytoplasmic	3	0.07	92/143	2
55922	NKRF	NF-kappa-B-repressing factor	2	0.07	94/143	2
1655	DDX5	Probable ATP-dependent RNA helicase DDX5	6	0.07	140/143	2
10521	DDX17	Isoform 2 of Probable ATP-dependent RNA helicase DDX17	6	0.07	139/143	2
23165	NUP205	Nuclear pore complex protein Nup205	1	0.07	23/143	1
9092	SART1	U4/U6.U5 tri-snRNP-associated protein 1	1	0.07	30/143	1
6125	RPL5	60S ribosomal protein L5	6	0.07	140/143	2
23019	CNOT1	Isoform 2 of CCR4-NOT transcription complex subunit 1	1	0.07	22/143	1
55646	LYAR	Cell growth-regulating nucleolar protein	2	0.07	80/143	2
10598	AHSA1	Activator of 90 kDa heat shock protein ATPase homolog 1	1	0.07	57/143	2
55015	PRPF39	Pre-mRNA-processing factor 39	2	0.07	78/143	2
5198	PFAS	Phosphoribosylformylglycinamidine synthase	1	0.07	24/143	1
5111	PCNA	Proliferating cell nuclear antigen	3	0.07	101/143	2
1503	CTPS	CTP synthase 1	3	0.07	99/143	2
57532	NUFIP2	Nuclear fragile X mental retardation-interacting protein 2	1	0.07	22/143	1
4839	NOP2	Isoform 2 of Putative ribosomal RNA methyltransferase NOP2	2	0.07	82/143	2
8106	PABPN1	Isoform 2 of Polyadenylate-binding protein 2	2	0.07	81/143	2
1466	CSRP2	Cysteine and glycine-rich protein 2	2	0.07	39/143	1
226	ALDOA	Fructose-bisphosphate aldolase A	1	0.07	24/143	1
83473	KATNAL2	Isoform 2 of Katanin p60 ATPase-containing subunit A-like 2	1	0.07	22/143	1
6731	SRP72	Signal recognition particle 72 kDa protein	1	0.07	22/143	1
3189	HNRNPH3	Heterogeneous nuclear ribonucleoprotein H3	7	0.07	143/143	2
25940	FAM98A	Isoform 2 of Protein FAM98A	3	0.07	102/143	2
3932	LCK	Isoform 3 of Tyrosine-protein kinase Lck	1	0.07	21/143	1
5093	PCBP1	Poly(rC)-binding protein 1	3	0.07	95/143	2
6169	RPL38	60S ribosomal protein L38	4	0.07	116/143	2
9972	NUP153	Nuclear pore complex protein Nup153	1	0.07	21/143	1
2768	GNA12	Guanine nucleotide-binding protein subunit alpha-12	1	0.07	21/143	1
34	ACADM	Isoform 2 of Medium-chain specific acyl-CoA dehydrogenase, mitochondrial	1	0.07	24/143	1
27101	CACYBP	Calcyclin-binding protein	1	0.07	22/143	1
7284	TUFM	Elongation factor Tu, mitochondrial	4	0.07	113/143	2
219	ALDH1B1	Aldehyde dehydrogenase X, mitochondrial	1	0.07	60/143	2
1152	CKB	Creatine kinase B-type	2	0.07	39/143	1
8607	RUVBL1	RuvB-like 1	3	0.07	93/143	2
24148	PRPF6	Pre-mRNA-processing factor 6	1	0.07	35/143	1
3945	LDHB	L-lactate dehydrogenase B chain	1	0.07	59/143	2
5594	MAPK1	Mitogen-activated protein kinase 1	1	0.07	23/143	1
4905	NSF	Vesicle-fusing ATPase	1	0.07	20/143	1
8520	HAT1	Isoform B of Histone acetyltransferase type B catalytic subunit	1	0.07	46/143	1
6431	SRSF6	Isoform SRP55-3 of Serine/arginine-rich splicing factor 6	2	0.07	73/143	2
8480	RAE1	mRNA export factor	1	0.07	32/143	1
5297	PI4KA	Isoform 2 of Phosphatidylinositol 4-kinase alpha	1	0.07	24/143	1
86	ACTL6A	Isoform 2 of Actin-like protein 6A	2	0.07	76/143	2
25929	GEMIN5	Gem-associated protein 5	1	0.07	20/143	1
26958	COPG2	Coatomer subunit gamma-2	1	0.07	20/143	1
56252	YLPM1	Isoform 3 of YLP motif-containing protein 1	1	0.07	20/143	1
10498	CARM1	Isoform 1 of Histone-arginine methyltransferase CARM1	2	0.07	73/143	2
7416	VDAC1	Voltage-dependent anion-selective channel protein 1	1	0.07	23/143	1
9410	SNRNP40	U5 small nuclear ribonucleoprotein 40 kDa protein	1	0.07	28/143	1
11171	STRAP	Serine-threonine kinase receptor-associated protein	3	0.07	90/143	2
5479	PPIB	Peptidyl-prolyl cis-trans isomerase B	1	0.07	19/143	1
51631	LUC7L2	Putative RNA-binding protein Luc7-like 2	3	0.07	93/143	2
64928	MRPL14	39S ribosomal protein L14, mitochondrial	1	0.07	22/143	1
9733	SART3	Squamous cell carcinoma antigen recognized by T-cells 3	2	0.07	94/143	1
56339	METTL3	Isoform 2 of N6-adenosine-methyltransferase 70 kDa subunit	1	0.07	19/143	1
8568	RRP1	Ribosomal RNA processing protein 1 homolog A	1	0.07	22/143	1
6651	SON	Isoform J of Protein SON	1	0.07	23/143	1
23603	CORO1C	Coronin-1C	2	0.07	43/143	1
57631	LRCH2	Leucine-rich repeat and calponin homology domain-containing protein 2	1	0.07	19/143	1
3996	LLGL1	Lethal(2) giant larvae protein homolog 1	1	0.07	24/143	1
871	SERPINH1	Serpin H1	2	0.07	76/143	2
2581	GALC	Galactocerebrosidase	1	0.07	21/143	1
8801	SUCLG2	Succinyl-CoA ligase [GDP-forming] subunit beta, mitochondrial	1	0.07	23/143	1
6636	SNRPF	Small nuclear ribonucleoprotein F	2	0.07	78/143	2
22908	SACM1L	Phosphatidylinositide phosphatase SAC1	1	0.07	20/143	1
2181	ACSL3	Long-chain-fatty-acid--CoA ligase 3	1	0.07	23/143	1
23197	FAF2	FAS-associated factor 2	1	0.07	19/143	1
83871	RAB34	Isoform 2 of Ras-related protein Rab-34	1	0.07	19/143	1
51143	DYNC1LI1	Cytoplasmic dynein 1 light intermediate chain 1	1	0.07	23/143	1
23215	PRRC2C	Isoform 2 of Protein PRRC2C	1	0.07	24/143	1
10427	SEC24B	Isoform 2 of Protein transport protein Sec24B	1	0.07	50/143	1
5358	PLS3	Plastin-3	1	0.07	19/143	1
79869	CPSF7	Isoform 2 of Cleavage and polyadenylation specificity factor subunit 7	1	0.07	20/143	1
29127	RACGAP1	Rac GTPase-activating protein 1	1	0.07	20/143	1
6602	SMARCD1	Isoform 2 of SWI/SNF-related matrix-associated actin-dependent regulator of chromatin subfamily D member 1	1	0.07	19/143	1
5706	PSMC6	26S protease regulatory subunit 10B	1	0.07	59/143	1
54606	DDX56	Probable ATP-dependent RNA helicase DDX56	1	0.07	22/143	1
29088	MRPL15	39S ribosomal protein L15, mitochondrial	1	0.07	23/143	1
23397	NCAPH	Condensin complex subunit 2	1	0.07	22/143	1
11260	XPOT	Exportin-T	1	0.07	19/143	1
3295	HSD17B4	Peroxisomal multifunctional enzyme type 2	1	0.07	22/143	1
5478	PPIA	Peptidyl-prolyl cis-trans isomerase A	2	0.07	77/143	2
100287932	TIMM23	Mitochondrial import inner membrane translocase subunit Tim23	1	0.07	24/143	1
2778	GNAS	Isoform Gnas-2 of Guanine nucleotide-binding protein G(s) subunit alpha isoforms short	1	0.07	19/143	1
23450	SF3B3	Splicing factor 3B subunit 3	3	0.06	113/143	2
6124	RPL4	60S ribosomal protein L4	5	0.06	142/143	2
8531	CSDA	Isoform 3 of DNA-binding protein A	3	0.06	109/143	2
2130	EWSR1	RNA-binding protein EWS	5	0.06	138/143	2
55234	SMU1	WD40 repeat-containing protein SMU1	1	0.06	34/143	1
30968	STOML2	Stomatin-like protein 2	1	0.06	27/143	1
6129	RPL7	60S ribosomal protein L7	4	0.06	134/143	2
6122	RPL3	60S ribosomal protein L3	5	0.06	139/143	2
6128	RPL6	60S ribosomal protein L6	4	0.06	140/143	2
9126	SMC3	Structural maintenance of chromosomes protein 3	1	0.06	54/143	1
4001	LMNB1	Lamin-B1	1	0.06	26/143	1
1653	DDX1	ATP-dependent RNA helicase DDX1	4	0.06	138/143	2
10409	BASP1	Isoform 2 of Brain acid soluble protein 1	1	0.06	30/143	1
1938	EEF2	Elongation factor 2	4	0.06	135/143	2
6598	SMARCB1	Isoform B of SWI/SNF-related matrix-associated actin-dependent regulator of chromatin subfamily B member 1	1	0.06	33/143	1
1994	ELAVL1	ELAV-like protein 1	4	0.06	125/143	2
2023	ENO1	Isoform MBP-1 of Alpha-enolase	1	0.06	70/143	2
292	SLC25A5	ADP/ATP translocase 2	3	0.06	121/143	2
830	CAPZA2	F-actin-capping protein subunit alpha-2	1	0.06	26/143	1
10155	TRIM28	Transcription intermediary factor 1-beta	3	0.06	104/143	2
1639	DCTN1	Isoform p135 of Dynactin subunit 1	1	0.06	28/143	1
3838	KPNA2	Importin subunit alpha-2	2	0.06	120/143	2
8087	FXR1	Isoform 2 of Fragile X mental retardation syndrome-related protein 1	1	0.06	67/143	2
3301	DNAJA1	DnaJ homolog subfamily A member 1	3	0.06	109/143	2
10856	RUVBL2	RuvB-like 2	3	0.06	108/143	2
5202	PFDN2	Prefoldin subunit 2	1	0.06	34/143	1
3183	HNRNPC	Isoform C1 of Heterogeneous nuclear ribonucleoproteins C1/C2	4	0.06	125/143	2
1266	CNN3	Calponin-3	1	0.06	25/143	1
11273	ATXN2L	Isoform 2 of Ataxin-2-like protein	1	0.06	26/143	1
4869	NPM1	Isoform 2 of Nucleophosmin	4	0.06	140/143	2
6396	SEC13	Protein SEC13 homolog	1	0.06	33/143	1
3608	ILF2	Interleukin enhancer-binding factor 2	4	0.06	137/143	2
10483	SEC23B	Protein transport protein Sec23B	2	0.06	53/143	1
6389	SDHA	Succinate dehydrogenase [ubiquinone] flavoprotein subunit, mitochondrial	3	0.06	114/143	2
9524	TECR	Trans-2,3-enoyl-CoA reductase	1	0.06	62/143	2
220988	HNRNPA3	Isoform 2 of Heterogeneous nuclear ribonucleoprotein A3	5	0.06	138/143	2
3178	HNRNPA1	Isoform A1-A of Heterogeneous nuclear ribonucleoprotein A1	5	0.06	143/143	2
4172	MCM3	DNA replication licensing factor MCM3	2	0.06	85/143	2
6390	SDHB	Succinate dehydrogenase [ubiquinone] iron-sulfur subunit, mitochondrial	1	0.06	67/143	2
10097	ACTR2	Actin-related protein 2	1	0.06	32/143	1
6202	RPS8	40S ribosomal protein S8	4	0.06	135/143	2
9255	AIMP1	Aminoacyl tRNA synthase complex-interacting multifunctional protein 1	1	0.06	33/143	1
4288	MKI67	Isoform Short of Antigen KI-67	1	0.06	35/143	1
27316	RBMX	Heterogeneous nuclear ribonucleoprotein G	2	0.06	89/143	2
58517	RBM25	RNA-binding protein 25	1	0.06	29/143	1
3066	HDAC2	Histone deacetylase 2	1	0.06	34/143	1
3692	EIF6	Eukaryotic translation initiation factor 6	1	0.06	32/143	1
9330	GTF3C3	Isoform 2 of General transcription factor 3C polypeptide 3	1	0.06	25/143	1
6632	SNRPD1	Small nuclear ribonucleoprotein Sm D1	4	0.06	140/143	2
57122	NUP107	Nuclear pore complex protein Nup107	1	0.06	32/143	1
23193	GANAB	Isoform 2 of Neutral alpha-glucosidase AB	1	0.06	33/143	1
3191	HNRNPL	Heterogeneous nuclear ribonucleoprotein L	4	0.06	130/143	2
65993	MRPS34	28S ribosomal protein S34, mitochondrial	1	0.06	34/143	1
6607	SMN2	Isoform SMN-delta5 of Survival motor neuron protein	1	0.06	27/143	1
10189	THOC4	THO complex subunit 4	3	0.06	120/143	2
64087	MCCC2	Isoform 2 of Methylcrotonoyl-CoA carboxylase beta chain, mitochondrial	1	0.06	65/143	2
3836	KPNA1	Importin subunit alpha-1	1	0.06	30/143	1
51474	LIMA1	Isoform Alpha of LIM domain and actin-binding protein 1	1	0.06	34/143	1
22907	DHX30	Isoform 2 of Putative ATP-dependent RNA helicase DHX30	3	0.06	113/143	2
10592	SMC2	Isoform 2 of Structural maintenance of chromosomes protein 2	1	0.06	30/143	1
85477	SCIN	Isoform 2 of Adseverin	1	0.06	31/143	1
3276	PRMT1	Isoform 2 of Protein arginine N-methyltransferase 1	2	0.06	89/143	2
55119	PRPF38B	Isoform 2 of Pre-mRNA-splicing factor 38B	1	0.06	27/143	1
6432	SRSF7	Isoform 2 of Serine/arginine-rich splicing factor 7	2	0.06	86/143	2
9967	THRAP3	Thyroid hormone receptor-associated protein 3	1	0.06	29/143	1
3837	KPNB1	Importin subunit beta-1	2	0.06	96/143	2
3796	KIF2A	Isoform 1 of Kinesin-like protein KIF2A	1	0.06	33/143	1
5437	POLR2H	DNA-directed RNA polymerases I, II, and III subunit RPABC3	1	0.06	32/143	1
5501	PPP1CC	Isoform Gamma-2 of Serine/threonine-protein phosphatase PP1-gamma catalytic subunit	1	0.06	67/143	2
5686	PSMA5	Proteasome subunit alpha type-5	1	0.06	28/143	1
55161	TMEM33	Transmembrane protein 33	1	0.06	31/143	1
9688	NUP93	Nuclear pore complex protein Nup93	1	0.06	28/143	1
83481	EPPK1	Epiplakin	1	0.06	34/143	1
11180	WDR6	WD repeat-containing protein 6	1	0.06	31/143	1
84946	LTV1	Protein LTV1 homolog	1	0.06	30/143	1
4175	MCM6	DNA replication licensing factor MCM6	1	0.06	34/143	1
5216	PFN1	Profilin-1	1	0.06	33/143	1
23517	SKIV2L2	Superkiller viralicidic activity 2-like 2	2	0.06	86/143	2
10456	HAX1	Isoform 2 of HCLS1-associated protein X-1	1	0.06	31/143	1
6576	SLC25A1	Tricarboxylate transport protein, mitochondrial	1	0.06	28/143	1
10916	MAGED2	Isoform 2 of Melanoma-associated antigen D2	1	0.06	28/143	1
1314	COPA	Isoform 2 of Coatomer subunit alpha	2	0.06	51/143	1
10111	RAD50	Isoform 2 of DNA repair protein RAD50	1	0.06	33/143	1
7167	TPI1	Isoform 2 of Triosephosphate isomerase	1	0.06	29/143	1
1500	CTNND1	Isoform 2AB of Catenin delta-1	1	0.06	32/143	1
2773	GNAI3	Guanine nucleotide-binding protein G(k) subunit alpha	1	0.06	30/143	1
54865	GPATCH4	Isoform 3 of G patch domain-containing protein 4	1	0.06	27/143	1
983	CDK1	Isoform 2 of Cyclin-dependent kinase 1	1	0.06	25/143	1
6520	SLC3A2	Isoform 2 of 4F2 cell-surface antigen heavy chain	1	0.06	25/143	1
154796	AMOT	Angiomotin	1	0.06	30/143	1
124801	LSM12	Isoform 2 of Protein LSM12 homolog	1	0.06	31/143	1
38	ACAT1	Acetyl-CoA acetyltransferase, mitochondrial	1	0.06	30/143	1
25814	ATXN10	Ataxin-10	1	0.06	27/143	1
9533	POLR1C	Isoform 2 of DNA-directed RNA polymerases I and III subunit RPAC1	1	0.06	33/143	1
3839	KPNA3	Importin subunit alpha-3	1	0.06	27/143	1
10797	MTHFD2	Bifunctional methylenetetrahydrofolate dehydrogenase/cyclohydrolase, mitochondrial	1	0.06	29/143	1
8813	DPM1	Dolichol-phosphate mannosyltransferase	1	0.06	30/143	1
57470	LRRC47	Leucine-rich repeat-containing protein 47	1	0.06	28/143	1
10973	ASCC3	Activating signal cointegrator 1 complex subunit 3	1	0.06	28/143	1
2975	GTF3C1	Isoform 2 of General transcription factor 3C polypeptide 1	1	0.06	36/143	1
6181	RPLP2	60S acidic ribosomal protein P2	4	0.05	143/143	2
6208	RPS14	40S ribosomal protein S14	3	0.05	132/143	2
5496	PPM1G	Protein phosphatase 1G	1	0.05	42/143	1
23223	RRP12	Isoform 2 of RRP12-like protein	1	0.05	43/143	1
10492	SYNCRIP	Isoform 2 of Heterogeneous nuclear ribonucleoprotein Q	3	0.05	127/143	2
23753	SDF2L1	Stromal cell-derived factor 2-like protein 1	1	0.05	37/143	1
3069	HDLBP	Vigilin	1	0.05	44/143	1
6141	RPL18	60S ribosomal protein L18	4	0.05	141/143	2
9685	CLINT1	Clathrin interactor 1	1	0.05	43/143	1
6741	SSB	Lupus La protein	3	0.05	135/143	2
2584	GALK1	Galactokinase	1	0.05	40/143	1
2332	FMR1	Isoform 1 of Fragile X mental retardation 1 protein	1	0.05	35/143	1
6194	RPS6	40S ribosomal protein S6	3	0.05	124/143	2
6566	SLC16A1	Monocarboxylate transporter 1	1	0.05	41/143	1
3184	HNRNPD	Isoform 3 of Heterogeneous nuclear ribonucleoprotein D0	3	0.05	142/143	2
9987	HNRPDL	Isoform 2 of Heterogeneous nuclear ribonucleoprotein D-like	3	0.05	132/143	2
2934	GSN	Isoform 2 of Gelsolin	1	0.05	40/143	1
7073	TIAL1	Nucleolysin TIAR	3	0.05	125/143	2
7072	TIA1	Isoform Short of Nucleolysin TIA-1 isoform p40	2	0.05	118/143	2
6217	RPS16	40S ribosomal protein S16	3	0.05	141/143	2
7295	TXN	Thioredoxin	2	0.05	116/143	2
80349	WDR61	WD repeat-containing protein 61	1	0.05	37/143	1
85236	HIST1H2BK	Histone H2B type 1-K	2	0.05	111/143	2
25939	SAMHD1	Isoform 2 of SAM domain and HD domain-containing protein 1	1	0.05	40/143	1
6138	RPL15	60S ribosomal protein L15	3	0.05	138/143	2
3185	HNRNPF	Heterogeneous nuclear ribonucleoprotein F	4	0.05	142/143	2
6134	RPL10	60S ribosomal protein L10	2	0.05	120/143	2
5634	PRPS2	Isoform 2 of Ribose-phosphate pyrophosphokinase 2	1	0.05	49/143	1
11091	WDR5	WD repeat-containing protein 5	1	0.05	49/143	1
6188	RPS3	40S ribosomal protein S3	3	0.05	143/143	2
6191	RPS4X	40S ribosomal protein S4, X isoform	3	0.05	139/143	2
3615	IMPDH2	Inosine-5'-monophosphate dehydrogenase 2	1	0.05	47/143	1
51493	C22orf28	tRNA-splicing ligase RtcB homolog	3	0.05	139/143	2
51441	YTHDF2	Isoform 2 of YTH domain family protein 2	1	0.05	38/143	1
10642	IGF2BP1	Insulin-like growth factor 2 mRNA-binding protein 1	3	0.05	128/143	2
3182	HNRNPAB	Isoform 2 of Heterogeneous nuclear ribonucleoprotein A/B	3	0.05	143/143	2
5352	PLOD2	Isoform 2 of Procollagen-lysine,2-oxoglutarate 5-dioxygenase 2	1	0.05	38/143	1
6143	RPL19	60S ribosomal protein L19	2	0.05	110/143	2
4644	MYO5A	Isoform 2 of Myosin-Va	1	0.05	37/143	1
6137	RPL13	60S ribosomal protein L13	3	0.05	131/143	2
6430	SRSF5	Isoform SRP40-4 of Serine/arginine-rich splicing factor 5	1	0.05	85/143	2
5982	RFC2	Isoform 2 of Replication factor C subunit 2	1	0.05	37/143	1
6633	SNRPD2	Small nuclear ribonucleoprotein Sm D2	3	0.05	125/143	2
2091	FBL	rRNA 2'-O-methyltransferase fibrillarin	1	0.05	78/143	2
26168	SENP3	Sentrin-specific protease 3	1	0.05	35/143	1
3843	IPO5	Isoform 3 of Importin-5	1	0.05	35/143	1
5516	PPP2CB	Serine/threonine-protein phosphatase 2A catalytic subunit beta isoform	1	0.05	85/143	2
5217	PFN2	Isoform IIb of Profilin-2	1	0.05	44/143	1
10606	PAICS	Isoform 2 of Multifunctional protein ADE2	1	0.05	44/143	1
6780	STAU1	Isoform Short of Double-stranded RNA-binding protein Staufen homolog 1	1	0.05	72/143	2
539	ATP5O	ATP synthase subunit O, mitochondrial	1	0.05	35/143	1
1968	EIF2S3	Eukaryotic translation initiation factor 2 subunit 3	1	0.05	39/143	1
23770	FKBP8	Isoform 2 of Peptidyl-prolyl cis-trans isomerase FKBP8	1	0.05	36/143	1
6135	RPL11	Isoform 2 of 60S ribosomal protein L11	3	0.05	141/143	2
6130	RPL7A	60S ribosomal protein L7a	3	0.05	140/143	2
10540	DCTN2	Isoform 2 of Dynactin subunit 2	1	0.05	39/143	1
8241	RBM10	Isoform 2 of RNA-binding protein 10	1	0.05	36/143	1
51081	MRPS7	28S ribosomal protein S7, mitochondrial	1	0.05	41/143	1
81627	TRMT1L	TRMT1-like protein	1	0.05	48/143	1
26608	TBL2	Transducin beta-like protein 2	1	0.05	42/143	1
2969	GTF2I	Isoform 2 of General transcription factor II-I	1	0.05	41/143	1
2010	EMD	Emerin	1	0.05	39/143	1
23451	SF3B1	Splicing factor 3B subunit 1	1	0.05	61/143	1
79784	MYH14	Isoform 2 of Myosin-14	1	0.05	43/143	1
51116	MRPS2	28S ribosomal protein S2, mitochondrial	1	0.05	43/143	1
6142	RPL18A	60S ribosomal protein L18a	2	0.05	101/143	2
1936	EEF1D	Isoform 2 of Elongation factor 1-delta	1	0.05	48/143	1
53981	CPSF2	Cleavage and polyadenylation specificity factor subunit 2	1	0.05	45/143	1
161	AP2A2	Isoform 2 of AP-2 complex subunit alpha-2	1	0.05	41/143	1
10484	SEC23A	Protein transport protein Sec23A	2	0.05	113/143	2
92140	MTDH	Protein LYRIC	1	0.05	36/143	1
3420	IDH3B	Isoform A of Isocitrate dehydrogenase [NAD] subunit beta, mitochondrial	1	0.05	47/143	1
6156	RPL30	60S ribosomal protein L30	2	0.05	118/143	2
163	AP2B1	Isoform 2 of AP-2 complex subunit beta	1	0.05	42/143	1
5160	PDHA1	Pyruvate dehydrogenase E1 component subunit alpha, somatic form, mitochondrial	1	0.05	50/143	1
9349	RPL23	60S ribosomal protein L23	3	0.05	130/143	2
6193	RPS5	40S ribosomal protein S5	1	0.05	77/143	2
10262	SF3B4	Splicing factor 3B subunit 4	1	0.05	43/143	1
80222	TARS2	Threonyl-tRNA synthetase, mitochondrial	1	0.05	36/143	1
10270	AKAP8	A-kinase anchor protein 8	1	0.05	44/143	1
9513	FXR2	Fragile X mental retardation syndrome-related protein 2	1	0.05	35/143	1
9584	RBM39	Isoform 2 of RNA-binding protein 39	1	0.05	81/143	2
26993	AKAP8L	A-kinase anchor protein 8-like	1	0.05	41/143	1
5977	DPF2	Zinc finger protein ubi-d4	1	0.05	48/143	1
1019	CDK4	Cyclin-dependent kinase 4	1	0.05	35/143	1
1072	CFL1	Cofilin-1	1	0.05	46/143	1
9919	SEC16A	Isoform 2 of Protein transport protein Sec16A	1	0.05	85/143	1
55131	RBM28	RNA-binding protein 28	1	0.04	66/143	1
2618	GART	Trifunctional purine biosynthetic protein adenosine-3	1	0.04	57/143	1
6204	RPS10	40S ribosomal protein S10	2	0.04	129/143	2
6187	RPS2	40S ribosomal protein S2	2	0.04	137/143	2
6175	RPLP0	60S acidic ribosomal protein P0	2	0.04	142/143	2
10236	HNRNPR	Isoform 2 of Heterogeneous nuclear ribonucleoprotein R	2	0.04	122/143	2
117246	FTSJ3	Putative rRNA methyltransferase 3	1	0.04	79/143	1
10921	RNPS1	Isoform 2 of RNA-binding protein with serine-rich domain 1	1	0.04	53/143	1
6205	RPS11	40S ribosomal protein S11	1	0.04	55/143	1
7520	XRCC5	X-ray repair cross-complementing protein 5	1	0.04	71/143	1
3921	RPSA	40S ribosomal protein SA	2	0.04	141/143	2
51726	DNAJB11	DnaJ homolog subfamily B member 11	1	0.04	56/143	1
7150	TOP1	DNA topoisomerase 1	1	0.04	67/143	1
2956	MSH6	Isoform GTBP-alt of DNA mismatch repair protein Msh6	1	0.04	69/143	1
10643	IGF2BP3	Isoform 2 of Insulin-like growth factor 2 mRNA-binding protein 3	1	0.04	73/143	1
10644	IGF2BP2	Isoform 2 of Insulin-like growth factor 2 mRNA-binding protein 2	1	0.04	69/143	1
6203	RPS9	40S ribosomal protein S9	2	0.04	123/143	2
3008	HIST1H1E	Histone H1.4	2	0.04	132/143	2
6230	RPS25	40S ribosomal protein S25	2	0.04	130/143	2
9295	SRSF11	Serine/arginine-rich splicing factor 11	1	0.04	53/143	1
11051	NUDT21	Cleavage and polyadenylation specificity factor subunit 5	1	0.04	61/143	1
9045	RPL14	60S ribosomal protein L14	2	0.04	139/143	2
170506	DHX36	Isoform 2 of Probable ATP-dependent RNA helicase DHX36	1	0.04	83/143	1
6155	RPL27	60S ribosomal protein L27	2	0.04	127/143	2
22803	XRN2	Isoform 2 of 5'-3' exoribonuclease 2	2	0.04	116/143	1
6182	MRPL12	39S ribosomal protein L12, mitochondrial	1	0.04	67/143	1
26227	PHGDH	D-3-phosphoglycerate dehydrogenase	1	0.04	87/143	2
11052	CPSF6	Isoform 2 of Cleavage and polyadenylation specificity factor subunit 6	1	0.04	83/143	1
8886	DDX18	ATP-dependent RNA helicase DDX18	1	0.04	66/143	1
11224	RPL35	60S ribosomal protein L35	1	0.04	109/143	2
6158	RPL28	60S ribosomal protein L28	1	0.04	84/143	1
6222	RPS18	40S ribosomal protein S18	2	0.04	134/143	2
55299	BRIX1	Ribosome biogenesis protein BRX1 homolog	1	0.04	58/143	1
5518	PPP2R1A	Serine/threonine-protein phosphatase 2A 65 kDa regulatory subunit A alpha isoform	1	0.04	65/143	1
57805	KIAA1967	Isoform 2 of Protein KIAA1967	1	0.04	65/143	1
23076	RRP1B	Isoform 2 of Ribosomal RNA processing protein 1 homolog B	1	0.04	59/143	1
55037	PTCD3	Pentatricopeptide repeat-containing protein 3, mitochondrial	1	0.04	55/143	1
6152	RPL24	60S ribosomal protein L24	2	0.04	135/143	2
10294	DNAJA2	DnaJ homolog subfamily A member 2	1	0.04	79/143	1
64848	YTHDC2	Probable ATP-dependent RNA helicase YTHDC2	1	0.04	57/143	1
6428	SRSF3	Serine/arginine-rich splicing factor 3	2	0.04	127/143	2
6434	TRA2B	Isoform 3 of Transformer-2 protein homolog beta	1	0.04	78/143	1
5430	POLR2A	DNA-directed RNA polymerase II subunit RPB1	1	0.04	72/143	1
10419	PRMT5	Protein arginine N-methyltransferase 5	1	0.04	52/143	1
6132	RPL8	60S ribosomal protein L8	2	0.04	128/143	2
8370	HIST2H4A	Histone H4	1	0.04	74/143	1
23107	MRPS27	28S ribosomal protein S27, mitochondrial	1	0.04	72/143	1
6628	SNRPB	Isoform SM-B of Small nuclear ribonucleoprotein-associated proteins B and B'	2	0.04	139/143	2
6629	SNRPB2	U2 small nuclear ribonucleoprotein B''	1	0.04	79/143	1
8683	SRSF9	Serine/arginine-rich splicing factor 9	1	0.04	61/143	1
51747	LUC7L3	Luc7-like protein 3	1	0.04	62/143	1
6232	RPS27	40S ribosomal protein S27	1	0.04	86/143	2
10657	KHDRBS1	Isoform 2 of KH domain-containing, RNA-binding, signal transduction-associated protein 1	1	0.04	82/143	1
26073	POLDIP2	Polymerase delta-interacting protein 2	1	0.04	53/143	1
5394	EXOSC10	Isoform 2 of Exosome component 10	1	0.04	53/143	1
5520	PPP2R2A	Serine/threonine-protein phosphatase 2A 55 kDa regulatory subunit B alpha isoform	1	0.04	69/143	1
51602	NOP58	Nucleolar protein 58	1	0.04	59/143	1
23404	EXOSC2	Exosome complex component RRP4	1	0.04	53/143	1
6176	RPLP1	60S acidic ribosomal protein P1	1	0.03	119/143	1
10131	TRAP1	Heat shock protein 75 kDa, mitochondrial	1	0.03	119/143	1
27161	EIF2C2	Isoform 2 of Protein argonaute-2	1	0.03	98/143	1
6201	RPS7	40S ribosomal protein S7	1	0.03	118/143	1
4736	RPL10A	60S ribosomal protein L10a	1	0.03	124/143	1
26156	RSL1D1	Ribosomal L1 domain-containing protein 1	1	0.03	89/143	1
10808	HSPH1	Isoform Beta of Heat shock protein 105 kDa	1	0.03	99/143	1
9530	BAG4	BAG family molecular chaperone regulator 4	1	0.03	118/143	1
6228	RPS23	40S ribosomal protein S23	1	0.03	120/143	2
6209	RPS15	40S ribosomal protein S15	1	0.03	117/143	1
6631	SNRPC	U1 small nuclear ribonucleoprotein C	1	0.03	129/143	1
10935	PRDX3	Thioredoxin-dependent peroxide reductase, mitochondrial	1	0.03	90/143	1
6218	RPS17	40S ribosomal protein S17	1	0.03	113/143	1
6742	SSBP1	Single-stranded DNA-binding protein, mitochondrial	1	0.03	87/143	1
6165	RPL35A	60S ribosomal protein L35a	1	0.03	87/143	1
6136	RPL12	60S ribosomal protein L12	1	0.03	135/143	2
6146	RPL22	60S ribosomal protein L22	1	0.03	130/143	1
10432	RBM14	RNA-binding protein 14	1	0.03	115/143	1
6147	RPL23A	60S ribosomal protein L23a	1	0.03	133/143	1
27339	PRPF19	Pre-mRNA-processing factor 19	1	0.03	87/143	1
10949	HNRNPA0	Heterogeneous nuclear ribonucleoprotein A0	1	0.03	120/143	1
51637	C14orf166	UPF0568 protein C14orf166	1	0.03	126/143	1
1984	EIF5A	Isoform 2 of Eukaryotic translation initiation factor 5A-1	1	0.03	86/143	1
6139	RPL17	60S ribosomal protein L17	1	0.03	121/143	1
26135	SERBP1	Isoform 2 of Plasminogen activator inhibitor 1 RNA-binding protein	1	0.03	94/143	1
6133	RPL9	60S ribosomal protein L9	1	0.03	129/143	2
6229	RPS24	Isoform 2 of 40S ribosomal protein S24	1	0.03	134/143	1
5725	PTBP1	Isoform 2 of Polypyrimidine tract-binding protein 1	1	0.03	100/143	1
6210	RPS15A	40S ribosomal protein S15a	1	0.03	132/143	1
4673	NAP1L1	Nucleosome assembly protein 1-like 1	1	0.03	126/143	1
23521	RPL13A	60S ribosomal protein L13a	1	0.03	126/143	2
25873	RPL36	60S ribosomal protein L36	1	0.03	117/143	2
6234	RPS28	40S ribosomal protein S28	1	0.03	130/143	1
6161	RPL32	60S ribosomal protein L32	1	0.03	94/143	1
6637	SNRPG	Small nuclear ribonucleoprotein G-like protein	1	0.03	116/143	2
9782	MATR3	Matrin-3	1	0.03	96/143	1
6224	RPS20	40S ribosomal protein S20	1	0.03	137/143	1
6227	RPS21	40S ribosomal protein S21	1	0.03	112/143	1
6627	SNRPA1	U2 small nuclear ribonucleoprotein A'	1	0.03	99/143	1
23367	LARP1	Isoform 2 of La-related protein 1	1	0.03	108/143	1
6426	SRSF1	Isoform ASF-2 of Serine/arginine-rich splicing factor 1	1	0.03	110/143	1
6634	SNRPD3	Small nuclear ribonucleoprotein Sm D3	1	0.03	129/143	1
6144	RPL21	60S ribosomal protein L21	1	0.03	135/143	1

## Sheet: RAB27A
GeneID	Symbol	Description	Ave.APSM	WDN_Score	Ratio	Found_In
5873	RAB27A	Ras-related protein Rab-27A	71	30.14	1/143	2
84958	SYTL1	Synaptotagmin-like protein 1	21	16.39	1/143	2
54843	SYTL2	Isoform 10 of Synaptotagmin-like protein 2	21	16.39	1/143	2
94122	SYTL5	Synaptotagmin-like protein 5	9	9.52	1/143	2
94121	SYTL4	Synaptotagmin-like protein 4	44	10.26	4/143	2
B0S7Z4_HUMAN	B0S7Z4_HUMAN	Major histocompatibility complex, class I, C	7	9.46	1/143	2
491	ATP2B2	Isoform YB of Plasma membrane calcium-transporting ATPase 2	6	8.76	1/143	2
7277	TUBA4A	Uncharacterized protein	6	8.76	1/143	2
1B37_HUMAN	1B37_HUMAN	HLA class I histocompatibility antigen, B-37 alpha chain	6	8.76	1/143	2
381	ARF5	ADP-ribosylation factor 5	5	8.00	1/143	2
1C04_HUMAN	1C04_HUMAN	HLA class I histocompatibility antigen, Cw-4 alpha chain	5	8.00	1/143	2
1C02_HUMAN	1C02_HUMAN	HLA class I histocompatibility antigen, Cw-2 alpha chain	5	8.00	1/143	2
27131	SNX5	Sorting nexin-5	3	6.20	1/143	2
81671	VMP1	Vacuole membrane protein 1	2	5.06	1/143	2
55627	SMPD4	Isoform 2 of Sphingomyelin phosphodiesterase 4	2	5.06	1/143	2
51571	FAM49B	Protein FAM49B	2	5.06	1/143	2
10554	AGPAT1	1-acyl-sn-glycerol-3-phosphate acyltransferase alpha	2	5.06	1/143	2
54953	C1orf27	Isoform 3 of Protein odr-4 homolog	2	5.06	1/143	2
54885	TBC1D8B	TBC1 domain family member 8B	2	5.06	1/143	2
51251	NT5C3	Isoform 1 of Cytosolic 5'-nucleotidase 3	1	3.58	1/143	2
284161	GDPD1	Glycerophosphodiester phosphodiesterase domain-containing protein 1	1	3.58	1/143	2
6642	SNX1	Isoform 1A of Sorting nexin-1	1	3.58	1/143	2
123606	NIPA1	Isoform 2 of Magnesium transporter NIPA1	1	3.58	1/143	2
6818	SULT1A3	Sulfotransferase 1A3/1A4	1	3.58	1/143	2
57583	TMEM181	Transmembrane protein 181	1	3.58	1/143	2
727910	TLCD2	TLC domain-containing protein 2	1	3.58	1/143	2
27346	TMEM97	Transmembrane protein 97	1	3.58	1/143	2
63826	SRR	Serine racemase	3	3.10	2/143	2
55207	ARL8B	ADP-ribosylation factor-like protein 8B	3	3.10	2/143	2
57130	ATP13A1	Isoform B of Probable cation-transporting ATPase 13A1	3	3.10	2/143	2
478	ATP1A3	Sodium/potassium-transporting ATPase subunit alpha-3	11	2.97	4/143	2
4363	ABCC1	Isoform 2 of Multidrug resistance-associated protein 1	7	2.84	4/143	2
2542	SLC37A4	Isoform 2 of Glucose-6-phosphate translocase	2	2.53	2/143	2
55610	CCDC132	Coiled-coil domain-containing protein 132	2	2.53	2/143	2
9557	CHD1L	Isoform 2 of Chromodomain-helicase-DNA-binding protein 1-like	2	2.53	2/143	2
90488	C12orf23	UPF0444 transmembrane protein C12orf23	2	2.53	2/143	2
163590	TOR1AIP2	Torsin-1A-interacting protein 2	2	2.53	2/143	2
25923	ATL3	Atlastin-3	2	2.53	2/143	2
55334	SLC39A9	Isoform 2 of Zinc transporter ZIP9	2	2.53	2/143	2
355	FAS	Isoform 6 of Tumor necrosis factor receptor superfamily member 6	2	2.53	2/143	2
51290	ERGIC2	Endoplasmic reticulum-Golgi intermediate compartment protein 2	2	2.53	2/143	2
6507	SLC1A3	Excitatory amino acid transporter 1	2	2.53	2/143	2
27020	NPTN	Isoform 1 of Neuroplastin	2	2.53	2/143	2
55585	UBE2Q1	Isoform 2 of Ubiquitin-conjugating enzyme E2 Q1	2	2.53	2/143	2
9197	SLC33A1	Acetyl-coenzyme A transporter 1	2	2.53	2/143	2
10890	RAB10	Ras-related protein Rab-10	2	2.53	2/143	2
57222	ERGIC1	Isoform 2 of Endoplasmic reticulum-Golgi intermediate compartment protein 1	2	2.53	2/143	2
5770	PTPN1	Tyrosine-protein phosphatase non-receptor type 1	6	2.19	4/143	2
81542	TMX1	Thioredoxin-related transmembrane protein 1	3	2.07	3/143	2
10157	AASS	Alpha-aminoadipic semialdehyde synthase, mitochondrial	3	2.07	3/143	2
408050	NOMO3	Nodal modulator 3	3	2.07	3/143	2
23385	NCSTN	Isoform 2 of Nicastrin	1	1.79	2/143	2
79939	SLC35E1	Isoform 2 of Solute carrier family 35 member E1	1	1.79	2/143	2
84717	HDGFRP2	Isoform 2 of Hepatoma-derived growth factor-related protein 2	1	1.79	2/143	2
382	ARF6	ADP-ribosylation factor 6	1	1.79	2/143	2
55862	ECHDC1	Isoform 2 of Enoyl-CoA hydratase domain-containing protein 1	1	1.79	2/143	2
258010	SVIP	Small VCP/p97-interacting protein	1	1.79	2/143	2
8881	CDC16	Isoform 2 of Cell division cycle protein 16 homolog	1	1.79	2/143	2
91289	LMF2	Isoform 2 of Lipase maturation factor 2	1	1.79	2/143	2
29985	SLC39A3	Zinc transporter ZIP3	1	1.79	2/143	2
79023	NUP37	Nucleoporin Nup37	1	1.79	2/143	2
10280	SIGMAR1	Isoform 3 of Sigma non-opioid intracellular receptor 1	1	1.79	2/143	2
148867	SLC30A7	Zinc transporter 7	1	1.79	2/143	2
5865	RAB3B	Ras-related protein Rab-3B	2	1.69	3/143	2
10245	TIMM17B	Mitochondrial import inner membrane translocase subunit Tim17-B	2	1.69	3/143	2
8934	RAB7L1	Ras-related protein Rab-7L1	2	1.69	3/143	2
9900	SV2A	Isoform 2 of Synaptic vesicle glycoprotein 2A	2	1.69	3/143	2
79956	ERMP1	Endoplasmic reticulum metallopeptidase 1	2	1.69	3/143	2
55102	ATG2B	Autophagy-related protein 2 homolog B	2	1.69	3/143	2
81555	YIPF5	Isoform 3 of Protein YIPF5	2	1.69	3/143	2
57038	RARS2	Probable arginyl-tRNA synthetase, mitochondrial	2	1.69	3/143	2
55176	SEC61A2	Protein transport protein Sec61 subunit alpha isoform 2	2	1.69	3/143	2
51752	ERAP1	Isoform 2 of Endoplasmic reticulum aminopeptidase 1	2	1.69	3/143	2
23098	SARM1	Sterile alpha and TIR motif-containing protein 1	2	1.69	3/143	2
26086	GPSM1	Isoform 3 of G-protein-signaling modulator 1	2	1.69	3/143	2
1374	CPT1A	Isoform 2 of Carnitine O-palmitoyltransferase 1, liver isoform	2	1.69	3/143	2
5243	ABCB1	Multidrug resistance protein 1	3	1.55	4/143	2
23266	LPHN2	Isoform 2 of Latrophilin-2	3	1.55	4/143	2
439921	MXRA7	Isoform 2 of Matrix-remodeling-associated protein 7	3	1.55	4/143	2
2730	GCLM	Glutamate--cysteine ligase regulatory subunit	3	1.55	4/143	2
11000	SLC27A3	Long-chain fatty acid transport protein 3	3	1.55	4/143	2
56474	CTPS2	CTP synthase 2	2	1.53	5/143	2
5869	RAB5B	Ras-related protein Rab-5B	2	1.42	4/143	2
490	ATP2B1	Isoform B of Plasma membrane calcium-transporting ATPase 1	12	1.34	14/143	2
10548	TM9SF1	Transmembrane 9 superfamily member 1	2	1.26	4/143	2
10565	ARFGEF1	Brefeldin A-inhibited guanine nucleotide-exchange protein 1	2	1.26	4/143	2
23637	RABGAP1	Rab GTPase-activating protein 1	2	1.26	4/143	2
55770	EXOC2	Exocyst complex component 2	2	1.26	4/143	2
55706	TMEM48	Isoform 2 of Nucleoporin NDC1	2	1.26	4/143	2
139818	DOCK11	Dedicator of cytokinesis protein 11	2	1.26	4/143	2
9019	MPZL1	Isoform 2 of Myelin protein zero-like protein 1	2	1.26	4/143	2
81490	PTDSS2	Phosphatidylserine synthase 2	2	1.26	4/143	2
2180	ACSL1	Isoform 2 of Long-chain-fatty-acid--CoA ligase 1	3	1.24	5/143	2
84340	GFM2	Isoform 3 of Ribosome-releasing factor 2, mitochondrial	4	1.19	6/143	2
54947	LPCAT2	Lysophosphatidylcholine acyltransferase 2	1	1.19	3/143	2
5379	PMS2P1	Isoform 2 of Putative postmeiotic segregation increased 2-like protein 1	1	1.19	3/143	2
81502	HM13	Isoform 5 of Minor histocompatibility antigen H13	4	1.19	6/143	2
54832	VPS13C	Isoform 2 of Vacuolar protein sorting-associated protein 13C	4	1.19	6/143	2
65125	WNK1	Isoform 2 of Serine/threonine-protein kinase WNK1	1	1.19	3/143	2
1956	EGFR	Epidermal growth factor receptor	1	1.19	3/143	2
51024	FIS1	Mitochondrial fission 1 protein	1	1.19	3/143	2
80346	REEP4	Receptor expression-enhancing protein 4	1	1.19	3/143	2
11261	CHP	Calcium-binding protein p22	1	1.19	3/143	2
259217	HSPA12A	Heat shock 70 kDa protein 12A	1	1.19	3/143	2
135114	HINT3	Histidine triad nucleotide-binding protein 3	1	1.19	3/143	2
440026	TMEM41B	Isoform 2 of Transmembrane protein 41B	1	1.19	3/143	2
10066	SCAMP2	Secretory carrier-associated membrane protein 2	1	1.19	3/143	2
219743	TYSND1	Isoform 2 of Peroxisomal leader peptide-processing protease	2	1.05	8/143	2
100507703	LOC100507703	HLA class I histocompatibility antigen, A-68 alpha chain	3	1.03	6/143	2
10058	ABCB6	Isoform 2 of ATP-binding cassette sub-family B member 6, mitochondrial	3	1.03	6/143	2
2289	FKBP5	Peptidyl-prolyl cis-trans isomerase FKBP5	4	1.02	7/143	2
55735	DNAJC11	Isoform 2 of DnaJ homolog subfamily C member 11	2	1.01	5/143	2
654364	NME1-NME2	Isoform 3 of Nucleoside diphosphate kinase B	2	1.01	5/143	2
192666	KRT24	Keratin, type I cytoskeletal 24	2	1.01	5/143	2
83452	RAB33B	Ras-related protein Rab-33B	2	1.01	5/143	2
644	BLVRA	Biliverdin reductase A	2	1.01	5/143	2
9997	SCO2	Protein SCO2 homolog, mitochondrial	2	1.01	5/143	2
50	ACO2	Aconitate hydratase, mitochondrial	2	1.01	5/143	2
1783	DYNC1LI2	Cytoplasmic dynein 1 light intermediate chain 2	2	1.01	5/143	2
126003	TRAPPC5	Trafficking protein particle complex subunit 5	2	1.01	5/143	2
8760	CDS2	Phosphatidate cytidylyltransferase 2	2	1.01	5/143	2
64223	MLST8	Isoform 3 of Target of rapamycin complex subunit LST8	2	1.01	5/143	2
2548	GAA	Lysosomal alpha-glucosidase	5	1.00	8/143	2
6723	SRM	Spermidine synthase	5	1.00	8/143	2
3136	HLA-H	Putative HLA class I histocompatibility antigen, alpha chain H	6	0.97	9/143	2
169714	QSOX2	Sulfhydryl oxidase 2	3	0.89	7/143	2
11253	MAN1B1	Endoplasmic reticulum mannosyl-oligosaccharide 1,2-alpha-mannosidase	1	0.89	4/143	2
8140	SLC7A5	Large neutral amino acids transporter small subunit 1	3	0.89	7/143	2
4012	LNPEP	Isoform 2 of Leucyl-cystinyl aminopeptidase	1	0.89	4/143	2
51552	RAB14	Ras-related protein Rab-14	3	0.89	7/143	2
56889	TM9SF3	Transmembrane 9 superfamily member 3	3	0.89	7/143	2
7444	VRK2	Isoform 3 of Serine/threonine-protein kinase VRK2	1	0.89	4/143	2
5378	PMS1	PMS1 protein homolog 1	1	0.89	4/143	2
6541	SLC7A1	High affinity cationic amino acid transporter 1	1	0.89	4/143	2
5498	PPOX	Protoporphyrinogen oxidase	1	0.89	4/143	2
51218	GLRX5	Glutaredoxin-related protein 5, mitochondrial	1	0.89	4/143	2
80224	NUBPL	Iron-sulfur protein NUBPL	1	0.89	4/143	2
10952	SEC61B	Protein transport protein Sec61 subunit beta	1	0.89	4/143	2
1487	CTBP1	C-terminal-binding protein 1	3	0.89	7/143	2
2775	GNAO1	Isoform Alpha-2 of Guanine nucleotide-binding protein G(o) subunit alpha	1	0.89	4/143	2
8498	RANBP3	Isoform 2 of Ran-binding protein 3	1	0.89	4/143	2
83642	SELO	Selenoprotein O	1	0.89	4/143	2
8834	TMEM11	Transmembrane protein 11, mitochondrial	1	0.89	4/143	2
5694	PSMB6	Proteasome subunit beta type-6	1	0.89	4/143	2
9377	COX5A	Cytochrome c oxidase subunit 5A, mitochondrial	1	0.89	4/143	2
25896	INTS7	Isoform 2 of Integrator complex subunit 7	1	0.89	4/143	2
5707	PSMD1	Isoform 2 of 26S proteasome non-ATPase regulatory subunit 1	5	0.86	30/143	2
3107	HLA-C	HLA class I histocompatibility antigen, Cw-6 alpha chain	7	0.86	11/143	2
100526737	RBM14-RBM4	Transcriptional coactivator CoAZ	2	0.84	6/143	2
9118	INA	Alpha-internexin	2	0.84	6/143	2
6197	RPS6KA3	Ribosomal protein S6 kinase alpha-3	2	0.84	6/143	2
23471	TRAM1	Translocating chain-associated membrane protein 1	2	0.84	6/143	2
54407	SLC38A2	Sodium-coupled neutral amino acid transporter 2	2	0.84	6/143	2
9183	ZW10	Centromere/kinetochore protein zw10 homolog	2	0.84	6/143	2
6894	TARBP1	Probable methyltransferase TARBP1	2	0.84	6/143	2
79065	ATG9A	Isoform 2 of Autophagy-related protein 9A	2	0.84	6/143	2
54887	UHRF1BP1	UHRF1-binding protein 1	2	0.84	6/143	2
89874	SLC25A21	Mitochondrial 2-oxodicarboxylate carrier	2	0.84	6/143	2
7184	HSP90B1	Endoplasmin	14	0.83	67/143	2
5708	PSMD2	26S proteasome non-ATPase regulatory subunit 2	10	0.80	45/143	2
4627	MYH9	Myosin-9	116	0.79	49/143	2
23654	PLXNB2	Plexin-B2	4	0.79	9/143	2
4628	MYH10	Myosin-10	90	0.77	44/143	2
9517	SPTLC2	Serine palmitoyltransferase 2	3	0.77	8/143	2
29880	ALG5	Dolichyl-phosphate beta-glucosyltransferase	3	0.77	8/143	2
27183	VPS4A	Vacuolar protein sorting-associated protein 4A	3	0.77	8/143	2
55229	PANK4	Pantothenate kinase 4	6	0.73	12/143	2
54495	TMX3	Protein disulfide-isomerase TMX3	6	0.73	12/143	2
55622	TTC27	Tetratricopeptide repeat protein 27	2	0.72	7/143	2
2710	GK	Isoform 1 of Glycerol kinase	2	0.72	7/143	2
8540	AGPS	Alkyldihydroxyacetonephosphate synthase, peroxisomal	4	0.72	10/143	2
27347	STK39	STE20/SPS1-related proline-alanine-rich protein kinase	1	0.72	5/143	2
8209	C21orf33	Isoform Short of ES1 protein homolog, mitochondrial	2	0.72	7/143	2
3421	IDH3G	Isocitrate dehydrogenase [NAD] subunit gamma, mitochondrial	2	0.72	7/143	2
79944	L2HGDH	Isoform 2 of L-2-hydroxyglutarate dehydrogenase, mitochondrial	4	0.72	10/143	2
23042	PDXDC1	Pyridoxal-dependent decarboxylase domain-containing protein 1	2	0.72	7/143	2
10682	EBP	3-beta-hydroxysteroid-Delta(8),Delta(7)-isomerase	1	0.72	5/143	2
4677	NARS	Asparaginyl-tRNA synthetase, cytoplasmic	1	0.72	5/143	2
4580	MTX1	Isoform 2 of Metaxin-1	1	0.72	5/143	2
55127	HEATR1	HEAT repeat-containing protein 1	2	0.72	7/143	2
10999	SLC27A4	Long-chain fatty acid transport protein 4	2	0.72	7/143	2
2109	ETFB	Isoform 2 of Electron transfer flavoprotein subunit beta	1	0.72	5/143	2
27032	ATP2C1	Isoform 2 of Calcium-transporting ATPase type 2C member 1	2	0.72	7/143	2
8883	NAE1	NEDD8-activating enzyme E1 regulatory subunit	1	0.72	5/143	2
23352	UBR4	Isoform 2 of E3 ubiquitin-protein ligase UBR4	4	0.72	10/143	2
51170	HSD17B11	Estradiol 17-beta-dehydrogenase 11	2	0.72	7/143	2
308	ANXA5	Annexin A5	2	0.72	7/143	2
60493	FASTKD5	FAST kinase domain-containing protein 5	2	0.72	7/143	2
6786	STIM1	Stromal interaction molecule 1	1	0.72	5/143	2
114971	PTPMT1	Protein-tyrosine phosphatase mitochondrial 1	1	0.72	5/143	2
6890	TAP1	Antigen peptide transporter 1	1	0.72	5/143	2
5718	PSMD12	26S proteasome non-ATPase regulatory subunit 12	3	0.71	22/143	2
5713	PSMD7	26S proteasome non-ATPase regulatory subunit 7	2	0.71	17/143	2
23511	NUP188	Isoform 2 of Nucleoporin NUP188 homolog	4	0.70	11/143	2
5717	PSMD11	26S proteasome non-ATPase regulatory subunit 11	3	0.68	22/143	2
5714	PSMD8	26S proteasome non-ATPase regulatory subunit 8	3	0.67	14/143	2
3105	HLA-A	HLA class I histocompatibility antigen, A-3 alpha chain	10	0.67	17/143	2
28976	ACAD9	Acyl-CoA dehydrogenase family member 9, mitochondrial	1	0.66	10/143	2
51479	ANKFY1	Isoform 2 of Ankyrin repeat and FYVE domain-containing protein 1	2	0.65	15/143	2
5701	PSMC2	26S protease regulatory subunit 7	6	0.65	33/143	2
481	ATP1B1	Isoform 2 of Sodium/potassium-transporting ATPase subunit beta-1	2	0.63	8/143	2
989	SEPT7	Isoform 2 of Septin-7	2	0.63	8/143	2
51606	ATP6V1H	Isoform 2 of V-type proton ATPase subunit H	2	0.63	8/143	2
6293	VPS52	Vacuolar protein sorting-associated protein 52 homolog	2	0.63	8/143	2
79691	QTRTD1	Queuine tRNA-ribosyltransferase subunit QTRTD1	2	0.63	8/143	2
8536	CAMK1	Calcium/calmodulin-dependent protein kinase type 1	2	0.63	8/143	2
6322	SCML1	Isoform 1 of Sex comb on midleg-like protein 1	2	0.63	8/143	2
9735	KNTC1	Kinetochore-associated protein 1	3	0.62	10/143	2
3832	KIF11	Kinesin-like protein KIF11	1	0.62	7/143	2
9361	LONP1	Lon protease homolog, mitochondrial	3	0.62	10/143	2
9761	MLEC	Malectin	3	0.62	10/143	2
55858	TMEM165	Transmembrane protein 165	5	0.62	13/143	2
9044	BTAF1	TATA-binding protein-associated factor 172	3	0.62	10/143	2
55288	RHOT1	Isoform 2 of Mitochondrial Rho GTPase 1	4	0.60	12/143	2
5130	PCYT1A	Choline-phosphate cytidylyltransferase A	1	0.60	6/143	2
1947	EFNB1	Ephrin-B1	1	0.60	6/143	2
378	ARF4	ADP-ribosylation factor 4	4	0.60	12/143	2
57665	RDH14	Retinol dehydrogenase 14	1	0.60	6/143	2
57448	BIRC6	Baculoviral IAP repeat-containing protein 6	1	0.60	6/143	2
10059	DNM1L	Isoform 4 of Dynamin-1-like protein	1	0.60	6/143	2
5609	MAP2K7	Isoform 2 of Dual specificity mitogen-activated protein kinase kinase 7	1	0.60	6/143	2
55687	TRMU	Isoform 2 of Mitochondrial tRNA-specific 2-thiouridylase 1	1	0.60	6/143	2
10985	GCN1L1	Translational activator GCN1	20	0.59	27/143	2
57488	ESYT2	Isoform 2 of Extended synaptotagmin-2	7	0.59	16/143	2
10213	PSMD14	26S proteasome non-ATPase regulatory subunit 14	1	0.58	13/143	2
10726	NUDC	Nuclear migration protein nudC	4	0.57	20/143	2
1785	DNM2	Isoform 2 of Dynamin-2	5	0.57	14/143	2
3054	HCFC1	Isoform 2 of Host cell factor 1	1	0.57	30/143	2
23066	CAND2	Isoform 2 of Cullin-associated NEDD8-dissociated protein 2	2	0.56	9/143	2
5700	PSMC1	26S protease regulatory subunit 4	4	0.56	37/143	2
23244	PDS5A	Sister chromatid cohesion protein PDS5 homolog A	2	0.56	9/143	2
3099	HK2	Hexokinase-2	2	0.56	9/143	2
119559	SFXN4	Sideroflexin-4	3	0.56	11/143	2
9525	VPS4B	Vacuolar protein sorting-associated protein 4B	2	0.56	9/143	2
51164	DCTN4	Isoform 2 of Dynactin subunit 4	2	0.56	9/143	2
84749	USP30	Ubiquitin carboxyl-terminal hydrolase 30	2	0.56	9/143	2
6774	STAT3	Isoform Del-701 of Signal transducer and activator of transcription 3	2	0.56	9/143	2
25824	PRDX5	Isoform Cytoplasmic+peroxisomal of Peroxiredoxin-5, mitochondrial	2	0.56	9/143	2
60386	SLC25A19	Mitochondrial thiamine pyrophosphate carrier	2	0.56	9/143	2
7358	UGDH	UDP-glucose 6-dehydrogenase	2	0.56	9/143	2
55308	DDX19A	ATP-dependent RNA helicase DDX19A	2	0.56	9/143	2
374354	NHLRC2	Isoform 2 of NHL repeat-containing protein 2	2	0.56	9/143	2
11231	SEC63	Translocation protein SEC63 homolog	4	0.55	13/143	2
6734	SRPR	Signal recognition particle receptor subunit alpha	4	0.55	13/143	2
60412	EXOC4	Exocyst complex component 4	5	0.53	15/143	2
8833	GMPS	GMP synthase [glutamine-hydrolyzing]	2	0.53	16/143	2
55215	FANCI	Isoform 1 of Fanconi anemia group I protein	7	0.53	18/143	2
8729	GBF1	Golgi-specific brefeldin A-resistance guanine nucleotide exchange factor 1	5	0.53	15/143	2
29086	BABAM1	Isoform 3 of BRISC and BRCA1-A complex member 1	1	0.53	11/143	2
5702	PSMC3	26S protease regulatory subunit 6A	6	0.52	50/143	2
23392	KIAA0368	Proteasome-associated protein ECM29 homolog	3	0.52	12/143	2
6772	STAT1	Isoform Beta of Signal transducer and activator of transcription 1-alpha/beta	3	0.52	12/143	2
1488	CTBP2	Isoform 2 of C-terminal-binding protein 2	3	0.52	12/143	2
57505	AARS2	Alanyl-tRNA synthetase, mitochondrial	3	0.52	12/143	2
29925	GMPPB	Isoform 2 of Mannose-1-phosphate guanyltransferase beta	1	0.51	7/143	2
58472	SQRDL	Sulfide:quinone oxidoreductase, mitochondrial	2	0.51	10/143	2
3703	STT3A	Dolichyl-diphosphooligosaccharide--protein glycosyltransferase subunit STT3A	4	0.51	14/143	2
347733	TUBB2B	Tubulin beta-2B chain	37	0.51	43/143	2
6319	SCD	Acyl-CoA desaturase	1	0.51	7/143	2
824	CAPN2	Calpain-2 catalytic subunit	2	0.51	10/143	2
23111	SPG20	Spartin	1	0.51	7/143	2
9559	VPS26A	Vacuolar protein sorting-associated protein 26A	1	0.51	7/143	2
52	ACP1	Low molecular weight phosphotyrosine protein phosphatase	4	0.51	14/143	2
5780	PTPN9	Tyrosine-protein phosphatase non-receptor type 9	2	0.51	10/143	2
9918	NCAPD2	Condensin complex subunit 1	2	0.51	10/143	2
7268	TTC4	Tetratricopeptide repeat protein 4	1	0.51	7/143	2
80305	TRABD	Isoform 2 of TraB domain-containing protein	2	0.51	10/143	2
83657	DYNLRB2	Dynein light chain roadblock-type 2	1	0.51	7/143	2
93343	FAM125A	Isoform 3 of Multivesicular body subunit 12A	1	0.51	7/143	2
84896	ATAD1	ATPase family AAA domain-containing protein 1	1	0.51	7/143	2
57095	PITHD1	Isoform 2 of PITH domain-containing protein 1	1	0.51	7/143	2
5471	PPAT	Amidophosphoribosyltransferase	1	0.51	7/143	2
261726	TIPRL	Isoform 2 of TIP41-like protein	1	0.51	7/143	2
55611	OTUB1	Ubiquitin thioesterase OTUB1	1	0.51	16/143	2
25953	PNKD	Isoform 2 of Probable hydrolase PNKD	1	0.51	7/143	2
6305	SBF1	Isoform 4 of Myotubularin-related protein 5	1	0.51	7/143	2
9054	NFS1	Isoform Cytoplasmic of Cysteine desulfurase, mitochondrial	1	0.51	7/143	2
9217	VAPB	Vesicle-associated membrane protein-associated protein B/C	2	0.50	20/143	2
36	ACADSB	Short/branched chain specific acyl-CoA dehydrogenase, mitochondrial	6	0.49	18/143	2
22	ABCB7	Isoform 2 of ATP-binding cassette sub-family B member 7, mitochondrial	4	0.48	15/143	2
2177	FANCD2	Isoform 2 of Fanconi anemia group D2 protein	3	0.48	13/143	2
10788	IQGAP2	Ras GTPase-activating-like protein IQGAP2	4	0.48	15/143	2
291	SLC25A4	ADP/ATP translocase 1	4	0.48	15/143	2
64215	DNAJC1	DnaJ homolog subfamily C member 1	3	0.48	13/143	2
22908	SACM1L	Phosphatidylinositide phosphatase SAC1	7	0.47	20/143	2
9218	VAPA	Isoform 2 of Vesicle-associated membrane protein-associated protein A	4	0.47	17/143	2
9126	SMC3	Structural maintenance of chromosomes protein 3	17	0.46	54/143	2
51651	PTRH2	Peptidyl-tRNA hydrolase 2, mitochondrial	2	0.46	11/143	2
8517	IKBKG	Isoform 2 of NF-kappa-B essential modulator	2	0.46	11/143	2
8243	SMC1A	Structural maintenance of chromosomes protein 1A	11	0.46	52/143	2
7086	TKT	Transketolase	2	0.46	11/143	2
10961	ERP29	Endoplasmic reticulum resident protein 29	2	0.46	11/143	2
5872	RAB13	Ras-related protein Rab-13	2	0.46	11/143	2
118980	SFXN2	Sideroflexin-2	2	0.46	11/143	2
79568	C2orf47	Uncharacterized protein C2orf47, mitochondrial	2	0.46	11/143	2
1468	SLC25A10	Isoform 2 of Mitochondrial dicarboxylate carrier	2	0.46	11/143	2
4704	NDUFA9	NADH dehydrogenase [ubiquinone] 1 alpha subcomplex subunit 9, mitochondrial	2	0.46	11/143	2
10067	SCAMP3	Isoform 2 of Secretory carrier-associated membrane protein 3	4	0.45	16/143	2
440	ASNS	Asparagine synthetase [glutamine-hydrolyzing]	1	0.45	8/143	2
201595	STT3B	Dolichyl-diphosphooligosaccharide--protein glycosyltransferase subunit STT3B	1	0.45	8/143	2
221823	PRPS1L1	Ribose-phosphate pyrophosphokinase 3	1	0.45	8/143	2
84928	TMEM209	Isoform 2 of Transmembrane protein 209	1	0.45	8/143	2
8487	SIP1	Isoform 2 of Survival of motor neuron protein-interacting protein 1	1	0.45	8/143	2
31	ACACA	Isoform 2 of Acetyl-CoA carboxylase 1	4	0.45	16/143	2
132001	C3orf31	MMP37-like protein, mitochondrial	1	0.45	8/143	2
55027	HEATR3	HEAT repeat-containing protein 3	1	0.45	8/143	2
2181	ACSL3	Long-chain-fatty-acid--CoA ligase 3	8	0.44	23/143	2
23165	NUP205	Nuclear pore complex protein Nup205	8	0.44	23/143	2
5825	ABCD3	ATP-binding cassette sub-family D member 3	5	0.44	18/143	2
5705	PSMC5	26S protease regulatory subunit 8	5	0.44	59/143	2
11332	ACOT7	Isoform 2 of Cytosolic acyl coenzyme A thioester hydrolase	5	0.44	18/143	2
56926	NCLN	Isoform 2 of Nicalin	5	0.44	18/143	2
6520	SLC3A2	Isoform 2 of 4F2 cell-surface antigen heavy chain	9	0.43	25/143	2
10558	SPTLC1	Serine palmitoyltransferase 1	7	0.43	22/143	2
5536	PPP5C	Serine/threonine-protein phosphatase 5	2	0.42	12/143	2
2316	FLNA	Isoform 2 of Filamin-A	37	0.42	61/143	2
11260	XPOT	Exportin-T	5	0.42	19/143	2
5720	PSME1	Proteasome activator complex subunit 1	2	0.42	1/143	1
9238	TBRG4	Protein TBRG4	2	0.42	12/143	2
6499	SKIV2L	Helicase SKI2W	4	0.42	17/143	2
501	ALDH7A1	Isoform 2 of Alpha-aminoadipic semialdehyde dehydrogenase	5	0.42	19/143	2
377	ARF3	ADP-ribosylation factor 3	4	0.42	17/143	2
29920	PYCR2	Pyrroline-5-carboxylate reductase 2	2	0.42	12/143	2
10632	ATP5L	ATP synthase subunit g, mitochondrial	2	0.42	12/143	2
5704	PSMC4	26S protease regulatory subunit 6B	3	0.42	41/143	2
79934	ADCK4	Uncharacterized aarF domain-containing protein kinase 4	2	0.42	12/143	2
4082	MARCKS	Myristoylated alanine-rich C-kinase substrate	3	0.41	15/143	2
3419	IDH3A	Isocitrate dehydrogenase [NAD] subunit alpha, mitochondrial	3	0.41	15/143	2
10469	TIMM44	Mitochondrial import inner membrane translocase subunit TIM44	3	0.41	15/143	2
55847	CISD1	CDGSH iron-sulfur domain-containing protein 1	3	0.41	15/143	2
2235	FECH	Isoform 2 of Ferrochelatase, mitochondrial	2	0.41	17/143	2
5165	PDK3	[Pyruvate dehydrogenase [lipoamide]] kinase isozyme 3, mitochondrial	3	0.41	15/143	2
51144	HSD17B12	Estradiol 17-beta-dehydrogenase 12	3	0.41	15/143	2
2923	PDIA3	Protein disulfide-isomerase A3	3	0.41	15/143	2
57674	RNF213	Uncharacterized protein	3	0.41	15/143	2
25915	NDUFAF3	NADH dehydrogenase [ubiquinone] 1 alpha subcomplex assembly factor 3	3	0.41	15/143	2
24148	PRPF6	Pre-mRNA-processing factor 6	5	0.40	35/143	2
5214	PFKP	6-phosphofructokinase type C	15	0.40	35/143	2
6009	RHEB	GTP-binding protein Rheb	1	0.40	9/143	2
5706	PSMC6	26S protease regulatory subunit 10B	6	0.40	59/143	2
9793	CKAP5	Isoform 2 of Cytoskeleton-associated protein 5	1	0.40	9/143	2
1808	DPYSL2	Dihydropyrimidinase-related protein 2	1	0.40	9/143	2
79877	DCAKD	Dephospho-CoA kinase domain-containing protein	1	0.40	9/143	2
118881	COMTD1	Catechol O-methyltransferase domain-containing protein 1	1	0.40	9/143	2
9692	KIAA0391	Isoform 2 of Mitochondrial ribonuclease P protein 3	1	0.40	9/143	2
200081	TXLNA	Alpha-taxilin	1	0.40	9/143	2
55832	CAND1	Cullin-associated NEDD8-dissociated protein 1	8	0.39	26/143	2
11315	PARK7	Protein DJ-1	2	0.39	13/143	2
2108	ETFA	Electron transfer flavoprotein subunit alpha, mitochondrial	3	0.39	16/143	2
89941	RHOT2	Mitochondrial Rho GTPase 2	3	0.39	16/143	2
10594	PRPF8	Pre-mRNA-processing-splicing factor 8	9	0.39	82/143	2
1809	DPYSL3	Collapsin response mediator protein 4 long variant	3	0.39	16/143	2
372	ARCN1	Coatomer subunit delta	2	0.39	13/143	2
1508	CTSB	Cathepsin B	2	0.39	13/143	2
51434	ANAPC7	Isoform 2 of Anaphase-promoting complex subunit 7	2	0.39	13/143	2
2475	MTOR	Serine/threonine-protein kinase mTOR	2	0.39	13/143	2
10994	ILVBL	Acetolactate synthase-like protein	3	0.39	16/143	2
9554	SEC22B	Vesicle-trafficking protein SEC22b	2	0.39	13/143	2
6904	TBCD	Isoform 4 of Tubulin-specific chaperone D	3	0.39	16/143	2
9512	PMPCB	Mitochondrial-processing peptidase subunit beta	2	0.39	13/143	2
22800	RRAS2	Ras-related protein R-Ras2	2	0.39	13/143	2
8801	SUCLG2	Succinyl-CoA ligase [GDP-forming] subunit beta, mitochondrial	6	0.38	23/143	2
9688	NUP93	Nuclear pore complex protein Nup93	9	0.38	28/143	2
6897	TARS	Threonyl-tRNA synthetase, cytoplasmic	4	0.38	19/143	2
7415	VCP	Transitional endoplasmic reticulum ATPase	6	0.37	80/143	2
10113	PREB	Prolactin regulatory element-binding protein	3	0.36	17/143	2
2182	ACSL4	Isoform Short of Long-chain-fatty-acid--CoA ligase 4	2	0.36	14/143	2
7922	SLC39A7	Zinc transporter SLC39A7	1	0.36	10/143	2
152518	NFXL1	Isoform 2 of NF-X1-type zinc finger protein NFXL1	2	0.36	14/143	2
550	AUP1	Isoform Short of Ancient ubiquitous protein 1	3	0.36	17/143	2
3098	HK1	Isoform 2 of Hexokinase-1	3	0.36	17/143	2
16	AARS	Alanyl-tRNA synthetase, cytoplasmic	3	0.36	17/143	2
7037	TFRC	Transferrin receptor protein 1	2	0.36	14/143	2
5685	PSMA4	Proteasome subunit alpha type-4	1	0.36	10/143	2
9690	UBE3C	Ubiquitin-protein ligase E3C	3	0.36	17/143	2
57521	RPTOR	Regulatory-associated protein of mTOR	1	0.36	10/143	2
5831	PYCR1	Pyrroline-5-carboxylate reductase 1, mitochondrial	1	0.36	10/143	2
3482	IGF2R	Cation-independent mannose-6-phosphate receptor	3	0.36	17/143	2
55699	IARS2	Isoleucyl-tRNA synthetase, mitochondrial	3	0.36	17/143	2
5000	ORC4	Origin recognition complex subunit 4	1	0.36	10/143	2
4728	NDUFS8	NADH dehydrogenase [ubiquinone] iron-sulfur protein 8, mitochondrial	1	0.36	10/143	2
84545	MRPL43	Isoform 4 of 39S ribosomal protein L43, mitochondrial	2	0.36	14/143	2
8526	DGKE	Diacylglycerol kinase epsilon	1	0.36	10/143	2
81855	SFXN3	Sideroflexin-3	1	0.36	10/143	2
9647	PPM1F	Protein phosphatase 1F	1	0.36	10/143	2
6388	SDF2	Stromal cell-derived factor 2	2	0.36	14/143	2
5591	PRKDC	DNA-dependent protein kinase catalytic subunit	51	0.35	83/143	2
1434	CSE1L	Isoform 3 of Exportin-2	6	0.35	25/143	2
51143	DYNC1LI1	Cytoplasmic dynein 1 light intermediate chain 1	5	0.35	23/143	2
4642	MYO1D	Myosin-Id	14	0.35	38/143	2
7416	VDAC1	Voltage-dependent anion-selective channel protein 1	5	0.35	23/143	2
5710	PSMD4	26S proteasome non-ATPase regulatory subunit 4	2	0.35	23/143	2
4001	LMNB1	Lamin-B1	6	0.34	26/143	2
5213	PFKM	6-phosphofructokinase, muscle type	4	0.34	21/143	2
5709	PSMD3	26S proteasome non-ATPase regulatory subunit 3	2	0.34	50/143	2
8604	SLC25A12	Calcium-binding mitochondrial carrier protein Aralar1	4	0.34	21/143	2
2673	GFPT1	Isoform 2 of Glucosamine--fructose-6-phosphate aminotransferase [isomerizing] 1	4	0.34	21/143	2
23344	ESYT1	Isoform 2 of Extended synaptotagmin-1	3	0.34	19/143	2
57510	XPO5	Exportin-5	3	0.34	18/143	2
7419	VDAC3	Isoform 2 of Voltage-dependent anion-selective channel protein 3	3	0.34	18/143	2
10135	NAMPT	Nicotinamide phosphoribosyltransferase	2	0.34	15/143	2
5878	RAB5C	Ras-related protein Rab-5C	2	0.34	15/143	2
54504	CPVL	Probable serine carboxypeptidase CPVL	2	0.34	15/143	2
8443	GNPAT	Dihydroxyacetone phosphate acyltransferase	2	0.34	15/143	2
8939	FUBP3	Far upstream element-binding protein 3	3	0.34	35/143	2
3833	KIFC1	Kinesin-like protein KIFC1	2	0.34	15/143	2
8237	USP11	Ubiquitin carboxyl-terminal hydrolase 11	3	0.33	53/143	2
1781	DYNC1I2	Isoform 2B of Cytoplasmic dynein 1 intermediate chain 2	5	0.33	24/143	2
10382	TUBB4	Tubulin beta-4 chain	33	0.33	63/143	2
644019	CBWD6	COBW domain-containing protein 6	1	0.33	11/143	2
10845	CLPX	ATP-dependent Clp protease ATP-binding subunit clpX-like, mitochondrial	3	0.33	27/143	2
56993	TOMM22	Mitochondrial import receptor subunit TOM22 homolog	1	0.33	11/143	2
23279	NUP160	Nuclear pore complex protein Nup160	3	0.33	19/143	2
1678	TIMM8A	Mitochondrial import inner membrane translocase subunit Tim8 A	1	0.33	11/143	2
4719	NDUFS1	NADH-ubiquinone oxidoreductase 75 kDa subunit, mitochondrial	1	0.33	11/143	2
5906	RAP1A	Ras-related protein Rap-1A	1	0.33	11/143	2
10989	IMMT	Isoform 2 of Mitochondrial inner membrane protein	9	0.32	34/143	2
4646	MYO6	Uncharacterized protein	15	0.32	43/143	2
10592	SMC2	Isoform 2 of Structural maintenance of chromosomes protein 2	7	0.32	30/143	2
79902	NUP85	Nuclear pore complex protein Nup85	2	0.32	16/143	2
51065	RPS27L	40S ribosomal protein S27-like	2	0.32	16/143	2
55746	NUP133	Nuclear pore complex protein Nup133	5	0.32	25/143	2
7283	TUBG1	Tubulin gamma-1 chain	2	0.32	16/143	2
9520	NPEPPS	Puromycin-sensitive aminopeptidase	5	0.32	25/143	2
10128	LRPPRC	Leucine-rich PPR motif-containing protein, mitochondrial	12	0.32	39/143	2
10939	AFG3L2	AFG3-like protein 2	8	0.32	32/143	2
10049	DNAJB6	Isoform C of DnaJ homolog subfamily B member 6	5	0.32	25/143	2
64210	MMS19	Isoform 4 of MMS19 nucleotide excision repair protein homolog	2	0.32	16/143	2
22931	RAB18	Ras-related protein Rab-18	2	0.32	16/143	2
65080	MRPL44	39S ribosomal protein L44, mitochondrial	2	0.32	16/143	2
8086	AAAS	Aladin	2	0.32	16/143	2
10908	PNPLA6	Isoform 2 of Neuropathy target esterase	2	0.32	16/143	2
79784	MYH14	Isoform 2 of Myosin-14	14	0.31	43/143	2
26958	COPG2	Coatomer subunit gamma-2	3	0.31	20/143	2
1778	DYNC1H1	Cytoplasmic dynein 1 heavy chain 1	32	0.31	67/143	2
9276	COPB2	Coatomer subunit beta'	4	0.31	23/143	2
7280	TUBB2A	Tubulin beta-2A chain	37	0.31	69/143	2
3106	HLA-B	HLA class I histocompatibility antigen, B-7 alpha chain	6	0.31	28/143	2
23597	ACOT9	Isoform 2 of Acyl-coenzyme A thioesterase 9, mitochondrial	3	0.31	20/143	2
79415	C17orf62	Uncharacterized protein C17orf62	1	0.30	1/143	1
7094	TLN1	Talin-1	1	0.30	12/143	2
2936	GSR	Isoform Cytoplasmic of Glutathione reductase, mitochondrial	4	0.30	24/143	2
55174	INTS10	Integrator complex subunit 10	1	0.30	1/143	1
9145	SYNGR1	Isoform 1B of Synaptogyrin-1	1	0.30	1/143	1
5211	PFKL	6-phosphofructokinase, liver type	6	0.30	29/143	2
55671	SMEK1	Isoform 2 of Serine/threonine-protein phosphatase 4 regulatory subunit 3A	1	0.30	1/143	1
7171	TPM4	Tropomyosin alpha-4 chain	8	0.30	34/143	2
8879	SGPL1	Sphingosine-1-phosphate lyase 1	2	0.30	17/143	2
6575	SLC20A2	Sodium-dependent phosphate transporter 2	1	0.30	1/143	1
56886	UGGT1	Isoform 2 of UDP-glucose:glycoprotein glucosyltransferase 1	12	0.30	73/143	2
23020	SNRNP200	U5 small nuclear ribonucleoprotein 200 kDa helicase	6	0.30	86/143	2
113178	SCAMP4	Isoform 2 of Secretory carrier-associated membrane protein 4	1	0.30	1/143	1
10165	SLC25A13	Calcium-binding mitochondrial carrier protein Aralar2	12	0.30	41/143	2
7403	KDM6A	Lysine-specific demethylase 6A	1	0.30	1/143	1
1657	DMXL1	DmX-like protein 1	1	0.30	1/143	1
23225	NUP210	Nuclear pore membrane glycoprotein 210	11	0.30	40/143	2
54491	FAM105A	Protein FAM105A	1	0.30	1/143	1
9040	UBE2M	NEDD8-conjugating enzyme Ubc12	1	0.30	1/143	1
6812	STXBP1	Isoform 2 of Syntaxin-binding protein 1	1	0.30	1/143	1
6277	S100A6	Protein S100-A6	1	0.30	1/143	1
85450	ITPRIP	Inositol 1,4,5-triphosphate receptor-interacting protein	1	0.30	1/143	1
81611	ANP32E	Acidic leucine-rich nuclear phosphoprotein 32 family member E	1	0.30	1/143	1
51285	RASL12	Ras-like protein family member 12	1	0.30	1/143	1
222698	NKAPL	NKAP-like protein	1	0.30	1/143	1
92255	LMBRD2	LMBR1 domain-containing protein 2	1	0.30	1/143	1
22843	PPM1E	Isoform 2 of Protein phosphatase 1E	1	0.30	1/143	1
4919	ROR1	Tyrosine-protein kinase transmembrane receptor ROR1	1	0.30	1/143	1
55219	TMEM57	Isoform 2 of Macoilin	1	0.30	1/143	1
25930	PTPN23	Tyrosine-protein phosphatase non-receptor type 23	1	0.30	1/143	1
55151	TMEM38B	Trimeric intracellular cation channel type B	1	0.30	1/143	1
229	ALDOB	Fructose-bisphosphate aldolase B	1	0.30	1/143	1
10920	COPS8	COP9 signalosome complex subunit 8	2	0.30	17/143	2
4891	SLC11A2	Isoform 1 of Natural resistance-associated macrophage protein 2	1	0.30	1/143	1
7905	REEP5	Receptor expression-enhancing protein 5	1	0.30	1/143	1
25966	C2CD2	Isoform 2 of C2 domain-containing protein 2	1	0.30	1/143	1
90407	TMEM41A	Transmembrane protein 41A	1	0.30	1/143	1
64850	AGXT2L1	Isoform 2 of Alanine--glyoxylate aminotransferase 2-like 1	1	0.30	1/143	1
665	BNIP3L	BCL2/adenovirus E1B 19 kDa protein-interacting protein 3-like	1	0.30	1/143	1
60526	C2orf43	UPF0554 protein C2orf43	1	0.30	1/143	1
83479	DDX59	Isoform 2 of Probable ATP-dependent RNA helicase DDX59	1	0.30	1/143	1
51107	APH1A	Isoform 2 of Gamma-secretase subunit APH-1A	1	0.30	1/143	1
483	ATP1B3	Sodium/potassium-transporting ATPase subunit beta-3	1	0.30	12/143	2
81539	SLC38A1	Sodium-coupled neutral amino acid transporter 1	1	0.30	1/143	1
23195	MDN1	Midasin	2	0.30	17/143	2
55705	IPO9	Importin-9	1	0.30	12/143	2
2731	GLDC	Glycine dehydrogenase [decarboxylating], mitochondrial	1	0.30	12/143	2
10025	MED16	Isoform 2 of Mediator of RNA polymerase II transcription subunit 16	1	0.30	1/143	1
23171	GPD1L	Glycerol-3-phosphate dehydrogenase 1-like protein	1	0.30	1/143	1
1523	CUX1	Isoform 2 of Homeobox protein cut-like 1	1	0.30	1/143	1
5469	MED1	Mediator of RNA polymerase II transcription subunit 1	1	0.30	1/143	1
55823	VPS11	Vacuolar protein sorting-associated protein 11 homolog	1	0.30	1/143	1
57515	SERINC1	Serine incorporator 1	1	0.30	1/143	1
9282	MED14	Mediator of RNA polymerase II transcription subunit 14	1	0.30	1/143	1
10162	LPCAT3	Lysophospholipid acyltransferase 5	1	0.30	1/143	1
11266	DUSP12	Dual specificity protein phosphatase 12	1	0.30	1/143	1
83463	MXD3	cDNA FLJ58346, highly similar to Homo sapiens MAX dimerization protein 3 (MXD3), mRNA	1	0.30	1/143	1
6263	RYR3	Isoform 3 of Ryanodine receptor 3	1	0.30	1/143	1
55813	UTP6	U3 small nucleolar RNA-associated protein 6 homolog	1	0.30	1/143	1
5534	PPP3R1	Calcineurin subunit B type 1	1	0.30	1/143	1
613227	HIGD1C	HIG1 domain family member 1C	1	0.30	1/143	1
81573	ANKRD13C	Ankyrin repeat domain-containing protein 13C	1	0.30	1/143	1
84262	PSMG3	Proteasome assembly chaperone 3	1	0.30	1/143	1
7485	WRB	Tryptophan-rich protein	1	0.30	1/143	1
150684	COMMD1	COMM domain-containing protein 1	1	0.30	1/143	1
5608	MAP2K6	Isoform 2 of Dual specificity mitogen-activated protein kinase kinase 6	1	0.30	1/143	1
54539	NDUFB11	Isoform 2 of NADH dehydrogenase [ubiquinone] 1 beta subcomplex subunit 11, mitochondrial	1	0.30	1/143	1
170622	COMMD6	Isoform 2 of COMM domain-containing protein 6	1	0.30	1/143	1
55839	CENPN	Uncharacterized protein	1	0.30	1/143	1
51062	ATL1	Atlastin-1	1	0.30	1/143	1
116843	C6orf192	MFS-type transporter C6orf192	1	0.30	1/143	1
23086	EXPH5	Isoform 2 of Exophilin-5	1	0.30	1/143	1
23032	USP33	Isoform 2 of Ubiquitin carboxyl-terminal hydrolase 33	1	0.30	1/143	1
538	ATP7A	Isoform 1 of Copper-transporting ATPase 1	1	0.30	1/143	1
4329	ALDH6A1	Methylmalonate-semialdehyde dehydrogenase [acylating], mitochondrial	1	0.30	1/143	1
10289	EIF1B	Eukaryotic translation initiation factor 1b	1	0.30	1/143	1
284086	NEK8	Serine/threonine-protein kinase Nek8	1	0.30	1/143	1
6814	STXBP3	Syntaxin-binding protein 3	1	0.30	1/143	1
56895	AGPAT4	1-acyl-sn-glycerol-3-phosphate acyltransferase delta	1	0.30	1/143	1
51614	ERGIC3	Isoform 2 of Endoplasmic reticulum-Golgi intermediate compartment protein 3	1	0.30	1/143	1
221079	ARL5B	ADP-ribosylation factor-like protein 5B	1	0.30	1/143	1
1040	CDS1	Phosphatidate cytidylyltransferase 1	1	0.30	1/143	1
10526	IPO8	Importin-8	1	0.30	1/143	1
374291	NDUFS7	NADH dehydrogenase [ubiquinone] iron-sulfur protein 7, mitochondrial	1	0.30	12/143	2
201163	FLCN	Folliculin	1	0.30	1/143	1
80025	PANK2	Isoform 2 of Pantothenate kinase 2, mitochondrial	1	0.30	1/143	1
54918	CMTM6	CKLF-like MARVEL transmembrane domain-containing protein 6	1	0.30	1/143	1
5819	PVRL2	Isoform Alpha of Poliovirus receptor-related protein 2	1	0.30	1/143	1
4238	MFAP3	Microfibril-associated glycoprotein 3	1	0.30	1/143	1
8694	DGAT1	Diacylglycerol O-acyltransferase 1	1	0.30	1/143	1
78987	CRELD1	Isoform 2 of Cysteine-rich with EGF-like domain protein 1	1	0.30	1/143	1
5885	RAD21	Double-strand-break repair protein rad21 homolog	1	0.30	1/143	1
131118	DNAJC19	Mitochondrial import inner membrane translocase subunit TIM14	1	0.30	1/143	1
7062	TCHH	Trichohyalin	1	0.30	1/143	1
2028	ENPEP	Glutamyl aminopeptidase	1	0.30	1/143	1
51368	TEX264	Testis-expressed sequence 264 protein	1	0.30	1/143	1
57685	CACHD1	Isoform 2 of VWFA and cache domain-containing protein 1	1	0.30	1/143	1
80777	CYB5B	Cytochrome b5 type B	1	0.30	1/143	1
26049	FAM169A	Protein FAM169A	1	0.30	1/143	1
55243	KIRREL	Isoform 2 of Kin of IRRE-like protein 1	1	0.30	1/143	1
64149	C17orf75	Protein Njmu-R1	1	0.30	1/143	1
4723	NDUFV1	Isoform 2 of NADH dehydrogenase [ubiquinone] flavoprotein 1, mitochondrial	1	0.30	1/143	1
23478	SEC11A	Signal peptidase complex catalytic subunit SEC11A	1	0.30	1/143	1
132720	C4orf32	Uncharacterized protein C4orf32	1	0.30	1/143	1
79613	TMCO7	Transmembrane and coiled-coil domain-containing protein 7	1	0.30	1/143	1
57524	CASKIN1	Caskin-1	1	0.30	1/143	1
85462	FHDC1	FH2 domain-containing protein 1	1	0.30	1/143	1
26507	CNNM1	Isoform 2 of Metal transporter CNNM1	1	0.30	1/143	1
1889	ECE1	Isoform A of Endothelin-converting enzyme 1	1	0.30	1/143	1
4594	MUT	Methylmalonyl-CoA mutase, mitochondrial	1	0.30	1/143	1
65975	STK33	Isoform 2 of Serine/threonine-protein kinase 33	1	0.30	1/143	1
4513	COX2	Cytochrome c oxidase subunit 2	2	0.30	17/143	2
51322	WAC	Isoform 2 of WW domain-containing adapter protein with coiled-coil	1	0.30	1/143	1
4128	MAOA	Amine oxidase [flavin-containing] A	1	0.30	1/143	1
23657	SLC7A11	Cystine/glutamate transporter	1	0.30	1/143	1
9501	RPH3AL	Isoform 2 of Rab effector Noc2	1	0.30	1/143	1
80745	THUMPD2	THUMP domain-containing protein 2	1	0.30	1/143	1
55830	GLT8D1	Isoform 2 of Glycosyltransferase 8 domain-containing protein 1	1	0.30	1/143	1
402	ARL2	ADP-ribosylation factor-like protein 2	1	0.30	1/143	1
9337	CNOT8	CCR4-NOT transcription complex subunit 8	1	0.30	1/143	1
27244	SESN1	Isoform T1 of Sestrin-1	1	0.30	1/143	1
399512	SLC25A35	Isoform 2 of Solute carrier family 25 member 35	1	0.30	1/143	1
23312	DMXL2	DmX-like protein 2	1	0.30	1/143	1
256471	MFSD8	Major facilitator superfamily domain-containing protein 8	1	0.30	1/143	1
57326	PBXIP1	Isoform 2 of Pre-B-cell leukemia transcription factor-interacting protein 1	1	0.30	1/143	1
222553	SLC35F1	Solute carrier family 35 member F1	1	0.30	1/143	1
57620	STIM2	Stromal interaction molecule 2	1	0.30	1/143	1
25912	C1orf43	Isoform 3 of Uncharacterized protein C1orf43	1	0.30	1/143	1
64778	FNDC3B	Fibronectin type III domain-containing protein 3B	1	0.30	1/143	1
91137	SLC25A46	Solute carrier family 25 member 46	1	0.30	1/143	1
22903	BTBD3	cDNA FLJ56383, highly similar to BTB/POZ domain-containing protein 3	1	0.30	1/143	1
26268	FBXO9	Isoform 2 of F-box only protein 9	1	0.30	1/143	1
343413	FCRL6	Uncharacterized protein	1	0.30	1/143	1
140707	BRI3BP	BRI3-binding protein	1	0.30	1/143	1
10555	AGPAT2	Isoform 2 of 1-acyl-sn-glycerol-3-phosphate acyltransferase beta	1	0.30	1/143	1
54497	HEATR5B	Isoform 3 of HEAT repeat-containing protein 5B	1	0.30	1/143	1
6641	SNTB1	Isoform 2 of Beta-1-syntrophin	1	0.30	1/143	1
11041	B3GNT1	N-acetyllactosaminide beta-1,3-N-acetylglucosaminyltransferase	1	0.30	1/143	1
9143	SYNGR3	Synaptogyrin-3	1	0.30	1/143	1
6513	SLC2A1	Solute carrier family 2, facilitated glucose transporter member 1	1	0.30	1/143	1
5002	SLC22A18	Solute carrier family 22 member 18	1	0.30	1/143	1
9779	TBC1D5	TBC1 domain family member 5	1	0.30	1/143	1
3992	FADS1	Fatty acid desaturase 1	1	0.30	1/143	1
23443	SLC35A3	Isoform 2 of UDP-N-acetylglucosamine transporter	1	0.30	1/143	1
29882	ANAPC2	Isoform 2 of Anaphase-promoting complex subunit 2	1	0.30	1/143	1
6667	SP1	Transcription factor Sp1	1	0.30	1/143	1
819	CAMLG	Calcium signal-modulating cyclophilin ligand	1	0.30	1/143	1
55669	MFN1	Isoform 2 of Mitofusin-1	1	0.30	1/143	1
27436	EML4	Echinoderm microtubule-associated protein-like 4	1	0.30	1/143	1
768211	RELL1	RELT-like protein 1	1	0.30	1/143	1
113	ADCY7	Adenylate cyclase type 7	1	0.30	1/143	1
57104	PNPLA2	Patatin-like phospholipase domain-containing protein 2	1	0.30	1/143	1
3052	HCCS	Cytochrome c-type heme lyase	1	0.30	1/143	1
7170	TPM3	Isoform 2 of Tropomyosin alpha-3 chain	7	0.29	33/143	2
224	ALDH3A2	Isoform 2 of Fatty aldehyde dehydrogenase	4	0.29	26/143	2
65108	MARCKSL1	MARCKS-related protein	1	0.28	13/143	2
85477	SCIN	Adseverin	6	0.28	31/143	2
152007	GLIPR2	Golgi-associated plant pathogenesis-related protein 1	1	0.28	13/143	2
7514	XPO1	Exportin-1	11	0.28	42/143	2
522	ATP5J	ATP synthase-coupling factor 6, mitochondrial	2	0.28	18/143	2
8239	USP9X	Isoform 2 of Probable ubiquitin carboxyl-terminal hydrolase FAF-X	11	0.28	61/143	2
4641	MYO1C	Isoform 2 of Myosin-Ic	11	0.28	43/143	2
4942	OAT	Ornithine aminotransferase, mitochondrial	8	0.28	36/143	2
51474	LIMA1	LIM domain and actin-binding protein 1	7	0.28	34/143	2
7385	UQCRC2	Cytochrome b-c1 complex subunit 2, mitochondrial	2	0.28	18/143	2
488	ATP2A2	Isoform 2 of Sarcoplasmic/endoplasmic reticulum calcium ATPase 2	13	0.27	47/143	2
83871	RAB34	Ras-related protein Rab-34	2	0.27	19/143	2
9948	WDR1	WD repeat-containing protein 1	6	0.27	33/143	2
178	AGL	Glycogen debranching enzyme	18	0.27	91/143	2
4173	MCM4	DNA replication licensing factor MCM4	6	0.27	44/143	2
103910	MYL12B	Myosin regulatory light chain 12B	10	0.27	42/143	2
8566	PDXK	Isoform 2 of Pyridoxal kinase	3	0.27	23/143	2
8813	DPM1	Dolichol-phosphate mannosyltransferase	5	0.27	30/143	2
399687	MYO18A	Isoform 3 of Myosin-XVIIIa	5	0.27	30/143	2
2778	GNAS	Isoform Gnas-2 of Guanine nucleotide-binding protein G(s) subunit alpha isoforms short	2	0.27	19/143	2
25813	SAMM50	Sorting and assembly machinery component 50 homolog	2	0.27	19/143	2
23197	FAF2	FAS-associated factor 2	2	0.27	19/143	2
7168	TPM1	Isoform 4 of Tropomyosin alpha-1 chain	5	0.26	31/143	2
4644	MYO5A	Isoform 2 of Myosin-Va	7	0.26	37/143	2
4175	MCM6	DNA replication licensing factor MCM6	6	0.26	34/143	2
7417	VDAC2	Isoform 1 of Voltage-dependent anion-selective channel protein 2	5	0.26	31/143	2
5500	PPP1CB	Serine/threonine-protein phosphatase PP1-beta catalytic subunit	1	0.26	14/143	2
54927	CHCHD3	Coiled-coil-helix-coiled-coil-helix domain-containing protein 3, mitochondrial	3	0.26	24/143	2
817	CAMK2D	Isoform Delta 10 of Calcium/calmodulin-dependent protein kinase type II subunit delta	3	0.25	25/143	2
6184	RPN1	Dolichyl-diphosphooligosaccharide--protein glycosyltransferase subunit 1	11	0.25	48/143	2
983	CDK1	Isoform 2 of Cyclin-dependent kinase 1	3	0.25	25/143	2
55379	LRRC59	Leucine-rich repeat-containing protein 59	3	0.25	25/143	2
4000	LMNA	Isoform C of Prelamin-A/C	3	0.25	25/143	2
22894	DIS3	Exosome complex exonuclease RRP44	2	0.25	27/143	2
64434	NOM1	Nucleolar MIF4G domain-containing protein 1	2	0.25	20/143	2
25979	DHRS7B	Dehydrogenase/reductase SDR family member 7B	4	0.25	29/143	2
29097	CNIH4	Protein cornichon homolog 4	2	0.25	20/143	2
1315	COPB1	Coatomer subunit beta	7	0.24	39/143	2
1973	EIF4A1	Eukaryotic initiation factor 4A-I	10	0.24	84/143	2
3875	KRT18	Keratin, type I cytoskeletal 18	2	0.24	21/143	2
3880	KRT19	Keratin, type I cytoskeletal 19	2	0.24	21/143	2
84617	TUBB6	Tubulin beta-6 chain	22	0.24	70/143	2
9652	TTC37	Tetratricopeptide repeat protein 37	4	0.24	30/143	2
4131	MAP1B	Microtubule-associated protein 1B	7	0.24	39/143	2
60496	AASDHPPT	L-aminoadipate-semialdehyde dehydrogenase-phosphopantetheinyl transferase	2	0.24	21/143	2
131474	CHCHD4	Isoform 2 of Mitochondrial intermembrane space import and assembly protein 40	1	0.24	15/143	2
81892	C14orf156	SRA stem-loop-interacting RNA-binding protein, mitochondrial	2	0.24	21/143	2
57506	MAVS	Mitochondrial antiviral-signaling protein	2	0.24	3/143	1
10730	YME1L1	Isoform 2 of ATP-dependent zinc metalloprotease YME1L1	2	0.24	21/143	2
1650	DDOST	Dolichyl-diphosphooligosaccharide--protein glycosyltransferase 48 kDa subunit	2	0.24	21/143	2
100506658	OCLN	Occludin	2	0.24	3/143	1
800	CALD1	Isoform 2 of Caldesmon	2	0.24	21/143	2
1737	DLAT	Dihydrolipoyllysine-residue acetyltransferase component of pyruvate dehydrogenase complex, mitochondrial	1	0.24	15/143	2
396	ARHGDIA	Rho GDP-dissociation inhibitor 1	1	0.24	15/143	2
1615	DARS	Aspartyl-tRNA synthetase, cytoplasmic	13	0.23	55/143	2
30968	STOML2	Stomatin-like protein 2	3	0.23	27/143	2
23019	CNOT1	Isoform 2 of CCR4-NOT transcription complex subunit 1	2	0.23	22/143	2
5836	PYGL	Glycogen phosphorylase, liver form	2	0.23	22/143	2
58477	SRPRB	Signal recognition particle receptor subunit beta	4	0.23	31/143	2
9343	EFTUD2	116 kDa U5 small nuclear ribonucleoprotein component	6	0.23	70/143	2
57003	CCDC47	Isoform 2 of Coiled-coil domain-containing protein 47	5	0.23	35/143	2
6510	SLC1A5	Neutral amino acid transporter B(0)	3	0.23	27/143	2
309	ANXA6	Annexin A6	2	0.23	22/143	2
388697	HRNR	Hornerin	2	0.23	22/143	2
7965	AIMP2	Aminoacyl tRNA synthase complex-interacting multifunctional protein 2	2	0.23	22/143	2
2317	FLNB	Isoform 2 of Filamin-B	4	0.22	42/143	2
1832	DSP	Isoform DPII of Desmoplakin	5	0.22	75/143	2
56997	ADCK3	Isoform 3 of Chaperone activity of bc1 complex-like, mitochondrial	2	0.22	23/143	2
3939	LDHA	L-lactate dehydrogenase A chain	3	0.22	28/143	2
6185	RPN2	Dolichyl-diphosphooligosaccharide--protein glycosyltransferase subunit 2	2	0.22	23/143	2
7407	VARS	Valyl-tRNA synthetase	5	0.22	37/143	2
2584	GALK1	Galactokinase	6	0.22	40/143	2
51692	CPSF3	Cleavage and polyadenylation specificity factor subunit 3	2	0.22	23/143	2
10421	CD2BP2	CD2 antigen cytoplasmic tail-binding protein 2	1	0.22	20/143	2
23193	GANAB	Neutral alpha-glucosidase AB	4	0.22	33/143	2
3799	KIF5B	Kinesin-1 heavy chain	4	0.22	32/143	2
29966	STRN3	Isoform Alpha of Striatin-3	1	0.22	3/143	1
55052	MRPL20	39S ribosomal protein L20, mitochondrial	1	0.22	16/143	2
3418	IDH2	Isocitrate dehydrogenase [NADP], mitochondrial	1	0.22	16/143	2
6576	SLC25A1	Tricarboxylate transport protein, mitochondrial	3	0.22	28/143	2
6472	SHMT2	Serine hydroxymethyltransferase, mitochondrial	1	0.22	53/143	2
55154	MSTO1	Isoform 2 of Protein misato homolog 1	1	0.21	2/143	1
6566	SLC16A1	Monocarboxylate transporter 1	6	0.21	41/143	2
476	ATP1A1	Sodium/potassium-transporting ATPase subunit alpha-1	22	0.21	80/143	2
506	ATP5B	ATP synthase subunit beta, mitochondrial	18	0.21	77/143	2
10409	BASP1	Brain acid soluble protein 1	3	0.21	30/143	2
11311	VPS45	Vacuolar protein sorting-associated protein 45	1	0.21	2/143	1
1371	CPOX	Coproporphyrinogen-III oxidase, mitochondrial	1	0.21	2/143	1
84188	FAR1	Fatty acyl-CoA reductase 1	2	0.21	24/143	2
23516	SLC39A14	Isoform 2 of Zinc transporter ZIP14	1	0.21	2/143	1
34	ACADM	Isoform 2 of Medium-chain specific acyl-CoA dehydrogenase, mitochondrial	2	0.21	24/143	2
3376	IARS	Isoleucyl-tRNA synthetase, cytoplasmic	7	0.21	46/143	2
445	ASS1	Argininosuccinate synthase	1	0.21	2/143	1
51678	MPP6	MAGUK p55 subfamily member 6	1	0.21	2/143	1
2027	ENO3	Isoform 2 of Beta-enolase	1	0.21	2/143	1
85476	GFM1	Isoform 2 of Elongation factor G, mitochondrial	1	0.21	2/143	1
23524	SRRM2	Serine/arginine repetitive matrix protein 2	9	0.21	65/143	2
5903	RANBP2	E3 SUMO-protein ligase RanBP2	10	0.21	55/143	2
1314	COPA	Isoform 2 of Coatomer subunit alpha	9	0.21	51/143	2
4437	MSH3	DNA mismatch repair protein Msh3	1	0.21	2/143	1
23424	TDRD7	Isoform 2 of Tudor domain-containing protein 7	1	0.21	2/143	1
51776	ZAK	Isoform 2 of Mitogen-activated protein kinase kinase kinase MLT	1	0.21	2/143	1
2036	EPB41L1	Isoform 2 of Band 4.1-like protein 1	1	0.21	2/143	1
10857	PGRMC1	Membrane-associated progesterone receptor component 1	7	0.21	46/143	2
10051	SMC4	Isoform 2 of Structural maintenance of chromosomes protein 4	7	0.21	45/143	2
26091	HERC4	Isoform 2 of Probable E3 ubiquitin-protein ligase HERC4	1	0.21	2/143	1
8933	FAM127A	Protein FAM127A	1	0.21	2/143	1
960	CD44	Isoform 10 of CD44 antigen	1	0.21	2/143	1
6301	SARS	Seryl-tRNA synthetase, cytoplasmic	2	0.21	4/143	1
5297	PI4KA	Isoform 2 of Phosphatidylinositol 4-kinase alpha	2	0.21	24/143	2
29929	ALG6	Dolichyl pyrophosphate Man9GlcNAc2 alpha-1,3-glucosyltransferase	1	0.21	2/143	1
9415	FADS2	Isoform 2 of Fatty acid desaturase 2	1	0.21	2/143	1
23101	MCF2L2	Isoform 4 of Probable guanine nucleotide exchange factor MCF2L2	1	0.21	2/143	1
100287932	TIMM23	Mitochondrial import inner membrane translocase subunit Tim23	2	0.21	24/143	2
10452	TOMM40	Mitochondrial import receptor subunit TOM40 homolog	1	0.21	2/143	1
57107	PDSS2	Decaprenyl-diphosphate synthase subunit 2	1	0.21	2/143	1
51074	APIP	Probable methylthioribulose-1-phosphate dehydratase	1	0.21	2/143	1
9319	TRIP13	Pachytene checkpoint protein 2 homolog	6	0.21	41/143	2
55644	OSGEP	Probable tRNA threonylcarbamoyladenosine biosynthesis protein OSGEP	1	0.21	2/143	1
3146	HMGB1	High mobility group protein B1	2	0.21	6/143	1
23351	KHNYN	Protein KHNYN	1	0.21	2/143	1
57221	KIAA1244	Brefeldin A-inhibited guanine nucleotide-exchange protein 3	1	0.21	2/143	1
2491	CENPI	Centromere protein I	1	0.21	2/143	1
10541	ANP32B	Isoform 2 of Acidic leucine-rich nuclear phosphoprotein 32 family member B	1	0.21	2/143	1
6687	SPG7	Paraplegin	1	0.21	2/143	1
10166	SLC25A15	Mitochondrial ornithine transporter 1	1	0.21	2/143	1
8402	SLC25A11	Mitochondrial 2-oxoglutarate/malate carrier protein	5	0.21	38/143	2
55333	SYNJ2BP	Synaptojanin-2-binding protein	1	0.21	2/143	1
160760	PPTC7	Protein phosphatase PTC7 homolog	1	0.21	2/143	1
23137	SMC5	Structural maintenance of chromosomes protein 5	1	0.21	2/143	1
493856	CISD2	CDGSH iron-sulfur domain-containing protein 2	1	0.21	2/143	1
6509	SLC1A4	Neutral amino acid transporter A	1	0.21	2/143	1
875	CBS	Isoform 2 of Cystathionine beta-synthase	1	0.21	2/143	1
51478	HSD17B7	Isoform 2 of 3-keto-steroid reductase	1	0.21	2/143	1
114882	OSBPL8	Isoform 2 of Oxysterol-binding protein-related protein 8	1	0.21	17/143	2
5864	RAB3A	Ras-related protein Rab-3A	1	0.21	2/143	1
51175	TUBE1	Tubulin epsilon chain	1	0.21	2/143	1
84245	MRI1	Isoform 2 of Methylthioribose-1-phosphate isomerase	1	0.21	2/143	1
79664	NARG2	Isoform 3 of NMDA receptor-regulated protein 2	1	0.21	2/143	1
28960	DCPS	Scavenger mRNA-decapping enzyme DcpS	1	0.21	2/143	1
200894	ARL13B	ADP-ribosylation factor-like protein 13B	1	0.21	2/143	1
55707	NECAP2	Isoform 2 of Adaptin ear-binding coat-associated protein 2	1	0.21	2/143	1
5663	PSEN1	Isoform 2 of Presenilin-1	1	0.21	2/143	1
5693	PSMB5	Proteasome subunit beta type-5	1	0.21	17/143	2
7466	WFS1	Wolframin	1	0.21	2/143	1
8732	RNGTT	Isoform 2 of mRNA-capping enzyme	1	0.21	2/143	1
199953	TMEM201	Isoform SAMP1 of Transmembrane protein 201	1	0.21	2/143	1
55117	SLC6A15	Sodium-dependent neutral amino acid transporter B(0)AT2	1	0.21	2/143	1
26090	ABHD12	Isoform 2 of Monoacylglycerol lipase ABHD12	1	0.21	2/143	1
7046	TGFBR1	Isoform 2 of TGF-beta receptor type-1	1	0.21	2/143	1
28982	FLVCR1	Feline leukemia virus subgroup C receptor-related protein 1	1	0.21	2/143	1
23272	C3orf63	Isoform 2 of Uncharacterized protein C3orf63	1	0.21	2/143	1
167227	DCP2	Isoform 2 of mRNA-decapping enzyme 2	1	0.21	2/143	1
23335	WDR7	Isoform 2 of WD repeat-containing protein 7	1	0.21	2/143	1
8828	NRP2	Isoform A0 of Neuropilin-2	1	0.21	2/143	1
9354	UBE4A	Isoform 2 of Ubiquitin conjugation factor E4 A	1	0.21	2/143	1
3920	LAMP2	Isoform LAMP-2B of Lysosome-associated membrane glycoprotein 2	1	0.21	2/143	1
56922	MCCC1	Methylcrotonoyl-CoA carboxylase subunit alpha, mitochondrial	1	0.21	2/143	1
55030	FBXO34	F-box only protein 34	1	0.21	2/143	1
23001	WDFY3	Isoform 2 of WD repeat and FYVE domain-containing protein 3	1	0.21	2/143	1
4124	MAN2A1	Alpha-mannosidase 2	1	0.21	2/143	1
51337	C8orf55	UPF0670 protein C8orf55	1	0.21	2/143	1
51379	CRLF3	Cytokine receptor-like factor 3	1	0.21	2/143	1
4218	RAB8A	Ras-related protein Rab-8A	1	0.21	2/143	1
8675	STX16	Isoform A of Syntaxin-16	1	0.21	2/143	1
54732	TMED9	Transmembrane emp24 domain-containing protein 9	1	0.21	2/143	1
121260	SLC15A4	Solute carrier family 15 member 4	1	0.21	2/143	1
54749	EPDR1	Isoform 2 of Mammalian ependymin-related protein 1	1	0.21	2/143	1
9489	PGS1	CDP-diacylglycerol--glycerol-3-phosphate 3-phosphatidyltransferase, mitochondrial	1	0.21	2/143	1
84144	SYDE2	Isoform 2 of Rho GTPase-activating protein SYDE2	1	0.21	2/143	1
79047	KCTD15	Isoform 2 of BTB/POZ domain-containing protein KCTD15	1	0.21	2/143	1
25865	PRKD2	Serine/threonine-protein kinase D2	1	0.21	2/143	1
10397	NDRG1	Protein NDRG1	1	0.21	2/143	1
540	ATP7B	Isoform 2 of Copper-transporting ATPase 2	1	0.21	2/143	1
51497	TH1L	Isoform NELF-D of Negative elongation factor C/D	1	0.21	2/143	1
2591	GALNT3	Polypeptide N-acetylgalactosaminyltransferase 3	1	0.21	2/143	1
80124	VCPIP1	Deubiquitinating protein VCIP135	1	0.21	2/143	1
5550	PREP	Prolyl endopeptidase	1	0.21	2/143	1
121457	IKBIP	Isoform 4 of Inhibitor of nuclear factor kappa-B kinase-interacting protein	1	0.21	2/143	1
114569	MAL2	Protein MAL2	1	0.21	2/143	1
23038	WDTC1	Isoform 4 of WD and tetratricopeptide repeats protein 1	1	0.21	2/143	1
5091	PC	Pyruvate carboxylase, mitochondrial	1	0.21	2/143	1
83693	HSDL1	Inactive hydroxysteroid dehydrogenase-like protein 1	1	0.21	2/143	1
221955	DAGLB	Isoform 2 of Sn1-specific diacylglycerol lipase beta	1	0.21	2/143	1
55187	VPS13D	Isoform 2 of Vacuolar protein sorting-associated protein 13D	1	0.21	2/143	1
2934	GSN	Isoform 2 of Gelsolin	5	0.20	40/143	2
70	ACTC1	Actin, alpha cardiac muscle 1	19	0.20	80/143	2
6949	TCOF1	Isoform 2 of Treacle protein	7	0.20	48/143	2
4430	MYO1B	Isoform 2 of Myosin-Ib	6	0.20	43/143	2
2617	GARS	Glycyl-tRNA synthetase	5	0.20	40/143	2
83858	ATAD3B	ATPase family AAA domain-containing protein 3B	5	0.20	41/143	2
11273	ATXN2L	Isoform 2 of Ataxin-2-like protein	2	0.20	26/143	2
4637	MYL6	Isoform Smooth muscle of Myosin light polypeptide 6	6	0.20	44/143	2
22948	CCT5	T-complex protein 1 subunit epsilon	5	0.20	104/143	2
4720	NDUFS2	NADH dehydrogenase [ubiquinone] iron-sulfur protein 2, mitochondrial	2	0.20	25/143	2
5160	PDHA1	Pyruvate dehydrogenase E1 component subunit alpha, somatic form, mitochondrial	8	0.20	50/143	2
23164	MPRIP	Isoform 2 of Myosin phosphatase Rho-interacting protein	3	0.20	31/143	2
80222	TARS2	Threonyl-tRNA synthetase, mitochondrial	4	0.20	36/143	2
10970	CKAP4	Cytoskeleton-associated protein 4	5	0.20	41/143	2
10456	HAX1	Isoform 2 of HCLS1-associated protein X-1	3	0.20	31/143	2
23603	CORO1C	Coronin-1C	6	0.20	43/143	2
4735	SEPT2	Isoform 2 of Septin-2	2	0.20	25/143	2
5983	RFC3	Replication factor C subunit 3	1	0.20	18/143	2
29927	SEC61A1	Isoform 3 of Protein transport protein Sec61 subunit alpha isoform 1	2	0.20	25/143	2
9403	SEP15	15 kDa selenoprotein	1	0.20	18/143	2
613	BCR	Isoform 2 of Breakpoint cluster region protein	1	0.20	4/143	1
2058	EPRS	Bifunctional aminoacyl-tRNA synthetase	10	0.19	59/143	2
495	ATP4A	Potassium-transporting ATPase alpha chain 1	2	0.19	5/143	1
9255	AIMP1	Aminoacyl tRNA synthase complex-interacting multifunctional protein 1	3	0.19	33/143	2
1743	DLST	Dihydrolipoyllysine-residue succinyltransferase component of 2-oxoglutarate dehydrogenase complex, mitochondrial	3	0.19	33/143	2
23753	SDF2L1	Stromal cell-derived factor 2-like protein 1	4	0.19	37/143	2
29767	TMOD2	Isoform 2 of Tropomodulin-2	2	0.19	26/143	2
6238	RRBP1	Isoform 1 of Ribosome-binding protein 1	2	0.19	26/143	2
2017	CTTN	Src substrate cortactin	3	0.19	32/143	2
57002	C7orf36	Uncharacterized protein C7orf36	2	0.19	26/143	2
5358	PLS3	Plastin-3	1	0.19	19/143	2
4436	MSH2	DNA mismatch repair protein Msh2	6	0.19	46/143	2
6840	SVIL	Isoform 2 of Supervillin	3	0.19	32/143	2
55898	UNC45A	Isoform 2 of Protein unc-45 homolog A	3	0.19	33/143	2
6745	SSR1	Translocon-associated protein subunit alpha	2	0.19	26/143	2
57122	NUP107	Nuclear pore complex protein Nup107	3	0.19	32/143	2
1073	CFL2	Cofilin-2	1	0.19	19/143	2
5479	PPIB	Peptidyl-prolyl cis-trans isomerase B	1	0.19	19/143	2
10097	ACTR2	Actin-related protein 2	3	0.19	32/143	2
4141	MARS	Methionyl-tRNA synthetase, cytoplasmic	7	0.19	49/143	2
1500	CTNND1	Isoform 2AB of Catenin delta-1	3	0.19	32/143	2
3315	HSPB1	Heat shock protein beta-1	2	0.19	27/143	2
8520	HAT1	Isoform B of Histone acetyltransferase type B catalytic subunit	1	0.19	46/143	2
4893	NRAS	GTPase NRas	2	0.19	5/143	1
25814	ATXN10	Ataxin-10	2	0.19	27/143	2
4257	MGST1	Microsomal glutathione S-transferase 1	1	0.19	19/143	2
5495	PPM1B	Isoform Beta-2 of Protein phosphatase 1B	2	0.19	5/143	1
3654	IRAK1	Isoform 2 of Interleukin-1 receptor-associated kinase 1	3	0.19	32/143	2
5902	RANBP1	Ran-specific GTPase-activating protein	2	0.19	26/143	2
60	ACTB	Actin, cytoplasmic 1	27	0.18	130/143	2
10916	MAGED2	Isoform 2 of Melanoma-associated antigen D2	2	0.18	28/143	2
5859	QARS	Glutaminyl-tRNA synthetase	6	0.18	49/143	2
3329	HSPD1	60 kDa heat shock protein, mitochondrial	26	0.18	118/143	2
6950	TCP1	T-complex protein 1 subunit alpha	9	0.18	101/143	2
5162	PDHB	Isoform 2 of Pyruvate dehydrogenase E1 component subunit beta, mitochondrial	11	0.18	65/143	2
4176	MCM7	DNA replication licensing factor MCM7	15	0.18	77/143	2
23543	RBFOX2	Isoform 6 of RNA binding protein fox-1 homolog 2	2	0.18	28/143	2
9631	NUP155	Isoform 2 of Nuclear pore complex protein Nup155	5	0.18	45/143	2
2193	FARSA	Phenylalanyl-tRNA synthetase alpha chain	5	0.18	45/143	2
7317	UBA1	Ubiquitin-like modifier-activating enzyme 1	6	0.18	48/143	2
832	CAPZB	Isoform 2 of F-actin-capping protein subunit beta	4	0.18	39/143	2
539	ATP5O	ATP synthase subunit O, mitochondrial	3	0.18	35/143	2
3843	IPO5	Isoform 3 of Importin-5	3	0.18	35/143	2
2770	GNAI1	Guanine nucleotide-binding protein G(i) subunit alpha-1	2	0.18	28/143	2
79709	GLT25D1	Procollagen galactosyltransferase 1	1	0.18	20/143	2
11030	RBPMS	Isoform B of RNA-binding protein with multiple splicing	1	0.17	3/143	1
8518	IKBKAP	Elongator complex protein 1	2	0.17	30/143	2
4952	OCRL	Isoform B of Inositol polyphosphate 5-phosphatase OCRL-1	1	0.17	3/143	1
3306	HSPA2	Heat shock-related 70 kDa protein 2	8	0.17	59/143	2
254531	LPCAT4	Isoform 2 of Lysophospholipid acyltransferase LPCAT4	1	0.17	3/143	1
81	ACTN4	Alpha-actinin-4	5	0.17	46/143	2
9670	IPO13	Importin-13	1	0.17	3/143	1
7112	TMPO	Lamina-associated polypeptide 2, isoforms beta/gamma	3	0.17	37/143	2
55210	ATAD3A	Isoform 2 of ATPase family AAA domain-containing protein 3A	7	0.17	55/143	2
10598	AHSA1	Activator of 90 kDa heat shock protein ATPase homolog 1	7	0.17	57/143	2
10564	ARFGEF2	Brefeldin A-inhibited guanine nucleotide-exchange protein 2	1	0.17	3/143	1
58485	TRAPPC1	Trafficking protein particle complex subunit 1	1	0.17	3/143	1
51295	ECSIT	Evolutionarily conserved signaling intermediate in Toll pathway, mitochondrial	1	0.17	3/143	1
10376	TUBA1B	Tubulin alpha-1B chain	24	0.17	106/143	2
7531	YWHAE	14-3-3 protein epsilon	4	0.17	96/143	2
10576	CCT2	T-complex protein 1 subunit beta	5	0.17	109/143	2
38	ACAT1	Acetyl-CoA acetyltransferase, mitochondrial	2	0.17	30/143	2
23071	ERP44	Endoplasmic reticulum resident protein 44	2	0.17	29/143	2
55660	PRPF40A	Isoform 2 of Pre-mRNA-processing factor 40 homolog A	2	0.17	29/143	2
3868	KRT16	Keratin, type I cytoskeletal 16	3	0.17	52/143	2
7266	DNAJC7	DnaJ homolog subfamily C member 7	7	0.17	57/143	2
7536	SF1	Isoform 2 of Splicing factor 1	1	0.17	21/143	2
4697	NDUFA4	NADH dehydrogenase [ubiquinone] 1 alpha subcomplex subunit 4	2	0.17	29/143	2
3155	HMGCL	Hydroxymethylglutaryl-CoA lyase, mitochondrial	1	0.17	3/143	1
135293	PM20D2	Peptidase M20 domain-containing protein 2	1	0.17	3/143	1
682	BSG	Isoform 2 of Basigin	4	0.17	43/143	2
2686	GGT7	Isoform 2 of Gamma-glutamyltransferase 7	1	0.17	3/143	1
2746	GLUD1	Glutamate dehydrogenase 1, mitochondrial	2	0.17	29/143	2
54968	TMEM70	Isoform 2 of Transmembrane protein 70, mitochondrial	1	0.17	3/143	1
55014	STX17	Syntaxin-17	1	0.17	3/143	1
9410	SNRNP40	U5 small nuclear ribonucleoprotein 40 kDa protein	1	0.17	28/143	2
91875	TTC5	Tetratricopeptide repeat protein 5	1	0.17	3/143	1
11216	AKAP10	A-kinase anchor protein 10, mitochondrial	1	0.17	3/143	1
9926	LPGAT1	Acyl-CoA:lysophosphatidylglycerol acyltransferase 1	1	0.17	3/143	1
213	ALB	Isoform 2 of Serum albumin	1	0.17	21/143	2
444	ASPH	Isoform Junctate of Aspartyl/asparaginyl beta-hydroxylase	1	0.17	21/143	2
302	ANXA2	Isoform 2 of Annexin A2	5	0.17	49/143	2
79735	TBC1D17	TBC1 domain family member 17	1	0.17	3/143	1
57707	KIAA1609	TLD domain-containing protein KIAA1609	1	0.17	3/143	1
8567	MADD	Isoform 2 of MAP kinase-activating death domain protein	1	0.17	3/143	1
288	ANK3	Ankyrin-3	1	0.17	3/143	1
23039	XPO7	Exportin-7	1	0.17	3/143	1
37	ACADVL	Isoform 2 of Very long-chain specific acyl-CoA dehydrogenase, mitochondrial	1	0.17	3/143	1
80279	CDK5RAP3	Isoform 2 of CDK5 regulatory subunit-associated protein 3	1	0.17	3/143	1
8632	DNAH17	Isoform 2 of Dynein heavy chain 17, axonemal	1	0.17	3/143	1
51495	PTPLAD1	3-hydroxyacyl-CoA dehydratase 3	3	0.17	37/143	2
593	BCKDHA	2-oxoisovalerate dehydrogenase subunit alpha, mitochondrial	2	0.17	30/143	2
1362	CPD	Carboxypeptidase D	1	0.17	3/143	1
8615	USO1	Isoform 2 of General vesicular transport factor p115	1	0.17	3/143	1
84836	ABHD14B	Isoform 2 of Abhydrolase domain-containing protein 14B	1	0.17	3/143	1
1983	EIF5	Eukaryotic translation initiation factor 5	1	0.17	3/143	1
2719	GPC3	Glypican-3	1	0.17	3/143	1
2064	ERBB2	Isoform 2 of Receptor tyrosine-protein kinase erbB-2	1	0.17	3/143	1
123169	LEO1	Isoform 2 of RNA polymerase-associated protein LEO1	1	0.17	3/143	1
5289	PIK3C3	Phosphatidylinositol 3-kinase catalytic subunit type 3	1	0.17	3/143	1
4849	CNOT3	Isoform 2 of CCR4-NOT transcription complex subunit 3	1	0.17	3/143	1
5422	POLA1	DNA polymerase alpha catalytic subunit	1	0.17	5/143	1
57511	COG6	Isoform 2 of Conserved oligomeric Golgi complex subunit 6	1	0.17	3/143	1
5607	MAP2K5	Isoform A of Dual specificity mitogen-activated protein kinase kinase 5	1	0.17	3/143	1
G109B_HUMAN	G109B_HUMAN	G-protein coupled receptor 109B	1	0.17	3/143	1
11230	PRAF2	PRA1 family protein 2	1	0.17	3/143	1
5108	PCM1	Uncharacterized protein	2	0.17	29/143	2
9847	KIAA0528	Isoform 2 of Uncharacterized protein KIAA0528	1	0.17	3/143	1
54726	OTUD4	Isoform 2 of OTU domain-containing protein 4	1	0.17	3/143	1
9917	FAM20B	Glycosaminoglycan xylosylkinase	1	0.17	3/143	1
2581	GALC	Galactocerebrosidase	1	0.17	21/143	2
2873	GPS1	Isoform 4 of COP9 signalosome complex subunit 1	1	0.17	3/143	1
3480	IGF1R	Insulin-like growth factor 1 receptor	1	0.17	3/143	1
2773	GNAI3	Guanine nucleotide-binding protein G(k) subunit alpha	2	0.17	30/143	2
55011	PIH1D1	PIH1 domain-containing protein 1	1	0.17	3/143	1
1603	DAD1	Dolichyl-diphosphooligosaccharide--protein glycosyltransferase subunit DAD1	1	0.17	3/143	1
9380	GRHPR	Glyoxylate reductase/hydroxypyruvate reductase	1	0.17	3/143	1
84514	GHDC	Isoform 2 of GH3 domain-containing protein	1	0.17	3/143	1
221927	BRAT1	Isoform 3 of BRCA1-associated ATM activator 1	1	0.17	3/143	1
9810	RNF40	Isoform 3 of E3 ubiquitin-protein ligase BRE1B	1	0.17	3/143	1
79573	TTC13	Isoform 2 of Tetratricopeptide repeat protein 13	1	0.17	3/143	1
701	BUB1B	Isoform 2 of Mitotic checkpoint serine/threonine-protein kinase BUB1 beta	1	0.17	3/143	1
728932	GPR89C	Putative Golgi pH regulator C	1	0.17	3/143	1
51300	C3orf1	Transmembrane protein C3orf1	1	0.17	3/143	1
81037	CLPTM1L	Isoform 2 of Cleft lip and palate transmembrane protein 1-like protein	1	0.17	3/143	1
121441	NEDD1	Protein NEDD1	1	0.17	3/143	1
79671	NLRX1	Isoform 2 of NLR family member X1	1	0.17	3/143	1
51125	GOLGA7	Golgin subfamily A member 7	1	0.17	3/143	1
29062	WDR91	Isoform 2 of WD repeat-containing protein 91	1	0.17	3/143	1
348995	NUP43	Nucleoporin Nup43	1	0.17	3/143	1
57613	KIAA1467	Uncharacterized protein KIAA1467	1	0.17	3/143	1
84869	CBR4	Isoform 2 of Carbonyl reductase family member 4	1	0.17	3/143	1
8505	PARG	Poly(ADP-ribose) glycohydrolase	1	0.17	3/143	1
9375	TM9SF2	Transmembrane 9 superfamily member 2	1	0.17	3/143	1
521	ATP5I	ATP synthase subunit e, mitochondrial	1	0.17	3/143	1
23	ABCF1	Isoform 2 of ATP-binding cassette sub-family F member 1	3	0.16	40/143	2
25939	SAMHD1	Isoform 2 of SAM domain and HD domain-containing protein 1	3	0.16	40/143	2
8289	ARID1A	AT-rich interactive domain-containing protein 1A	5	0.16	60/143	2
10527	IPO7	Importin-7	1	0.16	22/143	2
1213	CLTC	Isoform 2 of Clathrin heavy chain 1	21	0.16	126/143	2
400	ARL1	ADP-ribosylation factor-like protein 1	3	0.16	40/143	2
5688	PSMA7	Isoform 2 of Proteasome subunit alpha type-7	2	0.16	31/143	2
51441	YTHDF2	Isoform 2 of YTH domain family protein 2	3	0.16	38/143	2
821	CANX	Calnexin	4	0.16	45/143	2
4926	NUMA1	Isoform 2 of Nuclear mitotic apparatus protein 1	2	0.16	31/143	2
10540	DCTN2	Isoform 2 of Dynactin subunit 2	3	0.16	39/143	2
4830	NME1	Isoform 2 of Nucleoside diphosphate kinase A	2	0.16	32/143	2
3030	HADHA	Trifunctional enzyme subunit alpha, mitochondrial	5	0.16	49/143	2
829	CAPZA1	F-actin-capping protein subunit alpha-1	4	0.16	44/143	2
26064	RAI14	Isoform 2 of Ankycorbin	2	0.16	32/143	2
1466	CSRP2	Cysteine and glycine-rich protein 2	3	0.16	39/143	2
51520	LARS	Leucyl-tRNA synthetase, cytoplasmic	3	0.16	39/143	2
2010	EMD	Emerin	3	0.16	39/143	2
23028	KDM1A	Isoform 2 of Lysine-specific histone demethylase 1A	1	0.16	22/143	2
29766	TMOD3	Tropomodulin-3	2	0.16	31/143	2
27101	CACYBP	Calcyclin-binding protein	1	0.16	22/143	2
9588	PRDX6	Peroxiredoxin-6	2	0.16	32/143	2
8985	PLOD3	Procollagen-lysine,2-oxoglutarate 5-dioxygenase 3	3	0.16	38/143	2
6747	SSR3	Translocon-associated protein subunit gamma	1	0.16	22/143	2
5792	PTPRF	Isoform 2 of Receptor-type tyrosine-protein phosphatase F	2	0.16	7/143	1
1627	DBN1	Isoform 2 of Drebrin	3	0.16	38/143	2
9748	SLK	Isoform 2 of STE20-like serine/threonine-protein kinase	1	0.16	6/143	1
2618	GART	Trifunctional purine biosynthetic protein adenosine-3	6	0.15	57/143	2
3304	HSPA1B	Heat shock 70 kDa protein 1A/1B	38	0.15	143/143	2
3309	HSPA5	78 kDa glucose-regulated protein	38	0.15	143/143	2
64225	ATL2	Isoform 3 of Atlastin-2	1	0.15	4/143	1
9521	EEF1E1	Eukaryotic translation elongation factor 1 epsilon-1	1	0.15	24/143	2
1738	DLD	Dihydrolipoyl dehydrogenase, mitochondrial	6	0.15	59/143	2
7203	CCT3	T-complex protein 1 subunit gamma	5	0.15	92/143	2
2771	GNAI2	Isoform 2 of Guanine nucleotide-binding protein G(i) subunit alpha-2	2	0.15	33/143	2
25852	ARMC8	Isoform 2 of Armadillo repeat-containing protein 8	1	0.15	4/143	1
10694	CCT8	T-complex protein 1 subunit theta	8	0.15	104/143	2
2969	GTF2I	Isoform 2 of General transcription factor II-I	3	0.15	41/143	2
23230	VPS13A	Isoform 2 of Vacuolar protein sorting-associated protein 13A	1	0.15	4/143	1
2237	FEN1	Flap endonuclease 1	1	0.15	4/143	1
84451	KIAA1804	Isoform 2 of Mitogen-activated protein kinase kinase kinase MLK4	1	0.15	4/143	1
203068	TUBB	Tubulin beta chain	38	0.15	143/143	2
5901	RAN	GTP-binding nuclear protein Ran	2	0.15	34/143	2
226	ALDOA	Fructose-bisphosphate aldolase A	1	0.15	24/143	2
421	ARVCF	Isoform Short of Armadillo repeat protein deleted in velo-cardio-facial syndrome	1	0.15	4/143	1
2820	GPD2	Isoform 2 of Glycerol-3-phosphate dehydrogenase, mitochondrial	1	0.15	4/143	1
8050	PDHX	Pyruvate dehydrogenase protein X component, mitochondrial	1	0.15	4/143	1
1327	COX4I1	Cytochrome c oxidase subunit 4 isoform 1, mitochondrial	1	0.15	4/143	1
3945	LDHB	L-lactate dehydrogenase B chain	6	0.15	59/143	2
3735	KARS	Isoform Mitochondrial of Lysyl-tRNA synthetase	5	0.15	55/143	2
5888	RAD51	Isoform 2 of DNA repair protein RAD51 homolog 1	1	0.15	4/143	1
219	ALDH1B1	Aldehyde dehydrogenase X, mitochondrial	5	0.15	60/143	2
4684	NCAM1	Isoform 2 of Neural cell adhesion molecule 1	1	0.15	4/143	1
1845	DUSP3	Dual specificity protein phosphatase 3	1	0.15	4/143	1
23140	ZZEF1	Zinc finger ZZ-type and EF-hand domain-containing protein 1	1	0.15	4/143	1
10282	BET1	BET1 homolog	1	0.15	4/143	1
22996	TTC39A	Isoform 2 of Tetratricopeptide repeat protein 39A	1	0.15	4/143	1
64359	NXN	Nucleoredoxin	1	0.15	4/143	1
11213	IRAK3	Interleukin-1 receptor-associated kinase 3	1	0.15	4/143	1
4832	NME3	Nucleoside diphosphate kinase 3	1	0.15	4/143	1
3163	HMOX2	Heme oxygenase 2	1	0.15	4/143	1
9927	MFN2	Mitofusin-2	1	0.15	4/143	1
6643	SNX2	Sorting nexin-2	2	0.15	8/143	1
23463	ICMT	Protein-S-isoprenylcysteine O-methyltransferase	1	0.15	4/143	1
83985	SPNS1	Isoform 2 of Protein spinster homolog 1	1	0.15	4/143	1
51449	PCYOX1	Prenylcysteine oxidase 1	1	0.15	4/143	1
8974	P4HA2	Isoform IIa of Prolyl 4-hydroxylase subunit alpha-2	1	0.15	24/143	2
10463	SLC30A9	Zinc transporter 9	1	0.15	4/143	1
22930	RAB3GAP1	Rab3 GTPase-activating protein catalytic subunit	1	0.15	5/143	1
2271	FH	Isoform Cytoplasmic of Fumarate hydratase, mitochondrial	1	0.15	4/143	1
54938	SARS2	Seryl-tRNA synthetase, mitochondrial	2	0.15	33/143	2
3996	LLGL1	Lethal(2) giant larvae protein homolog 1	1	0.15	24/143	2
7178	TPT1	Translationally-controlled tumor protein	1	0.15	4/143	1
26504	CNNM4	Metal transporter CNNM4	1	0.15	4/143	1
5527	PPP2R5C	Isoform Gamma-1 of Serine/threonine-protein phosphatase 2A 56 kDa regulatory subunit gamma isoform	1	0.15	4/143	1
57142	RTN4	Isoform 2 of Reticulon-4	1	0.15	4/143	1
149371	EXOC8	Exocyst complex component 8	1	0.15	4/143	1
23623	RUSC1	Isoform 2 of RUN and SH3 domain-containing protein 1	1	0.15	4/143	1
23053	KIAA0913	Isoform 2 of Zinc finger SWIM domain-containing protein KIAA0913	1	0.15	4/143	1
56951	C5orf15	Keratinocyte-associated transmembrane protein 2	1	0.15	4/143	1
79803	HPS6	Hermansky-Pudlak syndrome 6 protein	1	0.15	4/143	1
26015	RPAP1	Isoform 2 of RNA polymerase II-associated protein 1	1	0.15	4/143	1
2992	GYG1	Isoform GN-1 of Glycogenin-1	1	0.15	4/143	1
5664	PSEN2	Isoform 2 of Presenilin-2	1	0.15	4/143	1
2495	FTH1	Ferritin heavy chain	1	0.15	4/143	1
79751	SLC25A22	Mitochondrial glutamate carrier 1	1	0.15	4/143	1
153364	MBLAC2	Isoform 2 of Metallo-beta-lactamase domain-containing protein 2	1	0.15	4/143	1
23353	SUN1	Isoform 5 of SUN domain-containing protein 1	1	0.15	4/143	1
2045	EPHA7	Isoform 2 of Ephrin type-A receptor 7	1	0.15	4/143	1
567	B2M	Beta-2-microglobulin	1	0.15	4/143	1
53371	NUP54	Isoform 2 of Nucleoporin p54	1	0.15	4/143	1
5781	PTPN11	Isoform 2 of Tyrosine-protein phosphatase non-receptor type 11	1	0.15	4/143	1
23141	ANKLE2	Isoform 2 of Ankyrin repeat and LEM domain-containing protein 2	1	0.15	4/143	1
142	PARP1	Poly [ADP-ribose] polymerase 1	4	0.14	50/143	2
3312	HSPA8	Heat shock cognate 71 kDa protein	32	0.14	143/143	2
2194	FASN	Fatty acid synthase	21	0.14	114/143	2
790	CAD	CAD protein	26	0.14	131/143	2
4645	MYO5B	Myosin-Vb	2	0.14	35/143	2
908	CCT6A	T-complex protein 1 subunit zeta	3	0.14	93/143	2
5931	RBBP7	Histone-binding protein RBBP7	4	0.14	53/143	2
5250	SLC25A3	Isoform B of Phosphate carrier protein, mitochondrial	10	0.14	81/143	2
3861	KRT14	Keratin, type I cytoskeletal 14	6	0.14	97/143	2
80349	WDR61	WD repeat-containing protein 61	2	0.14	37/143	2
81570	CLPB	Isoform 2 of Caseinolytic peptidase B protein homolog	1	0.14	9/143	1
8471	IRS4	Insulin receptor substrate 4	13	0.14	94/143	2
9093	DNAJA3	DnaJ homolog subfamily A member 3, mitochondrial	3	0.14	43/143	2
8803	SUCLA2	Isoform 2 of Succinyl-CoA ligase [ADP-forming] subunit beta, mitochondrial	2	0.14	9/143	1
3420	IDH3B	Isoform A of Isocitrate dehydrogenase [NAD] subunit beta, mitochondrial	3	0.14	47/143	2
2717	GLA	Alpha-galactosidase A	1	0.14	26/143	2
23770	FKBP8	Isoform 2 of Peptidyl-prolyl cis-trans isomerase FKBP8	2	0.14	36/143	2
56288	PARD3	Isoform 10 of Partitioning defective 3 homolog	1	0.14	5/143	1
55750	AGK	Acylglycerol kinase, mitochondrial	1	0.14	26/143	2
10075	HUWE1	Isoform 2 of E3 ubiquitin-protein ligase HUWE1	3	0.14	54/143	2
92140	MTDH	Protein LYRIC	2	0.14	36/143	2
23089	PEG10	Isoform RF1 of Retrotransposon-derived protein PEG10	1	0.14	26/143	2
80227	PAAF1	Isoform 2 of Proteasomal ATPase-associated factor 1	1	0.14	5/143	1
84861	KLHL22	Kelch-like protein 22	1	0.14	6/143	1
5917	RARS	Isoform Monomeric of Arginyl-tRNA synthetase, cytoplasmic	4	0.13	56/143	2
3320	HSP90AA1	Isoform 2 of Heat shock protein HSP 90-alpha	13	0.13	100/143	2
3326	HSP90AB1	Heat shock protein HSP 90-beta	21	0.13	130/143	2
51663	ZFR	Zinc finger RNA-binding protein	2	0.13	40/143	2
191	AHCY	Adenosylhomocysteinase	4	0.13	98/143	2
5715	PSMD9	Isoform p27-S of 26S proteasome non-ATPase regulatory subunit 9	2	0.13	10/143	1
127018	LYPLAL1	Isoform 2 of Lysophospholipase-like protein 1	1	0.13	5/143	1
871	SERPINH1	Serpin H1	8	0.13	76/143	2
4522	MTHFD1	C-1-tetrahydrofolate synthase, cytoplasmic	11	0.13	92/143	2
11001	SLC27A2	Very long-chain acyl-CoA synthetase	1	0.13	5/143	1
47	ACLY	ATP-citrate synthase	5	0.13	63/143	2
3839	KPNA3	Importin subunit alpha-3	1	0.13	27/143	2
808	CALM3	Calmodulin	2	0.13	40/143	2
8452	CUL3	Isoform 2 of Cullin-3	3	0.13	62/143	2
9775	EIF4A3	Eukaryotic initiation factor 4A-III	4	0.13	56/143	2
1981	EIF4G1	Isoform B of Eukaryotic translation initiation factor 4 gamma 1	2	0.13	29/143	1
160	AP2A1	Isoform B of AP-2 complex subunit alpha-1	1	0.13	28/143	2
23358	USP24	Ubiquitin carboxyl-terminal hydrolase 24	1	0.13	5/143	1
6400	SEL1L	Protein sel-1 homolog 1	1	0.13	5/143	1
10868	USP20	Ubiquitin carboxyl-terminal hydrolase 20	1	0.13	5/143	1
10714	POLD3	DNA polymerase delta subunit 3	1	0.13	5/143	1
4174	MCM5	DNA replication licensing factor MCM5	6	0.13	71/143	2
10539	GLRX3	Glutaredoxin-3	1	0.13	5/143	1
9373	PLAA	Phospholipase A-2-activating protein	1	0.13	5/143	1
4507	MTAP	S-methyl-5'-thioadenosine phosphorylase	1	0.13	5/143	1
6607	SMN2	Isoform SMN-delta5 of Survival motor neuron protein	1	0.13	27/143	2
1312	COMT	Isoform Soluble of Catechol O-methyltransferase	1	0.13	5/143	1
5579	PRKCB	Isoform Beta-II of Protein kinase C beta type	1	0.13	5/143	1
1718	DHCR24	Delta(24)-sterol reductase	1	0.13	5/143	1
10574	CCT7	T-complex protein 1 subunit eta	2	0.13	83/143	2
10005	ACOT8	Acyl-coenzyme A thioesterase 8	1	0.13	5/143	1
4678	NASP	Isoform 3 of Nuclear autoantigenic sperm protein	1	0.13	5/143	1
5110	PCMT1	Isoform 2 of Protein-L-isoaspartate(D-aspartate) O-methyltransferase	7	0.13	74/143	2
54901	CDKAL1	Isoform 2 of CDK5 regulatory subunit-associated protein 1-like 1	1	0.13	5/143	1
8836	GGH	Gamma-glutamyl hydrolase	1	0.13	5/143	1
9787	DLGAP5	Isoform 2 of Disks large-associated protein 5	1	0.13	5/143	1
26060	APPL1	DCC-interacting protein 13-alpha	1	0.13	5/143	1
9070	ASH2L	Isoform 2 of Set1/Ash2 histone methyltransferase complex subunit ASH2	1	0.13	5/143	1
987	LRBA	Isoform 2 of Lipopolysaccharide-responsive and beige-like anchor protein	1	0.13	5/143	1
5439	POLR2J	DNA-directed RNA polymerase II subunit RPB11-a	1	0.13	5/143	1
1476	CSTB	Cystatin-B	3	0.13	48/143	2
10982	MAPRE2	Isoform 2 of Microtubule-associated protein RP/EB family member 2	1	0.13	5/143	1
8450	CUL4B	Isoform 2 of Cullin-4B	1	0.13	5/143	1
5862	RAB2A	Ras-related protein Rab-2A	1	0.13	5/143	1
63897	HEATR6	HEAT repeat-containing protein 6	1	0.13	5/143	1
79443	FYCO1	Isoform 2 of FYVE and coiled-coil domain-containing protein 1	1	0.13	5/143	1
151188	ARL6IP6	ADP-ribosylation factor-like protein 6-interacting protein 6	1	0.13	5/143	1
5686	PSMA5	Proteasome subunit alpha type-5	1	0.13	28/143	2
94005	PIGS	Isoform 2 of GPI transamidase component PIG-S	1	0.13	5/143	1
2801	GOLGA2	Isoform 2 of Golgin subfamily A member 2	1	0.13	5/143	1
6123	RPL3L	60S ribosomal protein L3-like	1	0.13	27/143	2
6272	SORT1	Sortilin	1	0.13	5/143	1
1070	CETN3	Centrin-3	1	0.13	8/143	1
29894	CPSF1	Cleavage and polyadenylation specificity factor subunit 1	3	0.13	48/143	2
7353	UFD1L	Isoform Long of Ubiquitin fusion degradation protein 1 homolog	1	0.13	5/143	1
124454	EARS2	Probable glutamyl-tRNA synthetase, mitochondrial	1	0.13	5/143	1
4074	M6PR	Cation-dependent mannose-6-phosphate receptor	1	0.13	5/143	1
55749	CCAR1	Isoform 2 of Cell division cycle and apoptosis regulator protein 1	1	0.13	5/143	1
4247	MGAT2	Alpha-1,6-mannosyl-glycoprotein 2-beta-N-acetylglucosaminyltransferase	1	0.13	5/143	1
22884	WDR37	WD repeat-containing protein 37	1	0.13	5/143	1
51320	MEX3C	RNA-binding protein MEX3C	1	0.13	5/143	1
10651	MTX2	Metaxin-2	1	0.13	5/143	1
25973	PARS2	Probable prolyl-tRNA synthetase, mitochondrial	1	0.13	5/143	1
11188	NISCH	Isoform 2 of Nischarin	1	0.13	5/143	1
23549	DNPEP	Aspartyl aminopeptidase	1	0.13	5/143	1
6421	SFPQ	Splicing factor, proline- and glutamine-rich	5	0.12	64/143	2
10606	PAICS	Isoform 2 of Multifunctional protein ADE2	2	0.12	44/143	2
2597	GAPDH	Glyceraldehyde-3-phosphate dehydrogenase	14	0.12	114/143	2
1211	CLTA	Isoform Non-brain of Clathrin light chain A	2	0.12	41/143	2
10514	MYBBP1A	Isoform 2 of Myb-binding protein 1A	7	0.12	76/143	2
25782	RAB3GAP2	Rab3 GTPase-activating protein non-catalytic subunit	1	0.12	8/143	1
10498	CARM1	Isoform 1 of Histone-arginine methyltransferase CARM1	6	0.12	73/143	2
1267	CNP	Isoform CNPI of 2',3'-cyclic-nucleotide 3'-phosphodiesterase	2	0.12	42/143	2
92609	TIMM50	Isoform 2 of Mitochondrial import inner membrane translocase subunit TIM50	5	0.12	68/143	2
9685	CLINT1	Clathrin interactor 1	2	0.12	43/143	2
7533	YWHAH	14-3-3 protein eta	1	0.12	33/143	2
4172	MCM3	DNA replication licensing factor MCM3	8	0.12	85/143	2
301	ANXA1	Annexin A1	1	0.12	6/143	1
3029	HAGH	Isoform 2 of Hydroxyacylglutathione hydrolase, mitochondrial	1	0.12	6/143	1
11100	HNRNPUL1	Isoform 2 of Heterogeneous nuclear ribonucleoprotein U-like protein 1	23	0.12	143/143	2
140465	MYL6B	Myosin light chain 6B	1	0.12	30/143	2
25902	MTHFD1L	Monofunctional C1-tetrahydrofolate synthase, mitochondrial	1	0.12	29/143	2
26608	TBL2	Transducin beta-like protein 2	2	0.12	42/143	2
7431	VIM	Vimentin	16	0.12	115/143	2
161	AP2A2	Isoform 2 of AP-2 complex subunit alpha-2	2	0.12	41/143	2
2956	MSH6	Isoform GTBP-alt of DNA mismatch repair protein Msh6	5	0.12	69/143	2
8893	EIF2B5	Translation initiation factor eIF-2B subunit epsilon	1	0.12	6/143	1
509	ATP5C1	Isoform Heart of ATP synthase subunit gamma, mitochondrial	4	0.12	61/143	2
10615	SPAG5	Sperm-associated antigen 5	1	0.12	6/143	1
6709	SPTAN1	Isoform 3 of Spectrin alpha chain, brain	6	0.12	81/143	2
6737	TRIM21	Isoform 2 of E3 ubiquitin-protein ligase TRIM21	2	0.12	42/143	2
23499	MACF1	Isoform 2 of Microtubule-actin cross-linking factor 1, isoforms 1/2/3/5	2	0.12	41/143	2
51428	DDX41	Probable ATP-dependent RNA helicase DDX41	2	0.12	41/143	2
84263	HSDL2	Isoform 2 of Hydroxysteroid dehydrogenase-like protein 2	2	0.12	43/143	2
84274	COQ5	Isoform 2 of 2-methoxy-6-polyprenyl-1,4-benzoquinol methylase, mitochondrial	1	0.12	6/143	1
24149	ZNF318	Isoform 2 of Zinc finger protein 318	1	0.12	6/143	1
8723	SNX4	Sorting nexin-4	1	0.12	6/143	1
139322	APOOL	Apolipoprotein O-like	1	0.12	6/143	1
163	AP2B1	Isoform 2 of AP-2 complex subunit beta	2	0.12	42/143	2
8021	NUP214	Isoform 2 of Nuclear pore complex protein Nup214	2	0.12	32/143	1
25777	SUN2	SUN domain-containing protein 2	1	0.12	7/143	1
24144	TFIP11	Tuftelin-interacting protein 11	1	0.12	6/143	1
4722	NDUFS3	NADH dehydrogenase [ubiquinone] iron-sulfur protein 3, mitochondrial	1	0.12	30/143	2
217	ALDH2	Aldehyde dehydrogenase, mitochondrial	1	0.12	6/143	1
4144	MAT2A	S-adenosylmethionine synthase isoform type-2	2	0.12	41/143	2
5721	PSME2	Proteasome activator complex subunit 2	1	0.12	6/143	1
51765	MST4	Isoform 2 of Serine/threonine-protein kinase MST4	1	0.12	6/143	1
5464	PPA1	Inorganic pyrophosphatase	1	0.12	6/143	1
5985	RFC5	Replication factor C subunit 5	2	0.12	44/143	2
7542	ZFPL1	Zinc finger protein-like 1	1	0.12	6/143	1
6891	TAP2	Antigen peptide transporter 2	1	0.12	6/143	1
738	C11orf2	Protein fat-free homolog	1	0.12	6/143	1
5783	PTPN13	Isoform 2 of Tyrosine-protein phosphatase non-receptor type 13	1	0.12	6/143	1
23224	SYNE2	Isoform 2 of Nesprin-2	1	0.12	16/143	1
201292	TRIM65	Tripartite motif-containing protein 65	1	0.12	6/143	1
23011	RAB21	Ras-related protein Rab-21	1	0.12	6/143	1
55701	ARHGEF40	Isoform 2 of Rho guanine nucleotide exchange factor 40	1	0.12	6/143	1
58517	RBM25	RNA-binding protein 25	1	0.12	29/143	2
9861	PSMD6	26S proteasome non-ATPase regulatory subunit 6	1	0.12	11/143	1
118460	EXOSC6	Exosome complex component MTR3	1	0.12	29/143	2
81567	TXNDC5	Thioredoxin domain-containing protein 5	1	0.12	6/143	1
10013	HDAC6	Histone deacetylase 6	1	0.12	6/143	1
79763	ISOC2	Isoform 2 of Isochorismatase domain-containing protein 2, mitochondrial	1	0.12	6/143	1
4292	MLH1	DNA mismatch repair protein Mlh1	1	0.12	6/143	1
5167	ENPP1	Ectonucleotide pyrophosphatase/phosphodiesterase family member 1	1	0.12	6/143	1
10426	TUBGCP3	Isoform 2 of Gamma-tubulin complex component 3	1	0.12	6/143	1
4076	CAPRIN1	Isoform 2 of Caprin-1	1	0.12	85/143	2
22870	PPP6R1	Serine/threonine-protein phosphatase 6 regulatory subunit 1	1	0.12	6/143	1
23376	KIAA0776	Isoform 2 of E3 UFM1-protein ligase 1	1	0.12	6/143	1
51079	NDUFA13	NADH dehydrogenase [ubiquinone] 1 alpha subcomplex subunit 13	1	0.12	6/143	1
7263	TST	Thiosulfate sulfurtransferase	1	0.12	6/143	1
284403	WDR62	Isoform 4 of WD repeat-containing protein 62	1	0.12	6/143	1
27238	GPKOW	G patch domain and KOW motifs-containing protein	1	0.12	6/143	1
28956	LAMTOR2	Isoform 2 of Ragulator complex protein LAMTOR2	1	0.12	6/143	1
5754	PTK7	Isoform 2 of Inactive tyrosine-protein kinase 7	1	0.12	6/143	1
55920	RCC2	Protein RCC2	5	0.11	71/143	2
9131	AIFM1	Isoform 3 of Apoptosis-inducing factor 1, mitochondrial	11	0.11	112/143	2
391634	HSP90AB2P	Putative heat shock protein HSP 90-beta 2	5	0.11	70/143	2
3848	KRT1	Keratin, type II cytoskeletal 1	17	0.11	138/143	2
9318	COPS2	Isoform 2 of COP9 signalosome complex subunit 2	1	0.11	8/143	1
8570	KHSRP	Far upstream element-binding protein 2	14	0.11	124/143	2
55227	LRRC1	Isoform 2 of Leucine-rich repeat-containing protein 1	2	0.11	16/143	1
64087	MCCC2	Methylcrotonoyl-CoA carboxylase beta chain, mitochondrial	4	0.11	65/143	2
8533	COPS3	COP9 signalosome complex subunit 3	1	0.11	7/143	1
3313	HSPA9	Stress-70 protein, mitochondrial	21	0.11	143/143	2
513	ATP5D	ATP synthase subunit delta, mitochondrial	1	0.11	8/143	1
498	ATP5A1	ATP synthase subunit alpha, mitochondrial	13	0.11	118/143	2
3959	LGALS3BP	Galectin-3-binding protein	17	0.11	135/143	2
81627	TRMT1L	TRMT1-like protein	2	0.11	48/143	2
3857	KRT9	Keratin, type I cytoskeletal 9	11	0.11	120/143	2
27250	PDCD4	Programmed cell death protein 4	1	0.11	8/143	1
9698	PUM1	Isoform 2 of Pumilio homolog 1	1	0.11	7/143	1
26136	TES	Isoform 2 of Testin	2	0.11	15/143	1
26284	ERAL1	GTPase Era, mitochondrial	2	0.11	46/143	2
10212	DDX39A	ATP-dependent RNA helicase DDX39A	7	0.11	83/143	2
51726	DNAJB11	DnaJ homolog subfamily B member 11	3	0.11	56/143	2
5202	PFDN2	Prefoldin subunit 2	1	0.11	34/143	2
79002	C19orf43	Uncharacterized protein C19orf43	1	0.11	8/143	1
84284	NTPCR	Cancer-related nucleoside-triphosphatase	2	0.11	45/143	2
6396	SEC13	Protein SEC13 homolog	1	0.11	33/143	2
23761	PISD	Isoform 2 of Phosphatidylserine decarboxylase proenzyme	1	0.11	8/143	1
5562	PRKAA1	Isoform 2 of 5'-AMP-activated protein kinase catalytic subunit alpha-1	1	0.11	8/143	1
5518	PPP2R1A	Serine/threonine-protein phosphatase 2A 65 kDa regulatory subunit A alpha isoform	3	0.11	65/143	2
1977	EIF4E	Eukaryotic translation initiation factor 4E	1	0.11	7/143	1
5203	PFDN4	Prefoldin subunit 4	1	0.11	7/143	1
26046	LTN1	E3 ubiquitin-protein ligase listerin	1	0.11	8/143	1
5424	POLD1	DNA polymerase delta catalytic subunit	2	0.11	15/143	1
55763	EXOC1	Isoform 2 of Exocyst complex component 1	1	0.11	7/143	1
10844	TUBGCP2	Gamma-tubulin complex component 2	1	0.11	8/143	1
9444	QKI	Isoform 2 of Protein quaking	1	0.11	7/143	1
10015	PDCD6IP	Programmed cell death 6-interacting protein	1	0.11	34/143	2
23061	TBC1D9B	Isoform 2 of TBC1 domain family member 9B	1	0.11	20/143	1
55748	CNDP2	Isoform 2 of Cytosolic non-specific dipeptidase	1	0.11	7/143	1
54499	TMCO1	Isoform 2 of Transmembrane and coiled-coil domain-containing protein 1	1	0.11	8/143	1
84061	MAGT1	Magnesium transporter protein 1	1	0.11	7/143	1
1936	EEF1D	Isoform 2 of Elongation factor 1-delta	2	0.11	48/143	2
5589	PRKCSH	Glucosidase 2 subunit beta	1	0.11	8/143	1
92259	MRPS36	28S ribosomal protein S36, mitochondrial	1	0.11	8/143	1
6728	SRP19	Signal recognition particle 19 kDa protein	1	0.11	8/143	1
160418	TMTC3	Isoform 2 of Transmembrane and TPR repeat-containing protein 3	1	0.11	7/143	1
8189	SYMPK	Symplekin	1	0.11	8/143	1
10762	NUP50	Isoform 2 of Nuclear pore complex protein Nup50	1	0.11	8/143	1
196074	METTL15	Probable methyltransferase-like protein 15	1	0.11	7/143	1
9590	AKAP12	Isoform 2 of A-kinase anchor protein 12	1	0.11	8/143	1
654483	BOLA2B	Isoform 2 of BolA-like protein 2	2	0.11	47/143	2
10181	RBM5	RNA-binding protein 5	1	0.11	8/143	1
80324	PUS1	Isoform 2 of tRNA pseudouridine synthase A, mitochondrial	1	0.11	8/143	1
196463	PLBD2	Putative phospholipase B-like 2	1	0.11	8/143	1
5195	PEX14	Isoform 2 of Peroxisomal membrane protein PEX14	1	0.11	8/143	1
80232	WDR26	Isoform 2 of WD repeat-containing protein 26	1	0.11	12/143	1
284273	ZADH2	Zinc-binding alcohol dehydrogenase domain-containing protein 2	1	0.11	7/143	1
54982	CLN6	Ceroid-lipofuscinosis neuronal protein 6	1	0.11	8/143	1
5684	PSMA3	Isoform 2 of Proteasome subunit alpha type-3	1	0.11	7/143	1
9320	TRIP12	Probable E3 ubiquitin-protein ligase TRIP12	1	0.11	16/143	1
5868	RAB5A	Ras-related protein Rab-5A	1	0.11	10/143	1
6717	SRI	Sorcin	1	0.11	7/143	1
1496	CTNNA2	Isoform 2 of Catenin alpha-2	1	0.11	8/143	1
5425	POLD2	DNA polymerase delta subunit 2	1	0.11	8/143	1
10419	PRMT5	Protein arginine N-methyltransferase 5	2	0.10	52/143	2
3305	HSPA1L	Heat shock 70 kDa protein 1-like	16	0.10	139/143	2
4763	NF1	Isoform 1 of Neurofibromin	1	0.10	9/143	1
10483	SEC23B	Protein transport protein Sec23B	2	0.10	53/143	2
23592	LEMD3	Inner nuclear membrane protein Man1	1	0.10	9/143	1
8607	RUVBL1	RuvB-like 1	7	0.10	93/143	2
1642	DDB1	DNA damage-binding protein 1	6	0.10	96/143	2
4670	HNRNPM	Isoform 2 of Heterogeneous nuclear ribonucleoprotein M	13	0.10	130/143	2
10856	RUVBL2	RuvB-like 2	10	0.10	108/143	2
5393	EXOSC9	Isoform 2 of Exosome complex component RRP45	1	0.10	37/143	2
23170	TTLL12	Tubulin--tyrosine ligase-like protein 12	1	0.10	9/143	1
1445	CSK	Tyrosine-protein kinase CSK	1	0.10	9/143	1
2222	FDFT1	Squalene synthase	2	0.10	19/143	1
26227	PHGDH	D-3-phosphoglycerate dehydrogenase	6	0.10	87/143	2
5315	PKM2	Pyruvate kinase isozymes M1/M2	8	0.10	114/143	2
10238	DCAF7	DDB1- and CUL4-associated factor 7	2	0.10	50/143	2
10493	VAT1	Synaptic vesicle membrane protein VAT-1 homolog	1	0.10	9/143	1
9524	TECR	Trans-2,3-enoyl-CoA reductase	3	0.10	62/143	2
5094	PCBP2	Poly(rC)-binding protein 2	3	0.10	64/143	2
10575	CCT4	T-complex protein 1 subunit delta	4	0.10	114/143	2
3704	ITPA	Inosine triphosphate pyrophosphatase	1	0.10	9/143	1
1020	CDK5	Cyclin-dependent kinase 5	1	0.10	9/143	1
7024	TFCP2	Isoform 2 of Alpha-globin transcription factor CP2	1	0.10	9/143	1
55183	RIF1	Isoform 2 of Telomere-associated protein RIF1	2	0.10	18/143	1
23451	SF3B1	Splicing factor 3B subunit 1	2	0.10	61/143	2
7812	CSDE1	Isoform Short of Cold shock domain-containing protein E1	2	0.10	51/143	2
5955	RCN2	Reticulocalbin-2	2	0.10	51/143	2
1075	CTSC	Dipeptidyl peptidase 1	1	0.10	9/143	1
3422	IDI1	Isoform 2 of Isopentenyl-diphosphate Delta-isomerase 1	1	0.10	9/143	1
5719	PSMD13	Isoform 2 of 26S proteasome non-ATPase regulatory subunit 13	1	0.10	18/143	1
7534	YWHAZ	14-3-3 protein zeta/delta	2	0.10	70/143	2
3842	TNPO1	Isoform 2 of Transportin-1	1	0.10	9/143	1
90861	HN1L	Isoform 2 of Hematological and neurological expressed 1-like protein	1	0.10	9/143	1
51602	NOP58	Nucleolar protein 58	3	0.10	59/143	2
8872	CDC123	Cell division cycle protein 123 homolog	1	0.10	9/143	1
3065	HDAC1	Histone deacetylase 1	1	0.10	35/143	2
5427	POLE2	DNA polymerase epsilon subunit 2	1	0.10	9/143	1
9367	RAB9A	Ras-related protein Rab-9A	1	0.10	9/143	1
64837	KLC2	Kinesin light chain 2	1	0.10	9/143	1
10424	PGRMC2	Membrane-associated progesterone receptor component 2	1	0.10	9/143	1
89953	KLC4	Isoform 3 of Kinesin light chain 4	1	0.10	9/143	1
2639	GCDH	Glutaryl-CoA dehydrogenase, mitochondrial	1	0.10	9/143	1
6307	SC4MOL	C-4 methylsterol oxidase	1	0.10	9/143	1
25796	PGLS	6-phosphogluconolactonase	1	0.10	9/143	1
54888	NSUN2	tRNA (cytosine(34)-C(5))-methyltransferase	4	0.10	70/143	2
8890	EIF2B4	Isoform 2 of Translation initiation factor eIF-2B subunit delta	1	0.10	9/143	1
5690	PSMB2	Proteasome subunit beta type-2	1	0.10	9/143	1
64423	INF2	Isoform 2 of Inverted formin-2	1	0.10	9/143	1
11140	CDC37	Hsp90 co-chaperone Cdc37	1	0.10	9/143	1
1522	CTSZ	Cathepsin Z	1	0.10	9/143	1
4904	YBX1	Nuclease-sensitive element-binding protein 1	10	0.09	132/143	2
8531	CSDA	Isoform 2 of DNA-binding protein A	7	0.09	109/143	2
2521	FUS	Isoform Short of RNA-binding protein FUS	14	0.09	143/143	2
5052	PRDX1	Peroxiredoxin-1	11	0.09	137/143	2
1660	DHX9	ATP-dependent RNA helicase A	12	0.09	142/143	2
4841	NONO	Non-POU domain-containing octamer-binding protein	7	0.09	104/143	2
7923	HSD17B8	Estradiol 17-beta-dehydrogenase 8	1	0.09	10/143	1
9049	AIP	AH receptor-interacting protein	1	0.09	11/143	1
9578	CDC42BPB	Serine/threonine-protein kinase MRCK beta	1	0.09	10/143	1
1937	EEF1G	Elongation factor 1-gamma	6	0.09	99/143	2
23464	GCAT	2-amino-3-ketobutyrate coenzyme A ligase, mitochondrial	1	0.09	10/143	1
56647	BCCIP	Isoform 2 of BRCA2 and CDKN1A-interacting protein	1	0.09	10/143	1
1938	EEF2	Elongation factor 2	11	0.09	135/143	2
10971	YWHAQ	14-3-3 protein theta	3	0.09	88/143	2
293	SLC25A6	ADP/ATP translocase 3	6	0.09	96/143	2
3308	HSPA4	Heat shock 70 kDa protein 4	7	0.09	116/143	2
56829	ZC3HAV1	Zinc finger CCCH-type antiviral protein 1	2	0.09	58/143	2
4738	NEDD8	NEDD8	1	0.09	12/143	1
5832	ALDH18A1	Isoform Short of Delta-1-pyrroline-5-carboxylate synthase	2	0.09	65/143	2
3831	KLC1	Isoform C of Kinesin light chain 1	1	0.09	12/143	1
54676	GTPBP2	Isoform 2 of GTP-binding protein 2	1	0.09	11/143	1
6102	RP2	Protein XRP2	1	0.09	10/143	1
3028	HSD17B10	Isoform 2 of 3-hydroxyacyl-CoA dehydrogenase type-2	3	0.09	70/143	2
2677	GGCX	Vitamin K-dependent gamma-carboxylase	1	0.09	10/143	1
8668	EIF3I	Eukaryotic translation initiation factor 3 subunit I	1	0.09	40/143	1
6118	RPA2	Isoform 2 of Replication protein A 32 kDa subunit	1	0.09	12/143	1
4361	MRE11A	Isoform 2 of Double-strand break repair protein MRE11A	1	0.09	11/143	1
55738	ARFGAP1	Isoform 2 of ADP-ribosylation factor GTPase-activating protein 1	1	0.09	10/143	1
1915	EEF1A1	Elongation factor 1-alpha 1	9	0.09	142/143	2
7371	UCK2	Uridine-cytidine kinase 2	1	0.09	10/143	1
2782	GNB1	Guanine nucleotide-binding protein G(I)/G(S)/G(T) subunit beta-1	1	0.09	39/143	2
4351	MPI	Mannose-6-phosphate isomerase	1	0.09	10/143	1
22868	FASTKD2	Isoform 2 of FAST kinase domain-containing protein 2	1	0.09	12/143	1
10342	TFG	Protein TFG	14	0.09	143/143	2
6455	SH3GL1	Endophilin-A2	1	0.09	11/143	1
5824	PEX19	Isoform 5 of Peroxisomal biogenesis factor 19	1	0.09	11/143	1
79833	GEMIN6	Gem-associated protein 6	1	0.09	10/143	1
389	RHOC	Rho-related GTP-binding protein RhoC	1	0.09	10/143	1
5606	MAP2K3	Isoform 1 of Dual specificity mitogen-activated protein kinase kinase 3	1	0.09	12/143	1
25831	HECTD1	E3 ubiquitin-protein ligase HECTD1	1	0.09	17/143	1
10146	G3BP1	Ras GTPase-activating protein-binding protein 1	1	0.09	76/143	2
54919	HEATR2	Isoform 2 of HEAT repeat-containing protein 2	1	0.09	12/143	1
6711	SPTBN1	Spectrin beta chain, brain 1	2	0.09	58/143	2
904	CCNT1	Cyclin-T1	1	0.09	10/143	1
133686	C5orf33	Isoform 2 of UPF0465 protein C5orf33	1	0.09	10/143	1
51386	EIF3L	Eukaryotic translation initiation factor 3 subunit L	1	0.09	44/143	1
1175	AP2S1	Isoform 2 of AP-2 complex subunit sigma	1	0.09	12/143	1
10476	ATP5H	Isoform 2 of ATP synthase subunit d, mitochondrial	1	0.09	12/143	1
9791	PTDSS1	Phosphatidylserine synthase 1	1	0.09	10/143	1
51068	NMD3	60S ribosomal export protein NMD3	1	0.09	12/143	1
64005	MYO1G	Isoform 2 of Myosin-Ig	1	0.09	11/143	1
6241	RRM2	Ribonucleoside-diphosphate reductase subunit M2	1	0.09	10/143	1
5814	PURB	Transcriptional activator protein Pur-beta	1	0.09	12/143	1
23154	NCDN	Isoform 2 of Neurochondrin	1	0.09	10/143	1
10613	ERLIN1	Erlin-1	1	0.09	11/143	1
55218	EXD2	Exonuclease 3'-5' domain-containing protein 2	1	0.09	12/143	1
8295	TRRAP	Isoform 2 of Transformation/transcription domain-associated protein	1	0.09	11/143	1
8940	TOP3B	Isoform 2 of DNA topoisomerase 3-beta-1	1	0.09	10/143	1
23243	ANKRD28	Isoform 3 of Serine/threonine-protein phosphatase 6 regulatory ankyrin repeat subunit A	1	0.09	10/143	1
29926	GMPPA	Isoform 2 of Mannose-1-phosphate guanyltransferase alpha	1	0.09	12/143	1
2539	G6PD	Isoform Long of Glucose-6-phosphate 1-dehydrogenase	1	0.09	12/143	1
54788	DNAJB12	Isoform 2 of DnaJ homolog subfamily B member 12	1	0.09	12/143	1
369	ARAF	Serine/threonine-protein kinase A-Raf	1	0.09	11/143	1
10291	SF3A1	Splicing factor 3A subunit 1	1	0.09	25/143	1
7936	RDBP	Negative elongation factor E	1	0.09	10/143	1
55577	NAGK	N-acetyl-D-glucosamine kinase	1	0.09	12/143	1
5286	PIK3C2A	Phosphatidylinositol-4-phosphate 3-kinase C2 domain-containing subunit alpha	1	0.09	12/143	1
8662	EIF3B	Isoform 2 of Eukaryotic translation initiation factor 3 subunit B	1	0.09	44/143	1
54814	QPCTL	Glutaminyl-peptide cyclotransferase-like protein	1	0.09	10/143	1
8318	CDC45	Cell division control protein 45 homolog	1	0.09	11/143	1
9100	USP10	Isoform 2 of Ubiquitin carboxyl-terminal hydrolase 10	1	0.09	19/143	1
10487	CAP1	Isoform 2 of Adenylyl cyclase-associated protein 1	1	0.09	10/143	1
22828	SCAF8	Protein SCAF8	1	0.09	10/143	1
23256	SCFD1	Sec1 family domain-containing protein 1	1	0.09	10/143	1
10432	RBM14	RNA-binding protein 14	6	0.08	115/143	2
8148	TAF15	Isoform Short of TATA-binding protein-associated factor 2N	8	0.08	134/143	2
7001	PRDX2	Peroxiredoxin-2	4	0.08	88/143	2
10131	TRAP1	Heat shock protein 75 kDa, mitochondrial	7	0.08	119/143	2
3310	HSPA6	Heat shock 70 kDa protein 6	8	0.08	128/143	2
6390	SDHB	Succinate dehydrogenase [ubiquinone] iron-sulfur subunit, mitochondrial	2	0.08	67/143	2
54431	DNAJC10	DnaJ homolog subfamily C member 10	9	0.08	137/143	2
23646	PLD3	Phospholipase D3	1	0.08	13/143	1
28973	MRPS18B	28S ribosomal protein S18b, mitochondrial	1	0.08	43/143	2
4691	NCL	Nucleolin	11	0.08	141/143	2
8453	CUL2	Cullin-2	1	0.08	13/143	1
292	SLC25A5	ADP/ATP translocase 2	7	0.08	121/143	2
10399	GNB2L1	Guanine nucleotide-binding protein subunit beta-2-like 1	3	0.08	76/143	2
22824	HSPA4L	Heat shock 70 kDa protein 4L	3	0.08	81/143	2
93436	ARMC6	Isoform 2 of Armadillo repeat-containing protein 6	1	0.08	15/143	1
5478	PPIA	Peptidyl-prolyl cis-trans isomerase A	3	0.08	77/143	2
3858	KRT10	Keratin, type I cytoskeletal 10	8	0.08	132/143	2
6240	RRM1	Ribonucleoside-diphosphate reductase large subunit	1	0.08	13/143	1
23636	NUP62	Nuclear pore glycoprotein p62	1	0.08	18/143	1
23167	EFR3A	Isoform 2 of Protein EFR3 homolog A	1	0.08	14/143	1
54892	NCAPG2	Isoform 2 of Condensin-2 complex subunit G2	1	0.08	13/143	1
1717	DHCR7	7-dehydrocholesterol reductase	1	0.08	14/143	1
2534	FYN	Isoform 2 of Tyrosine-protein kinase Fyn	1	0.08	14/143	1
5111	PCNA	Proliferating cell nuclear antigen	5	0.08	101/143	2
9188	DDX21	Nucleolar RNA helicase 2	9	0.08	131/143	2
1431	CS	Citrate synthase, mitochondrial	1	0.08	17/143	1
2935	GSPT1	Eukaryotic peptide chain release factor GTP-binding subunit ERF3A	1	0.08	13/143	1
8895	CPNE3	Copine-3	1	0.08	46/143	2
2821	GPI	Glucose-6-phosphate isomerase	2	0.08	27/143	1
3187	HNRNPH1	Heterogeneous nuclear ribonucleoprotein H	10	0.08	142/143	2
5426	POLE	DNA polymerase epsilon catalytic subunit A	1	0.08	13/143	1
5093	PCBP1	Poly(rC)-binding protein 1	4	0.08	95/143	2
3190	HNRNPK	Isoform 2 of Heterogeneous nuclear ribonucleoprotein K	11	0.08	143/143	2
3069	HDLBP	Vigilin	1	0.08	44/143	2
3181	HNRNPA2B1	Isoform A2 of Heterogeneous nuclear ribonucleoproteins A2/B1	10	0.08	143/143	2
29078	NDUFAF4	NADH dehydrogenase [ubiquinone] 1 alpha subcomplex assembly factor 4	1	0.08	13/143	1
996	CDC27	Cell division cycle protein 27 homolog	1	0.08	14/143	1
8664	EIF3D	Eukaryotic translation initiation factor 3 subunit D	1	0.08	43/143	1
22827	PUF60	Isoform 2 of Poly(U)-binding-splicing factor PUF60	3	0.08	80/143	2
86	ACTL6A	Isoform 2 of Actin-like protein 6A	3	0.08	76/143	2
7284	TUFM	Elongation factor Tu, mitochondrial	7	0.08	113/143	2
23347	SMCHD1	Isoform 2 of Structural maintenance of chromosomes flexible hinge domain-containing protein 1	1	0.08	14/143	1
3849	KRT2	Keratin, type II cytoskeletal 2 epidermal	7	0.08	126/143	2
25797	QPCT	Glutaminyl-peptide cyclotransferase	3	0.08	76/143	2
90480	GADD45GIP1	Growth arrest and DNA damage-inducible proteins-interacting protein 1	1	0.08	14/143	1
7532	YWHAG	14-3-3 protein gamma	1	0.08	55/143	2
2319	FLOT2	Flotillin-2	2	0.08	26/143	1
11222	MRPL3	39S ribosomal protein L3, mitochondrial	1	0.08	15/143	1
9208	LRRFIP1	Isoform 2 of Leucine-rich repeat flightless-interacting protein 1	1	0.08	14/143	1
23265	EXOC7	Isoform 1 of Exocyst complex component 7	1	0.08	13/143	1
5217	PFN2	Isoform IIb of Profilin-2	1	0.08	44/143	2
5793	PTPRG	Isoform 2 of Receptor-type tyrosine-protein phosphatase gamma	1	0.08	14/143	1
3895	KTN1	Isoform 2 of Kinectin	1	0.08	19/143	1
134147	CMBL	Carboxymethylenebutenolidase homolog	1	0.08	14/143	1
51264	MRPL27	39S ribosomal protein L27, mitochondrial	1	0.08	13/143	1
23435	TARDBP	Isoform 2 of TAR DNA-binding protein 43	2	0.08	60/143	2
29102	DROSHA	Isoform 2 of Ribonuclease 3	1	0.08	15/143	1
124944	C17orf49	Chromatin complexes subunit BAP18	1	0.08	15/143	1
10528	NOP56	Nucleolar protein 56	2	0.08	63/143	2
5595	MAPK3	Mitogen-activated protein kinase 3	1	0.08	14/143	1
23310	NCAPD3	Condensin-2 complex subunit D3	1	0.08	14/143	1
9416	DDX23	Probable ATP-dependent RNA helicase DDX23	1	0.08	25/143	1
55854	ZC3H15	Zinc finger CCCH domain-containing protein 15	1	0.08	14/143	1
25980	C20orf4	Uncharacterized protein C20orf4	1	0.08	14/143	1
9733	SART3	Squamous cell carcinoma antigen recognized by T-cells 3	1	0.08	94/143	2
50804	MYEF2	Isoform 2 of Myelin expression factor 2	1	0.08	14/143	1
7841	MOGS	Mannosyl-oligosaccharide glucosidase	1	0.08	15/143	1
7372	UMPS	Isoform 2 of Uridine 5'-monophosphate synthase	1	0.08	15/143	1
1601	DAB2	Isoform 2 of Disabled homolog 2	1	0.08	13/143	1
51747	LUC7L3	Luc7-like protein 3	2	0.08	62/143	2
92906	HNRPLL	Isoform 2 of Heterogeneous nuclear ribonucleoprotein L-like	1	0.08	15/143	1
1176	AP3S1	AP-3 complex subunit sigma-1	1	0.08	15/143	1
5573	PRKAR1A	cAMP-dependent protein kinase type I-alpha regulatory subunit	1	0.08	13/143	1
F5H428_HUMAN	F5H428_HUMAN	Uncharacterized protein	1	0.08	15/143	1
79711	IPO4	Isoform 2 of Importin-4	1	0.08	18/143	1
51477	ISYNA1	Isoform 2 of Inositol-3-phosphate synthase 1	1	0.08	13/143	1
94081	SFXN1	Sideroflexin-1	1	0.08	13/143	1
11034	DSTN	Destrin	1	0.08	15/143	1
5269	SERPINB6	Serpin B6	1	0.07	18/143	1
7314	UBB	Polyubiquitin-B	6	0.07	135/143	2
81873	ARPC5L	Actin-related protein 2/3 complex subunit 5-like protein	1	0.07	16/143	1
1503	CTPS	CTP synthase 1	4	0.07	99/143	2
3276	PRMT1	Isoform 2 of Protein arginine N-methyltransferase 1	3	0.07	89/143	2
10521	DDX17	Isoform 2 of Probable ATP-dependent RNA helicase DDX17	7	0.07	139/143	2
5351	PLOD1	Procollagen-lysine,2-oxoglutarate 5-dioxygenase 1	6	0.07	130/143	2
10095	ARPC1B	Actin-related protein 2/3 complex subunit 1B	1	0.07	21/143	1
10449	ACAA2	3-ketoacyl-CoA thiolase, mitochondrial	1	0.07	18/143	1
55717	WDR11	WD repeat-containing protein 11	1	0.07	18/143	1
8812	CCNK	Isoform 3 of Cyclin-K	1	0.07	19/143	1
3032	HADHB	Trifunctional enzyme subunit beta, mitochondrial	2	0.07	36/143	1
9092	SART1	U4/U6.U5 tri-snRNP-associated protein 1	1	0.07	30/143	1
26986	PABPC1	Isoform 2 of Polyadenylate-binding protein 1	8	0.07	142/143	2
6139	RPL17	60S ribosomal protein L17	5	0.07	121/143	2
51593	SRRT	Isoform 2 of Serrate RNA effector molecule homolog	2	0.07	68/143	2
3301	DNAJA1	DnaJ homolog subfamily A member 1	4	0.07	109/143	2
29093	MRPL22	Isoform 2 of 39S ribosomal protein L22, mitochondrial	1	0.07	17/143	1
55291	PPP6R3	Isoform 2 of Serine/threonine-protein phosphatase 6 regulatory subunit 3	1	0.07	23/143	1
85440	DOCK7	Isoform 2 of Dedicator of cytokinesis protein 7	2	0.07	34/143	1
9972	NUP153	Nuclear pore complex protein Nup153	1	0.07	21/143	1
83481	EPPK1	Epiplakin	2	0.07	34/143	1
10921	RNPS1	Isoform 2 of RNA-binding protein with serine-rich domain 1	1	0.07	53/143	2
5937	RBMS1	Isoform 2 of RNA-binding motif, single-stranded-interacting protein 1	1	0.07	20/143	1
84991	RBM17	Splicing factor 45	1	0.07	16/143	1
7515	XRCC1	DNA repair protein XRCC1	1	0.07	19/143	1
10935	PRDX3	Thioredoxin-dependent peroxide reductase, mitochondrial	3	0.07	90/143	2
5756	TWF1	Isoform 4 of Twinfilin-1	1	0.07	21/143	1
10160	FARP1	Isoform 2 of FERM, RhoGEF and pleckstrin domain-containing protein 1	1	0.07	16/143	1
3185	HNRNPF	Heterogeneous nuclear ribonucleoprotein F	7	0.07	142/143	2
4134	MAP4	Isoform 2 of Microtubule-associated protein 4	1	0.07	16/143	1
117178	SSX2IP	Isoform 2 of Afadin- and alpha-actinin-binding protein	1	0.07	17/143	1
10644	IGF2BP2	Isoform 2 of Insulin-like growth factor 2 mRNA-binding protein 2	2	0.07	69/143	2
4698	NDUFA5	NADH dehydrogenase [ubiquinone] 1 alpha subcomplex subunit 5	1	0.07	19/143	1
2768	GNA12	Guanine nucleotide-binding protein subunit alpha-12	1	0.07	21/143	1
23560	GTPBP4	Nucleolar GTP-binding protein 1	1	0.07	53/143	2
2547	XRCC6	X-ray repair cross-complementing protein 6	2	0.07	74/143	2
23191	CYFIP1	Isoform 2 of Cytoplasmic FMR1-interacting protein 1	1	0.07	20/143	1
27316	RBMX	Heterogeneous nuclear ribonucleoprotein G	3	0.07	89/143	2
1891	ECH1	Delta(3,5)-Delta(2,4)-dienoyl-CoA isomerase, mitochondrial	1	0.07	18/143	1
5520	PPP2R2A	Serine/threonine-protein phosphatase 2A 55 kDa regulatory subunit B alpha isoform	2	0.07	69/143	2
81609	SNX27	Isoform 3 of Sorting nexin-27	1	0.07	20/143	1
9055	PRC1	Isoform 2 of Protein regulator of cytokinesis 1	1	0.07	16/143	1
79888	LPCAT1	Lysophosphatidylcholine acyltransferase 1	1	0.07	16/143	1
9632	SEC24C	Protein transport protein Sec24C	1	0.07	51/143	2
11171	STRAP	Serine-threonine kinase receptor-associated protein	3	0.07	90/143	2
10197	PSME3	Isoform 2 of Proteasome activator complex subunit 3	1	0.07	17/143	1
84271	POLDIP3	Isoform 2 of Polymerase delta-interacting protein 3	1	0.07	18/143	1
1399	CRKL	Crk-like protein	1	0.07	17/143	1
7520	XRCC5	X-ray repair cross-complementing protein 5	2	0.07	71/143	2
6168	RPL37A	60S ribosomal protein L37a	1	0.07	90/143	2
5034	P4HB	Protein disulfide-isomerase	1	0.07	54/143	2
51631	LUC7L2	Putative RNA-binding protein Luc7-like 2	3	0.07	93/143	2
223	ALDH9A1	4-trimethylaminobutyraldehyde dehydrogenase	1	0.07	17/143	1
27332	ZNF638	Isoform 2 of Zinc finger protein 638	1	0.07	20/143	1
5430	POLR2A	DNA-directed RNA polymerase II subunit RPB1	2	0.07	72/143	2
56339	METTL3	Isoform 2 of N6-adenosine-methyltransferase 70 kDa subunit	1	0.07	19/143	1
8634	RTCD1	Isoform 2 of RNA 3'-terminal phosphate cyclase	1	0.07	16/143	1
8943	AP3D1	Isoform 2 of AP-3 complex subunit delta-1	1	0.07	21/143	1
22994	AZI1	Isoform 2 of 5-azacytidine-induced protein 1	1	0.07	21/143	1
57631	LRCH2	Leucine-rich repeat and calponin homology domain-containing protein 2	1	0.07	19/143	1
10147	SUGP2	Isoform 3 of SURP and G-patch domain-containing protein 2	1	0.07	17/143	1
80179	MYO19	Isoform 2 of Myosin-XIX	1	0.07	19/143	1
5584	PRKCI	Protein kinase C iota type	1	0.07	19/143	1
60528	ELAC2	Isoform 3 of Zinc phosphodiesterase ELAC protein 2	1	0.07	16/143	1
56252	YLPM1	Isoform 3 of YLP motif-containing protein 1	1	0.07	20/143	1
6748	SSR4	Translocon-associated protein subunit delta	2	0.07	76/143	2
126133	ALDH16A1	Aldehyde dehydrogenase family 16 member A1	1	0.07	16/143	1
51035	UBXN1	Isoform 2 of UBX domain-containing protein 1	1	0.07	16/143	1
79707	NOL9	Polynucleotide 5'-hydroxyl-kinase NOL9	1	0.07	19/143	1
9669	EIF5B	Eukaryotic translation initiation factor 5B	1	0.07	25/143	1
523	ATP6V1A	V-type proton ATPase catalytic subunit A	1	0.07	18/143	1
140469	MYO3B	Isoform 2 of Myosin-IIIb	1	0.07	19/143	1
3396	ICT1	Peptidyl-tRNA hydrolase ICT1, mitochondrial	1	0.07	20/143	1
6164	RPL34	60S ribosomal protein L34	1	0.07	20/143	1
6923	TCEB2	Transcription elongation factor B polypeptide 2	1	0.07	19/143	1
1200	TPP1	Isoform 2 of Tripeptidyl-peptidase 1	1	0.07	19/143	1
128239	IQGAP3	Ras GTPase-activating-like protein IQGAP3	1	0.07	18/143	1
6059	ABCE1	ATP-binding cassette sub-family E member 1	1	0.07	20/143	1
79590	MRPL24	39S ribosomal protein L24, mitochondrial	1	0.07	20/143	1
55737	VPS35	Vacuolar protein sorting-associated protein 35	1	0.07	17/143	1
4440	MSI1	RNA-binding protein Musashi homolog 1	1	0.07	17/143	1
6602	SMARCD1	Isoform 2 of SWI/SNF-related matrix-associated actin-dependent regulator of chromatin subfamily D member 1	1	0.07	19/143	1
5537	PPP6C	Isoform 3 of Serine/threonine-protein phosphatase 6 catalytic subunit	1	0.07	18/143	1
10802	SEC24A	Protein transport protein Sec24A	1	0.07	16/143	1
55795	PCID2	Isoform 2 of PCI domain-containing protein 2	1	0.07	16/143	1
57532	NUFIP2	Nuclear fragile X mental retardation-interacting protein 2	1	0.07	22/143	1
27440	CECR5	Isoform 1 of Cat eye syndrome critical region protein 5	1	0.07	20/143	1
51069	MRPL2	39S ribosomal protein L2, mitochondrial	1	0.07	17/143	1
5339	PLEC	Isoform 2 of Plectin	1	0.06	26/143	1
23215	PRRC2C	Isoform 3 of Protein PRRC2C	1	0.06	24/143	1
10549	PRDX4	Peroxiredoxin-4	2	0.06	90/143	2
9493	KIF23	Isoform 2 of Kinesin-like protein KIF23	1	0.06	29/143	1
10427	SEC24B	Isoform 2 of Protein transport protein Sec24B	1	0.06	50/143	1
6175	RPLP0	60S acidic ribosomal protein P0	5	0.06	142/143	2
9919	SEC16A	Isoform 2 of Protein transport protein Sec16A	2	0.06	85/143	1
5984	RFC4	Replication factor C subunit 4	1	0.06	25/143	1
8971	H1FX	Histone H1x	2	0.06	85/143	2
6154	RPL26	60S ribosomal protein L26	2	0.06	85/143	2
1654	DDX3X	ATP-dependent RNA helicase DDX3X	6	0.06	143/143	2
10056	FARSB	Phenylalanyl-tRNA synthetase beta chain	1	0.06	27/143	1
56897	WRNIP1	Isoform 2 of ATPase WRNIP1	1	0.06	23/143	1
7916	PRRC2A	Isoform 2 of Protein PRRC2A	1	0.06	24/143	1
6626	SNRPA	U1 small nuclear ribonucleoprotein A	3	0.06	110/143	2
8894	EIF2S2	Eukaryotic translation initiation factor 2 subunit 2-like protein	1	0.06	28/143	1
4976	OPA1	Isoform 2 of Dynamin-like 120 kDa protein, mitochondrial	1	0.06	24/143	1
5976	UPF1	Isoform 2 of Regulator of nonsense transcripts 1	2	0.06	61/143	1
10808	HSPH1	Isoform Beta of Heat shock protein 105 kDa	2	0.06	99/143	2
10155	TRIM28	Transcription intermediary factor 1-beta	3	0.06	104/143	2
3192	HNRNPU	Isoform Short of Heterogeneous nuclear ribonucleoprotein U	5	0.06	142/143	2
8761	PABPC4	Isoform 2 of Polyadenylate-binding protein 4	5	0.06	128/143	2
10294	DNAJA2	DnaJ homolog subfamily A member 2	2	0.06	79/143	2
10093	ARPC4	Actin-related protein 2/3 complex subunit 4	1	0.06	23/143	1
4839	NOP2	Isoform 2 of Putative ribosomal RNA methyltransferase NOP2	2	0.06	82/143	2
6050	RNH1	Ribonuclease inhibitor	1	0.06	28/143	1
117159	DCD	Dermcidin	1	0.06	27/143	1
64746	ACBD3	Golgi resident protein GCP60	1	0.06	29/143	1
4171	MCM2	DNA replication licensing factor MCM2	1	0.06	23/143	1
22998	LIMCH1	Isoform 2 of LIM and calponin homology domains-containing protein 1	1	0.06	29/143	1
55015	PRPF39	Pre-mRNA-processing factor 39	2	0.06	78/143	2
6597	SMARCA4	Transcription activator BRG1	2	0.06	82/143	2
55922	NKRF	NF-kappa-B-repressing factor	2	0.06	94/143	2
5198	PFAS	Phosphoribosylformylglycinamidine synthase	1	0.06	24/143	1
1266	CNN3	Calponin-3	1	0.06	25/143	1
6125	RPL5	60S ribosomal protein L5	6	0.06	140/143	2
8106	PABPN1	Isoform 2 of Polyadenylate-binding protein 2	2	0.06	81/143	2
3709	ITPR2	Inositol 1,4,5-trisphosphate receptor type 2	1	0.06	28/143	1
3838	KPNA2	Importin subunit alpha-2	2	0.06	120/143	2
83473	KATNAL2	Isoform 2 of Katanin p60 ATPase-containing subunit A-like 2	1	0.06	22/143	1
136319	MTPN	Myotrophin	1	0.06	23/143	1
10130	PDIA6	Isoform 2 of Protein disulfide-isomerase A6	3	0.06	97/143	2
23076	RRP1B	Isoform 2 of Ribosomal RNA processing protein 1 homolog B	2	0.06	59/143	1
23450	SF3B3	Splicing factor 3B subunit 3	4	0.06	113/143	2
3189	HNRNPH3	Heterogeneous nuclear ribonucleoprotein H3	5	0.06	143/143	2
6742	SSBP1	Single-stranded DNA-binding protein, mitochondrial	2	0.06	87/143	2
220988	HNRNPA3	Heterogeneous nuclear ribonucleoprotein A3	5	0.06	138/143	2
3178	HNRNPA1	Isoform A1-A of Heterogeneous nuclear ribonucleoprotein A1	5	0.06	143/143	2
10642	IGF2BP1	Insulin-like growth factor 2 mRNA-binding protein 1	5	0.06	128/143	2
6181	RPLP2	60S acidic ribosomal protein P2	5	0.06	143/143	2
51639	SF3B14	Pre-mRNA branch site protein p14	1	0.06	63/143	2
11103	KRR1	KRR1 small subunit processome component homolog	1	0.06	23/143	1
9330	GTF3C3	Isoform 2 of General transcription factor 3C polypeptide 3	1	0.06	25/143	1
57647	DHX37	Probable ATP-dependent RNA helicase DHX37	1	0.06	26/143	1
23180	RFTN1	Raftlin	1	0.06	27/143	1
8480	RAE1	mRNA export factor	1	0.06	32/143	1
6625	SNRNP70	Isoform 2 of U1 small nuclear ribonucleoprotein 70 kDa	5	0.06	141/143	2
3191	HNRNPL	Heterogeneous nuclear ribonucleoprotein L	4	0.06	130/143	2
667	DST	Isoform 2 of Dystonin	1	0.06	22/143	1
10484	SEC23A	Protein transport protein Sec23A	3	0.06	113/143	2
114823	LENG8	Isoform 2 of Leukocyte receptor cluster member 8	1	0.06	24/143	1
10607	TBL3	Transducin beta-like protein 3	1	0.06	26/143	1
1665	DHX15	Putative pre-mRNA-splicing factor ATP-dependent RNA helicase DHX15	5	0.06	137/143	2
26073	POLDIP2	Polymerase delta-interacting protein 2	2	0.06	53/143	1
4288	MKI67	Antigen KI-67	1	0.06	35/143	1
3852	KRT5	Keratin, type II cytoskeletal 5	2	0.06	82/143	2
8568	RRP1	Ribosomal RNA processing protein 1 homolog A	1	0.06	22/143	1
5905	RANGAP1	Ran GTPase-activating protein 1	1	0.06	27/143	1
7167	TPI1	Isoform 2 of Triosephosphate isomerase	1	0.06	29/143	1
64848	YTHDC2	Probable ATP-dependent RNA helicase YTHDC2	1	0.06	57/143	2
2976	GTF3C2	Isoform 2 of General transcription factor 3C polypeptide 2	1	0.06	25/143	1
5318	PKP2	Isoform 1 of Plakophilin-2	1	0.06	24/143	1
10314	LANCL1	LanC-like protein 1	1	0.06	24/143	1
6651	SON	Isoform J of Protein SON	1	0.06	23/143	1
81929	SEH1L	Isoform B of Nucleoporin SEH1	1	0.06	25/143	1
192111	PGAM5	Isoform 2 of Serine/threonine-protein phosphatase PGAM5, mitochondrial	1	0.06	53/143	1
6311	ATXN2	Isoform 2 of Ataxin-2	1	0.06	22/143	1
5576	PRKAR2A	cAMP-dependent protein kinase type II-alpha regulatory subunit	1	0.06	27/143	1
154796	AMOT	Isoform 2 of Angiomotin	1	0.06	30/143	1
8891	EIF2B3	Isoform 2 of Translation initiation factor eIF-2B subunit gamma	1	0.06	26/143	1
1639	DCTN1	Isoform p135 of Dynactin subunit 1	1	0.06	28/143	1
22907	DHX30	Isoform 2 of Putative ATP-dependent RNA helicase DHX30	3	0.06	113/143	2
83737	ITCH	Isoform 2 of E3 ubiquitin-protein ligase Itchy homolog	1	0.06	29/143	1
6744	SSFA2	Isoform 2 of Sperm-specific antigen 2	1	0.06	28/143	1
1107	CHD3	Isoform 2 of Chromodomain-helicase-DNA-binding protein 3	1	0.06	26/143	1
3295	HSD17B4	Peroxisomal multifunctional enzyme type 2	1	0.06	22/143	1
5245	PHB	Prohibitin	1	0.06	27/143	1
5431	POLR2B	DNA-directed RNA polymerase II subunit RPB2	1	0.06	64/143	2
64960	MRPS15	28S ribosomal protein S15, mitochondrial	1	0.06	29/143	1
9349	RPL23	60S ribosomal protein L23	4	0.06	130/143	2
8575	PRKRA	Isoform 2 of Interferon-inducible double stranded RNA-dependent protein kinase activator A	1	0.06	23/143	1
8731	RNMT	Isoform 2 of mRNA cap guanine-N7 methyltransferase	1	0.06	61/143	2
7111	TMOD1	Tropomodulin-1	1	0.06	24/143	1
57470	LRRC47	Leucine-rich repeat-containing protein 47	1	0.06	28/143	1
56243	KIAA1217	Isoform 2 of Sickle tail protein homolog	1	0.06	24/143	1
9448	MAP4K4	Isoform 2 of Mitogen-activated protein kinase kinase kinase kinase 4	1	0.06	27/143	1
80086	TUBA4B	Putative tubulin-like protein alpha-4B	2	0.06	82/143	2
23196	FAM120A	Isoform B of Constitutive coactivator of PPAR-gamma-like protein 1	1	0.06	23/143	1
4067	LYN	Isoform LYN B of Tyrosine-protein kinase Lyn	1	0.06	25/143	1
4869	NPM1	Isoform 2 of Nucleophosmin	4	0.05	140/143	2
6208	RPS14	40S ribosomal protein S14	4	0.05	132/143	2
6129	RPL7	60S ribosomal protein L7	3	0.05	134/143	2
6741	SSB	Lupus La protein	4	0.05	135/143	2
6921	TCEB1	Transcription elongation factor B polypeptide 1	1	0.05	38/143	1
23223	RRP12	Isoform 2 of RRP12-like protein	1	0.05	43/143	1
6189	RPS3A	40S ribosomal protein S3a	3	0.05	123/143	2
1655	DDX5	Probable ATP-dependent RNA helicase DDX5	4	0.05	140/143	2
3609	ILF3	Interleukin enhancer-binding factor 3	4	0.05	134/143	2
2023	ENO1	Alpha-enolase	2	0.05	70/143	1
6188	RPS3	40S ribosomal protein S3	4	0.05	143/143	2
6235	RPS29	40S ribosomal protein S29	1	0.05	39/143	1
6194	RPS6	40S ribosomal protein S6	3	0.05	124/143	1
11331	PHB2	Prohibitin-2	1	0.05	31/143	1
23136	EPB41L3	Isoform B of Band 4.1-like protein 3	1	0.05	33/143	1
7073	TIAL1	Nucleolysin TIAR	3	0.05	125/143	2
2885	GRB2	Isoform GRB3-3 of Growth factor receptor-bound protein 2	1	0.05	47/143	1
2950	GSTP1	Glutathione S-transferase P	1	0.05	31/143	1
6599	SMARCC1	SWI/SNF complex subunit SMARCC1	1	0.05	79/143	2
4673	NAP1L1	Nucleosome assembly protein 1-like 1	3	0.05	126/143	2
6132	RPL8	60S ribosomal protein L8	3	0.05	128/143	2
51504	TRMT112	tRNA methyltransferase 112 homolog	1	0.05	30/143	1
5981	RFC1	Isoform 2 of Replication factor C subunit 1	1	0.05	40/143	1
4343	MOV10	Putative helicase MOV-10	2	0.05	107/143	2
6144	RPL21	60S ribosomal protein L21	3	0.05	135/143	2
6210	RPS15A	40S ribosomal protein S15a	3	0.05	132/143	2
25940	FAM98A	Isoform 2 of Protein FAM98A	2	0.05	102/143	2
6169	RPL38	60S ribosomal protein L38	3	0.05	116/143	2
6155	RPL27	60S ribosomal protein L27	3	0.05	127/143	2
10940	POP1	Ribonucleases P/MRP protein subunit POP1	1	0.05	44/143	1
6202	RPS8	40S ribosomal protein S8	4	0.05	135/143	2
5352	PLOD2	Isoform 2 of Procollagen-lysine,2-oxoglutarate 5-dioxygenase 2	1	0.05	38/143	1
9328	GTF3C5	Isoform 2 of General transcription factor 3C polypeptide 5	1	0.05	38/143	1
6182	MRPL12	39S ribosomal protein L12, mitochondrial	1	0.05	67/143	2
6143	RPL19	60S ribosomal protein L19	2	0.05	110/143	2
3856	KRT8	Keratin, type II cytoskeletal 8	2	0.05	102/143	2
6732	SRPK1	Serine/threonine-protein kinase SRPK1	1	0.05	68/143	2
8826	IQGAP1	Ras GTPase-activating-like protein IQGAP1	1	0.05	37/143	1
6738	TROVE2	60 kDa SS-A/Ro ribonucleoprotein	1	0.05	39/143	1
3183	HNRNPC	Isoform C1 of Heterogeneous nuclear ribonucleoproteins C1/C2	3	0.05	125/143	2
3692	EIF6	Eukaryotic translation initiation factor 6	1	0.05	32/143	1
5982	RFC2	Isoform 2 of Replication factor C subunit 2	1	0.05	37/143	1
23384	SPECC1L	Cytospin-A	1	0.05	32/143	1
6632	SNRPD1	Small nuclear ribonucleoprotein Sm D1	4	0.05	140/143	2
23112	TNRC6B	Isoform 2 of Trinucleotide repeat-containing gene 6B protein	3	0.05	129/143	2
1968	EIF2S3	Eukaryotic translation initiation factor 2 subunit 3	1	0.05	39/143	1
6130	RPL7A	60S ribosomal protein L7a	4	0.05	140/143	2
65993	MRPS34	28S ribosomal protein S34, mitochondrial	1	0.05	34/143	1
5725	PTBP1	Isoform 2 of Polypyrimidine tract-binding protein 1	2	0.05	100/143	2
27292	DIMT1L	Probable dimethyladenosine transferase	1	0.05	32/143	1
1736	DKC1	H/ACA ribonucleoprotein complex subunit 4	1	0.05	41/143	1
26993	AKAP8L	A-kinase anchor protein 8-like	1	0.05	41/143	1
1152	CKB	Creatine kinase B-type	1	0.05	39/143	1
548596	CKMT1A	Isoform 2 of Creatine kinase U-type, mitochondrial	1	0.05	32/143	1
26168	SENP3	Sentrin-specific protease 3	1	0.05	35/143	1
1933	EEF1B2	Elongation factor 1-beta	2	0.05	97/143	2
5216	PFN1	Profilin-1	1	0.05	33/143	1
6157	RPL27A	60S ribosomal protein L27a	2	0.05	107/143	2
81608	FIP1L1	Isoform 3 of Pre-mRNA 3'-end-processing factor FIP1	1	0.05	42/143	1
22803	XRN2	Isoform 2 of 5'-3' exoribonuclease 2	3	0.05	116/143	2
4659	PPP1R12A	Isoform 2 of Protein phosphatase 1 regulatory subunit 12A	1	0.05	30/143	1
10211	FLOT1	Flotillin-1	1	0.05	31/143	1
55692	LUC7L	Isoform 2 of Putative RNA-binding protein Luc7-like 1	1	0.05	31/143	1
1984	EIF5A	Isoform 2 of Eukaryotic translation initiation factor 5A-1	2	0.05	86/143	1
26517	TIMM13	Mitochondrial import inner membrane translocase subunit Tim13	1	0.05	40/143	1
6389	SDHA	Succinate dehydrogenase [ubiquinone] flavoprotein subunit, mitochondrial	3	0.05	114/143	2
6434	TRA2B	Isoform 3 of Transformer-2 protein homolog beta	1	0.05	78/143	2
3837	KPNB1	Importin subunit beta-1	2	0.05	96/143	2
5437	POLR2H	DNA-directed RNA polymerases I, II, and III subunit RPABC3	1	0.05	32/143	1
55161	TMEM33	Transmembrane protein 33	1	0.05	31/143	1
51073	MRPL4	Isoform 2 of 39S ribosomal protein L4, mitochondrial	1	0.05	34/143	1
5074	PAWR	PRKC apoptosis WT1 regulator protein	1	0.05	30/143	1
9898	UBAP2L	Isoform 2 of Ubiquitin-associated protein 2-like	1	0.05	34/143	1
79169	C1orf35	Isoform 2 of Multiple myeloma tumor-associated protein 2	1	0.05	30/143	1
6628	SNRPB	Isoform SM-B of Small nuclear ribonucleoprotein-associated proteins B and B'	4	0.05	139/143	2
23016	EXOSC7	Exosome complex component RRP42	1	0.05	32/143	1
6636	SNRPF	Small nuclear ribonucleoprotein F	1	0.05	78/143	2
79026	AHNAK	Neuroblast differentiation-associated protein AHNAK	1	0.05	32/143	1
10096	ACTR3	Actin-related protein 3	1	0.05	31/143	1
10111	RAD50	Isoform 2 of DNA repair protein RAD50	1	0.05	33/143	1
11218	DDX20	Probable ATP-dependent RNA helicase DDX20	1	0.05	31/143	1
64949	MRPS26	28S ribosomal protein S26, mitochondrial	1	0.05	31/143	1
5496	PPM1G	Protein phosphatase 1G	1	0.05	42/143	1
1019	CDK4	Cyclin-dependent kinase 4	1	0.05	35/143	1
9532	BAG2	BAG family molecular chaperone regulator 2	1	0.05	74/143	2
65095	KRI1	Isoform 2 of Protein KRI1 homolog	1	0.05	30/143	1
124801	LSM12	Isoform 2 of Protein LSM12 homolog	1	0.05	31/143	1
5033	P4HA1	Isoform 2 of Prolyl 4-hydroxylase subunit alpha-1	1	0.05	42/143	1
2314	FLII	Protein flightless-1 homolog	1	0.05	32/143	1
2975	GTF3C1	Isoform 2 of General transcription factor 3C polypeptide 1	1	0.05	36/143	1
10262	SF3B4	Splicing factor 3B subunit 4	1	0.05	43/143	1
9533	POLR1C	Isoform 2 of DNA-directed RNA polymerases I and III subunit RPAC1	1	0.05	33/143	1
51202	DDX47	Probable ATP-dependent RNA helicase DDX47	1	0.05	30/143	1
10992	SF3B2	Splicing factor 3B subunit 2	1	0.05	52/143	1
4008	LMO7	Isoform 3 of LIM domain only protein 7	1	0.05	30/143	1
6829	SUPT5H	Isoform 2 of Transcription elongation factor SPT5	1	0.05	34/143	1
10270	AKAP8	A-kinase anchor protein 8	1	0.05	44/143	1
1829	DSG2	Desmoglein-2	1	0.05	32/143	1
3796	KIF2A	Isoform 1 of Kinesin-like protein KIF2A	1	0.05	33/143	1
2130	EWSR1	RNA-binding protein EWS	2	0.04	138/143	2
6187	RPS2	40S ribosomal protein S2	2	0.04	137/143	2
27161	EIF2C2	Isoform 2 of Protein argonaute-2	1	0.04	98/143	2
3008	HIST1H1E	Histone H1.4	2	0.04	132/143	2
6141	RPL18	60S ribosomal protein L18	3	0.04	141/143	2
10969	EBNA1BP2	Probable rRNA-processing protein EBP2	1	0.04	57/143	1
10949	HNRNPA0	Heterogeneous nuclear ribonucleoprotein A0	2	0.04	120/143	2
6232	RPS27	40S ribosomal protein S27	1	0.04	86/143	2
10236	HNRNPR	Heterogeneous nuclear ribonucleoprotein R	2	0.04	122/143	2
6205	RPS11	40S ribosomal protein S11	1	0.04	55/143	1
5977	DPF2	Zinc finger protein ubi-d4	1	0.04	48/143	1
8087	FXR1	Isoform 2 of Fragile X mental retardation syndrome-related protein 1	1	0.04	67/143	1
7295	TXN	Thioredoxin	2	0.04	116/143	2
988	CDC5L	Cell division cycle 5-like protein	1	0.04	55/143	1
3184	HNRNPD	Isoform 2 of Heterogeneous nuclear ribonucleoprotein D0	3	0.04	142/143	2
9987	HNRPDL	Isoform 2 of Heterogeneous nuclear ribonucleoprotein D-like	2	0.04	132/143	2
3921	RPSA	40S ribosomal protein SA	3	0.04	141/143	2
6133	RPL9	60S ribosomal protein L9	2	0.04	129/143	2
6134	RPL10	60S ribosomal protein L10	2	0.04	120/143	2
6727	SRP14	Signal recognition particle 14 kDa protein	1	0.04	65/143	1
6601	SMARCC2	Isoform 2 of SWI/SNF complex subunit SMARCC2	1	0.04	67/143	1
6217	RPS16	40S ribosomal protein S16	3	0.04	141/143	2
7150	TOP1	DNA topoisomerase 1	1	0.04	67/143	1
6631	SNRPC	U1 small nuclear ribonucleoprotein C	2	0.04	129/143	2
6203	RPS9	40S ribosomal protein S9	2	0.04	123/143	2
3182	HNRNPAB	Isoform 2 of Heterogeneous nuclear ribonucleoprotein A/B	3	0.04	143/143	2
5610	EIF2AK2	Interferon-induced, double-stranded RNA-activated protein kinase	1	0.04	47/143	1
6122	RPL3	60S ribosomal protein L3	3	0.04	139/143	2
10250	SRRM1	Isoform 2 of Serine/arginine repetitive matrix protein 1	1	0.04	57/143	1
6137	RPL13	60S ribosomal protein L13	2	0.04	131/143	2
5092	PCBD1	Pterin-4-alpha-carbinolamine dehydratase	1	0.04	67/143	1
6780	STAU1	Isoform Short of Double-stranded RNA-binding protein Staufen homolog 1	1	0.04	72/143	1
9295	SRSF11	Serine/arginine-rich splicing factor 11	1	0.04	53/143	1
9045	RPL14	60S ribosomal protein L14	3	0.04	139/143	2
51493	C22orf28	tRNA-splicing ligase RtcB homolog	2	0.04	139/143	2
708	C1QBP	Complement component 1 Q subcomponent-binding protein, mitochondrial	3	0.04	139/143	2
6431	SRSF6	Isoform SRP55-2 of Serine/arginine-rich splicing factor 6	1	0.04	73/143	1
6124	RPL4	60S ribosomal protein L4	3	0.04	142/143	2
6229	RPS24	Isoform 2 of 40S ribosomal protein S24	2	0.04	134/143	2
10189	THOC4	THO complex subunit 4	2	0.04	120/143	2
6222	RPS18	40S ribosomal protein S18	2	0.04	134/143	2
6633	SNRPD2	Small nuclear ribonucleoprotein Sm D2	2	0.04	125/143	2
55299	BRIX1	Ribosome biogenesis protein BRX1 homolog	1	0.04	58/143	1
26135	SERBP1	Isoform 2 of Plasminogen activator inhibitor 1 RNA-binding protein	1	0.04	94/143	2
1656	DDX6	Probable ATP-dependent RNA helicase DDX6	1	0.04	71/143	1
57805	KIAA1967	Isoform 2 of Protein KIAA1967	1	0.04	65/143	1
103	ADAR	Isoform 2 of Double-stranded RNA-specific adenosine deaminase	1	0.04	55/143	1
64943	NT5DC2	Isoform 2 of 5'-nucleotidase domain-containing protein 2	1	0.04	47/143	1
6224	RPS20	40S ribosomal protein S20	2	0.04	137/143	2
29789	OLA1	Isoform 2 of Obg-like ATPase 1	1	0.04	50/143	1
51649	MRPS23	28S ribosomal protein S23, mitochondrial	1	0.04	63/143	1
6142	RPL18A	60S ribosomal protein L18a	1	0.04	101/143	2
3615	IMPDH2	Inosine-5'-monophosphate dehydrogenase 2	1	0.04	47/143	1
8886	DDX18	ATP-dependent RNA helicase DDX18	1	0.04	66/143	1
4521	NUDT1	Isoform p22 of 7,8-dihydro-8-oxoguanine triphosphatase	1	0.04	50/143	1
3728	JUP	Junction plakoglobin	1	0.04	55/143	1
3608	ILF2	Interleukin enhancer-binding factor 2	2	0.04	137/143	2
6138	RPL15	60S ribosomal protein L15	2	0.04	138/143	2
10273	STUB1	E3 ubiquitin-protein ligase CHIP	1	0.04	48/143	1
5394	EXOSC10	Isoform 2 of Exosome component 10	1	0.04	53/143	1
553115	PEF1	Peflin	1	0.04	61/143	1
55131	RBM28	RNA-binding protein 28	1	0.04	66/143	1
10657	KHDRBS1	Isoform 2 of KH domain-containing, RNA-binding, signal transduction-associated protein 1	1	0.04	82/143	2
10016	PDCD6	Programmed cell death protein 6	1	0.04	82/143	2
9584	RBM39	Isoform 2 of RNA-binding protein 39	1	0.04	81/143	2
23517	SKIV2L2	Superkiller viralicidic activity 2-like 2	1	0.04	86/143	2
5442	POLRMT	DNA-directed RNA polymerase, mitochondrial	1	0.04	53/143	1
9184	BUB3	Isoform 2 of Mitotic checkpoint protein BUB3	1	0.04	52/143	1
53981	CPSF2	Cleavage and polyadenylation specificity factor subunit 2	1	0.04	45/143	1
6146	RPL22	60S ribosomal protein L22	1	0.03	130/143	1
85236	HIST1H2BK	Histone H2B type 1-K	1	0.03	111/143	1
6228	RPS23	40S ribosomal protein S23	1	0.03	120/143	1
4736	RPL10A	60S ribosomal protein L10a	1	0.03	124/143	1
6209	RPS15	40S ribosomal protein S15	1	0.03	117/143	1
9530	BAG4	BAG family molecular chaperone regulator 4	1	0.03	118/143	1
55646	LYAR	Cell growth-regulating nucleolar protein	1	0.03	80/143	1
9782	MATR3	Matrin-3	1	0.03	96/143	1
11052	CPSF6	Isoform 2 of Cleavage and polyadenylation specificity factor subunit 6	1	0.03	83/143	1
6161	RPL32	60S ribosomal protein L32	1	0.03	94/143	1
6218	RPS17	40S ribosomal protein S17	1	0.03	113/143	2
6136	RPL12	60S ribosomal protein L12	1	0.03	135/143	2
6204	RPS10	40S ribosomal protein S10	1	0.03	129/143	1
6147	RPL23A	60S ribosomal protein L23a	1	0.03	133/143	2
6207	RPS13	40S ribosomal protein S13	1	0.03	124/143	2
27339	PRPF19	Pre-mRNA-processing factor 19	1	0.03	87/143	1
6627	SNRPA1	U2 small nuclear ribonucleoprotein A'	1	0.03	99/143	1
51637	C14orf166	UPF0568 protein C14orf166	1	0.03	126/143	1
11338	U2AF2	Isoform 2 of Splicing factor U2AF 65 kDa subunit	1	0.03	91/143	1
6158	RPL28	60S ribosomal protein L28	1	0.03	84/143	1
5516	PPP2CB	Serine/threonine-protein phosphatase 2A catalytic subunit beta isoform	1	0.03	85/143	1
26528	DAZAP1	Isoform 2 of DAZ-associated protein 1	1	0.03	136/143	1
26156	RSL1D1	Ribosomal L1 domain-containing protein 1	1	0.03	89/143	1
117246	FTSJ3	Putative rRNA methyltransferase 3	1	0.03	79/143	1
10492	SYNCRIP	Isoform 2 of Heterogeneous nuclear ribonucleoprotein Q	1	0.03	127/143	2
8370	HIST2H4A	Histone H4	1	0.03	74/143	1
6128	RPL6	60S ribosomal protein L6	1	0.03	140/143	2
6135	RPL11	Isoform 2 of 60S ribosomal protein L11	1	0.03	141/143	1
6635	SNRPE	Small nuclear ribonucleoprotein E	1	0.03	122/143	1
6191	RPS4X	40S ribosomal protein S4, X isoform	1	0.03	139/143	2
6432	SRSF7	Isoform 2 of Serine/arginine-rich splicing factor 7	1	0.03	86/143	1
6427	SRSF2	Serine/arginine-rich splicing factor 2	1	0.03	109/143	1
1653	DDX1	ATP-dependent RNA helicase DDX1	1	0.03	138/143	1
6156	RPL30	60S ribosomal protein L30	1	0.03	118/143	1
6227	RPS21	40S ribosomal protein S21	1	0.03	112/143	1
6430	SRSF5	Isoform SRP40-4 of Serine/arginine-rich splicing factor 5	1	0.03	85/143	1
6152	RPL24	60S ribosomal protein L24	1	0.03	135/143	1
23350	U2SURP	Isoform 2 of U2 snRNP-associated SURP motif-containing protein	1	0.03	74/143	1
1994	ELAVL1	ELAV-like protein 1	1	0.03	125/143	2
6634	SNRPD3	Small nuclear ribonucleoprotein Sm D3	1	0.03	129/143	2
6234	RPS28	40S ribosomal protein S28	1	0.03	130/143	2
11224	RPL35	60S ribosomal protein L35	1	0.03	109/143	1
2091	FBL	rRNA 2'-O-methyltransferase fibrillarin	1	0.03	78/143	1

## Sheet: MADD
GeneID	Symbol	Description	Ave.APSM	WDN_Score	Ratio	Found_In
8567	MADD	Isoform 2 of MAP kinase-activating death domain protein	262	28.73	3/143	2
123036	TC2N	Tandem C2 domains nuclear protein	8	10.76	1/143	2
8396	PIP4K2B	Phosphatidylinositol-5-phosphate 4-kinase type-2 beta	5	8.50	1/143	2
79837	PIP4K2C	Phosphatidylinositol-5-phosphate 4-kinase type-2 gamma	3	9.52	1/143	2
5530	PPP3CA	Isoform 2 of Serine/threonine-protein phosphatase 2B catalytic subunit alpha isoform	5	4.25	2/143	2
285605	DTWD2	DTW domain-containing protein 2	1	3.80	1/143	2
8732	RNGTT	Isoform 4 of mRNA-capping enzyme	2	2.69	2/143	2
10166	SLC25A15	Mitochondrial ornithine transporter 1	2	2.69	2/143	2
84790	TUBA1C	Tubulin alpha-1C chain	45	2.32	11/143	2
5305	PIP4K2A	Phosphatidylinositol-5-phosphate 4-kinase type-2 alpha	3	2.20	3/143	2
478	ATP1A3	Sodium/potassium-transporting ATPase subunit alpha-3	5	2.13	4/143	2
9900	SV2A	Isoform 2 of Synaptic vesicle glycoprotein 2A	2	1.79	3/143	2
5532	PPP3CB	Isoform 2 of Serine/threonine-protein phosphatase 2B catalytic subunit beta isoform	3	1.65	4/143	2
654364	NME1-NME2	Isoform 3 of Nucleoside diphosphate kinase B	4	1.52	5/143	2
55014	STX17	Syntaxin-17	1	1.27	3/143	2
9804	TOMM20	Mitochondrial import receptor subunit TOM20 homolog	1	1.27	3/143	2
80224	NUBPL	Iron-sulfur protein NUBPL	1	0.95	4/143	2
79803	HPS6	Hermansky-Pudlak syndrome 6 protein	1	0.95	4/143	2
2639	GCDH	Glutaryl-CoA dehydrogenase, mitochondrial	5	0.94	9/143	2
29090	C18orf55	TIM21-like protein, mitochondrial	2	0.90	6/143	2
25824	PRDX5	Isoform Cytoplasmic+peroxisomal of Peroxiredoxin-5, mitochondrial	4	0.85	9/143	2
80324	PUS1	Isoform 2 of tRNA pseudouridine synthase A, mitochondrial	3	0.82	8/143	2
27183	VPS4A	Vacuolar protein sorting-associated protein 4A	3	0.82	8/143	2
10788	IQGAP2	Ras GTPase-activating-like protein IQGAP2	8	0.81	15/143	2
9217	VAPB	Vesicle-associated membrane protein-associated protein B/C	5	0.81	20/143	2
119559	SFXN4	Sideroflexin-4	5	0.77	11/143	2
10539	GLRX3	Glutaredoxin-3	1	0.76	5/143	2
4580	MTX1	Isoform 3 of Metaxin-1	1	0.76	5/143	2
10005	ACOT8	Acyl-coenzyme A thioesterase 8	1	0.76	5/143	2
8836	GGH	Gamma-glutamyl hydrolase	1	0.76	5/143	2
60386	SLC25A19	Mitochondrial thiamine pyrophosphate carrier	3	0.73	9/143	2
52	ACP1	Low molecular weight phosphotyrosine protein phosphatase	6	0.67	14/143	2
2548	GAA	Lysosomal alpha-glucosidase	2	0.67	8/143	2
58472	SQRDL	Sulfide:quinone oxidoreductase, mitochondrial	3	0.66	10/143	2
9218	VAPA	Isoform 2 of Vesicle-associated membrane protein-associated protein A	7	0.64	17/143	2
22820	COPG	Coatomer subunit gamma	1	0.63	6/143	2
89874	SLC25A21	Mitochondrial 2-oxodicarboxylate carrier	1	0.63	6/143	2
291	SLC25A4	ADP/ATP translocase 1	6	0.62	15/143	2
369	ARAF	Serine/threonine-protein kinase A-Raf	3	0.60	11/143	2
7358	UGDH	UDP-glucose 6-dehydrogenase	2	0.60	9/143	2
1468	SLC25A10	Isoform 2 of Mitochondrial dicarboxylate carrier	3	0.60	11/143	2
3136	HLA-H	Putative HLA class I histocompatibility antigen, alpha chain H	2	0.60	9/143	2
5715	PSMD9	Isoform p27-S of 26S proteasome non-ATPase regulatory subunit 9	2	0.54	10/143	2
1487	CTBP1	C-terminal-binding protein 1	1	0.54	7/143	2
10999	SLC27A4	Long-chain fatty acid transport protein 4	1	0.54	7/143	2
51065	RPS27L	40S ribosomal protein S27-like	5	0.53	16/143	2
8604	SLC25A12	Calcium-binding mitochondrial carrier protein Aralar1	8	0.51	21/143	2
5709	PSMD3	26S proteasome non-ATPase regulatory subunit 3	4	0.51	50/143	2
8318	CDC45	Cell division control protein 45 homolog	2	0.49	11/143	2
118980	SFXN2	Sideroflexin-2	2	0.49	11/143	2
3107	HLA-C	HLA class I histocompatibility antigen, Cw-7 alpha chain	2	0.49	11/143	2
5708	PSMD2	26S proteasome non-ATPase regulatory subunit 2	3	0.48	45/143	2
23761	PISD	Isoform 2 of Phosphatidylserine decarboxylase proenzyme	1	0.48	8/143	2
51603	METTL13	Isoform 4 of Methyltransferase-like protein 13	1	0.48	8/143	2
57488	ESYT2	Isoform 2 of Extended synaptotagmin-2	4	0.48	16/143	2
6388	SDF2	Stromal cell-derived factor 2	3	0.47	14/143	2
5702	PSMC3	26S protease regulatory subunit 6A	4	0.46	50/143	2
374291	NDUFS7	NADH dehydrogenase [ubiquinone] iron-sulfur protein 7, mitochondrial	2	0.45	12/143	2
29920	PYCR2	Pyrroline-5-carboxylate reductase 2	2	0.45	12/143	2
10135	NAMPT	Nicotinamide phosphoribosyltransferase	3	0.44	15/143	2
10382	TUBB4	Tubulin beta-4 chain	53	0.44	63/143	2
51144	HSD17B12	Estradiol 17-beta-dehydrogenase 12	3	0.44	15/143	2
55847	CISD1	CDGSH iron-sulfur domain-containing protein 1	3	0.44	15/143	2
5878	RAB5C	Ras-related protein Rab-5C	3	0.44	15/143	2
7184	HSP90B1	Endoplasmin	3	0.42	67/143	2
5214	PFKP	6-phosphofructokinase type C	15	0.42	35/143	2
5700	PSMC1	26S protease regulatory subunit 4	2	0.42	37/143	2
55215	FANCI	Fanconi anemia group I protein	4	0.42	18/143	2
1020	CDK5	Cyclin-dependent kinase 5	1	0.42	9/143	2
55308	DDX19A	ATP-dependent RNA helicase DDX19A	1	0.42	9/143	2
5213	PFKM	Isoform 2 of 6-phosphofructokinase, muscle type	5	0.41	21/143	2
11315	PARK7	Protein DJ-1	2	0.41	13/143	2
5701	PSMC2	26S protease regulatory subunit 7	2	0.41	33/143	2
23646	PLD3	Phospholipase D3	2	0.41	13/143	2
11231	SEC63	Translocation protein SEC63 homolog	2	0.41	13/143	2
55858	TMEM165	Transmembrane protein 165	2	0.41	13/143	2
5591	PRKDC	DNA-dependent protein kinase catalytic subunit	57	0.40	83/143	2
10985	GCN1L1	Translational activator GCN1	8	0.40	27/143	2
7280	TUBB2A	Tubulin beta-2A chain	52	0.40	69/143	2
8833	GMPS	GMP synthase [glutamine-hydrolyzing]	1	0.40	16/143	2
8540	AGPS	Alkyldihydroxyacetonephosphate synthase, peroxisomal	1	0.40	10/143	2
55699	IARS2	Isoleucyl-tRNA synthetase, mitochondrial	3	0.39	17/143	2
5710	PSMD4	26S proteasome non-ATPase regulatory subunit 4	2	0.38	23/143	2
3703	STT3A	Dolichyl-diphosphooligosaccharide--protein glycosyltransferase subunit STT3A	2	0.38	14/143	2
7037	TFRC	Transferrin receptor protein 1	2	0.38	14/143	2
80305	TRABD	TraB domain-containing protein	1	0.38	10/143	2
2746	GLUD1	Glutamate dehydrogenase 1, mitochondrial	8	0.37	29/143	2
10989	IMMT	Isoform 2 of Mitochondrial inner membrane protein	11	0.37	34/143	2
8243	SMC1A	Structural maintenance of chromosomes protein 1A	6	0.37	52/143	2
9126	SMC3	Structural maintenance of chromosomes protein 3	9	0.36	54/143	2
22	ABCB7	Isoform 2 of ATP-binding cassette sub-family B member 7, mitochondrial	2	0.36	15/143	2
25915	NDUFAF3	NADH dehydrogenase [ubiquinone] 1 alpha subcomplex assembly factor 3	2	0.36	15/143	2
5211	PFKL	6-phosphofructokinase, liver type	7	0.35	29/143	2
11260	XPOT	Exportin-T	3	0.35	19/143	2
10165	SLC25A13	Calcium-binding mitochondrial carrier protein Aralar2	14	0.35	41/143	2
11321	GPN1	GPN-loop GTPase 1	1	0.35	11/143	2
5872	RAB13	Ras-related protein Rab-13	1	0.35	11/143	2
10456	HAX1	Isoform 2 of HCLS1-associated protein X-1	8	0.35	31/143	2
192111	PGAM5	Serine/threonine-protein phosphatase PGAM5, mitochondrial	6	0.35	53/143	2
4093	SMAD9	Isoform B of Mothers against decapentaplegic homolog 9	1	0.35	11/143	2
89941	RHOT2	Isoform 2 of Mitochondrial Rho GTPase 2	2	0.34	16/143	2
31	ACACA	Isoform 2 of Acetyl-CoA carboxylase 1	2	0.34	16/143	2
22931	RAB18	Ras-related protein Rab-18	2	0.34	16/143	2
79888	LPCAT1	Lysophosphatidylcholine acyltransferase 1	2	0.34	16/143	2
3418	IDH2	Isocitrate dehydrogenase [NADP], mitochondrial	2	0.34	16/143	2
56997	ADCK3	Isoform 3 of Chaperone activity of bc1 complex-like, mitochondrial	4	0.33	23/143	2
6185	RPN2	Dolichyl-diphosphooligosaccharide--protein glycosyltransferase subunit 2	4	0.33	23/143	2
55832	CAND1	Cullin-associated NEDD8-dissociated protein 1	5	0.33	26/143	2
51150	SDF4	45 kDa calcium-binding protein	3	0.33	20/143	2
Q8WW58_HUMAN	Q8WW58_HUMAN	LOC644246 protein (Fragment)	1	0.32	1/143	1
2936	GSR	Isoform Cytoplasmic of Glutathione reductase, mitochondrial	4	0.32	24/143	2
3134	HLA-F	Isoform 3 of HLA class I histocompatibility antigen, alpha chain F	1	0.32	1/143	1
126328	NDUFA11	Isoform 2 of NADH dehydrogenase [ubiquinone] 1 alpha subcomplex subunit 11	1	0.32	1/143	1
6499	SKIV2L	Helicase SKI2W	2	0.32	17/143	2
84617	TUBB6	Tubulin beta-6 chain	34	0.32	70/143	2
9739	SETD1A	Histone-lysine N-methyltransferase SETD1A	1	0.32	1/143	1
115399	LRRC56	Leucine-rich repeat-containing protein 56	1	0.32	1/143	1
377	ARF3	ADP-ribosylation factor 3	2	0.32	17/143	2
59269	HIVEP3	Isoform 2 of Transcription factor HIVEP3	1	0.32	1/143	1
8905	AP1S2	AP-1 complex subunit sigma-2	1	0.32	1/143	1
54495	TMX3	Isoform 2 of Protein disulfide-isomerase TMX3	1	0.32	12/143	2
79033	ERI3	Isoform 2 of ERI1 exoribonuclease 3	1	0.32	1/143	1
5922	RASA2	Ras GTPase-activating protein 2	1	0.32	1/143	1
2070	EYA4	Isoform 2 of Eyes absent homolog 4	1	0.32	1/143	1
4513	COX2	Cytochrome c oxidase subunit 2	2	0.32	17/143	2
341359	SYT10	Synaptotagmin-10	1	0.32	1/143	1
55212	BBS7	Isoform 2 of Bardet-Biedl syndrome 7 protein	1	0.32	1/143	1
8913	CACNA1G	Isoform 10 of Voltage-dependent T-type calcium channel subunit alpha-1G	1	0.32	1/143	1
5706	PSMC6	26S protease regulatory subunit 10B	3	0.31	59/143	2
7385	UQCRC2	Cytochrome b-c1 complex subunit 2, mitochondrial	2	0.30	18/143	2
23136	EPB41L3	Isoform B of Band 4.1-like protein 3	7	0.30	33/143	2
36	ACADSB	Short/branched chain specific acyl-CoA dehydrogenase, mitochondrial	2	0.30	18/143	2
6576	SLC25A1	Tricarboxylate transport protein, mitochondrial	5	0.30	28/143	2
5705	PSMC5	26S protease regulatory subunit 8	2	0.30	59/143	2
3930	LBR	Lamin-B receptor	2	0.30	18/143	2
55750	AGK	Acylglycerol kinase, mitochondrial	4	0.29	26/143	2
10939	AFG3L2	AFG3-like protein 2	6	0.29	32/143	2
23020	SNRNP200	U5 small nuclear ribonucleoprotein 200 kDa helicase	5	0.29	86/143	2
10845	CLPX	ATP-dependent Clp protease ATP-binding subunit clpX-like, mitochondrial	2	0.29	27/143	2
816	CAMK2B	Isoform 1 of Calcium/calmodulin-dependent protein kinase type II subunit beta	1	0.29	13/143	2
65108	MARCKSL1	MARCKS-related protein	1	0.29	13/143	2
83871	RAB34	Isoform 2 of Ras-related protein Rab-34	2	0.28	19/143	2
2316	FLNA	Isoform 2 of Filamin-A	14	0.28	61/143	2
8813	DPM1	Dolichol-phosphate mannosyltransferase	5	0.28	30/143	2
501	ALDH7A1	Isoform 2 of Alpha-aminoadipic semialdehyde dehydrogenase	2	0.28	19/143	2
84188	FAR1	Fatty acyl-CoA reductase 1	3	0.27	24/143	2
51495	PTPLAD1	3-hydroxyacyl-CoA dehydratase 3	7	0.27	37/143	2
9688	NUP93	Nuclear pore complex protein Nup93	4	0.27	28/143	2
1717	DHCR7	7-dehydrocholesterol reductase	1	0.27	14/143	2
57003	CCDC47	Isoform 2 of Coiled-coil domain-containing protein 47	6	0.27	35/143	2
23597	ACOT9	Isoform 2 of Acyl-coenzyme A thioesterase 9, mitochondrial	2	0.27	20/143	2
22908	SACM1L	Phosphatidylinositide phosphatase SAC1	2	0.27	20/143	2
488	ATP2A2	Isoform 2 of Sarcoplasmic/endoplasmic reticulum calcium ATPase 2	10	0.26	47/143	2
8239	USP9X	Isoform 2 of Probable ubiquitin carboxyl-terminal hydrolase FAF-X	8	0.26	61/143	2
8402	SLC25A11	Mitochondrial 2-oxoglutarate/malate carrier protein	7	0.26	38/143	2
2010	EMD	Emerin	7	0.26	39/143	2
10730	YME1L1	Isoform 2 of ATP-dependent zinc metalloprotease YME1L1	2	0.26	21/143	2
4720	NDUFS2	NADH dehydrogenase [ubiquinone] iron-sulfur protein 2, mitochondrial	3	0.26	25/143	2
10061	ABCF2	ATP-binding cassette sub-family F member 2	3	0.26	25/143	2
11135	CDC42EP1	Isoform 2 of Cdc42 effector protein 1	2	0.26	3/143	1
9919	SEC16A	Isoform 2 of Protein transport protein Sec16A	9	0.25	85/143	2
83858	ATAD3B	ATPase family AAA domain-containing protein 3B	7	0.25	41/143	2
7841	MOGS	Mannosyl-oligosaccharide glucosidase	1	0.25	15/143	2
11331	PHB2	Prohibitin-2	4	0.25	31/143	2
7417	VDAC2	Isoform 1 of Voltage-dependent anion-selective channel protein 2	4	0.25	31/143	2
5165	PDK3	[Pyruvate dehydrogenase [lipoamide]] kinase isozyme 3, mitochondrial	1	0.25	15/143	2
2584	GALK1	Galactokinase	7	0.25	40/143	2
10469	TIMM44	Mitochondrial import inner membrane translocase subunit TIM44	1	0.25	15/143	2
F5H428_HUMAN	F5H428_HUMAN	Uncharacterized protein	1	0.25	15/143	2
1267	CNP	Isoform CNPI of 2',3'-cyclic-nucleotide 3'-phosphodiesterase	7	0.24	42/143	2
345651	ACTBL2	Beta-actin-like protein 2	5	0.24	36/143	2
56886	UGGT1	Isoform 2 of UDP-glucose:glycoprotein glucosyltransferase 1	7	0.24	73/143	2
2193	FARSA	Phenylalanyl-tRNA synthetase alpha chain	8	0.24	45/143	2
3654	IRAK1	Isoform 2 of Interleukin-1 receptor-associated kinase 1	4	0.24	32/143	2
140680	C20orf96	Uncharacterized protein	1	0.23	2/143	1
51009	DERL2	Derlin-2	1	0.23	2/143	1
55210	ATAD3A	Isoform 2 of ATPase family AAA domain-containing protein 3A	11	0.23	55/143	2
1778	DYNC1H1	Cytoplasmic dynein 1 heavy chain 1	17	0.23	67/143	2
2542	SLC37A4	Isoform 2 of Glucose-6-phosphate translocase	1	0.23	2/143	1
7112	TMPO	Lamina-associated polypeptide 2, isoforms beta/gamma	5	0.23	37/143	2
2181	ACSL3	Long-chain-fatty-acid--CoA ligase 3	2	0.23	23/143	2
51692	CPSF3	Cleavage and polyadenylation specificity factor subunit 3	2	0.23	23/143	2
79751	SLC25A22	Mitochondrial glutamate carrier 1	2	0.23	4/143	1
382	ARF6	ADP-ribosylation factor 6	1	0.23	2/143	1
7416	VDAC1	Voltage-dependent anion-selective channel protein 1	2	0.23	23/143	2
5864	RAB3A	Ras-related protein Rab-3A	1	0.23	2/143	1
55862	ECHDC1	Isoform 2 of Enoyl-CoA hydratase domain-containing protein 1	1	0.23	2/143	1
8801	SUCLG2	Succinyl-CoA ligase [GDP-forming] subunit beta, mitochondrial	2	0.23	23/143	2
27020	NPTN	Isoform 1 of Neuroplastin	1	0.23	2/143	1
220	ALDH1A3	Aldehyde dehydrogenase family 1 member A3	1	0.23	2/143	1
6687	SPG7	Isoform 2 of Paraplegin	1	0.23	2/143	1
29957	SLC25A24	Isoform 2 of Calcium-binding mitochondrial carrier protein SCaMC-1	1	0.23	2/143	1
79047	KCTD15	Isoform 2 of BTB/POZ domain-containing protein KCTD15	1	0.23	2/143	1
54101	RIPK4	Isoform 2 of Receptor-interacting serine/threonine-protein kinase 4	1	0.23	2/143	1
6507	SLC1A3	Excitatory amino acid transporter 1	1	0.23	2/143	1
8879	SGPL1	Sphingosine-1-phosphate lyase 1	1	0.22	17/143	2
7514	XPO1	Exportin-1	6	0.22	42/143	2
9652	TTC37	Tetratricopeptide repeat protein 37	3	0.22	30/143	2
10383	TUBB2C	Tubulin beta-2C chain	58	0.22	129/143	2
84284	NTPCR	Cancer-related nucleoside-triphosphatase	7	0.22	45/143	2
6520	SLC3A2	Isoform 2 of 4F2 cell-surface antigen heavy chain	2	0.22	25/143	2
34	ACADM	Isoform 2 of Medium-chain specific acyl-CoA dehydrogenase, mitochondrial	2	0.22	24/143	2
983	CDK1	Isoform 2 of Cyclin-dependent kinase 1	2	0.22	25/143	2
4722	NDUFS3	NADH dehydrogenase [ubiquinone] iron-sulfur protein 3, mitochondrial	3	0.22	30/143	2
4176	MCM7	DNA replication licensing factor MCM7	18	0.21	77/143	2
8471	IRS4	Insulin receptor substrate 4	27	0.21	94/143	2
80222	TARS2	Threonyl-tRNA synthetase, mitochondrial	4	0.21	36/143	2
9319	TRIP13	Pachytene checkpoint protein 2 homolog	5	0.21	41/143	2
7419	VDAC3	Isoform 2 of Voltage-dependent anion-selective channel protein 3	1	0.21	18/143	2
57510	XPO5	Exportin-5	1	0.21	18/143	2
10594	PRPF8	Pre-mRNA-processing-splicing factor 8	2	0.20	82/143	2
203068	TUBB	Tubulin beta chain	56	0.20	143/143	2
3315	HSPB1	Heat shock protein beta-1	2	0.20	27/143	2
8520	HAT1	Isoform B of Histone acetyltransferase type B catalytic subunit	1	0.20	46/143	2
23197	FAF2	FAS-associated factor 2	1	0.20	19/143	2
400	ARL1	ADP-ribosylation factor-like protein 1	4	0.19	40/143	2
23225	NUP210	Nuclear pore membrane glycoprotein 210	4	0.19	40/143	2
2617	GARS	Glycyl-tRNA synthetase	4	0.19	40/143	2
6050	RNH1	Ribonuclease inhibitor	2	0.19	28/143	2
4697	NDUFA4	NADH dehydrogenase [ubiquinone] 1 alpha subcomplex subunit 4	2	0.19	29/143	2
23543	RBFOX2	Isoform 10 of RNA binding protein fox-1 homolog 2	2	0.19	28/143	2
26993	AKAP8L	A-kinase anchor protein 8-like	4	0.19	41/143	2
7019	TFAM	Transcription factor A, mitochondrial	1	0.19	25/143	2
57470	LRRC47	Leucine-rich repeat-containing protein 47	2	0.19	28/143	2
25979	DHRS7B	Dehydrogenase/reductase SDR family member 7B	2	0.19	29/143	2
1832	DSP	Isoform DPII of Desmoplakin	3	0.18	75/143	2
23753	SDF2L1	Stromal cell-derived factor 2-like protein 1	3	0.18	37/143	2
790	CAD	CAD protein	38	0.18	131/143	2
65125	WNK1	Isoform 2 of Serine/threonine-protein kinase WNK1	1	0.18	3/143	1
5250	SLC25A3	Isoform B of Phosphate carrier protein, mitochondrial	14	0.18	81/143	2
51726	DNAJB11	DnaJ homolog subfamily B member 11	7	0.18	56/143	2
9093	DNAJA3	Isoform 2 of DnaJ homolog subfamily A member 3, mitochondrial	4	0.18	43/143	2
4942	OAT	Ornithine aminotransferase, mitochondrial	3	0.18	36/143	2
4174	MCM5	DNA replication licensing factor MCM5	10	0.18	71/143	2
54828	BCAS3	Isoform 1 of Breast carcinoma-amplified sequence 3	1	0.18	3/143	1
10157	AASS	Alpha-aminoadipic semialdehyde synthase, mitochondrial	1	0.18	3/143	1
6500	SKP1	S-phase kinase-associated protein 1	1	0.18	59/143	2
37	ACADVL	Isoform 2 of Very long-chain specific acyl-CoA dehydrogenase, mitochondrial	1	0.18	3/143	1
27445	PCLO	Isoform 2 of Protein piccolo	1	0.18	3/143	1
23770	FKBP8	Isoform 2 of Peptidyl-prolyl cis-trans isomerase FKBP8	3	0.18	36/143	2
57038	RARS2	Probable arginyl-tRNA synthetase, mitochondrial	1	0.18	3/143	1
57523	NYNRIN	Protein NYNRIN	1	0.18	3/143	1
60626	RIC8A	Isoform 3 of Synembryn-A	1	0.18	3/143	1
593	BCKDHA	2-oxoisovalerate dehydrogenase subunit alpha, mitochondrial	2	0.18	30/143	2
408050	NOMO3	Nodal modulator 3	1	0.18	3/143	1
2581	GALC	Isoform 4 of Galactocerebrosidase	1	0.18	21/143	2
54947	LPCAT2	Lysophosphatidylcholine acyltransferase 2	1	0.18	3/143	1
8888	MCM3AP	80 kDa MCM3-associated protein	1	0.18	3/143	1
84869	CBR4	Isoform 2 of Carbonyl reductase family member 4	1	0.18	3/143	1
55920	RCC2	Protein RCC2	10	0.17	71/143	2
4131	MAP1B	Microtubule-associated protein 1B	3	0.17	39/143	2
3304	HSPA1B	Heat shock 70 kDa protein 1A/1B	39	0.17	143/143	2
3312	HSPA8	Heat shock cognate 71 kDa protein	42	0.17	143/143	2
2956	MSH6	DNA mismatch repair protein Msh6	10	0.17	69/143	2
51441	YTHDF2	Isoform 2 of YTH domain family protein 2	3	0.17	38/143	2
6950	TCP1	T-complex protein 1 subunit alpha	7	0.17	101/143	2
23165	NUP205	Nuclear pore complex protein Nup205	1	0.17	23/143	2
3329	HSPD1	60 kDa heat shock protein, mitochondrial	21	0.17	118/143	2
10576	CCT2	T-complex protein 1 subunit beta	4	0.17	109/143	2
1314	COPA	Isoform 2 of Coatomer subunit alpha	5	0.17	51/143	2
219	ALDH1B1	Aldehyde dehydrogenase X, mitochondrial	6	0.17	60/143	2
3376	IARS	Isoleucyl-tRNA synthetase, cytoplasmic	4	0.17	46/143	2
3295	HSD17B4	Peroxisomal multifunctional enzyme type 2	1	0.17	22/143	2
9588	PRDX6	Peroxiredoxin-6	2	0.17	32/143	2
9276	COPB2	Coatomer subunit beta'	1	0.17	23/143	2
10558	SPTLC1	Serine palmitoyltransferase 1	1	0.17	22/143	2
2058	EPRS	Bifunctional aminoacyl-tRNA synthetase	6	0.16	59/143	2
476	ATP1A1	Sodium/potassium-transporting ATPase subunit alpha-1	11	0.16	80/143	2
506	ATP5B	ATP synthase subunit beta, mitochondrial	10	0.16	77/143	2
6184	RPN1	Dolichyl-diphosphooligosaccharide--protein glycosyltransferase subunit 1	4	0.16	48/143	2
7266	DNAJC7	DnaJ homolog subfamily C member 7	6	0.16	57/143	2
10598	AHSA1	Activator of 90 kDa heat shock protein ATPase homolog 1	6	0.16	57/143	2
70	ACTC1	Actin, alpha cardiac muscle 1	11	0.16	80/143	2
1781	DYNC1I2	Isoform 2B of Cytoplasmic dynein 1 intermediate chain 2	1	0.16	24/143	2
53918	PELO	Protein pelota homolog	1	0.16	24/143	2
4141	MARS	Methionyl-tRNA synthetase, cytoplasmic	4	0.16	49/143	2
1973	EIF4A1	Eukaryotic initiation factor 4A-I	4	0.16	84/143	2
224	ALDH3A2	Isoform 2 of Fatty aldehyde dehydrogenase	1	0.16	26/143	2
64225	ATL2	Isoform 2 of Atlastin-2	1	0.16	4/143	1
5378	PMS1	PMS1 protein homolog 1	1	0.16	4/143	1
1743	DLST	Dihydrolipoyllysine-residue succinyltransferase component of 2-oxoglutarate dehydrogenase complex, mitochondrial	2	0.16	33/143	2
4363	ABCC1	Isoform 2 of Multidrug resistance-associated protein 1	1	0.16	4/143	1
50717	DCAF8	DDB1- and CUL4-associated factor 8	1	0.16	4/143	1
5498	PPOX	Protoporphyrinogen oxidase	1	0.16	4/143	1
25917	THUMPD3	THUMP domain-containing protein 3	1	0.16	4/143	1
7297	TYK2	Non-receptor tyrosine-protein kinase TYK2	1	0.16	4/143	1
3996	LLGL1	Lethal(2) giant larvae protein homolog 1	1	0.16	24/143	2
5563	PRKAA2	5'-AMP-activated protein kinase catalytic subunit alpha-2	1	0.16	4/143	1
10952	SEC61B	Protein transport protein Sec61 subunit beta	1	0.16	4/143	1
6100	RP9	Retinitis pigmentosa 9 protein	1	0.16	4/143	1
5694	PSMB6	Proteasome subunit beta type-6	1	0.16	4/143	1
54938	SARS2	Seryl-tRNA synthetase, mitochondrial	2	0.16	33/143	2
144406	WDR66	Isoform 2 of WD repeat-containing protein 66	1	0.16	4/143	1
79178	THTPA	Thiamine-triphosphatase	1	0.16	4/143	1
56941	C3orf37	Uncharacterized protein	1	0.16	4/143	1
83642	SELO	Selenoprotein O	1	0.16	4/143	1
56243	KIAA1217	Isoform 2 of Sickle tail protein homolog	1	0.16	24/143	2
10565	ARFGEF1	Brefeldin A-inhibited guanine nucleotide-exchange protein 1	1	0.16	4/143	1
2730	GCLM	Glutamate--cysteine ligase regulatory subunit	1	0.16	4/143	1
100287932	TIMM23	Mitochondrial import inner membrane translocase subunit Tim23	1	0.16	24/143	2
3309	HSPA5	78 kDa glucose-regulated protein	30	0.15	143/143	2
10694	CCT8	T-complex protein 1 subunit theta	7	0.15	104/143	2
498	ATP5A1	ATP synthase subunit alpha, mitochondrial	22	0.15	118/143	2
5931	RBBP7	Histone-binding protein RBBP7	4	0.15	53/143	2
80349	WDR61	WD repeat-containing protein 61	2	0.15	37/143	2
6745	SSR1	Translocon-associated protein subunit alpha	1	0.15	26/143	2
682	BSG	Isoform 2 of Basigin	3	0.15	43/143	2
5160	PDHA1	Pyruvate dehydrogenase E1 component subunit alpha, somatic form, mitochondrial	4	0.15	50/143	2
9343	EFTUD2	116 kDa U5 small nuclear ribonucleoprotein component	2	0.15	70/143	2
10049	DNAJB6	Isoform B of DnaJ homolog subfamily B member 6	1	0.15	25/143	2
55746	NUP133	Nuclear pore complex protein Nup133	1	0.15	25/143	2
4522	MTHFD1	C-1-tetrahydrofolate synthase, cytoplasmic	12	0.14	92/143	2
10856	RUVBL2	RuvB-like 2	15	0.14	108/143	2
60	ACTB	Actin, cytoplasmic 1	14	0.14	130/143	2
8607	RUVBL1	RuvB-like 1	12	0.14	93/143	2
2194	FASN	Fatty acid synthase	19	0.14	114/143	2
10916	MAGED2	Isoform 2 of Melanoma-associated antigen D2	1	0.14	28/143	2
28976	ACAD9	Acyl-CoA dehydrogenase family member 9, mitochondrial	1	0.14	10/143	1
127018	LYPLAL1	Isoform 2 of Lysophospholipase-like protein 1	1	0.14	5/143	1
54084	TSPEAR	Isoform 2 of Protein TSPEAR	1	0.14	5/143	1
10714	POLD3	DNA polymerase delta subunit 3	1	0.14	5/143	1
7272	TTK	Dual specificity protein kinase TTK	1	0.14	5/143	1
10273	STUB1	E3 ubiquitin-protein ligase CHIP	3	0.14	48/143	2
10962	MLLT11	Protein AF1q	1	0.14	5/143	1
6123	RPL3L	60S ribosomal protein L3-like	1	0.14	27/143	2
2109	ETFB	Isoform 2 of Electron transfer flavoprotein subunit beta	1	0.14	5/143	1
4074	M6PR	Cation-dependent mannose-6-phosphate receptor	1	0.14	5/143	1
1355	COX15	Isoform 2 of Cytochrome c oxidase assembly protein COX15 homolog	1	0.14	5/143	1
2180	ACSL1	Isoform 2 of Long-chain-fatty-acid--CoA ligase 1	1	0.14	5/143	1
9997	SCO2	Protein SCO2 homolog, mitochondrial	1	0.14	5/143	1
5495	PPM1B	Isoform Beta-2 of Protein phosphatase 1B	1	0.14	5/143	1
114790	STK11IP	Serine/threonine-protein kinase 11-interacting protein	1	0.14	5/143	1
10915	TCERG1	Isoform 2 of Transcription elongation regulator 1	1	0.14	5/143	1
11188	NISCH	Isoform 2 of Nischarin	1	0.14	5/143	1
3326	HSP90AB1	Heat shock protein HSP 90-beta	19	0.13	130/143	2
391634	HSP90AB2P	Putative heat shock protein HSP 90-beta 2	6	0.13	70/143	2
63929	XPNPEP3	Isoform 2 of Probable Xaa-Pro aminopeptidase 3	1	0.13	6/143	1
92609	TIMM50	Isoform 2 of Mitochondrial import inner membrane translocase subunit TIM50	5	0.13	68/143	2
4172	MCM3	DNA replication licensing factor MCM3	9	0.13	85/143	2
293	SLC25A6	ADP/ATP translocase 3	11	0.13	96/143	2
5162	PDHB	Isoform 2 of Pyruvate dehydrogenase E1 component subunit beta, mitochondrial	5	0.13	65/143	2
8666	EIF3G	Eukaryotic translation initiation factor 3 subunit G	1	0.13	11/143	1
5094	PCBP2	Poly(rC)-binding protein 2	5	0.13	64/143	2
51602	NOP58	Nucleolar protein 58	4	0.13	59/143	2
6737	TRIM21	Isoform 2 of E3 ubiquitin-protein ligase TRIM21	2	0.13	42/143	2
64746	ACBD3	Golgi resident protein GCP60	1	0.13	29/143	2
51428	DDX41	Probable ATP-dependent RNA helicase DDX41	2	0.13	41/143	2
7284	TUFM	Elongation factor Tu, mitochondrial	14	0.13	113/143	2
5189	PEX1	Peroxisome biogenesis factor 1	1	0.13	6/143	1
51079	NDUFA13	NADH dehydrogenase [ubiquinone] 1 alpha subcomplex subunit 13	1	0.13	6/143	1
10075	HUWE1	Isoform 2 of E3 ubiquitin-protein ligase HUWE1	2	0.13	54/143	2
4430	MYO1B	Isoform 2 of Myosin-Ib	2	0.13	43/143	2
84274	COQ5	Isoform 2 of 2-methoxy-6-polyprenyl-1,4-benzoquinol methylase, mitochondrial	1	0.13	6/143	1
25902	MTHFD1L	Monofunctional C1-tetrahydrofolate synthase, mitochondrial	1	0.13	29/143	2
55701	ARHGEF40	Isoform 2 of Rho guanine nucleotide exchange factor 40	1	0.13	6/143	1
10797	MTHFD2	Bifunctional methylenetetrahydrofolate dehydrogenase/cyclohydrolase, mitochondrial	1	0.13	29/143	2
3320	HSP90AA1	Isoform 2 of Heat shock protein HSP 90-alpha	10	0.12	100/143	2
3305	HSPA1L	Heat shock 70 kDa protein 1-like	18	0.12	139/143	2
3313	HSPA9	Stress-70 protein, mitochondrial	22	0.12	143/143	2
9131	AIFM1	Isoform 3 of Apoptosis-inducing factor 1, mitochondrial	13	0.12	112/143	2
3421	IDH3G	Isocitrate dehydrogenase [NAD] subunit gamma, mitochondrial	1	0.12	7/143	1
871	SERPINH1	Serpin H1	6	0.12	76/143	2
11100	HNRNPUL1	Isoform 2 of Heterogeneous nuclear ribonucleoprotein U-like protein 1	21	0.12	143/143	2
5478	PPIA	Peptidyl-prolyl cis-trans isomerase A	6	0.12	77/143	2
10051	SMC4	Structural maintenance of chromosomes protein 4	2	0.12	45/143	2
509	ATP5C1	Isoform Heart of ATP synthase subunit gamma, mitochondrial	4	0.12	61/143	2
1915	EEF1A1	Elongation factor 1-alpha 1	14	0.12	142/143	2
7431	VIM	Vimentin	13	0.12	115/143	2
10857	PGRMC1	Membrane-associated progesterone receptor component 1	2	0.12	46/143	2
8209	C21orf33	Isoform Short of ES1 protein homolog, mitochondrial	1	0.12	7/143	1
5442	POLRMT	DNA-directed RNA polymerase, mitochondrial	3	0.12	53/143	2
23061	TBC1D9B	Isoform 2 of TBC1 domain family member 9B	1	0.12	20/143	1
1072	CFL1	Cofilin-1	2	0.12	46/143	2
4436	MSH2	DNA mismatch repair protein Msh2	2	0.12	46/143	2
23193	GANAB	Isoform 2 of Neutral alpha-glucosidase AB	1	0.12	33/143	2
3419	IDH3A	Isoform 2 of Isocitrate dehydrogenase [NAD] subunit alpha, mitochondrial	2	0.12	15/143	1
55748	CNDP2	Isoform 2 of Cytosolic non-specific dipeptidase	1	0.12	7/143	1
4173	MCM4	DNA replication licensing factor MCM4	1	0.12	44/143	2
55161	TMEM33	Transmembrane protein 33	1	0.12	31/143	2
83657	DYNLRB2	Dynein light chain roadblock-type 2	1	0.12	7/143	1
3420	IDH3B	Isocitrate dehydrogenase [NAD] subunit beta, mitochondrial	2	0.12	47/143	2
29925	GMPPB	Isoform 2 of Mannose-1-phosphate guanyltransferase beta	1	0.12	7/143	1
4651	MYO10	Myosin-X	1	0.12	7/143	1
124801	LSM12	Isoform 2 of Protein LSM12 homolog	1	0.12	31/143	2
6717	SRI	Sorcin	1	0.12	7/143	1
283373	ANKRD52	Serine/threonine-protein phosphatase 6 regulatory ankyrin repeat subunit C	1	0.12	7/143	1
9043	SPAG9	Isoform 2 of C-Jun-amino-terminal kinase-interacting protein 4	1	0.11	8/143	1
7453	WARS	Isoform 2 of Tryptophanyl-tRNA synthetase, cytoplasmic	1	0.11	8/143	1
1738	DLD	Dihydrolipoyl dehydrogenase, mitochondrial	3	0.11	59/143	2
3959	LGALS3BP	Galectin-3-binding protein	14	0.11	135/143	2
5202	PFDN2	Prefoldin subunit 2	1	0.11	34/143	2
3030	HADHA	Trifunctional enzyme subunit alpha, mitochondrial	2	0.11	49/143	2
8803	SUCLA2	Isoform 2 of Succinyl-CoA ligase [ADP-forming] subunit beta, mitochondrial	1	0.11	9/143	1
10342	TFG	Protein TFG	16	0.11	143/143	2
54499	TMCO1	Isoform 2 of Transmembrane and coiled-coil domain-containing protein 1	1	0.11	8/143	1
8536	CAMK1	Calcium/calmodulin-dependent protein kinase type 1	1	0.11	8/143	1
116984	ARAP2	Arf-GAP with Rho-GAP domain, ANK repeat and PH domain-containing protein 2	1	0.11	8/143	1
5955	RCN2	Reticulocalbin-2	2	0.11	51/143	2
23435	TARDBP	Isoform 2 of TAR DNA-binding protein 43	3	0.11	60/143	2
51429	SNX9	Sorting nexin-9	1	0.11	36/143	2
6723	SRM	Spermidine synthase	1	0.11	8/143	1
84833	USMG5	Up-regulated during skeletal muscle growth protein 5	1	0.11	8/143	1
1457	CSNK2A1	Casein kinase II subunit alpha	2	0.11	37/143	1
23066	CAND2	Isoform 2 of Cullin-associated NEDD8-dissociated protein 2	1	0.11	9/143	1
654483	BOLA2B	Isoform 2 of BolA-like protein 2	2	0.11	47/143	2
132001	C3orf31	MMP37-like protein, mitochondrial	1	0.11	8/143	1
5691	PSMB3	Proteasome subunit beta type-3	1	0.11	9/143	1
1808	DPYSL2	Dihydropyrimidinase-related protein 2	1	0.11	9/143	1
25796	PGLS	6-phosphogluconolactonase	1	0.11	9/143	1
4763	NF1	Isoform 1 of Neurofibromin	1	0.11	9/143	1
7024	TFCP2	Isoform 2 of Alpha-globin transcription factor CP2	1	0.11	9/143	1
50628	GEMIN4	Component of gems 4	1	0.11	9/143	1
118881	COMTD1	Catechol O-methyltransferase domain-containing protein 1	1	0.11	9/143	1
54982	CLN6	Ceroid-lipofuscinosis neuronal protein 6	1	0.11	8/143	1
150472	CBWD2	COBW domain-containing protein 2	1	0.11	8/143	1
8890	EIF2B4	Isoform 2 of Translation initiation factor eIF-2B subunit delta	1	0.11	9/143	1
79670	ZCCHC6	Isoform 2 of Terminal uridylyltransferase 7	1	0.10	10/143	1
10494	STK25	Serine/threonine-protein kinase 25	1	0.10	10/143	1
1615	DARS	Aspartyl-tRNA synthetase, cytoplasmic	2	0.10	55/143	2
54431	DNAJC10	DnaJ homolog subfamily C member 10	14	0.10	137/143	2
4691	NCL	Nucleolin	14	0.10	141/143	2
7203	CCT3	T-complex protein 1 subunit gamma	2	0.10	92/143	2
103	ADAR	Isoform 4 of Double-stranded RNA-specific adenosine deaminase	2	0.10	55/143	2
10971	YWHAQ	14-3-3 protein theta	3	0.10	88/143	2
6232	RPS27	40S ribosomal protein S27	5	0.10	86/143	2
5707	PSMD1	Isoform 2 of 26S proteasome non-ATPase regulatory subunit 1	1	0.10	30/143	1
1642	DDB1	DNA damage-binding protein 1	6	0.10	96/143	2
3301	DNAJA1	DnaJ homolog subfamily A member 1	8	0.10	109/143	2
4670	HNRNPM	Isoform 2 of Heterogeneous nuclear ribonucleoprotein M	12	0.10	130/143	2
26227	PHGDH	D-3-phosphoglycerate dehydrogenase	5	0.10	87/143	2
1466	CSRP2	Cysteine and glycine-rich protein 2	1	0.10	39/143	2
6421	SFPQ	Splicing factor, proline- and glutamine-rich	3	0.10	64/143	2
1656	DDX6	Probable ATP-dependent RNA helicase DDX6	2	0.10	71/143	2
6169	RPL38	60S ribosomal protein L38	9	0.10	116/143	2
91607	SLFN11	Schlafen family member 11	1	0.10	11/143	1
5520	PPP2R2A	Serine/threonine-protein phosphatase 2A 55 kDa regulatory subunit B alpha isoform	3	0.10	69/143	2
64216	TFB2M	Dimethyladenosine transferase 2, mitochondrial	1	0.10	10/143	1
5903	RANBP2	E3 SUMO-protein ligase RanBP2	2	0.10	55/143	2
54676	GTPBP2	Isoform 2 of GTP-binding protein 2	1	0.10	11/143	1
1155	TBCB	Tubulin-folding cofactor B	1	0.10	10/143	1
81855	SFXN3	Sideroflexin-3	1	0.10	10/143	1
3501	IGHG2	Ig gamma-2 chain C region	1	0.10	11/143	1
23464	GCAT	2-amino-3-ketobutyrate coenzyme A ligase, mitochondrial	1	0.10	10/143	1
5831	PYCR1	Pyrroline-5-carboxylate reductase 1, mitochondrial	1	0.10	10/143	1
65263	PYCRL	Pyrroline-5-carboxylate reductase 3	1	0.10	11/143	1
56704	JPH1	Junctophilin-1	1	0.10	11/143	1
7923	HSD17B8	Estradiol 17-beta-dehydrogenase 8	1	0.10	10/143	1
79944	L2HGDH	Isoform 2 of L-2-hydroxyglutarate dehydrogenase, mitochondrial	1	0.10	10/143	1
23513	SCRIB	Isoform 3 of Protein scribble homolog	1	0.10	22/143	1
832	CAPZB	Isoform 2 of F-actin-capping protein subunit beta	1	0.10	39/143	2
4719	NDUFS1	NADH-ubiquinone oxidoreductase 75 kDa subunit, mitochondrial	1	0.10	11/143	1
2521	FUS	Isoform Short of RNA-binding protein FUS	12	0.09	143/143	2
11171	STRAP	Serine-threonine kinase receptor-associated protein	5	0.09	90/143	2
51434	ANAPC7	Isoform 2 of Anaphase-promoting complex subunit 7	1	0.09	13/143	1
1937	EEF1G	Elongation factor 1-gamma	5	0.09	99/143	2
3609	ILF3	Isoform 2 of Interleukin enhancer-binding factor 3	9	0.09	134/143	2
292	SLC25A5	ADP/ATP translocase 2	9	0.09	121/143	2
54888	NSUN2	tRNA (cytosine(34)-C(5))-methyltransferase	3	0.09	70/143	2
6566	SLC16A1	Monocarboxylate transporter 1	1	0.09	41/143	2
9532	BAG2	BAG family molecular chaperone regulator 2	3	0.09	74/143	2
6510	SLC1A5	Neutral amino acid transporter B(0)	2	0.09	27/143	1
5111	PCNA	Proliferating cell nuclear antigen	6	0.09	101/143	2
10212	DDX39A	ATP-dependent RNA helicase DDX39A	4	0.09	83/143	2
9524	TECR	Trans-2,3-enoyl-CoA reductase	2	0.09	62/143	2
3190	HNRNPK	Isoform 2 of Heterogeneous nuclear ribonucleoprotein K	11	0.09	143/143	2
55705	IPO9	Importin-9	1	0.09	12/143	1
3945	LDHB	L-lactate dehydrogenase B chain	2	0.09	59/143	2
2547	XRCC6	X-ray repair cross-complementing protein 6	3	0.09	74/143	2
3849	KRT2	Keratin, type II cytoskeletal 2 epidermal	8	0.09	126/143	2
10992	SF3B2	Splicing factor 3B subunit 2	1	0.09	52/143	2
2597	GAPDH	Glyceraldehyde-3-phosphate dehydrogenase	8	0.09	114/143	2
25797	QPCT	Isoform 2 of Glutaminyl-peptide cyclotransferase	3	0.09	76/143	2
10575	CCT4	T-complex protein 1 subunit delta	3	0.09	114/143	2
5687	PSMA6	Proteasome subunit alpha type-6	1	0.09	14/143	1
5606	MAP2K3	Isoform 1 of Dual specificity mitogen-activated protein kinase kinase 3	1	0.09	12/143	1
6772	STAT1	Isoform Beta of Signal transducer and activator of transcription 1-alpha/beta	1	0.09	12/143	1
1785	DNM2	Isoform 2 of Dynamin-2	1	0.09	14/143	1
908	CCT6A	T-complex protein 1 subunit zeta	1	0.09	93/143	2
8260	NAA10	N-alpha-acetyltransferase 10, NatA catalytic subunit	1	0.09	12/143	1
26608	TBL2	Transducin beta-like protein 2	1	0.09	42/143	2
5595	MAPK3	Mitogen-activated protein kinase 3	1	0.09	14/143	1
55229	PANK4	Pantothenate kinase 4	1	0.09	12/143	1
2885	GRB2	Growth factor receptor-bound protein 2	1	0.09	47/143	2
1488	CTBP2	Isoform 2 of C-terminal-binding protein 2	1	0.09	12/143	1
2235	FECH	Isoform 2 of Ferrochelatase, mitochondrial	1	0.09	17/143	1
5106	PCK2	Isoform 2 of Phosphoenolpyruvate carboxykinase [GTP], mitochondrial	1	0.09	13/143	1
152518	NFXL1	Isoform 2 of NF-X1-type zinc finger protein NFXL1	1	0.09	14/143	1
10970	CKAP4	Cytoskeleton-associated protein 4	1	0.09	41/143	2
57505	AARS2	Alanyl-tRNA synthetase, mitochondrial	1	0.09	12/143	1
23318	ZCCHC11	Isoform 2 of Terminal uridylyltransferase 4	1	0.09	14/143	1
8802	SUCLG1	Succinyl-CoA ligase [GDP-forming] subunit alpha, mitochondrial	1	0.09	14/143	1
9554	SEC22B	Vesicle-trafficking protein SEC22b	1	0.09	13/143	1
10142	AKAP9	Isoform 2 of A-kinase anchor protein 9	1	0.09	14/143	1
7307	U2AF1	Splicing factor U2AF 35 kDa subunit	2	0.09	61/143	2
6124	RPL4	60S ribosomal protein L4	8	0.08	142/143	2
10449	ACAA2	3-ketoacyl-CoA thiolase, mitochondrial	1	0.08	18/143	1
4869	NPM1	Isoform 2 of Nucleophosmin	8	0.08	140/143	2
1660	DHX9	ATP-dependent RNA helicase A	8	0.08	142/143	2
9416	DDX23	Probable ATP-dependent RNA helicase DDX23	1	0.08	25/143	1
2108	ETFA	Electron transfer flavoprotein subunit alpha, mitochondrial	1	0.08	16/143	1
5052	PRDX1	Peroxiredoxin-1	9	0.08	137/143	2
3858	KRT10	Keratin, type I cytoskeletal 10	8	0.08	132/143	2
60412	EXOC4	Exocyst complex component 4	1	0.08	15/143	1
8452	CUL3	Isoform 2 of Cullin-3	1	0.08	62/143	2
9055	PRC1	Isoform 2 of Protein regulator of cytokinesis 1	1	0.08	16/143	1
1503	CTPS	CTP synthase 1	4	0.08	99/143	2
2923	PDIA3	Protein disulfide-isomerase A3	1	0.08	15/143	1
5315	PKM2	Isoform M1 of Pyruvate kinase isozymes M1/M2	5	0.08	114/143	2
3028	HSD17B10	Isoform 2 of 3-hydroxyacyl-CoA dehydrogenase type-2	2	0.08	70/143	2
5093	PCBP1	Poly(rC)-binding protein 1	4	0.08	95/143	2
10238	DCAF7	DDB1- and CUL4-associated factor 7	1	0.08	50/143	2
1213	CLTC	Isoform 2 of Clathrin heavy chain 1	5	0.08	126/143	2
3187	HNRNPH1	Heterogeneous nuclear ribonucleoprotein H	9	0.08	142/143	2
29789	OLA1	Isoform 3 of Obg-like ATPase 1	1	0.08	50/143	2
10657	KHDRBS1	Isoform 2 of KH domain-containing, RNA-binding, signal transduction-associated protein 1	3	0.08	82/143	2
10972	TMED10	Transmembrane emp24 domain-containing protein 10	1	0.08	16/143	1
1984	EIF5A	Isoform 2 of Eukaryotic translation initiation factor 5A-1	3	0.08	86/143	2
131474	CHCHD4	Isoform 2 of Mitochondrial intermembrane space import and assembly protein 40	1	0.08	15/143	1
3181	HNRNPA2B1	Isoform A2 of Heterogeneous nuclear ribonucleoproteins A2/B1	8	0.08	143/143	2
9551	ATP5J2	Isoform 2 of ATP synthase subunit f, mitochondrial	1	0.08	16/143	1
6189	RPS3A	40S ribosomal protein S3a	6	0.08	123/143	2
5431	POLR2B	DNA-directed RNA polymerase II subunit RPB2	2	0.08	64/143	2
6625	SNRNP70	U1 small nuclear ribonucleoprotein 70 kDa	8	0.08	141/143	2
10994	ILVBL	Acetolactate synthase-like protein	1	0.08	16/143	1
54504	CPVL	Probable serine carboxypeptidase CPVL	1	0.08	15/143	1
5269	SERPINB6	Serpin B6	1	0.08	18/143	1
7520	XRCC5	X-ray repair cross-complementing protein 5	2	0.08	71/143	2
6472	SHMT2	Serine hydroxymethyltransferase, mitochondrial	1	0.08	53/143	1
55183	RIF1	Isoform 2 of Telomere-associated protein RIF1	1	0.08	18/143	1
55915	LANCL2	LanC-like protein 2	1	0.08	16/143	1
6949	TCOF1	Isoform 2 of Treacle protein	1	0.08	48/143	2
223	ALDH9A1	4-trimethylaminobutyraldehyde dehydrogenase	1	0.08	17/143	1
5537	PPP6C	Isoform 2 of Serine/threonine-protein phosphatase 6 catalytic subunit	1	0.08	18/143	1
5634	PRPS2	Isoform 2 of Ribose-phosphate pyrophosphokinase 2	1	0.08	49/143	2
396	ARHGDIA	Rho GDP-dissociation inhibitor 1	1	0.08	15/143	1
57674	RNF213	RING finger protein 213	1	0.08	15/143	1
55339	WDR33	WD repeat-containing protein 33	1	0.08	17/143	1
84306	PDCD2L	Programmed cell death protein 2-like	1	0.08	16/143	1
5424	POLD1	DNA polymerase delta catalytic subunit	1	0.08	15/143	1
9584	RBM39	Isoform 2 of RNA-binding protein 39	3	0.08	81/143	2
56926	NCLN	Isoform 2 of Nicalin	1	0.08	18/143	1
5825	ABCD3	Isoform 2 of ATP-binding cassette sub-family D member 3	1	0.08	18/143	1
10908	PNPLA6	Isoform 2 of Neuropathy target esterase	1	0.08	16/143	1
3098	HK1	Isoform 2 of Hexokinase-1	1	0.08	17/143	1
10421	CD2BP2	CD2 antigen cytoplasmic tail-binding protein 2	1	0.08	20/143	1
10802	SEC24A	Protein transport protein Sec24A	1	0.08	16/143	1
550	AUP1	Isoform Short of Ancient ubiquitous protein 1	1	0.08	17/143	1
55795	PCID2	Isoform 2 of PCI domain-containing protein 2	1	0.08	16/143	1
11034	DSTN	Destrin	1	0.08	15/143	1
81892	C14orf156	SRA stem-loop-interacting RNA-binding protein, mitochondrial	1	0.07	21/143	1
8148	TAF15	Isoform Short of TATA-binding protein-associated factor 2N	6	0.07	134/143	2
6187	RPS2	40S ribosomal protein S2	6	0.07	137/143	2
6188	RPS3	40S ribosomal protein S3	7	0.07	143/143	2
24148	PRPF6	Pre-mRNA-processing factor 6	1	0.07	35/143	1
10527	IPO7	Importin-7	1	0.07	22/143	1
6122	RPL3	60S ribosomal protein L3	7	0.07	139/143	2
1654	DDX3X	ATP-dependent RNA helicase DDX3X	6	0.07	143/143	2
1655	DDX5	Probable ATP-dependent RNA helicase DDX5	7	0.07	140/143	2
10521	DDX17	Isoform 2 of Probable ATP-dependent RNA helicase DDX17	7	0.07	139/143	2
1938	EEF2	Elongation factor 2	6	0.07	135/143	2
10549	PRDX4	Peroxiredoxin-4	3	0.07	90/143	2
10399	GNB2L1	Guanine nucleotide-binding protein subunit beta-2-like 1	2	0.07	76/143	2
9188	DDX21	Isoform 2 of Nucleolar RNA helicase 2	6	0.07	131/143	2
26986	PABPC1	Isoform 2 of Polyadenylate-binding protein 1	6	0.07	142/143	2
10514	MYBBP1A	Isoform 2 of Myb-binding protein 1A	2	0.07	76/143	2
10294	DNAJA2	DnaJ homolog subfamily A member 2	2	0.07	79/143	2
3192	HNRNPU	Isoform Short of Heterogeneous nuclear ribonucleoprotein U	6	0.07	142/143	2
51493	C22orf28	tRNA-splicing ligase RtcB homolog	6	0.07	139/143	2
10483	SEC23B	Protein transport protein Sec23B	1	0.07	53/143	2
3185	HNRNPF	Heterogeneous nuclear ribonucleoprotein F	6	0.07	142/143	2
3188	HNRNPH2	Heterogeneous nuclear ribonucleoprotein H2	5	0.07	122/143	2
6605	SMARCE1	Isoform 2 of SWI/SNF-related matrix-associated actin-dependent regulator of chromatin subfamily E member 1	1	0.07	51/143	2
3178	HNRNPA1	Isoform A1-A of Heterogeneous nuclear ribonucleoprotein A1	6	0.07	143/143	2
6175	RPLP0	60S acidic ribosomal protein P0	6	0.07	142/143	2
4698	NDUFA5	NADH dehydrogenase [ubiquinone] 1 alpha subcomplex subunit 5	1	0.07	19/143	1
10498	CARM1	Isoform 1 of Histone-arginine methyltransferase CARM1	2	0.07	73/143	2
6130	RPL7A	60S ribosomal protein L7a	6	0.07	140/143	2
3848	KRT1	Keratin, type II cytoskeletal 1	6	0.07	138/143	2
2091	FBL	rRNA 2'-O-methyltransferase fibrillarin	2	0.07	78/143	2
6730	SRP68	Isoform 2 of Signal recognition particle 68 kDa protein	1	0.07	23/143	1
444	ASPH	Isoform Junctate of Aspartyl/asparaginyl beta-hydroxylase	1	0.07	21/143	1
23028	KDM1A	Isoform 2 of Lysine-specific histone demethylase 1A	1	0.07	22/143	1
5110	PCMT1	Isoform 2 of Protein-L-isoaspartate(D-aspartate) O-methyltransferase	2	0.07	74/143	2
10808	HSPH1	Isoform Beta of Heat shock protein 105 kDa	3	0.07	99/143	2
10432	RBM14	RNA-binding protein 14	5	0.07	115/143	2
6747	SSR3	Translocon-associated protein subunit gamma	1	0.07	22/143	1
5917	RARS	Isoform Monomeric of Arginyl-tRNA synthetase, cytoplasmic	1	0.07	56/143	2
5930	RBBP6	Isoform 2 of E3 ubiquitin-protein ligase RBBP6	1	0.07	21/143	1
1665	DHX15	Putative pre-mRNA-splicing factor ATP-dependent RNA helicase DHX15	7	0.07	137/143	2
1453	CSNK1D	Isoform 2 of Casein kinase I isoform delta	1	0.07	19/143	1
3251	HPRT1	Hypoxanthine-guanine phosphoribosyltransferase	1	0.07	23/143	1
6168	RPL37A	60S ribosomal protein L37a	1	0.07	90/143	2
9349	RPL23	60S ribosomal protein L23	6	0.07	130/143	2
58155	PTBP2	Isoform 2 of Polypyrimidine tract-binding protein 2	1	0.07	22/143	1
9184	BUB3	Isoform 2 of Mitotic checkpoint protein BUB3	1	0.07	52/143	2
8335	HIST1H2AB	Histone H2A type 1-B/E	2	0.07	77/143	2
2618	GART	Trifunctional purine biosynthetic protein adenosine-3	1	0.07	57/143	2
2222	FDFT1	Squalene synthase	1	0.07	19/143	1
6311	ATXN2	Isoform 2 of Ataxin-2	1	0.07	22/143	1
22894	DIS3	Isoform 2 of Exosome complex exonuclease RRP44	1	0.07	27/143	1
23279	NUP160	Isoform 3 of Nuclear pore complex protein Nup160	1	0.07	19/143	1
9410	SNRNP40	U5 small nuclear ribonucleoprotein 40 kDa protein	1	0.07	28/143	1
10419	PRMT5	Protein arginine N-methyltransferase 5	1	0.07	52/143	2
4905	NSF	Vesicle-fusing ATPase	1	0.07	20/143	1
9669	EIF5B	Eukaryotic translation initiation factor 5B	1	0.07	25/143	1
6897	TARS	Threonyl-tRNA synthetase, cytoplasmic	1	0.07	19/143	1
80086	TUBA4B	Putative tubulin-like protein alpha-4B	2	0.07	82/143	2
1650	DDOST	Dolichyl-diphosphooligosaccharide--protein glycosyltransferase 48 kDa subunit	1	0.07	21/143	1
6748	SSR4	Translocon-associated protein subunit delta	2	0.07	76/143	2
57669	EPB41L5	Isoform 2 of Band 4.1-like protein 5	1	0.07	19/143	1
29097	CNIH4	Protein cornichon homolog 4	1	0.07	20/143	1
2130	EWSR1	RNA-binding protein EWS	4	0.06	138/143	2
3980	LIG3	Isoform Beta of DNA ligase 3	1	0.06	32/143	1
6208	RPS14	40S ribosomal protein S14	4	0.06	132/143	2
30968	STOML2	Stomatin-like protein 2	1	0.06	27/143	1
29927	SEC61A1	Isoform 3 of Protein transport protein Sec61 subunit alpha isoform 1	1	0.06	25/143	1
3008	HIST1H1E	Histone H1.4	4	0.06	132/143	2
5688	PSMA7	Isoform 2 of Proteasome subunit alpha type-7	1	0.06	31/143	1
8971	H1FX	Histone H1x	2	0.06	85/143	2
5351	PLOD1	Procollagen-lysine,2-oxoglutarate 5-dioxygenase 1	4	0.06	130/143	2
7001	PRDX2	Peroxiredoxin-2	2	0.06	88/143	2
4976	OPA1	Isoform 2 of Dynamin-like 120 kDa protein, mitochondrial	1	0.06	24/143	1
6194	RPS6	40S ribosomal protein S6	4	0.06	124/143	2
10155	TRIM28	Transcription intermediary factor 1-beta	3	0.06	104/143	2
8761	PABPC4	Isoform 2 of Polyadenylate-binding protein 4	4	0.06	128/143	2
26135	SERBP1	Isoform 3 of Plasminogen activator inhibitor 1 RNA-binding protein	2	0.06	94/143	2
7314	UBB	Polyubiquitin-B	3	0.06	135/143	2
6626	SNRPA	U1 small nuclear ribonucleoprotein A	3	0.06	110/143	2
5198	PFAS	Phosphoribosylformylglycinamidine synthase	1	0.06	24/143	1
6134	RPL10	60S ribosomal protein L10	4	0.06	120/143	2
6727	SRP14	Signal recognition particle 14 kDa protein	1	0.06	65/143	2
4841	NONO	Non-POU domain-containing octamer-binding protein	3	0.06	104/143	2
6139	RPL17	60S ribosomal protein L17	4	0.06	121/143	2
10130	PDIA6	Isoform 2 of Protein disulfide-isomerase A6	2	0.06	97/143	2
7072	TIA1	Isoform Short of Nucleolysin TIA-1 isoform p40	3	0.06	118/143	2
6144	RPL21	60S ribosomal protein L21	4	0.06	135/143	2
6210	RPS15A	40S ribosomal protein S15a	4	0.06	132/143	2
10484	SEC23A	Protein transport protein Sec23A	3	0.06	113/143	2
10935	PRDX3	Thioredoxin-dependent peroxide reductase, mitochondrial	2	0.06	90/143	2
6222	RPS18	40S ribosomal protein S18	4	0.06	134/143	2
6203	RPS9	40S ribosomal protein S9	4	0.06	123/143	2
6390	SDHB	Succinate dehydrogenase [ubiquinone] iron-sulfur subunit, mitochondrial	1	0.06	67/143	2
3608	ILF2	Interleukin enhancer-binding factor 2	4	0.06	137/143	2
51202	DDX47	Probable ATP-dependent RNA helicase DDX47	1	0.06	30/143	1
4627	MYH9	Myosin-9	2	0.06	49/143	1
6202	RPS8	40S ribosomal protein S8	4	0.06	135/143	2
6182	MRPL12	39S ribosomal protein L12, mitochondrial	1	0.06	67/143	2
55898	UNC45A	Isoform 2 of Protein unc-45 homolog A	1	0.06	33/143	1
1266	CNN3	Calponin-3	1	0.06	25/143	1
8518	IKBKAP	Elongator complex protein 1	1	0.06	30/143	1
26073	POLDIP2	Polymerase delta-interacting protein 2	2	0.06	53/143	1
2319	FLOT2	Flotillin-2	1	0.06	26/143	1
10314	LANCL1	LanC-like protein 1	1	0.06	24/143	1
25814	ATXN10	Ataxin-10	1	0.06	27/143	1
2317	FLNB	Isoform 2 of Filamin-B	1	0.06	42/143	1
5832	ALDH18A1	Isoform Short of Delta-1-pyrroline-5-carboxylate synthase	2	0.06	65/143	1
3799	KIF5B	Kinesin-1 heavy chain	1	0.06	32/143	1
1452	CSNK1A1	Isoform 2 of Casein kinase I isoform alpha	1	0.06	27/143	1
6154	RPL26	60S ribosomal protein L26	2	0.06	85/143	2
5686	PSMA5	Proteasome subunit alpha type-5	1	0.06	28/143	1
140465	MYL6B	Myosin light chain 6B	1	0.06	30/143	1
9520	NPEPPS	Puromycin-sensitive aminopeptidase	1	0.06	25/143	1
23071	ERP44	Endoplasmic reticulum resident protein 44	1	0.06	29/143	1
9782	MATR3	Matrin-3	2	0.06	96/143	2
1639	DCTN1	Isoform p135 of Dynactin subunit 1	1	0.06	28/143	1
5245	PHB	Prohibitin	1	0.06	27/143	1
64087	MCCC2	Isoform 2 of Methylcrotonoyl-CoA carboxylase beta chain, mitochondrial	1	0.06	65/143	2
11218	DDX20	Probable ATP-dependent RNA helicase DDX20	1	0.06	31/143	1
10211	FLOT1	Flotillin-1	1	0.06	31/143	1
830	CAPZA2	F-actin-capping protein subunit alpha-2	1	0.06	26/143	1
10523	CHERP	Calcium homeostasis endoplasmic reticulum protein	1	0.06	29/143	1
79169	C1orf35	Isoform 4 of Multiple myeloma tumor-associated protein 2	1	0.06	30/143	1
54927	CHCHD3	Coiled-coil-helix-coiled-coil-helix domain-containing protein 3, mitochondrial	1	0.06	24/143	1
6181	RPLP2	60S acidic ribosomal protein P2	4	0.05	143/143	2
6176	RPLP1	60S acidic ribosomal protein P1	2	0.05	119/143	2
708	C1QBP	Complement component 1 Q subcomponent-binding protein, mitochondrial	4	0.05	139/143	2
142	PARP1	Poly [ADP-ribose] polymerase 1	1	0.05	50/143	1
1653	DDX1	ATP-dependent RNA helicase DDX1	3	0.05	138/143	2
6141	RPL18	60S ribosomal protein L18	4	0.05	141/143	2
3182	HNRNPAB	Isoform 2 of Heterogeneous nuclear ribonucleoprotein A/B	4	0.05	143/143	2
6125	RPL5	60S ribosomal protein L5	4	0.05	140/143	2
6217	RPS16	40S ribosomal protein S16	4	0.05	141/143	2
22948	CCT5	T-complex protein 1 subunit epsilon	1	0.05	104/143	1
7295	TXN	Thioredoxin	2	0.05	116/143	2
3308	HSPA4	Heat shock 70 kDa protein 4	2	0.05	116/143	2
6132	RPL8	60S ribosomal protein L8	3	0.05	128/143	2
23	ABCF1	Isoform 2 of ATP-binding cassette sub-family F member 1	1	0.05	40/143	1
10642	IGF2BP1	Insulin-like growth factor 2 mRNA-binding protein 1	3	0.05	128/143	2
6389	SDHA	Succinate dehydrogenase [ubiquinone] flavoprotein subunit, mitochondrial	2	0.05	114/143	2
6143	RPL19	60S ribosomal protein L19	2	0.05	110/143	2
3856	KRT8	Keratin, type II cytoskeletal 8	2	0.05	102/143	2
7531	YWHAE	14-3-3 protein epsilon	1	0.05	96/143	1
6230	RPS25	40S ribosomal protein S25	3	0.05	130/143	2
10540	DCTN2	Isoform 2 of Dynactin subunit 2	1	0.05	39/143	1
84263	HSDL2	Isoform 2 of Hydroxysteroid dehydrogenase-like protein 2	1	0.05	43/143	1
5982	RFC2	Isoform 2 of Replication factor C subunit 2	1	0.05	37/143	1
8826	IQGAP1	Ras GTPase-activating-like protein IQGAP1	1	0.05	37/143	1
8570	KHSRP	Isoform 2 of Far upstream element-binding protein 2	3	0.05	124/143	2
3191	HNRNPL	Heterogeneous nuclear ribonucleoprotein L	3	0.05	130/143	2
6632	SNRPD1	Small nuclear ribonucleoprotein Sm D1	3	0.05	140/143	2
6155	RPL27	60S ribosomal protein L27	3	0.05	127/143	2
11224	RPL35	60S ribosomal protein L35	2	0.05	109/143	2
5496	PPM1G	Protein phosphatase 1G	1	0.05	42/143	1
10574	CCT7	T-complex protein 1 subunit eta	1	0.05	83/143	1
23405	DICER1	Endoribonuclease Dicer	1	0.05	38/143	1
5217	PFN2	Isoform IIb of Profilin-2	1	0.05	44/143	1
1315	COPB1	Coatomer subunit beta	1	0.05	39/143	1
6137	RPL13	60S ribosomal protein L13	3	0.05	131/143	2
51520	LARS	Leucyl-tRNA synthetase, cytoplasmic	1	0.05	39/143	1
4646	MYO6	Uncharacterized protein	1	0.05	43/143	1
539	ATP5O	ATP synthase subunit O, mitochondrial	1	0.05	35/143	1
6158	RPL28	60S ribosomal protein L28	2	0.05	84/143	1
5393	EXOSC9	Isoform 2 of Exosome complex component RRP45	1	0.05	37/143	1
26517	TIMM13	Mitochondrial import inner membrane translocase subunit Tim13	1	0.05	40/143	1
3032	HADHB	Trifunctional enzyme subunit beta, mitochondrial	1	0.05	36/143	1
5985	RFC5	Replication factor C subunit 5	1	0.05	44/143	1
10131	TRAP1	Heat shock protein 75 kDa, mitochondrial	2	0.05	119/143	2
3189	HNRNPH3	Isoform 2 of Heterogeneous nuclear ribonucleoprotein H3	4	0.05	143/143	2
6426	SRSF1	Isoform ASF-2 of Serine/arginine-rich splicing factor 1	2	0.05	110/143	2
4641	MYO1C	Isoform 2 of Myosin-Ic	1	0.05	43/143	1
25873	RPL36	60S ribosomal protein L36	2	0.05	117/143	2
29896	TRA2A	Isoform Short of Transformer-2 protein homolog alpha	1	0.05	45/143	1
821	CANX	Calnexin	1	0.05	45/143	1
1968	EIF2S3	Eukaryotic translation initiation factor 2 subunit 3	1	0.05	39/143	1
5859	QARS	Glutaminyl-tRNA synthetase	1	0.05	49/143	1
4642	MYO1D	Myosin-Id	1	0.05	38/143	1
7317	UBA1	Ubiquitin-like modifier-activating enzyme 1	1	0.05	48/143	1
79084	WDR77	Methylosome protein 50	1	0.05	42/143	1
8985	PLOD3	Procollagen-lysine,2-oxoglutarate 5-dioxygenase 3	1	0.05	38/143	1
9631	NUP155	Isoform 2 of Nuclear pore complex protein Nup155	1	0.05	45/143	1
2023	ENO1	Isoform MBP-1 of Alpha-enolase	1	0.05	70/143	2
6204	RPS10	40S ribosomal protein S10	2	0.04	129/143	2
10492	SYNCRIP	Isoform 2 of Heterogeneous nuclear ribonucleoprotein Q	2	0.04	127/143	2
6597	SMARCA4	Transcription activator BRG1	1	0.04	82/143	1
6128	RPL6	60S ribosomal protein L6	2	0.04	140/143	2
6228	RPS23	40S ribosomal protein S23	2	0.04	120/143	2
6159	RPL29	60S ribosomal protein L29	2	0.04	123/143	2
4736	RPL10A	60S ribosomal protein L10a	2	0.04	124/143	2
3861	KRT14	Keratin, type I cytoskeletal 14	1	0.04	97/143	1
3184	HNRNPD	Isoform 2 of Heterogeneous nuclear ribonucleoprotein D0	2	0.04	142/143	2
9987	HNRPDL	Isoform 2 of Heterogeneous nuclear ribonucleoprotein D-like	2	0.04	132/143	2
6129	RPL7	60S ribosomal protein L7	2	0.04	134/143	1
51593	SRRT	Isoform 2 of Serrate RNA effector molecule homolog	1	0.04	68/143	1
6133	RPL9	60S ribosomal protein L9	2	0.04	129/143	2
6147	RPL23A	60S ribosomal protein L23a	2	0.04	133/143	2
6599	SMARCC1	SWI/SNF complex subunit SMARCC1	1	0.04	79/143	1
6191	RPS4X	40S ribosomal protein S4, X isoform	2	0.04	139/143	2
7073	TIAL1	Nucleolysin TIAR	2	0.04	125/143	2
5034	P4HB	Protein disulfide-isomerase	1	0.04	54/143	1
6136	RPL12	60S ribosomal protein L12	2	0.04	135/143	2
5518	PPP2R1A	Serine/threonine-protein phosphatase 2A 65 kDa regulatory subunit A alpha isoform	1	0.04	65/143	1
9632	SEC24C	Protein transport protein Sec24C	1	0.04	51/143	1
26528	DAZAP1	Isoform 2 of DAZ-associated protein 1	2	0.04	136/143	2
23450	SF3B3	Splicing factor 3B subunit 3	2	0.04	113/143	1
56945	MRPS22	28S ribosomal protein S22, mitochondrial	1	0.04	77/143	1
11051	NUDT21	Cleavage and polyadenylation specificity factor subunit 5	1	0.04	61/143	1
9045	RPL14	60S ribosomal protein L14	2	0.04	139/143	2
23112	TNRC6B	Isoform 2 of Trinucleotide repeat-containing gene 6B protein	2	0.04	129/143	2
5725	PTBP1	Isoform 2 of Polypyrimidine tract-binding protein 1	2	0.04	100/143	1
86	ACTL6A	Isoform 2 of Actin-like protein 6A	1	0.04	76/143	1
6229	RPS24	Isoform 2 of 40S ribosomal protein S24	2	0.04	134/143	2
6157	RPL27A	60S ribosomal protein L27a	1	0.04	107/143	2
6224	RPS20	40S ribosomal protein S20	2	0.04	137/143	2
191	AHCY	Adenosylhomocysteinase	1	0.04	98/143	1
55037	PTCD3	Pentatricopeptide repeat-containing protein 3, mitochondrial	1	0.04	55/143	1
6152	RPL24	60S ribosomal protein L24	2	0.04	135/143	2
10250	SRRM1	Isoform 2 of Serine/arginine repetitive matrix protein 1	1	0.04	57/143	1
6135	RPL11	Isoform 2 of 60S ribosomal protein L11	2	0.04	141/143	2
6780	STAU1	Isoform Short of Double-stranded RNA-binding protein Staufen homolog 1	1	0.04	72/143	1
4673	NAP1L1	Nucleosome assembly protein 1-like 1	2	0.04	126/143	2
23521	RPL13A	60S ribosomal protein L13a	2	0.04	126/143	2
6428	SRSF3	Serine/arginine-rich splicing factor 3	2	0.04	127/143	2
3276	PRMT1	Isoform 2 of Protein arginine N-methyltransferase 1	1	0.04	89/143	2
6205	RPS11	40S ribosomal protein S11	1	0.04	55/143	1
4904	YBX1	Nuclease-sensitive element-binding protein 1	2	0.04	132/143	2
55922	NKRF	NF-kappa-B-repressing factor	1	0.04	94/143	1
6142	RPL18A	60S ribosomal protein L18a	1	0.04	101/143	2
6628	SNRPB	Isoform SM-B of Small nuclear ribonucleoprotein-associated proteins B and B'	2	0.04	139/143	2
8683	SRSF9	Serine/arginine-rich splicing factor 9	1	0.04	61/143	1
8886	DDX18	ATP-dependent RNA helicase DDX18	1	0.04	66/143	1
51631	LUC7L2	Isoform 2 of Putative RNA-binding protein Luc7-like 2	1	0.04	93/143	2
6431	SRSF6	Isoform SRP55-3 of Serine/arginine-rich splicing factor 6	1	0.04	73/143	1
10528	NOP56	Nucleolar protein 56	1	0.04	63/143	1
6193	RPS5	40S ribosomal protein S5	1	0.04	77/143	1
22824	HSPA4L	Heat shock 70 kDa protein 4L	1	0.04	81/143	1
23524	SRRM2	Serine/arginine repetitive matrix protein 2	1	0.04	65/143	1
3735	KARS	Isoform Mitochondrial of Lysyl-tRNA synthetase	1	0.04	55/143	1
10121	ACTR1A	Alpha-centractin	1	0.04	54/143	1
6146	RPL22	60S ribosomal protein L22	1	0.03	130/143	1
6227	RPS21	40S ribosomal protein S21	1	0.03	112/143	1
3838	KPNA2	Importin subunit alpha-2	1	0.03	120/143	1
9530	BAG4	BAG family molecular chaperone regulator 4	1	0.03	118/143	1
7818	DAP3	28S ribosomal protein S29, mitochondrial	1	0.03	83/143	1
6138	RPL15	60S ribosomal protein L15	1	0.03	138/143	2
10949	HNRNPA0	Heterogeneous nuclear ribonucleoprotein A0	1	0.03	120/143	2
6209	RPS15	40S ribosomal protein S15	1	0.03	117/143	1
6218	RPS17	40S ribosomal protein S17	1	0.03	113/143	2
6207	RPS13	40S ribosomal protein S13	1	0.03	124/143	1
4343	MOV10	Putative helicase MOV-10	1	0.03	107/143	1
11338	U2AF2	Isoform 2 of Splicing factor U2AF 65 kDa subunit	1	0.03	91/143	1
23517	SKIV2L2	Superkiller viralicidic activity 2-like 2	1	0.03	86/143	1
6160	RPL31	60S ribosomal protein L31	1	0.03	128/143	1
1994	ELAVL1	ELAV-like protein 1	1	0.03	125/143	1
6633	SNRPD2	Small nuclear ribonucleoprotein Sm D2	1	0.03	125/143	2
5516	PPP2CB	Serine/threonine-protein phosphatase 2A catalytic subunit beta isoform	1	0.03	85/143	1
1933	EEF1B2	Elongation factor 1-beta	1	0.03	97/143	1
23367	LARP1	Isoform 2 of La-related protein 1	1	0.03	108/143	1
27339	PRPF19	Pre-mRNA-processing factor 19	1	0.03	87/143	1
6631	SNRPC	U1 small nuclear ribonucleoprotein C	1	0.03	129/143	1
6432	SRSF7	Isoform 2 of Serine/arginine-rich splicing factor 7	1	0.03	86/143	1
3921	RPSA	40S ribosomal protein SA	1	0.03	141/143	2
6165	RPL35A	60S ribosomal protein L35a	1	0.03	87/143	1
6231	RPS26	40S ribosomal protein S26	1	0.03	115/143	1
22803	XRN2	Isoform 2 of 5'-3' exoribonuclease 2	1	0.03	116/143	1
6234	RPS28	40S ribosomal protein S28	1	0.03	130/143	2
2197	FAU	40S ribosomal protein S30	1	0.03	85/143	1
3837	KPNB1	Importin subunit beta-1	1	0.03	96/143	1

## Sheet: DENND2C
GeneID	Symbol	Description	Ave.APSM	WDN_Score	Ratio	Found_In
163259	DENND2C	DENN domain-containing protein 2C	83	35.26	1/143	2
143872	ARHGAP42	Rho GTPase-activating protein 42	12	8.04	2/143	2
4036	LRP2	Low-density lipoprotein receptor-related protein 2	4	7.74	1/143	2
5874	RAB27B	Ras-related protein Rab-27B	4	9.52	1/143	2
53916	RAB4B	Isoform 2 of Ras-related protein Rab-4B	4	7.74	1/143	2
23092	ARHGAP26	Isoform 2 of Rho GTPase-activating protein 26	3	6.70	1/143	2
140775	SMCR8	Isoform 2 of Smith-Magenis syndrome chromosomal region candidate gene 8 protein	1	3.87	1/143	2
4007	PRICKLE3	Prickle-like protein 3	1	3.87	1/143	2
23268	DNMBP	Dynamin-binding protein	1	3.87	1/143	2
79657	RPAP3	Isoform 2 of RNA polymerase II-associated protein 3	2	2.74	2/143	2
5096	PCCB	Propionyl-CoA carboxylase beta chain, mitochondrial	1	1.94	2/143	2
10687	PNMA2	Paraneoplastic antigen Ma2	1	1.94	2/143	2
23038	WDTC1	Isoform 4 of WD and tetratricopeptide repeats protein 1	1	1.94	2/143	2
57610	RANBP10	Ran-binding protein 10	2	1.82	3/143	2
50717	DCAF8	DDB1- and CUL4-associated factor 8	2	1.37	4/143	2
116988	AGAP3	Isoform 2 of Arf-GAP with GTPase, ANK repeat and PH domain-containing protein 3	1	1.29	3/143	2
23077	MYCBP2	Isoform 2 of Probable E3 ubiquitin-protein ligase MYCBP2	12	1.26	27/143	2
2665	GDI2	Rab GDP dissociation inhibitor beta	5	1.13	16/143	2
51552	RAB14	Ras-related protein Rab-14	4	1.11	7/143	2
79443	FYCO1	FYVE and coiled-coil domain-containing protein 1	2	1.09	5/143	2
8725	C19orf2	Isoform 2 of Unconventional prefoldin RPB5 interactor	2	1.09	5/143	2
10768	AHCYL1	Putative adenosylhomocysteinase 2	2	1.06	11/143	2
5563	PRKAA2	5'-AMP-activated protein kinase catalytic subunit alpha-2	1	0.97	4/143	2
26259	FBXW8	F-box/WD repeat-containing protein 8	1	0.97	4/143	2
25917	THUMPD3	THUMP domain-containing protein 3	1	0.97	4/143	2
9352	TXNL1	Thioredoxin-like protein 1	1	0.94	5/143	2
55687	TRMU	Mitochondrial tRNA-specific 2-thiouridylase 1	2	0.91	6/143	2
4140	MARK3	Isoform 2 of MAP/microtubule affinity-regulating kinase 3	5	0.88	22/143	2
56288	PARD3	Isoform 10 of Partitioning defective 3 homolog	1	0.87	5/143	2
84861	KLHL22	Kelch-like protein 22	1	0.85	6/143	2
134492	NUDCD2	NudC domain-containing protein 2	2	0.78	7/143	2
23394	ADNP	Activity-dependent neuroprotector homeobox protein	2	0.78	7/143	2
55611	OTUB1	Ubiquitin thioesterase OTUB1	2	0.77	16/143	2
9997	SCO2	Protein SCO2 homolog, mitochondrial	1	0.77	5/143	2
11188	NISCH	Isoform 2 of Nischarin	1	0.77	5/143	2
8021	NUP214	Isoform 2 of Nuclear pore complex protein Nup214	7	0.75	32/143	2
80232	WDR26	Isoform 2 of WD repeat-containing protein 26	2	0.75	12/143	2
51479	ANKFY1	Isoform 2 of Ankyrin repeat and FYVE domain-containing protein 1	2	0.70	15/143	2
7037	TFRC	Transferrin receptor protein 1	6	0.68	14/143	2
7184	HSP90B1	Endoplasmin	7	0.65	67/143	2
2316	FLNA	Isoform 2 of Filamin-A	70	0.65	61/143	2
57505	AARS2	Alanyl-tRNA synthetase, mitochondrial	4	0.65	12/143	2
7750	ZMYM2	Zinc finger MYM-type protein 2	2	0.61	9/143	2
11059	WWP1	Isoform 3 of NEDD4-like E3 ubiquitin-protein ligase WWP1	2	0.61	9/143	2
7531	YWHAE	14-3-3 protein epsilon	44	0.58	96/143	2
79892	MCMBP	Isoform 2 of Mini-chromosome maintenance complex-binding protein	2	0.55	13/143	2
5209	PFKFB3	Isoform 2 of 6-phosphofructo-2-kinase/fructose-2,6-biphosphatase 3	1	0.55	7/143	2
261726	TIPRL	Isoform 2 of TIP41-like protein	1	0.55	7/143	2
26999	CYFIP2	Isoform 2 of Cytoplasmic FMR1-interacting protein 2	1	0.55	7/143	2
9054	NFS1	Isoform Cytoplasmic of Cysteine desulfurase, mitochondrial	1	0.55	7/143	2
7923	HSD17B8	Estradiol 17-beta-dehydrogenase 8	2	0.55	10/143	2
23186	RCOR1	REST corepressor 1	1	0.55	7/143	2
11321	GPN1	GPN-loop GTPase 1	2	0.50	11/143	2
9049	AIP	AH receptor-interacting protein	2	0.50	11/143	2
5708	PSMD2	26S proteasome non-ATPase regulatory subunit 2	3	0.48	45/143	2
8662	EIF3B	Isoform 2 of Eukaryotic translation initiation factor 3 subunit B	2	0.48	44/143	2
52	ACP1	Low molecular weight phosphotyrosine protein phosphatase	3	0.48	14/143	2
8487	SIP1	Isoform 2 of Survival of motor neuron protein-interacting protein 1	1	0.48	8/143	2
6723	SRM	Spermidine synthase	1	0.48	8/143	2
9212	AURKB	Serine/threonine-protein kinase 12	3	0.48	14/143	2
4015	LOX	Protein-lysine 6-oxidase	1	0.48	8/143	2
9882	TBC1D4	Isoform 2 of TBC1 domain family member 4	1	0.48	8/143	2
1399	CRKL	Crk-like protein	4	0.46	17/143	2
4928	NUP98	Isoform 2 of Nuclear pore complex protein Nup98-Nup96	1	0.46	18/143	2
5709	PSMD3	26S proteasome non-ATPase regulatory subunit 3	3	0.45	50/143	2
10788	IQGAP2	Ras GTPase-activating-like protein IQGAP2	3	0.45	15/143	2
8239	USP9X	Isoform 2 of Probable ubiquitin carboxyl-terminal hydrolase FAF-X	24	0.45	61/143	2
9520	NPEPPS	Puromycin-sensitive aminopeptidase	8	0.44	25/143	2
7415	VCP	Transitional endoplasmic reticulum ATPase	7	0.44	80/143	2
200081	TXLNA	Alpha-taxilin	1	0.43	9/143	2
11315	PARK7	Protein DJ-1	2	0.42	13/143	2
1431	CS	Citrate synthase, mitochondrial	2	0.42	17/143	2
1508	CTSB	Cathepsin B	2	0.42	13/143	2
10048	RANBP9	Ran-binding protein 9	2	0.42	13/143	2
4035	LRP1	Prolow-density lipoprotein receptor-related protein 1	6	0.41	23/143	2
5701	PSMC2	26S protease regulatory subunit 7	2	0.41	33/143	2
10494	STK25	Serine/threonine-protein kinase 25	1	0.39	10/143	2
9361	LONP1	Lon protease homolog, mitochondrial	1	0.39	10/143	2
7529	YWHAB	Isoform Short of 14-3-3 protein beta/alpha	8	0.38	31/143	2
5705	PSMC5	26S protease regulatory subunit 8	3	0.37	59/143	2
29102	DROSHA	Isoform 2 of Ribonuclease 3	2	0.36	15/143	2
25915	NDUFAF3	NADH dehydrogenase [ubiquinone] 1 alpha subcomplex assembly factor 3	2	0.36	15/143	2
92906	HNRPLL	Isoform 2 of Heterogeneous nuclear ribonucleoprotein L-like	2	0.36	15/143	2
7533	YWHAH	14-3-3 protein eta	8	0.35	33/143	2
10845	CLPX	ATP-dependent Clp protease ATP-binding subunit clpX-like, mitochondrial	3	0.35	27/143	2
8517	IKBKG	Isoform 2 of NF-kappa-B essential modulator	1	0.35	11/143	2
501	ALDH7A1	Isoform 2 of Alpha-aminoadipic semialdehyde dehydrogenase	3	0.35	19/143	2
369	ARAF	Serine/threonine-protein kinase A-Raf	1	0.35	11/143	2
55915	LANCL2	LanC-like protein 2	2	0.34	16/143	2
2317	FLNB	Isoform 2 of Filamin-B	8	0.33	42/143	2
6472	SHMT2	Serine hydroxymethyltransferase, mitochondrial	2	0.33	53/143	2
4627	MYH9	Myosin-9	17	0.33	49/143	2
5702	PSMC3	26S protease regulatory subunit 6A	2	0.33	50/143	2
8668	EIF3I	Eukaryotic translation initiation factor 3 subunit I	1	0.33	40/143	2
132720	C4orf32	Uncharacterized protein C4orf32	1	0.32	1/143	1
2936	GSR	Isoform Cytoplasmic of Glutathione reductase, mitochondrial	4	0.32	24/143	2
55699	IARS2	Isoleucyl-tRNA synthetase, mitochondrial	2	0.32	17/143	2
1558	CYP2C8	Uncharacterized protein	1	0.32	1/143	1
23254	KAZN	Isoform 2 of Kazrin	1	0.32	1/143	1
51	ACOX1	Isoform 2 of Peroxisomal acyl-coenzyme A oxidase 1	1	0.32	1/143	1
Q6ZR35_HUMAN	Q6ZR35_HUMAN	cDNA FLJ46692 fis, clone TRACH3012718	1	0.32	1/143	1
10920	COPS8	COP9 signalosome complex subunit 8	2	0.32	17/143	2
64785	GINS3	Isoform 2 of DNA replication complex GINS protein PSF3	1	0.32	1/143	1
3880	KRT19	Keratin, type I cytoskeletal 19	3	0.32	21/143	2
7018	TF	Serotransferrin	1	0.32	1/143	1
2947	GSTM3	Glutathione S-transferase Mu 3	1	0.32	1/143	1
10535	RNASEH2A	Ribonuclease H2 subunit A	1	0.32	1/143	1
55891	LENEP	Lens epithelial cell protein LEP503	1	0.32	1/143	1
283489	ZNF828	Zinc finger protein 828	1	0.32	1/143	1
92400	RBM18	Probable RNA-binding protein 18	1	0.32	1/143	1
5256	PHKA2	Phosphorylase b kinase regulatory subunit alpha, liver isoform	1	0.32	1/143	1
55846	ITFG2	Integrin-alpha FG-GAP repeat-containing protein 2	1	0.32	1/143	1
168400	DDX53	Probable ATP-dependent RNA helicase DDX53	1	0.32	1/143	1
409	ARRB2	Isoform 3 of Beta-arrestin-2	1	0.32	1/143	1
23503	ZFYVE26	Isoform 2 of Zinc finger FYVE domain-containing protein 26	1	0.32	1/143	1
54583	EGLN1	Isoform 2 of Egl nine homolog 1	1	0.32	1/143	1
23150	FRMD4B	FERM domain-containing protein 4B	1	0.32	1/143	1
22876	INPP5F	Isoform 2 of Phosphatidylinositide phosphatase SAC2	1	0.32	1/143	1
22873	DZIP1	Isoform 2 of Zinc finger protein DZIP1	1	0.32	1/143	1
10728	PTGES3	Prostaglandin E synthase 3	1	0.32	1/143	1
114785	MBD6	Methyl-CpG-binding domain protein 6	1	0.32	1/143	1
84747	UNC119B	Protein unc-119 homolog B	1	0.32	1/143	1
4683	NBN	Nibrin	1	0.32	1/143	1
5300	PIN1	Peptidyl-prolyl cis-trans isomerase NIMA-interacting 1	1	0.32	1/143	1
9946	CRYZL1	Quinone oxidoreductase-like protein 1	1	0.32	1/143	1
51366	UBR5	E3 ubiquitin-protein ligase UBR5	7	0.31	33/143	2
10382	TUBB4	Tubulin beta-4 chain	26	0.31	63/143	2
7280	TUBB2A	Tubulin beta-2A chain	30	0.31	69/143	2
55291	PPP6R3	Isoform 2 of Serine/threonine-protein phosphatase 6 regulatory subunit 3	2	0.31	23/143	2
8243	SMC1A	Structural maintenance of chromosomes protein 1A	4	0.31	52/143	2
6500	SKP1	S-phase kinase-associated protein 1	3	0.31	59/143	2
6240	RRM1	Ribonucleoside-diphosphate reductase large subunit	1	0.30	13/143	2
65108	MARCKSL1	MARCKS-related protein	1	0.30	13/143	2
11335	CBX3	Chromobox protein homolog 3	2	0.30	18/143	2
55717	WDR11	WD repeat-containing protein 11	2	0.30	18/143	2
192111	PGAM5	Serine/threonine-protein phosphatase PGAM5, mitochondrial	4	0.30	53/143	2
51477	ISYNA1	Isoform 2 of Inositol-3-phosphate synthase 1	1	0.30	13/143	2
5479	PPIB	Peptidyl-prolyl cis-trans isomerase B	2	0.29	19/143	2
10111	RAD50	Isoform 2 of DNA repair protein RAD50	6	0.29	33/143	2
4927	NUP88	Nuclear pore complex protein Nup88	3	0.29	33/143	2
22938	SNW1	SNW domain-containing protein 1	2	0.29	19/143	2
5594	MAPK1	Mitogen-activated protein kinase 1	3	0.29	23/143	2
1781	DYNC1I2	Isoform 2B of Cytoplasmic dynein 1 intermediate chain 2	3	0.28	24/143	2
4967	OGDH	Uncharacterized protein	1	0.28	14/143	2
6388	SDF2	Stromal cell-derived factor 2	1	0.28	14/143	2
5595	MAPK3	Mitogen-activated protein kinase 3	1	0.28	14/143	2
8664	EIF3D	Eukaryotic translation initiation factor 3 subunit D	1	0.28	43/143	2
7532	YWHAG	14-3-3 protein gamma	10	0.27	55/143	2
1832	DSP	Desmoplakin	7	0.27	75/143	2
26064	RAI14	Isoform 2 of Ankycorbin	5	0.27	32/143	2
23597	ACOT9	Isoform 2 of Acyl-coenzyme A thioesterase 9, mitochondrial	2	0.27	20/143	2
4082	MARCKS	Myristoylated alanine-rich C-kinase substrate	1	0.26	15/143	2
4628	MYH10	Isoform 2 of Myosin-10	9	0.26	44/143	2
9919	SEC16A	Isoform 2 of Protein transport protein Sec16A	9	0.26	85/143	2
23225	NUP210	Nuclear pore membrane glycoprotein 210	7	0.26	40/143	2
3875	KRT18	Keratin, type I cytoskeletal 18	2	0.26	21/143	2
7157	TP53	Isoform 4 of Cellular tumor antigen p53	2	0.26	21/143	2
396	ARHGDIA	Rho GDP-dissociation inhibitor 1	1	0.26	15/143	2
5165	PDK3	[Pyruvate dehydrogenase [lipoamide]] kinase isozyme 3, mitochondrial	1	0.26	15/143	2
54890	ALKBH5	Isoform 2 of Probable alpha-ketoglutarate-dependent dioxygenase ABH5	1	0.26	15/143	2
79169	C1orf35	Isoform 3 of Multiple myeloma tumor-associated protein 2	4	0.26	30/143	2
60496	AASDHPPT	L-aminoadipate-semialdehyde dehydrogenase-phosphopantetheinyl transferase	2	0.26	21/143	2
1207	CLNS1A	Methylosome subunit pICln	1	0.26	15/143	2
9126	SMC3	Structural maintenance of chromosomes protein 3	4	0.25	54/143	2
5214	PFKP	6-phosphofructokinase type C	5	0.25	35/143	2
388697	HRNR	Hornerin	2	0.25	22/143	2
10971	YWHAQ	14-3-3 protein theta	17	0.24	88/143	2
3306	HSPA2	Heat shock-related 70 kDa protein 2	13	0.24	59/143	2
345651	ACTBL2	Beta-actin-like protein 2	5	0.24	36/143	2
6449	SGTA	Small glutamine-rich tetratricopeptide repeat-containing protein alpha	1	0.24	2/143	1
10576	CCT2	T-complex protein 1 subunit beta	8	0.24	109/143	2
8566	PDXK	Isoform 2 of Pyridoxal kinase	2	0.24	23/143	2
6737	TRIM21	E3 ubiquitin-protein ligase TRIM21	7	0.24	42/143	2
10951	CBX1	Chromobox protein homolog 1	1	0.24	16/143	2
1809	DPYSL3	Dihydropyrimidinase-related protein 3	1	0.24	16/143	2
79902	NUP85	Nuclear pore complex protein Nup85	1	0.24	16/143	2
7204	TRIO	Isoform 2 of Triple functional domain protein	1	0.23	2/143	1
23071	ERP44	Endoplasmic reticulum resident protein 44	3	0.23	29/143	2
8816	DCAF5	Isoform 2 of DDB1- and CUL4-associated factor 5	1	0.23	2/143	1
10695	CNPY3	Protein canopy homolog 3	1	0.23	2/143	1
5198	PFAS	Phosphoribosylformylglycinamidine synthase	2	0.23	24/143	2
226	ALDOA	Fructose-bisphosphate aldolase A	2	0.23	24/143	2
147339	C18orf25	Isoform 2 of Uncharacterized protein C18orf25	1	0.23	2/143	1
94160	ABCC12	Isoform 2 of Multidrug resistance-associated protein 9	1	0.23	2/143	1
64746	ACBD3	Golgi resident protein GCP60	3	0.23	29/143	2
80817	KIAA1712	Isoform 2 of Centrosomal protein of 44 kDa	1	0.23	2/143	1
55100	WDR70	WD repeat-containing protein 70	1	0.23	2/143	1
50700	RDH8	Retinol dehydrogenase 8	1	0.23	2/143	1
112939	NACC1	Nucleus accumbens-associated protein 1	1	0.23	2/143	1
53918	PELO	Protein pelota homolog	2	0.23	24/143	2
3996	LLGL1	Lethal(2) giant larvae protein homolog 1	2	0.23	24/143	2
6499	SKIV2L	Helicase SKI2W	1	0.23	17/143	2
23431	AP4E1	AP-4 complex subunit epsilon-1	1	0.23	2/143	1
6903	TBCC	Tubulin-specific chaperone C	1	0.23	2/143	1
56243	KIAA1217	Isoform 2 of Sickle tail protein homolog	2	0.23	24/143	2
4034	LRCH4	Leucine-rich repeat and calponin homology domain-containing protein 4	1	0.23	2/143	1
817	CAMK2D	Isoform Delta 10 of Calcium/calmodulin-dependent protein kinase type II subunit delta	2	0.22	25/143	2
84617	TUBB6	Tubulin beta-6 chain	16	0.22	70/143	2
55802	DCP1A	mRNA-decapping enzyme 1A	1	0.22	3/143	1
593	BCKDHA	2-oxoisovalerate dehydrogenase subunit alpha, mitochondrial	3	0.22	30/143	2
4000	LMNA	Isoform C of Prelamin-A/C	2	0.22	25/143	2
79576	NKAP	NF-kappa-B-activating protein	2	0.21	26/143	2
57002	C7orf36	Uncharacterized protein C7orf36	2	0.21	26/143	2
3799	KIF5B	Kinesin-1 heavy chain	3	0.21	32/143	2
1380	CR2	Isoform C of Complement receptor type 2	1	0.21	18/143	2
23089	PEG10	Isoform RF1 of Retrotransposon-derived protein PEG10	2	0.21	26/143	2
613	BCR	Isoform 2 of Breakpoint cluster region protein	1	0.21	4/143	1
4830	NME1	Isoform 2 of Nucleoside diphosphate kinase A	3	0.21	32/143	2
1828	DSG1	Desmoglein-1	1	0.21	21/143	2
7534	YWHAZ	14-3-3 protein zeta/delta	8	0.20	70/143	2
5358	PLS3	Plastin-3	1	0.20	19/143	2
2058	EPRS	Bifunctional aminoacyl-tRNA synthetase	9	0.20	59/143	2
8471	IRS4	Insulin receptor substrate 4	24	0.20	94/143	2
4175	MCM6	DNA replication licensing factor MCM6	3	0.20	34/143	2
6050	RNH1	Ribonuclease inhibitor	2	0.20	28/143	2
1973	EIF4A1	Eukaryotic initiation factor 4A-I	6	0.20	84/143	2
7171	TPM4	Tropomyosin alpha-4 chain	3	0.20	34/143	2
7170	TPM3	Isoform 2 of Tropomyosin alpha-3 chain	3	0.20	33/143	2
4131	MAP1B	Microtubule-associated protein 1B	4	0.20	39/143	2
3066	HDAC2	Histone deacetylase 2	3	0.20	34/143	2
154796	AMOT	Isoform 2 of Angiomotin	2	0.20	30/143	2
8520	HAT1	Isoform B of Histone acetyltransferase type B catalytic subunit	1	0.20	46/143	2
8289	ARID1A	AT-rich interactive domain-containing protein 1A	6	0.19	60/143	2
4952	OCRL	Isoform B of Inositol polyphosphate 5-phosphatase OCRL-1	1	0.19	3/143	1
10797	MTHFD2	Bifunctional methylenetetrahydrofolate dehydrogenase/cyclohydrolase, mitochondrial	2	0.19	29/143	2
9631	NUP155	Isoform 2 of Nuclear pore complex protein Nup155	5	0.19	45/143	2
56886	UGGT1	Isoform 2 of UDP-glucose:glycoprotein glucosyltransferase 1	4	0.19	73/143	2
93624	TADA2B	Isoform 2 of Transcriptional adapter 2-beta	1	0.19	3/143	1
23191	CYFIP1	Cytoplasmic FMR1-interacting protein 1	1	0.19	20/143	2
23020	SNRNP200	U5 small nuclear ribonucleoprotein 200 kDa helicase	2	0.19	86/143	2
57223	SMEK2	Isoform 2 of Serine/threonine-protein phosphatase 4 regulatory subunit 3B	1	0.19	3/143	1
51082	POLR1D	Isoform 2 of DNA-directed RNA polymerases I and III subunit RPAC2	1	0.19	3/143	1
9219	MTA2	Metastasis-associated protein MTA2	1	0.19	20/143	2
1019	CDK4	Cyclin-dependent kinase 4	3	0.19	35/143	2
10672	GNA13	Guanine nucleotide-binding protein subunit alpha-13	1	0.19	3/143	1
2873	GPS1	Isoform 4 of COP9 signalosome complex subunit 1	1	0.19	3/143	1
5531	PPP4C	Serine/threonine-protein phosphatase 4 catalytic subunit	1	0.19	3/143	1
116143	WDR92	WD repeat-containing protein 92	1	0.19	3/143	1
7874	USP7	Ubiquitin carboxyl-terminal hydrolase 7	1	0.19	54/143	2
55011	PIH1D1	PIH1 domain-containing protein 1	1	0.19	3/143	1
10296	MAEA	Isoform 2 of Macrophage erythroblast attacher	1	0.19	3/143	1
9541	CIR1	Corepressor interacting with RBPJ 1	1	0.19	3/143	1
1992	SERPINB1	Leukocyte elastase inhibitor	1	0.19	3/143	1
8934	RAB7L1	Ras-related protein Rab-7L1	1	0.19	3/143	1
26586	CKAP2	Isoform 3 of Cytoskeleton-associated protein 2	1	0.19	3/143	1
908	CCT6A	T-complex protein 1 subunit zeta	4	0.18	93/143	2
3832	KIF11	Kinesin-like protein KIF11	2	0.18	7/143	1
10075	HUWE1	Isoform 2 of E3 ubiquitin-protein ligase HUWE1	4	0.18	54/143	2
5591	PRKDC	Isoform 2 of DNA-dependent protein kinase catalytic subunit	13	0.18	83/143	2
5518	PPP2R1A	Serine/threonine-protein phosphatase 2A 65 kDa regulatory subunit A alpha isoform	7	0.18	65/143	2
9343	EFTUD2	116 kDa U5 small nuclear ribonucleoprotein component	3	0.18	70/143	2
8518	IKBKAP	Elongator complex protein 1	2	0.18	30/143	2
7407	VARS	Valyl-tRNA synthetase	3	0.18	37/143	2
1627	DBN1	Isoform 2 of Drebrin	3	0.18	38/143	2
213	ALB	Isoform 2 of Serum albumin	1	0.18	21/143	2
10592	SMC2	Isoform 2 of Structural maintenance of chromosomes protein 2	2	0.18	30/143	2
1477	CSTF1	Cleavage stimulation factor subunit 1	1	0.18	22/143	2
800	CALD1	Isoform 2 of Caldesmon	1	0.18	21/143	2
57418	WDR18	WD repeat-containing protein 18	1	0.18	21/143	2
51329	ARL6IP4	Isoform 2 of ADP-ribosylation factor-like protein 6-interacting protein 4	1	0.18	22/143	2
10898	CPSF4	Isoform 2 of Cleavage and polyadenylation specificity factor subunit 4	1	0.18	21/143	2
374654	KIF7	Kinesin-like protein KIF7	1	0.18	7/143	1
7965	AIMP2	Aminoacyl tRNA synthase complex-interacting multifunctional protein 2	1	0.18	22/143	2
3309	HSPA5	78 kDa glucose-regulated protein	38	0.17	143/143	2
2956	MSH6	DNA mismatch repair protein Msh6	9	0.17	69/143	2
2194	FASN	Fatty acid synthase	25	0.17	114/143	2
1743	DLST	Dihydrolipoyllysine-residue succinyltransferase component of 2-oxoglutarate dehydrogenase complex, mitochondrial	2	0.17	33/143	2
23136	EPB41L3	Isoform B of Band 4.1-like protein 3	2	0.17	33/143	2
7266	DNAJC7	DnaJ homolog subfamily C member 7	6	0.17	57/143	2
5832	ALDH18A1	Isoform Short of Delta-1-pyrroline-5-carboxylate synthase	6	0.17	65/143	2
164832	LONRF2	LON peptidase N-terminal domain and RING finger protein 2	1	0.17	5/143	1
54938	SARS2	Seryl-tRNA synthetase, mitochondrial	2	0.17	33/143	2
8801	SUCLG2	Succinyl-CoA ligase [GDP-forming] subunit beta, mitochondrial	1	0.17	23/143	2
548596	CKMT1A	Isoform 2 of Creatine kinase U-type, mitochondrial	2	0.17	32/143	2
9748	SLK	Isoform 2 of STE20-like serine/threonine-protein kinase	1	0.17	6/143	1
6651	SON	Isoform J of Protein SON	1	0.17	23/143	2
10427	SEC24B	Isoform 2 of Protein transport protein Sec24B	1	0.16	50/143	2
3304	HSPA1B	Heat shock 70 kDa protein 1A/1B	35	0.16	143/143	2
3312	HSPA8	Heat shock cognate 71 kDa protein	33	0.16	143/143	2
1778	DYNC1H1	Cytoplasmic dynein 1 heavy chain 1	8	0.16	67/143	2
9521	EEF1E1	Eukaryotic translation elongation factor 1 epsilon-1	1	0.16	24/143	2
5496	PPM1G	Protein phosphatase 1G	3	0.16	42/143	2
140609	NEK7	Isoform 2 of Serine/threonine-protein kinase Nek7	1	0.16	4/143	1
1642	DDB1	DNA damage-binding protein 1	13	0.16	96/143	2
488	ATP2A2	Isoform 2 of Sarcoplasmic/endoplasmic reticulum calcium ATPase 2	4	0.16	47/143	2
25852	ARMC8	Isoform 2 of Armadillo repeat-containing protein 8	1	0.16	4/143	1
7174	TPP2	Tripeptidyl-peptidase 2	1	0.16	4/143	1
6421	SFPQ	Isoform Short of Splicing factor, proline- and glutamine-rich	7	0.16	64/143	2
51428	DDX41	Probable ATP-dependent RNA helicase DDX41	3	0.16	41/143	2
22948	CCT5	T-complex protein 1 subunit epsilon	3	0.16	104/143	2
9475	ROCK2	Rho-associated protein kinase 2	1	0.16	4/143	1
10383	TUBB2C	Tubulin beta-2C chain	30	0.16	129/143	2
7431	VIM	Vimentin	24	0.16	115/143	2
2885	GRB2	Growth factor receptor-bound protein 2	3	0.16	47/143	2
6949	TCOF1	Isoform 2 of Treacle protein	4	0.16	48/143	2
8050	PDHX	Pyruvate dehydrogenase protein X component, mitochondrial	1	0.16	4/143	1
4354	MPP1	55 kDa erythrocyte membrane protein	1	0.16	4/143	1
7317	UBA1	Ubiquitin-like modifier-activating enzyme 1	4	0.16	48/143	2
5532	PPP3CB	Isoform 2 of Serine/threonine-protein phosphatase 2B catalytic subunit beta isoform	1	0.16	4/143	1
85440	DOCK7	Isoform 2 of Dedicator of cytokinesis protein 7	2	0.16	34/143	2
55210	ATAD3A	Isoform 2 of ATPase family AAA domain-containing protein 3A	5	0.16	55/143	2
79896	THNSL1	Threonine synthase-like 1	1	0.16	4/143	1
26993	AKAP8L	A-kinase anchor protein 8-like	3	0.16	41/143	2
2975	GTF3C1	Isoform 2 of General transcription factor 3C polypeptide 1	2	0.16	36/143	2
54914	KIAA1797	Uncharacterized protein KIAA1797	1	0.16	4/143	1
7178	TPT1	Translationally-controlled tumor protein	1	0.16	4/143	1
51218	GLRX5	Glutaredoxin-related protein 5, mitochondrial	1	0.16	4/143	1
85456	TNKS1BP1	182 kDa tankyrase-1-binding protein	1	0.16	4/143	1
2045	EPHA7	Isoform 2 of Ephrin type-A receptor 7	1	0.16	4/143	1
64359	NXN	Nucleoredoxin	1	0.16	4/143	1
23203	PMPCA	Mitochondrial-processing peptidase subunit alpha	1	0.16	4/143	1
11124	FAF1	FAS-associated factor 1	1	0.16	4/143	1
2495	FTH1	Ferritin heavy chain	1	0.16	4/143	1
9820	CUL7	Cullin-7	1	0.16	4/143	1
4363	ABCC1	Isoform 2 of Multidrug resistance-associated protein 1	1	0.16	4/143	1
79068	FTO	Alpha-ketoglutarate-dependent dioxygenase FTO	1	0.16	4/143	1
29101	SSU72	RNA polymerase II subunit A C-terminal domain phosphatase SSU72	1	0.16	4/143	1
60	ACTB	Actin, cytoplasmic 1	15	0.15	130/143	2
70	ACTC1	Actin, alpha cardiac muscle 1	10	0.15	80/143	2
790	CAD	CAD protein	25	0.15	131/143	2
23753	SDF2L1	Stromal cell-derived factor 2-like protein 1	2	0.15	37/143	2
11100	HNRNPUL1	Isoform 2 of Heterogeneous nuclear ribonucleoprotein U-like protein 1	32	0.15	143/143	2
203068	TUBB	Tubulin beta chain	29	0.15	143/143	2
84284	NTPCR	Cancer-related nucleoside-triphosphatase	3	0.15	45/143	2
5716	PSMD10	26S proteasome non-ATPase regulatory subunit 10	1	0.15	7/143	1
23524	SRRM2	Serine/arginine repetitive matrix protein 2	4	0.15	65/143	2
55031	USP47	Isoform 2 of Ubiquitin carboxyl-terminal hydrolase 47	1	0.15	7/143	1
80335	WDR82	WD repeat-containing protein 82	1	0.15	25/143	2
55920	RCC2	Protein RCC2	7	0.14	71/143	2
3320	HSP90AA1	Isoform 2 of Heat shock protein HSP 90-alpha	12	0.14	100/143	2
191	AHCY	Adenosylhomocysteinase	4	0.14	98/143	2
6921	TCEB1	Transcription elongation factor B polypeptide 1	2	0.14	38/143	2
47	ACLY	ATP-citrate synthase	5	0.14	63/143	2
3615	IMPDH2	Inosine-5'-monophosphate dehydrogenase 2	3	0.14	47/143	2
10376	TUBA1B	Tubulin alpha-1B chain	15	0.14	106/143	2
8452	CUL3	Isoform 2 of Cullin-3	3	0.14	62/143	2
3329	HSPD1	60 kDa heat shock protein, mitochondrial	14	0.14	118/143	2
5903	RANBP2	E3 SUMO-protein ligase RanBP2	4	0.14	55/143	2
6950	TCP1	T-complex protein 1 subunit alpha	5	0.14	101/143	2
4176	MCM7	DNA replication licensing factor MCM7	8	0.14	77/143	2
3709	ITPR2	Inositol 1,4,5-trisphosphate receptor type 2	1	0.14	28/143	2
10594	PRPF8	Pre-mRNA-processing-splicing factor 8	1	0.14	82/143	2
83452	RAB33B	Ras-related protein Rab-33B	1	0.14	5/143	1
10714	POLD3	DNA polymerase delta subunit 3	1	0.14	5/143	1
1615	DARS	Aspartyl-tRNA synthetase, cytoplasmic	4	0.14	55/143	2
5520	PPP2R2A	Serine/threonine-protein phosphatase 2A 55 kDa regulatory subunit B alpha isoform	6	0.14	69/143	2
10539	GLRX3	Glutaredoxin-3	1	0.14	5/143	1
8883	NAE1	NEDD8-activating enzyme E1 regulatory subunit	1	0.14	5/143	1
8666	EIF3G	Eukaryotic translation initiation factor 3 subunit G	1	0.14	11/143	1
4141	MARS	Methionyl-tRNA synthetase, cytoplasmic	3	0.14	49/143	2
8402	SLC25A11	Mitochondrial 2-oxoglutarate/malate carrier protein	2	0.14	38/143	2
3954	LETM1	LETM1 and EF-hand domain-containing protein 1, mitochondrial	1	0.14	5/143	1
1152	CKB	Creatine kinase B-type	2	0.14	39/143	2
26297	SERGEF	Secretion-regulating guanine nucleotide exchange factor	1	0.14	5/143	1
1859	DYRK1A	Isoform 1 of Dual specificity tyrosine-phosphorylation-regulated kinase 1A	1	0.14	5/143	1
10273	STUB1	Isoform 2 of E3 ubiquitin-protein ligase CHIP	3	0.14	48/143	2
286077	FAM83H	Protein FAM83H	1	0.14	5/143	1
10243	GPHN	Isoform 2 of Gephyrin	1	0.14	13/143	1
9701	PPP6R2	Isoform 2 of Serine/threonine-protein phosphatase 6 regulatory subunit 2	1	0.14	5/143	1
4677	NARS	Asparaginyl-tRNA synthetase, cytoplasmic	1	0.14	5/143	1
10005	ACOT8	Acyl-coenzyme A thioesterase 8	1	0.14	5/143	1
25814	ATXN10	Ataxin-10	1	0.14	27/143	2
22934	RPIA	Ribose-5-phosphate isomerase	1	0.14	5/143	1
5352	PLOD2	Isoform 2 of Procollagen-lysine,2-oxoglutarate 5-dioxygenase 2	2	0.14	38/143	2
9656	MDC1	Isoform 2 of Mediator of DNA damage checkpoint protein 1	1	0.14	5/143	1
64223	MLST8	Isoform 3 of Target of rapamycin complex subunit LST8	1	0.14	5/143	1
23549	DNPEP	Aspartyl aminopeptidase	1	0.14	5/143	1
29941	PKN3	Serine/threonine-protein kinase N3	1	0.13	6/143	1
84196	USP48	Isoform 2 of Ubiquitin carboxyl-terminal hydrolase 48	1	0.13	6/143	1
3848	KRT1	Keratin, type II cytoskeletal 1	20	0.13	138/143	2
3849	KRT2	Keratin, type II cytoskeletal 2 epidermal	19	0.13	126/143	2
6605	SMARCE1	Isoform 2 of SWI/SNF-related matrix-associated actin-dependent regulator of chromatin subfamily E member 1	3	0.13	51/143	2
3857	KRT9	Keratin, type I cytoskeletal 9	13	0.13	120/143	2
374897	SBSN	Uncharacterized protein	1	0.13	6/143	1
6711	SPTBN1	Isoform Short of Spectrin beta chain, brain 1	4	0.13	58/143	2
5160	PDHA1	Pyruvate dehydrogenase E1 component subunit alpha, somatic form, mitochondrial	3	0.13	50/143	2
4174	MCM5	DNA replication licensing factor MCM5	5	0.13	71/143	2
5931	RBBP7	Histone-binding protein RBBP7	3	0.13	53/143	2
2235	FECH	Isoform 2 of Ferrochelatase, mitochondrial	2	0.13	17/143	1
10238	DCAF7	DDB1- and CUL4-associated factor 7	3	0.13	50/143	2
5110	PCMT1	Isoform 2 of Protein-L-isoaspartate(D-aspartate) O-methyltransferase	6	0.13	74/143	2
9184	BUB3	Isoform 2 of Mitotic checkpoint protein BUB3	3	0.13	52/143	2
81502	HM13	Isoform 2 of Minor histocompatibility antigen H13	1	0.13	6/143	1
5211	PFKL	Isoform 2 of 6-phosphofructokinase, liver type	1	0.13	29/143	2
217	ALDH2	Aldehyde dehydrogenase, mitochondrial	1	0.13	6/143	1
81608	FIP1L1	Isoform 3 of Pre-mRNA 3'-end-processing factor FIP1	2	0.13	42/143	2
27238	GPKOW	G patch domain and KOW motifs-containing protein	1	0.13	6/143	1
2011	MARK2	Isoform 10 of Serine/threonine-protein kinase MARK2	1	0.13	16/143	1
25782	RAB3GAP2	Rab3 GTPase-activating protein non-catalytic subunit	1	0.13	8/143	1
54994	C20orf11	Protein C20orf11	1	0.13	6/143	1
10419	PRMT5	Protein arginine N-methyltransferase 5	3	0.13	52/143	2
1029	CDKN2A	Cyclin-dependent kinase inhibitor 2A, isoforms 1/2/3	2	0.13	42/143	2
201292	TRIM65	Tripartite motif-containing protein 65	1	0.13	6/143	1
10213	PSMD14	26S proteasome non-ATPase regulatory subunit 14	1	0.13	13/143	1
3420	IDH3B	Isocitrate dehydrogenase [NAD] subunit beta, mitochondrial	2	0.13	47/143	2
83737	ITCH	Isoform 2 of E3 ubiquitin-protein ligase Itchy homolog	1	0.13	29/143	2
388698	FLG2	Filaggrin-2	1	0.13	30/143	2
1488	CTBP2	Isoform 2 of C-terminal-binding protein 2	2	0.13	12/143	1
10260	DENND4A	C-myc promoter-binding protein	1	0.13	6/143	1
10992	SF3B2	Splicing factor 3B subunit 2	2	0.13	52/143	2
29086	BABAM1	Isoform 3 of BRISC and BRCA1-A complex member 1	1	0.13	11/143	1
22870	PPP6R1	Serine/threonine-protein phosphatase 6 regulatory subunit 1	1	0.13	6/143	1
57448	BIRC6	Baculoviral IAP repeat-containing protein 6	1	0.13	6/143	1
3326	HSP90AB1	Heat shock protein HSP 90-beta	17	0.12	130/143	2
6601	SMARCC2	Isoform 2 of SWI/SNF complex subunit SMARCC2	4	0.12	67/143	2
11054	OGFR	Isoform 2 of Opioid growth factor receptor	1	0.12	7/143	1
64087	MCCC2	Methylcrotonoyl-CoA carboxylase beta chain, mitochondrial	4	0.12	65/143	2
3376	IARS	Isoleucyl-tRNA synthetase, cytoplasmic	2	0.12	46/143	2
3852	KRT5	Keratin, type II cytoskeletal 5	6	0.12	82/143	2
3959	LGALS3BP	Galectin-3-binding protein	18	0.12	135/143	2
8607	RUVBL1	RuvB-like 1	8	0.12	93/143	2
9559	VPS26A	Vacuolar protein sorting-associated protein 26A	1	0.12	7/143	1
10051	SMC4	Structural maintenance of chromosomes protein 4	2	0.12	45/143	2
10856	RUVBL2	RuvB-like 2	11	0.12	108/143	2
6319	SCD	Acyl-CoA desaturase	1	0.12	7/143	1
5094	PCBP2	Poly(rC)-binding protein 2	4	0.12	64/143	2
3069	HDLBP	Vigilin	2	0.12	44/143	2
9588	PRDX6	Peroxiredoxin-6	1	0.12	32/143	2
55622	TTC27	Tetratricopeptide repeat protein 27	1	0.12	7/143	1
283373	ANKRD52	Serine/threonine-protein phosphatase 6 regulatory ankyrin repeat subunit C	1	0.12	7/143	1
5296	PIK3R2	Phosphatidylinositol 3-kinase regulatory subunit beta	1	0.12	7/143	1
1487	CTBP1	C-terminal-binding protein 1	1	0.12	7/143	1
200933	FBXO45	F-box/SPRY domain-containing protein 1	1	0.12	7/143	1
5471	PPAT	Amidophosphoribosyltransferase	1	0.12	7/143	1
5894	RAF1	Isoform 2 of RAF proto-oncogene serine/threonine-protein kinase	1	0.12	7/143	1
10270	AKAP8	A-kinase anchor protein 8	2	0.12	44/143	2
5688	PSMA7	Isoform 2 of Proteasome subunit alpha type-7	1	0.12	31/143	2
9533	POLR1C	Isoform 2 of DNA-directed RNA polymerases I and III subunit RPAC1	1	0.12	33/143	2
1111	CHEK1	Serine/threonine-protein kinase Chk1	1	0.12	7/143	1
7270	TTF1	Transcription termination factor 1	1	0.12	7/143	1
9131	AIFM1	Isoform 3 of Apoptosis-inducing factor 1, mitochondrial	10	0.11	112/143	2
7284	TUFM	Elongation factor Tu, mitochondrial	10	0.11	113/143	2
391634	HSP90AB2P	Putative heat shock protein HSP 90-beta 2	4	0.11	70/143	2
3305	HSPA1L	Heat shock 70 kDa protein 1-like	16	0.11	139/143	2
5430	POLR2A	DNA-directed RNA polymerase II subunit RPB1	4	0.11	72/143	2
3313	HSPA9	Stress-70 protein, mitochondrial	18	0.11	143/143	2
80324	PUS1	Isoform 2 of tRNA pseudouridine synthase A, mitochondrial	1	0.11	8/143	1
440	ASNS	Asparagine synthetase [glutamine-hydrolyzing]	1	0.11	8/143	1
140807	KRT72	Isoform 2 of Keratin, type II cytoskeletal 72	2	0.11	48/143	2
2332	FMR1	Isoform 1 of Fragile X mental retardation 1 protein	1	0.11	35/143	2
27250	PDCD4	Programmed cell death protein 4	1	0.11	8/143	1
5478	PPIA	Peptidyl-prolyl cis-trans isomerase A	5	0.11	77/143	2
23170	TTLL12	Tubulin--tyrosine ligase-like protein 12	1	0.11	9/143	1
5689	PSMB1	Proteasome subunit beta type-1	1	0.11	9/143	1
4942	OAT	Ornithine aminotransferase, mitochondrial	1	0.11	36/143	2
9590	AKAP12	Isoform 2 of A-kinase anchor protein 12	1	0.11	8/143	1
9601	PDIA4	Protein disulfide-isomerase A4	1	0.11	16/143	1
283742	FAM98B	Uncharacterized protein	3	0.11	60/143	2
221823	PRPS1L1	Ribose-phosphate pyrophosphokinase 3	1	0.11	8/143	1
1808	DPYSL2	Dihydropyrimidinase-related protein 2	1	0.11	9/143	1
64601	VPS16	Isoform 2 of Vacuolar protein sorting-associated protein 16 homolog	1	0.11	8/143	1
81887	LAS1L	Isoform 2 of Protein LAS1 homolog	1	0.11	34/143	2
29894	CPSF1	Cleavage and polyadenylation specificity factor subunit 1	2	0.11	48/143	2
51474	LIMA1	Isoform Alpha of LIM domain and actin-binding protein 1	1	0.11	34/143	2
11171	STRAP	Serine-threonine kinase receptor-associated protein	7	0.11	90/143	2
1314	COPA	Isoform 2 of Coatomer subunit alpha	2	0.11	51/143	2
23595	ORC3	Isoform 2 of Origin recognition complex subunit 3	1	0.11	8/143	1
6728	SRP19	Signal recognition particle 19 kDa protein	1	0.11	8/143	1
4043	LRPAP1	Alpha-2-macroglobulin receptor-associated protein	1	0.11	9/143	1
5707	PSMD1	Isoform 2 of 26S proteasome non-ATPase regulatory subunit 1	1	0.11	30/143	1
1823	DSC1	Isoform 1B of Desmocollin-1	1	0.11	8/143	1
6774	STAT3	Isoform Del-701 of Signal transducer and activator of transcription 3	1	0.11	9/143	1
2548	GAA	Lysosomal alpha-glucosidase	1	0.11	8/143	1
5425	POLD2	DNA polymerase delta subunit 2	1	0.11	8/143	1
5717	PSMD11	26S proteasome non-ATPase regulatory subunit 11	1	0.11	22/143	1
9203	ZMYM3	Isoform 2 of Zinc finger MYM-type protein 3	1	0.11	9/143	1
83481	EPPK1	Epiplakin	1	0.11	34/143	2
196463	PLBD2	Putative phospholipase B-like 2	1	0.11	8/143	1
9525	VPS4B	Vacuolar protein sorting-associated protein 4B	1	0.11	9/143	1
89953	KLC4	Isoform 2 of Kinesin light chain 4	1	0.11	9/143	1
65117	RSRC2	Isoform 2 of Arginine/serine-rich coiled-coil protein 2	1	0.11	9/143	1
10762	NUP50	Isoform 2 of Nuclear pore complex protein Nup50	1	0.11	8/143	1
60386	SLC25A19	Mitochondrial thiamine pyrophosphate carrier	1	0.11	9/143	1
9692	KIAA0391	Isoform 2 of Mitochondrial ribonuclease P protein 3	1	0.11	9/143	1
11047	ADRM1	Proteasomal ubiquitin receptor ADRM1	1	0.11	8/143	1
63922	CHTF18	Isoform 2 of Chromosome transmission fidelity protein 18 homolog	1	0.11	8/143	1
259266	ASPM	Isoform 2 of Abnormal spindle-like microcephaly-associated protein	1	0.11	9/143	1
23070	FTSJD2	Cap-specific mRNA (nucleoside-2'-O-)-methyltransferase 1	1	0.11	9/143	1
201626	PDE12	Isoform 2 of 2',5'-phosphodiesterase 12	1	0.11	8/143	1
28988	DBNL	Isoform 2 of Drebrin-like protein	1	0.11	9/143	1
150472	CBWD2	COBW domain-containing protein 2	1	0.11	8/143	1
8833	GMPS	GMP synthase [glutamine-hydrolyzing]	1	0.11	16/143	1
55269	PSPC1	Isoform 2 of Paraspeckle component 1	1	0.11	9/143	1
4904	YBX1	Nuclease-sensitive element-binding protein 1	12	0.10	132/143	2
2521	FUS	Isoform Short of RNA-binding protein FUS	13	0.10	143/143	2
23	ABCF1	Isoform 2 of ATP-binding cassette sub-family F member 1	1	0.10	40/143	2
7001	PRDX2	Peroxiredoxin-2	5	0.10	88/143	2
476	ATP1A1	Sodium/potassium-transporting ATPase subunit alpha-1	4	0.10	80/143	2
2618	GART	Trifunctional purine biosynthetic protein adenosine-3	2	0.10	57/143	2
3310	HSPA6	Heat shock 70 kDa protein 6	10	0.10	128/143	2
506	ATP5B	ATP synthase subunit beta, mitochondrial	4	0.10	77/143	2
10694	CCT8	T-complex protein 1 subunit theta	3	0.10	104/143	2
8570	KHSRP	Isoform 2 of Far upstream element-binding protein 2	10	0.10	124/143	2
51651	PTRH2	Peptidyl-tRNA hydrolase 2, mitochondrial	1	0.10	11/143	1
178	AGL	Isoform 5 of Glycogen debranching enzyme	2	0.10	91/143	2
4522	MTHFD1	C-1-tetrahydrofolate synthase, cytoplasmic	6	0.10	92/143	2
4172	MCM3	DNA replication licensing factor MCM3	5	0.10	85/143	2
10240	MRPS31	28S ribosomal protein S31, mitochondrial	1	0.10	38/143	2
51726	DNAJB11	DnaJ homolog subfamily B member 11	2	0.10	56/143	2
3028	HSD17B10	Isoform 2 of 3-hydroxyacyl-CoA dehydrogenase type-2	3	0.10	70/143	2
3861	KRT14	Keratin, type I cytoskeletal 14	3	0.10	97/143	2
10483	SEC23B	Protein transport protein Sec23B	2	0.10	53/143	2
253943	YTHDF3	YTH domain family protein 3	1	0.10	10/143	1
4361	MRE11A	Isoform 2 of Double-strand break repair protein MRE11A	1	0.10	11/143	1
3181	HNRNPA2B1	Isoform A2 of Heterogeneous nuclear ribonucleoproteins A2/B1	13	0.10	143/143	2
832	CAPZB	Isoform 2 of F-actin-capping protein subunit beta	1	0.10	39/143	2
10540	DCTN2	Isoform 2 of Dynactin subunit 2	1	0.10	39/143	2
10342	TFG	Protein TFG	13	0.10	143/143	2
23243	ANKRD28	Isoform 3 of Serine/threonine-protein phosphatase 6 regulatory ankyrin repeat subunit A	1	0.10	10/143	1
25797	QPCT	Glutaminyl-peptide cyclotransferase	4	0.10	76/143	2
5715	PSMD9	Isoform p27-S of 26S proteasome non-ATPase regulatory subunit 9	1	0.10	10/143	1
4719	NDUFS1	NADH-ubiquinone oxidoreductase 75 kDa subunit, mitochondrial	1	0.10	11/143	1
26058	GIGYF2	Isoform 2 of PERQ amino acid-rich with GYF domain-containing protein 2	1	0.10	10/143	1
51520	LARS	Leucyl-tRNA synthetase, cytoplasmic	1	0.10	39/143	2
7528	YY1	Transcriptional repressor protein YY1	1	0.10	11/143	1
7203	CCT3	T-complex protein 1 subunit gamma	2	0.10	92/143	2
5034	P4HB	Protein disulfide-isomerase	2	0.10	54/143	2
26073	POLDIP2	Polymerase delta-interacting protein 2	2	0.10	53/143	2
10291	SF3A1	Splicing factor 3A subunit 1	1	0.10	25/143	1
10961	ERP29	Endoplasmic reticulum resident protein 29	1	0.10	11/143	1
51763	INPP5K	Isoform 2 of Inositol polyphosphate 5-phosphatase K	1	0.10	10/143	1
5116	PCNT	Isoform 2 of Pericentrin	1	0.10	10/143	1
3501	IGHG2	Ig gamma-2 chain C region	1	0.10	11/143	1
28987	NOB1	RNA-binding protein NOB1	1	0.10	11/143	1
65263	PYCRL	Pyrroline-5-carboxylate reductase 3	1	0.10	11/143	1
2584	GALK1	Galactokinase	1	0.10	40/143	2
30001	ERO1L	ERO1-like protein alpha	1	0.10	11/143	1
57568	SIPA1L2	Isoform 2 of Signal-induced proliferation-associated 1-like protein 2	1	0.10	10/143	1
51138	COPS4	COP9 signalosome complex subunit 4	1	0.10	11/143	1
8407	TAGLN2	Transgelin-2	1	0.10	10/143	1
824	CAPN2	Calpain-2 catalytic subunit	1	0.10	10/143	1
5682	PSMA1	Isoform Long of Proteasome subunit alpha type-1	1	0.10	10/143	1
826	CAPNS1	Calpain small subunit 1	1	0.10	10/143	1
8318	CDC45	Cell division control protein 45 homolog	1	0.10	11/143	1
7086	TKT	Transketolase	1	0.10	11/143	1
79833	GEMIN6	Gem-associated protein 6	1	0.10	10/143	1
5052	PRDX1	Peroxiredoxin-1	11	0.09	137/143	2
10549	PRDX4	Peroxiredoxin-4	4	0.09	90/143	2
81929	SEH1L	Isoform B of Nucleoporin SEH1	2	0.09	25/143	1
54788	DNAJB12	Isoform 2 of DnaJ homolog subfamily B member 12	1	0.09	12/143	1
1738	DLD	Dihydrolipoyl dehydrogenase, mitochondrial	2	0.09	59/143	2
23646	PLD3	Phospholipase D3	1	0.09	13/143	1
5700	PSMC1	26S protease regulatory subunit 4	1	0.09	37/143	1
821	CANX	Calnexin	1	0.09	45/143	2
1938	EEF2	Elongation factor 2	10	0.09	135/143	2
56829	ZC3HAV1	Isoform 2 of Zinc finger CCCH-type antiviral protein 1	2	0.09	58/143	2
9685	CLINT1	Clathrin interactor 1	1	0.09	43/143	2
3308	HSPA4	Heat shock 70 kDa protein 4	6	0.09	116/143	2
4691	NCL	Nucleolin	10	0.09	141/143	2
9188	DDX21	Nucleolar RNA helicase 2	9	0.09	131/143	2
1616	DAXX	Isoform 2 of Death domain-associated protein 6	1	0.09	14/143	1
3703	STT3A	Dolichyl-diphosphooligosaccharide--protein glycosyltransferase subunit STT3A	1	0.09	14/143	1
[truncated: 480 more rows]

## Sheet: TBC1D8
GeneID	Symbol	Description	Ave.APSM	WDN_Score	Ratio	Found_In
[truncated: 1,015 more rows]

## Sheet: RAB36
GeneID	Symbol	Description	Ave.APSM	WDN_Score	Ratio	Found_In
[truncated: 823 more rows]

[truncated: 2 more sheets: SMCR8_fl_1_937, SMCR8_1_700]
