# Supplementary material for: Multiplex image-based autophagy RNAi screening identifies SMCR8 as ULK1 kinase activity and gene expression regulator
Source: eLife. 2017 Feb 14;6:e23063. doi: 10.7554/eLife.23063 (PMC5323046; doi:10.7554/eLife.23063)
Supplement: Figure 6—source data 1. — DOI: http://dx.doi.org/10.7554/eLife.23063.019 [file elife-23063-fig6-data1.xlsx]

## Sheet: SMCR8
Protein IDs	Gene names	Peptides segment 1	Peptides segment 2	Peptides segment 3	Peptides segment 4	Peptides segment 5	Peptides segment 6	Peptides segment 7	Peptides segment 8
Q6PD74	AAGAB	0	0	0	0	0	0	0	1
H7C0R2;C9JG97;C9JEH3;Q13685	AAMP	0	0	0	0	0	0	0	1
Q5JTZ9	AARS2	1	0	0	1	1	0	1	0
Q9NRN7;E9PLW6;Q9NRN7-2;E9PNF3	AASDHPPT	0	0	0	1	0	0	0	3
P28288-2;P28288	ABCD3	1	0	0	0	0	0	0	0
Q8NE71-2;Q8NE71;H0YGW7;A0A0G2JIC2;Q5STZ8	ABCF1	1	0	4	4	6	5	0	0
Q9UG63;Q9UG63-2	ABCF2	0	0	1	0	0	0	0	0
O14639-4;O14639-3;O14639-5;J3QSX6;O14639-2;O14639-6;O14639;F8W8M4;A0A0A0MRL6;H0Y7N6;F6XFR5	ABLIM1	0	0	0	0	0	0	12	11
Q12979-4;Q12979;A0A0G2JQ41;Q12979-2;B7Z683;Q12979-3;I3L2P5;I3NI05;A0A0G2JRJ1;I3L3W0;I3L379;I3L1U8;P11274-2;P11274;I3L4Y1;I3L2C0;I3L0R7;A0A0G2JSE0;A0A0D9SGD7;I3L259;I3L2L3;A0A0G2JQT5;H0Y554	ABR	7	0	4	7	21	13	0	0
Q13085-3;Q13085-2;Q13085;Q13085-4;Q59FY4;O00763-3;O00763-2;O00763;A0A087X0W4;S4R3S7;F8W8T8;H0YGH5	ACACA	0	0	7	10	1	0	0	0
Q709F0;Q709F0-2;F8WEV0;D6RDI8;Q709F0-3;H0Y9C6;A0A0J9YXS1	ACAD11	0	0	0	1	6	0	0	0
Q9H845;H0Y8Z9	ACAD9	0	0	0	2	0	1	3	0
P45954-2;P45954	ACADSB	0	0	0	1	0	0	0	0
G3V1M7;P49748-2;P49748;P49748-3	ACADVL	0	0	0	0	0	1	0	0
P24752;E9PRQ6;P24752-2;H0YEL7	ACAT1	0	0	0	0	0	0	1	3
Q9H3P7	ACBD3	0	0	0	0	1	0	5	1
S4R3H4;E7EQT4;Q9UKV3-5;Q9UKV3	ACIN1	0	0	0	2	0	0	0	0
P53396-2;P53396;P53396-3;K7ESG8;K7EIE7	ACLY	5	0	9	33	3	0	0	0
A2A274;Q99798	ACO2	0	0	0	0	0	0	4	0
H0Y698;Q9BR14;E9PMC4;E9PIS4;H7C5A7;E9PJN0;O14734	ACOT8	0	0	0	1	0	0	0	0
Q9Y305-3;Q9Y305-2;Q9Y305;Q9Y305-4;H7C5Q2	ACOT9	2	0	3	5	2	2	1	1
P24666;G5E9R5;P24666-4;F2Z2Q9;P24666-3;P24666-2;D3YTI2	ACP1	0	0	1	4	4	1	1	2
O95573;O60488-2;O60488	ACSL3	1	0	2	2	1	1	0	0
P60709;G5E9R0;E7EVS6;C9JZR7;C9JTX5	ACTB	26	29	25	27	29	32	34	40
Q562R1	ACTBL2	8	10	7	6	8	10	9	12
P68032;P68133;A6NL76;F8WB63;B8ZZJ2	ACTC1;ACTA1	19	18	17	18	19	21	22	28
P63261;I3L3I0;I3L1U9;I3L3R2;J3KT65;K7EM38;C9JUM1;A5A3E0;F8WCH0	ACTG1	26	29	25	27	29	32	34	40
I3L4N8	ACTG1	14	14	12	14	15	16	16	21
P63267;P62736;P63267-2;C9JFL5;F6UVQ4;F6QUT6	ACTG2;ACTA2	19	17	16	17	18	20	21	27
P12814;P12814-3;P12814-2;P12814-4;H9KV75;G3V2N5;H7C5W8;G3V2W4;H0YJW3;H0YJ11;G3V5M4;G3V2X9;G3V380;G3V2E8;D6RH00	ACTN1	19	6	16	28	39	54	8	1
O43707;O43707-2;F5GXS2;O43707-3;K7EP19	ACTN4	34	17	39	50	60	73	26	2
K7EJH8	ACTN4	5	2	6	8	11	16	4	0
H7C144	ACTN4	12	9	17	18	21	26	11	0
Q9NZ32;V9GYX7;G3V2Q5;G3V5Y4;F6S9Y6;G3V524;G3V4K6	ACTR10	2	0	1	1	3	4	0	0
P61163;R4GMT0	ACTR1A	6	2	6	5	2	1	0	7
P42025	ACTR1B	3	1	4	2	0	1	0	4
P61160;P61160-2;F5H6T1	ACTR2	8	6	6	8	14	8	1	0
P61158;B4DXW1;Q9P1U1-2;Q9P1U1;F8WDR7;Q9P1U1-3;A0A0A0MTI9;H7C4J1;C9IZN3;Q9C0K3;F8WEW2;F8WE84	ACTR3	11	5	9	14	17	5	0	0
Q9UHI8	ADAMTS1	0	0	0	0	0	1	2	0
H0YCK3;P55265-5;P55265-3;P55265-2;P55265;P55265-4	ADAR	1	0	1	3	1	1	0	0
Q8NI60-3;Q8NI60;Q8NI60-2;Q8NI60-4	ADCK3	1	0	1	3	2	0	0	0
E7EV99;E7ENY0;P35611-2;P35611-6;P35611;P35611-3;H0Y9H2;P35611-4;H0YFD8;D6RF25;A0A0A0MSR2;P35611-5	ADD1	1	0	4	3	1	0	0	0
A0A087WX08;Q9UEY8-2;Q9UEY8	ADD3	1	0	3	0	0	0	0	0
P13945	ADRB3	0	0	0	0	1	1	0	0
Q16186;A0A087WUX6;A0A087WX59	ADRM1	0	0	1	1	1	2	1	2
P30566-2;P30566;A0A096LP92;A0A096LPA2;A0A096LNY4;A0A096LNY5;A0A096LNY6;A0A0A6YY92	ADSL	0	0	0	0	0	2	0	0
Q8TED9-4;Q8TED9;Q8TED9-2	AFAP1L1	2	1	1	0	0	0	0	0
Q9Y4W6;K7EP56;B7Z651;A0A0U1RQN6;E9PHW9;Q01484-5;Q01484-2	AFG3L2	2	0	3	6	3	0	0	0
E9PG39;E9PC15;Q53H12	AGK	0	0	1	2	1	0	0	0
P35573;P35573-2;P35573-3	AGL	0	0	8	38	19	1	0	0
Q5TA58;Q9H9G7-2;Q9UKV8-2;Q9UL18;Q9UKV8;Q9H9G7;Q9HCK5	AGO1;AGO3;AGO2;AGO4	0	1	0	1	0	0	0	0
P23526;P23526-2	AHCY	1	0	0	0	5	17	0	3
H0Y8B3;O43865-2;Q96HN2-4;Q96HN2-3;O43865;Q96HN2-2;Q96HN2	AHCYL2;AHCYL1	0	0	0	0	1	1	1	2
Q09666;E9PJZ0;E9PKR9;E9PJC6;E9PLK4;Q09666-2;E9PQE3;P48552	AHNAK	132	90	247	170	80	32	10	4
Q8IVF2-3;Q8IVF2	AHNAK2	0	7	36	12	3	0	0	0
O95433;G3V438;O95433-2;H0YJU2;H0YJG7;H0YJ63;G3V3W9	AHSA1	1	0	2	3	4	1	1	4
Q9BQI0;Q9BQI0-2;Q9BQI0-3;A6PVM9;Q5JUP3;Q9BQI0-4;H7C605	AIF1L	2	0	2	4	4	7	6	13
O95831-3;O95831;O95831-2;E9PMA0;O95831-5;O95831-6;O95831-4	AIFM1	5	3	13	19	17	9	18	12
Q12904;Q12904-2;D6R937	AIMP1	3	1	2	0	0	0	0	0
A8MU58;F8W950;Q13155	AIMP2	2	1	1	0	0	0	0	0
O00170;E9PMH2	AIP	0	0	1	2	2	1	0	2
F8VZG5;F8W1A4;P54819-3;P54819-5;P54819-2;P54819;G3V213;P54819-4;P54819-6;F8VY04;F8VPP1	AK2	0	0	0	0	0	0	0	5
Q02952-3;Q02952-2;Q02952	AKAP12	0	0	1	0	0	0	0	0
O43823	AKAP8	1	0	0	0	0	0	0	0
Q9ULX6-2;Q9ULX6;V9GZ50	AKAP8L	1	0	4	2	0	0	0	0
A0A0A0MRE9;A0A0A0MRF6;Q99996-5;Q99996-3;Q99996-2;Q99996;Q99996-6;H0Y6Q0;H7BYL6	AKAP9	1	1	0	0	0	0	0	0
H3BLU7;O43488	AKR7A2	0	0	0	0	0	0	0	1
P54886-2;P54886	ALDH18A1	0	0	1	5	4	12	0	0
H0YMG7;O94788-4;O94788-2;O94788-3;O94788	ALDH1A2	0	0	0	1	1	0	0	1
P30837;H0Y2X5;P00352;P47895	ALDH1B1	0	0	3	6	5	3	0	0
P05091-2;P05091;F8VP50	ALDH2	0	0	0	1	1	1	0	0
J3QRD1;P51648;P51648-2;J3QKK9;J3QS00;J3KTG1;I3L1M4;C9JGJ2;I3L0X1;J3KTD9;I3L2W1;E9PJV0;C9JKT2;C9JMC5;I3L3I9;A8MYB8;E9PNN6;P48448;P43353-2;P30838;P43353	ALDH3A2	0	0	0	5	2	1	0	0
C9J8Q5;P51649;P51649-2	ALDH5A1	0	0	0	0	1	1	0	0
P49419-2;P49419;F8VS02;P49419-4;A0A0J9YWF7;F8VVF2;H0YHM6	ALDH7A1	0	0	0	0	3	4	2	7
P49189;P49189-2	ALDH9A1	0	0	0	0	0	1	4	0
H3BPS8;H3BQN4;J3KPS3;P04075;P04075-2;H3BUH7;H3BR04;H3BMQ8;H3BU78	ALDOA	0	0	2	1	4	6	3	0
K7EKH5;C9J8F3;J3KSV6;J3QKP5;A8MVZ9;P09972	ALDOC	0	0	0	0	0	1	0	0
Q6P6C2;Q6P6C2-1;Q6P6C2-3	ALKBH5	0	0	0	0	0	0	0	2
Q86V81;E9PB61	ALYREF	0	0	0	0	0	2	4	7
Q4VCS5;E7ERM3;A6NP16;Q4VCS5-2	AMOT	30	22	30	37	21	2	0	1
Q8IY63-2;Q8IY63	AMOTL1	2	3	4	5	2	0	0	0
H0Y360;Q01433-2;Q01433;Q01433-3;Q01433-5;Q01433-4;E9PJF6;H0YCL9;E9PIJ1	AMPD2	0	0	0	0	5	1	0	0
Q9UJX3-2;Q9UJX3	ANAPC7	0	0	1	0	0	0	0	0
Q9P2R3;Q9P2R3-2;Q9P2R3-4;I3L1Z9	ANKFY1	0	0	0	0	4	0	0	0
Q92688-2;Q92688;H7BZ09	ANP32B	0	0	0	0	0	0	1	4
E9PPH5;Q9BTT0-3;Q9BTT0	ANP32E	0	0	0	0	0	0	0	2
Q9H6X2-5;Q9H6X2;Q9H6X2-3;Q9H6X2-4;Q9H6X2-6;Q9H6X2-2	ANTXR1	2	0	0	0	0	0	0	0
P04083;Q5T3N1;Q5T3N0	ANXA1	2	0	0	0	5	3	5	18
P50995-2;P50995;H0Y6E1;E5RIN3;P27216;P27216-2	ANXA11	5	1	2	2	4	8	14	20
P07355;P07355-2;H0YN42;H0YMD0;H0YMU9;A6NMY6;H0YM50;H0YKS4;H0YNP5;H0YN28;H0YL33;H0YMM1;H0YKZ7;H0YLV6;H0YMT9;H0YKX9;H0YKL9;H0YMW4;H0YNA0;H0YN52;H0YKV8;H0YMD9;H0YNB8;H0YKN4;H0YLE2	ANXA2;ANXA2P2	26	22	26	22	23	24	29	32
P12429;D6RA82;D6RAZ8;D6RCA8;D6RFG5	ANXA3	0	0	0	0	0	0	0	4
P09525;Q6P452;P09525-2;B4E1S2	ANXA4	1	0	0	0	4	5	6	13
P08758;D6RBL5;D6RBE9;E9PHT9;D6RCN3	ANXA5	7	0	3	3	3	3	12	24
P08133;P08133-2;E7EMC6;E5RK63;E5RJF5;E5RFF0;E5RI05;E5RJR0;E5RIU8;H0YC77	ANXA6	18	1	2	6	18	28	45	45
E5RK69	ANXA6	12	1	2	5	12	18	28	26
P20073-2;P20073	ANXA7	0	0	0	0	1	0	6	9
Q10567-3;Q10567-2;Q10567;Q10567-4;C9J1E7;H7C034	AP1B1	18	11	15	22	27	3	2	0
O43747;O43747-2;H3BNR4;B3KNW1	AP1G1	0	0	0	1	7	0	0	0
Q9BXS5;Q9BXS5-2;E7ENJ6;K7EJL1;K7ENA7;K7EPJ8;A0A087WZX7;K7EQX3;K7EK69;K7ERH5;K7ER75;K7EL08;Q9Y6Q5;Q9Y6Q5-2	AP1M1	0	0	0	0	8	0	0	0
O95782-2;O95782;E9PPY8;M0R2D9;E9PPZ3;E9PS94	AP2A1	32	28	28	36	39	1	0	0
O94973;A0A0G2JS82;O94973-2;O94973-3;A0A0G2JQM1;E9PR62;A0A0G2JRF9;A0A0G2JQA4;A0A0G2JQT9;H0YEG0;A0A0G2JRS3;A0A0G2JS17;H0YDE9;E9PNC4;E9PQP4	AP2A2	27	26	28	34	35	2	0	0
P63010;P63010-2;A0A087X253;P63010-3;A0A087WU93;A0A087WZQ6;A0A087WYD1;K7ERB2;K7EN71;K7EJX1;A0A087WXS3;K7EKZ5;K7EJ01	AP2B1	33	22	30	35	37	3	3	0
A0A087WY71;Q96CW1-2;Q96CW1;E9PFW3;C9JJ47;C9JGT8;C9JJD3;C9JTK4;C9JPV8;H7C4C3	AP2M1	16	15	20	18	21	0	0	0
M0R0N4;M0QYZ2;P53680;X6R390;P53680-2;M0QZ21;M0R1S0	AP2S1	6	3	4	5	6	0	0	0
O00203-3;O00203	AP3B1	0	0	3	1	0	0	1	0
O14617-4;O14617;O14617-5;A0A087WYN6;O14617-3;O14617-2	AP3D1	1	0	2	1	0	0	0	0
C9JIF9;P13798;H7C393;H7C1U0;C9JLK2;H0YFE5;F8WEH5	APEH	0	0	0	0	0	7	0	0
Q8NCW5-2;Q8NCW5	APOA1BP	0	0	0	0	0	0	0	1
Q9UKG1;C9JAB0	APPL1	0	0	0	1	1	1	0	0
Q8NEU8-2;Q8NEU8;Q8NEU8-3;F8VWV2;F8VXB0;H0YH86	APPL2	0	0	0	0	2	7	1	0
F8W6G5;A0A0A0MRW7;Q7Z2E3-3;Q7Z2E3-9;Q7Z2E3-11;Q7Z2E3-8;Q7Z2E3-7;Q7Z2E3;C9JZ40;Q7Z2E3-6;Q7Z2E3-2;Q7Z2E3-13;Q7Z2E3-4;Q7Z2E3-5;Q7Z2E3-10	APTX	0	0	0	0	0	0	1	1
Q96II5;P10398;H7C560;P15056	ARAF;BRAF	0	0	1	2	0	0	0	0
B0YIW6;P48444;Q6P1Q5;P48444-2;E9PK34	ARCN1	1	0	2	3	0	0	1	4
P18085;F5H1V1;F5H6T5;F8WDB3;U3KQF2;F5H0C7;C9JPM4;C9J1Z8;C9JAK5;F5H423;P61204-2;P84085;P84077;P61204	ARF4;ARF3;ARF5;ARF1	1	0	1	2	1	0	0	0
P05089;P05089-2;P05089-3	ARG1	0	0	0	1	3	0	0	0
Q9NWB6;X6R9F1;Q9NWB6-3;Q9NWB6-2	ARGLU1	0	0	1	1	0	1	1	0
A1A4S6	ARHGAP10	0	0	0	0	0	0	1	0
Q6P4F7-3;Q6P4F7	ARHGAP11A	1	0	0	0	2	2	1	1
P85298-2;P85298-5;P85298-4;P85298-3;P85298;B1AHC2;B1AHF8;F8WCV8;H0Y9T8;B1AHC3;B1AHC4;F8W6F4	ARHGAP8;PRR5-ARHGAP8	0	0	0	0	3	0	1	0
J3KTF8;J3QQX2;P52565;J3KRE2;J3KS60;J3KRY1;P52565-2	ARHGDIA	0	0	0	0	0	1	1	5
O15085;O15085-2	ARHGEF11	4	1	8	3	0	1	0	0
Q9NZN5-2;Q9NZN5;E9PMR6	ARHGEF12	24	5	13	14	1	0	0	0
V9GYM8;Q92974-3;Q92974-2;Q92974;V9GZ14	ARHGEF2	3	0	0	0	0	0	0	0
F8VYN9;P40616-2;P40616;B4DZG7;F8VP99;F8VP63	ARL1	1	0	3	2	2	1	0	0
P36405	ARL3	0	0	0	0	0	0	0	1
Q96BM9;Q9NVJ2	ARL8A;ARL8B	1	0	2	0	1	0	0	0
Q92747;E9PF58;Q92747-2	ARPC1A	3	1	2	6	8	3	0	0
O15143;C9J4Z7;F8VXW2;C9JEY1;C9JQM8;C9JFG9;C9J6C8;C9JBJ7;C9K057;C9JTT6;C9JM51;F8WEB3	ARPC1B	4	2	5	6	10	4	0	0
O15144;H7C3F9;C9JTV5;G5E9J0;G5E9S7	ARPC2	10	4	8	9	16	8	0	0
O15145;C9JZD1;F8VR50	ARPC3	4	4	4	5	9	4	2	1
F8WCF6;P59998;F8WDD7;A0A0A6YYG9;P59998-3;P59998-2;H7C0A3;F8WE39;R4GN08;P59998-4;F8WDW3	ARPC4-TTLL3;ARPC4	6	5	6	6	6	6	0	0
B1ALC0;O15511;O15511-2	ARPC5	1	0	0	1	4	1	0	0
Q9BPX5	ARPC5L	0	0	1	2	3	0	0	0
K7EL17;Q68DZ5;P32121-5;P32121-2;P32121;P32121-3;P32121-4	ARRB2;DKFZp686L0365	0	0	0	0	1	0	0	0
H7C2G2;Q93070	ART4	0	1	0	0	0	0	0	0
E7EMM4;Q13510-3;Q13510;Q13510-2	ASAH1	0	0	0	0	0	0	0	1
Q9H1I8-3;Q9H1I8;H7C3Y4;B1AH59;Q9H1I8-2	ASCC2	0	0	0	0	0	2	0	0
Q8N3C0;Q8N3C0-4	ASCC3	1	0	1	0	0	0	0	0
P08243-2;P08243;P08243-3;C9JLN6;C9JM09;C9JT45;C9J057;F8WEJ5	ASNS	0	0	0	1	0	0	2	1
Q5VYL4;Q8IZT6-2;Q8IZT6	ASPM	1	0	0	0	0	0	0	0
Q9NVI7-2;Q9NVI7;H0Y2W2;Q9NVI7-3;Q5SV16;Q5T9A4-2;J3QSF3	ATAD3A	12	11	17	0	0	0	0	0
Q5T9A4;Q5T9A4-3	ATAD3B	9	10	11	0	0	0	0	0
F8VQD9;Q9BSB4	ATG101	0	0	1	0	0	0	0	0
O75143-4;O75143-3;O75143-2;O75143;O75143-5	ATG13	0	0	1	0	0	0	0	0
O95352;H7C2R3;H7BZ92;H7C2J8;O95352-3;O95352-2;H7C059	ATG7	0	0	1	2	2	0	0	0
P31939;P31939-2;F8WEF0;H7C1S2;C9JLK0	ATIC	0	0	0	0	0	1	9	0
P05023-3;P05023-4;P05023;P05023-2;M0R116;A0A0A0MT26;P13637;P13637-2;P13637-3;H0Y7C1;B1AKY9;P50993;Q5TC02;Q5TC01	ATP1A1	8	1	6	7	6	4	0	0
P16615-5;P16615-2;P16615-3;P16615;H7C5W9;P16615-4;O14983-3;O14983-2;O14983;Q93084-4;Q93084-2;Q93084-3;Q93084-7;Q93084;Q93084-6;Q93084-5;A0A0C4DH86	ATP2A2	12	5	13	18	5	0	0	0
P25705;P25705-2;P25705-3;K7EK77;K7ERX7;K7EJP1;K7ENJ4;K7EQH4;K7ESA0	ATP5A1	14	10	19	21	17	12	14	5
P06576;H0YH81;F8W079;F8W0P7;H0YI37	ATP5B	9	2	14	10	10	6	16	17
P36542;P36542-2	ATP5C1	3	2	5	6	2	0	0	0
Q5QNZ2;P24539	ATP5F1	0	0	1	0	0	0	0	0
O75947-2;O75947;F5H608	ATP5H	0	0	0	0	0	0	0	2
P18859;P18859-2;A8MUH2	ATP5J	0	0	0	0	0	0	0	2
C9JJT5;C9JU26;G3V325;P56134-4;P56134-3;P56134-2;P56134	ATP5J2-PTCD1;ATP5J2	2	0	2	2	2	0	0	0
E9PN17;O75964	ATP5L	0	0	0	1	0	0	0	0
P48047;H7C0C1;H7C086;H7C068	ATP5O	1	1	2	3	0	1	1	8
A0A0C4DGX8;Q15904	ATP6AP1	3	0	0	0	0	0	0	0
Q93050-1;Q93050;Q93050-3;B7Z641;B7Z2A9;K7EN36;K7EPG4;F5H1T6;K7ERA0;K7EM24;K7ERA6	ATP6V0A1	5	0	0	0	0	0	0	0
Q9Y487;F5H847;F5GX48;F5H5F3	ATP6V0A2	3	0	0	0	0	0	0	0
P27449	ATP6V0C	1	0	0	0	0	0	0	0
P38606-2;P38606	ATP6V1A	0	0	0	1	0	0	0	2
P21281	ATP6V1B2	0	0	0	0	0	0	0	1
C9J8H1;P36543-2;P36543	ATP6V1E1	0	0	0	0	0	0	0	1
Q9UBB4-2;Q9UBB4	ATXN10	1	0	1	1	1	0	0	1
H3BUF6;Q8WWM7-6;Q8WWM7-8;Q8WWM7-5;Q8WWM7-4;Q8WWM7-9;Q8WWM7-2;Q8WWM7;Q8WWM7-3	ATXN2L	0	0	1	1	0	0	0	0
J3KT86;Q96GD4-4;Q96GD4;Q96GD4-5;J3QR41;J3KTD6;J3QLN8;Q96GD4-2;J3KRJ2;Q96GD4-3;B4DXA6;J3KRF8;A3KFJ1;Q5QPD4;A0A0A0MSY3;Q5Y191;A3KFJ0;Q9UQB9-2;Q9UQB9-3;Q9UQB9;O14965	AURKB	2	0	1	3	2	0	0	0
H0YLF3;F5H6I0;P61769	B2M	0	0	0	0	0	0	0	1
Q96L58	B3GALT6	1	0	0	0	0	0	0	0
O95816;O95816-2	BAG2	7	9	10	6	5	4	2	3
O95817	BAG3	0	0	0	0	0	0	1	0
O95429-2;O95429	BAG4	0	0	0	0	0	0	0	1
Q9UL15;Q9UL15-2;G3V274	BAG5	0	0	3	5	1	0	0	0
O75531	BANF1	0	0	0	0	0	0	0	2
P80723;P80723-2;U3KQP0	BASP1	2	0	0	3	5	10	14	1
A0A0G2JL47;A0A024RCR6;A0A0G2JK23;P46379-4;P46379-5;P46379-2;P46379;P46379-3;F6S6P2;X6REW1;A0A0G2JJM1;F6UR09;F6U1F2;F6XTU0;A0A0G2JJR8;F6WML8;F6VEM6;F6X9W3;F6U341	BAT3;BAG6	1	0	3	3	0	0	0	0
P51572;P51572-2;C9JMD7;C9JSP1;C9JQ75;C9J0M4	BCAP31	0	3	0	0	0	0	0	0
Q9P287-4;Q9P287-3;Q9P287;Q9P287-2	BCCIP	0	0	0	0	0	0	2	2
F5GXU9;F5H5P2;P12694;P12694-2	BCKDHA	0	0	2	1	1	0	1	1
E9PJA7;E9PK09;E9PQN2;E9PKI6;E9PK91;Q9NYF8-4;Q9NYF8-3;Q9NYF8-2;Q9NYF8;H0YF00	BCLAF1	2	1	0	0	0	2	0	0
A0A087X2B2;E9PMH5;Q13490-2;Q13489;Q13490;E9PQZ9;E9PI77;E9PIW1;H0YDY3	BIRC2;BIRC3	0	0	1	2	0	0	0	0
Q9NR09;H7C094;H7C3P0	BIRC6	1	0	8	0	0	0	0	0
K7ESE8;J3KSD8;K7ES02;Q13867	BLMH	0	0	0	0	1	3	0	0
P53004	BLVRA	0	0	0	0	0	1	0	2
M0QZL1;M0R192;P30043	BLVRB	0	0	0	0	0	0	0	1
Q9NSY1;H0Y9P1;Q9NSY1-2;Q9NSY1-3;K4DI97;E9PG46;Q5H9B9;Q2M2I8-2;Q2M2I8	BMP2K	4	9	10	12	15	5	0	0
Q9H3K6;A0A087WZT3;Q9H3K6-2;H3BV85;H3BTW0;A0A0B4J295;H3BVE0	BOLA2;BOLA2B	0	0	0	1	1	2	1	5
F8W733;Q9NXR7-4;Q9NXR7-3;Q9NXR7;Q9NXR7-1;C9J2G0	BRE	0	0	1	1	2	0	0	0
Q8TDN6	BRIX1	6	1	0	0	1	1	1	0
P35613-2;P35613;A0A087WUV8;P35613-3;P35613-4;A0A087X2B5;I3L192;R4GMX5;R4GN83	BSG	1	0	1	2	2	3	7	1
Q32M84;Q32M84-2	BTBD16	0	0	0	0	0	1	0	0
P20290-2;P20290	BTF3	0	0	0	0	0	0	1	0
J3QT28;O43684-2;O43684;J3QSX4	BUB3	1	0	2	1	1	4	3	1
H7BY94;Q13895	BYSL	1	0	0	0	1	1	1	1
Q9H8K7	C10orf88	0	0	1	6	11	4	0	0
E9PR95;E9PSC3;E9PLC5;E9PLB3;E9PIP1;E9PPB5;E9PQS1;A0A087WT99;Q9H0W9-3;Q9H0W9-2;Q9H0W9	C11orf54	0	0	0	0	1	0	0	0
A0A0B4J220;E9PLD3;E9PRG8	C11orf98	0	0	0	0	0	0	2	1
Q9Y224;G3V4C6;H0YJB9;G3V4E7	C14orf166	1	2	7	6	9	3	0	4
Q07021;I3L3Q7;I3L3B0	C1QBP	2	1	1	2	2	2	5	8
Q8WWC4;H7C0V0	C2orf47	0	0	1	1	2	1	1	0
H7BZF5	C2orf80	0	0	0	1	1	0	0	0
C9JQV0;Q9BRJ6	C7orf50	0	0	0	1	0	0	0	2
Q96LT7;Q96LT7-2	C9orf72	8	4	13	20	20	16	5	0
P54289-4;P54289-5;P54289-3;P54289-2;P54289;E7ERK3;H0Y715;C9JE82;C9JVC9;Q9NY47-4;Q9NY47-2;Q9NY47-3;Q9NY47;Q9NY47-5	CACNA2D1	14	0	0	0	0	0	0	0
Q9HB71-3;Q9HB71	CACYBP	0	0	0	1	4	1	2	2
F8VPD4;P27708;H7C2E4;H7C3Z5;H7BZB3;P31327-2;P31327;P31327-3	CAD	43	49	72	20	2	1	0	0
Q05682-5;E7EX44;Q05682-3;Q05682-4;E9PGZ1;Q05682-6;Q05682-2;Q05682;C9J813;C9JEK3;REV__H0YH95;REV__H0YEF9;REV__E9PJZ7;REV__H0YHK3;REV__O75334-6;REV__O75334-5;REV__Q13136-2;REV__Q13136;REV__O75334-2;REV__O75334-4;REV__G3V200;REV__O75334-3;REV__O75334	CALD1	7	5	9	19	37	23	30	4
H0Y7A7;P62158;E7ETZ0;E7EMB3;M0QZ52;F8WBR5;G3V479;Q96HY3;G3V361;G3V226;C9J7T9;P02585	CALM2;CALM1;CALM3	1	0	0	1	1	2	2	7
P27482	CALML3	0	0	0	0	1	0	0	2
Q9NZT1	CALML5	0	0	0	0	1	0	0	0
P27797;K7EJB9;K7EL50	CALR	0	0	0	0	0	0	0	11
O43852;O43852-3;O43852-13;O43852-14;O43852-11;O43852-10;O43852-5;O43852-6;O43852-2;O43852-4;H0Y875;O43852-12;O43852-9;O43852-7;O43852-15;O43852-8	CALU	0	0	0	0	0	0	0	3
C9JES6;Q14012	CAMK1	1	0	0	1	1	0	0	1
D6R938;E9PBG7;E9PF82;Q13557-8;Q13557-9;Q13557-10;Q13557-5;Q13557;Q13557-3;Q13557-6;Q13557-4;Q13557-11;Q13557-12;H0Y9J2;H0Y9C2;Q9UQM7;Q9UQM7-2;E9PBE8;E7EQE4;D6RHX9;D6RFJ0;E7ERS6;E7ETC9	CAMK2D	10	2	8	3	0	0	0	0
Q5SWX3;A0A0A0MS52;A0A0A0MT11;Q13555-10;Q13555-3;Q13555-5;Q13555-4;Q13555-7;Q13555-9;Q13555-2;Q13555-8;Q13555;Q13555-6;Q8WU40;H0Y6G2	CAMK2G	5	1	5	0	0	0	0	0
Q86VP6;Q86VP6-2;A0A0C4DGH5;H0YH27;Q86VP6-3	CAND1	2	0	2	6	8	14	1	0
O75155-2;O75155;F8WBB8;F5H6I6	CAND2	1	0	1	0	0	1	0	0
P27824;P27824-2;H0Y9Q7;P27824-3;D6RAQ8;D6RFL1;D6RAU8;D6RB85;D6RDP7;H0Y9H1;D6RGY2;D6RHJ3;D6RD16	CANX	2	2	0	1	0	4	4	0
Q01518;Q01518-2;Q5T0R7;Q5T0R6;Q5T0R5;Q5T0R4;Q5T0R3;Q5T0R2;Q5T0R1;Q5T0R9;Q5T0R8;Q5T0S3	CAP1	0	0	0	1	6	8	0	0
E9PLA9;A0A087X082;Q14444-2;Q14444;G3V153	CAPRIN1	0	1	3	4	7	1	0	0
P52907	CAPZA1	10	7	8	8	11	11	11	4
P47755;F8W9N7;C9JUG7;P47755-2;A0A0D9SET8;F8WED3	CAPZA2	12	4	4	7	8	10	9	5
P47756-2;B1AK87;B1AK88;P47756;B1AK85	CAPZB	22	13	15	16	21	22	17	4
Q86X55-1;Q86X55;Q86X55-2;K7EQA8;K7EK20;K7EPK1;K7EQB9	CARM1	0	2	5	11	10	6	7	2
O14936-3;O14936-4;O14936-6;O14936-2;O14936;Q5JS74;Q5JS72;O14936-5;Q5JS79	CASK	5	0	1	0	1	1	0	0
D6RHU3;P55212-2;P55212	CASP6	0	0	0	0	0	0	0	1
Q03135;C9JKI3;E9PCT5;Q03135-2;P56539	CAV1	2	0	1	0	0	0	0	0
P16152	CBR1	0	0	0	0	0	0	0	1
Q13185;C9JMM0;B8ZZ43;S4R2Y4	CBX3	0	0	0	0	0	0	0	2
Q6P1N0-2;Q6P1N0;K7EJY5;K7EMP1	CC2D1A	0	0	0	1	2	3	0	0
A0A0C4DGG8;Q8IX12-2;Q8IX12;F5H3E1;F5H1H2;F5H2E6	CCAR1	0	0	0	2	0	0	0	0
Q8N163-2;Q8N163;G3V119;H0YB24;H0YC69;E5RFJ3;H0YC58;E5RHJ4;E5RGU7;A0A087X2B6	CCAR2	0	0	10	11	0	0	0	0
Q96CT7;M0R2F5	CCDC124	0	0	0	0	0	0	0	5
E9PFB9;J3KP97;Q5T9S5-2;Q5T9S5;Q5T9S2	CCDC18	1	0	0	0	1	1	0	0
P14635-2;P14635	CCNB1	0	0	0	1	1	1	1	0
Q8ND76-2;Q8ND76;Q8ND76-3	CCNY	2	0	0	0	1	1	3	5
Q8N7R7-3;Q8N7R7;H7C0P7;Q8N7R7-2;Q5T2Q4	CCNYL1	2	0	0	0	0	2	2	3
P78371;F5GWF6;P78371-2;F8VQ14	CCT2	15	5	26	28	15	13	12	8
P49368;B4DUR8;P49368-2;E9PRC8;Q5SZX6;E9PQ35;Q5SZW8;E9PM09;Q5SZX9	CCT3	9	4	19	24	9	10	7	6
P50991;P50991-2	CCT4	9	6	17	14	10	7	13	13
P48643;E7ENZ3;B7ZAR1;E9PCA1;P48643-2;D6RIZ7;H0Y914	CCT5	11	2	23	23	11	12	16	1
P40227;P40227-2;Q92526-3;Q92526;Q92526-2	CCT6A	7	2	15	19	8	8	9	5
Q99832;Q99832-3;Q99832-4;Q99832-2;F8WAM2;F8WBP8;A0A0D9SG95	CCT7	7	1	15	15	8	10	11	12
P50990;P50990-2;P50990-3;H7C4C8;H7C2U0	CCT8	15	6	26	27	17	17	14	22
Q9Y5K6	CD2AP	1	0	5	11	4	1	3	0
H3BLV0;B1AP13;H7BY55;P08174-4;P08174;P08174-3;P08174-5;P08174-2;P08174-6;P08174-7;B1AP15	CD55	7	0	0	0	0	0	0	0
E9PNW4;E9PR17;P13987;H0YET2	CD59	2	0	0	0	0	0	0	0
A0A024QZP7;P06493;E5RIU6;A0A087WZZ9;P06493-2	CDC2;CDK1	1	0	0	1	1	1	1	8
Q12834	CDC20	1	0	0	0	0	0	0	0
Q16543;K7EQA9;K7EKQ2;K7EIU0;K7EL68	CDC37	0	0	0	0	1	2	3	6
B1AL69;Q7L3B6	CDC37L1	0	1	1	1	1	1	1	0
P60953	CDC42	0	0	0	0	0	0	0	1
Q99459	CDC5L	0	0	0	2	2	0	0	0
Q6P1J9	CDC73	1	0	0	2	0	0	0	1
A0A087WXI5;P12830-2;P12830	CDH1	0	0	0	1	0	0	0	0
C9J8J8;P19022-2;P19022	CDH2	0	0	0	1	0	0	0	0
H0YAZ9;A0A087WZU2;Q00536;Q00536-3;Q00536-2;H0YC36;H0YC60	CDK16	1	0	0	0	1	1	2	1
K7EJ83;Q00526;K7ELV5;E7ESI2;G3V5T9;P24941-2;P24941	CDK3;CDK2	2	0	0	1	1	2	2	1
P11802;F8VXD2;F8VYH9;F8VZZ0;F8VTV8;F8VWX7;F8VZ51;P11802-2;F8VZ13;F8W1L8	CDK4	1	0	0	2	2	3	1	1
Q00535;Q00535-2;Q9BVE2;E7EUK8;E5RGN0;A0A087X209;F5H6Z0;J3QSD7;Q00534;Q96Q40-2;Q96Q40-4;Q96Q40-3;O94921-3;Q96Q40-5;Q96Q40;O94921-2;O94921;Q07002;Q07002-2;Q07002-3;Q00537-2;Q00537;Q9NYV4-3;Q14004-2;Q9NYV4-2;Q9NYV4;Q14004	CDK5	3	0	2	3	4	3	3	1
J3QRG6;P42771;P42771-4;K7ES20;G3XAG3;K7ENC6;A0A0A0MRI0;P42771-2;P42771-3;P42772	CDKN2A;CDKN2B	0	0	0	0	0	0	0	2
Q2L6G8;G8JLG2;Q15517	CDSN	0	0	0	0	1	0	0	0
A0A087X1N2;Q03701	CEBPZ	1	0	0	0	0	0	0	0
A8MYZ9;Q9BXW7-2;Q9BXW7	CECR5	0	0	0	0	0	0	0	2
E9PQK4;E9PSH0;E9PKU1;G5EA30;Q92879-5;Q92879-2;Q92879-3;Q92879-6;Q92879;Q92879-4	CELF1	0	0	0	0	0	0	0	1
Q9UPN4-2;Q9UPN4;I3L2J8;Q9UPN4-3;I3L2X7;I3L4M5;I3L316	CEP131	19	0	0	0	0	0	0	0
E7EWM2;E7EMW0;H0Y2V6;Q96L14;Q5SW79-2;Q5SW79-3;Q5SW79	CEP170;CEP170P1	1	0	0	0	0	0	0	1
H0Y5R2;E7ETF9;Q9BV73-2;Q9BV73	CEP250	0	0	0	0	0	1	0	0
J3KNF5;O15078-2;O15078	CEP290	1	0	0	0	0	0	0	0
Q53EZ4-2;Q53EZ4	CEP55	1	0	0	0	0	1	0	0
Q9P209;A0A0G2JR44;Q9P209-2	CEP72	2	0	0	0	0	0	0	0
K7EQI2;A0A0C4DGP8;K7EJF0;Q96ST8-3;Q96ST8	CEP89	1	0	0	0	0	0	0	0
P41208	CETN2	0	0	0	0	0	0	0	2
E5RK82;E5RJF8;O15182;H0YBL5;E5RH67;E5RFM2	CETN3	1	0	0	0	0	0	0	2
P23528;E9PP50;G3V1A4;E9PK25;E9PQB7;E9PS23;E9PLJ3	CFL1	4	1	5	4	5	7	8	19
Q9Y281;Q9Y281-3;F8WDN3;G3V2U0	CFL2	3	1	1	3	3	5	6	19
Q9UFW8	CGGBP1	0	0	0	0	0	0	0	1
Q9P2M7;Q9P2M7-2;H0Y4A8;A6PVU7	CGN	0	0	1	7	0	0	0	0
Q13112	CHAF1B	0	0	0	0	1	0	1	0
Q9Y6H1;Q5T1J5	CHCHD2;CHCHD2P9	0	0	0	0	0	0	0	3
C9JRZ6;Q9NX63;F8WAR4	CHCHD3	3	0	0	0	0	0	0	0
Q8N4Q1;Q8N4Q1-2	CHCHD4	0	0	0	0	0	0	0	1
K7EMY3;F5GWX5;A0A0C4DGG9;Q14839;Q14839-2;Q8TDI0	CHD5;CHD4	0	0	1	0	0	0	0	0
Q9NZZ3;Q9NZZ3-2	CHMP5	0	0	0	0	0	0	2	0
E9PPQ5;Q9UHD1-2;Q9UHD1	CHORDC1	0	0	0	0	0	0	0	1
O15111	CHUK	0	0	2	2	0	0	0	0
O76071	CIAO1	0	0	0	4	1	0	0	2
K7ENX8;K7ELV6;K7EJV5;K7ELT6;K7EJV1;K7EMY9;K7EPM4;K7ER40;K7EQR7;D6W5Y5;Q14011;Q14011-2	CIRBP	0	0	0	0	0	0	0	2
Q07065	CKAP4	2	0	2	0	1	0	0	0
Q14008-2;Q14008;Q14008-3	CKAP5	2	0	0	0	2	0	0	0
P12277;G3V4N7;H0YJG0;G3V461;H0YJK0;G3V2I1;P06732	CKB	5	0	0	0	0	0	0	18
P12532;P12532-2;C9JSQ1;F8WCN3;C9JJX8;C9J995;C9J8F6;P17540	CKMT1A	0	0	0	1	5	0	0	0
O00299	CLIC1	0	0	0	0	0	0	0	1
Q14677-3;Q14677-2;Q14677;H0YD52	CLINT1	14	9	9	7	20	19	18	1
F5H6A0;J3KP58;P30622-2;P30622-1;P30622	CLIP1	0	0	0	1	0	0	0	0
Q9H078-2;H0YGM0;Q9H078-5;Q9H078-3;Q9H078-4;Q9H078;F5GX99;F5H7A5;F5H392	CLPB	0	0	0	0	0	0	2	7
O76031;H0YM48	CLPX	0	0	0	4	4	0	0	0
P09496-2;P09496-4;P09496-3;P09496;F8WF69;P09496-5;C9J8P9	CLTA	5	6	10	0	3	5	4	7
P09497-2;P09497;D6RJD1;H0Y9Q6	CLTB	1	9	11	0	0	2	3	5
A0A087WVQ6;Q00610-2;Q00610;J3KS13;J3KSQ2;J3KRF5;J3QL20;A0A087WV74;F5H5N6	CLTC	67	84	105	68	55	28	2	1
K7EJJ5	CLTC	7	11	18	8	6	2	0	0
P53675-2;P53675;A0A087WX41;A0A087WXH4	CLTCL1	13	18	22	14	12	7	0	0
H0YAS8;P10909-3;P10909-4;P10909;P10909-5;P10909-2	CLU	0	0	1	1	1	0	0	0
Q8NFW8;Q8NFW8-2;F5H296;F5GYM0	CMAS	0	0	0	0	1	2	1	0
Q96DG6	CMBL	0	0	0	0	0	1	3	5
Q96KP4-2;Q96KP4;J3KSS4;J3QRP4;J3QQN6;J3QR27;J3QLU1;J3QKQ0;J3QRD0;J3QRA8;J3QL02;J3KSV5;A0A087WYZ1;J3QKT2	CNDP2	0	0	0	0	0	2	2	0
A6NLH6;Q9P003	CNIH4	1	0	1	0	0	0	0	0
Q15417-3;Q15417;Q15417-2;E9PDU6;B4DDF4;B4DUT8;Q99439-2;Q99439;U3KPS3;K7ES69;H3BQH0;K7EQ72;A0A087X271;A0A087X1X5;H3BVI6;K7ER02;B7Z7E1;P51911-2;P51911	CNN3	1	0	1	0	0	1	0	5
Q8NE01-2;Q8NE01-3;Q8NE01	CNNM3	0	0	0	1	0	0	0	0
A5YKK6-2;A5YKK6;A5YKK6-3;B5MDN3;A5YKK6-4;H3BR89;H3BMH0;H3BMZ2	CNOT1	3	2	3	1	0	0	0	0
Q9UKZ1	CNOT11	0	0	1	0	0	0	0	0
P09543-2;P09543;K7ERC4	CNP	2	0	2	6	3	1	0	2
Q12860-2;Q12860;Q12860-3	CNTN1	8	0	0	0	0	0	0	0
J3KR05;O75128-6;O75128;O75128-2;H7C1N2;O75128-3;O75128-7	COBL	0	0	0	0	0	0	3	3
P38432	COIL	1	0	0	0	0	0	0	0
Q8NBJ5;M0QYH0;M0QX72	COLGALT1	0	0	0	0	0	5	10	0
P53621;P53621-2	COPA	4	1	7	12	0	0	0	0
P53618;E9PP73;E9PP63;E9PKQ1	COPB1	1	0	3	9	1	0	0	0
P35606-2;P35606;D6RBZ7;D6RCL6;D6RBG7;D6RBT6;D6R997	COPB2	1	0	1	3	0	0	1	0
M0R061;A0A087X0I4;M0QXB4;O14579-3;O14579-2;O14579	COPE	0	0	0	0	0	0	0	1
Q9Y678;H0Y8X7	COPG1	0	0	1	4	0	0	0	0
Q9UBF2-2;Q9UBF2	COPG2	0	0	2	2	0	0	0	0
P61201;P61201-2;B4DIH5;H0YKU5;H0YM03;H0YMC2	COPS2	1	0	0	6	5	0	0	0
H7C3P9;Q9UNS2-2;Q9UNS2;C9JLV5;J3KTQ1;J3QKR0;K7ES36	COPS3	0	0	0	2	3	0	0	0
D6RFN0;Q9BT78;D6RAX7;D6RD63;Q9BT78-2	COPS4	1	0	0	2	6	0	0	0
Q92905;E5RHF2;E5RHH5	COPS5	0	0	0	4	4	0	0	0
E7EM64;Q7L5N1;H7C3T0	COPS6	0	0	0	3	4	0	0	0
H7C3S9;E9PGT6;Q99627-2;Q99627	COPS8	0	0	0	0	1	0	0	0
F8VXB1;F8VUC5;F8W156;F8W651;F8VYZ4;F8VVA7;P61923-5;P61923	COPZ1	0	0	0	0	0	0	0	1
Q9BR76;A0A087WW53;F5H390;F5H0D2;A9Z1Z3-3;A9Z1Z3	CORO1B	1	0	1	4	13	23	17	3
Q9ULV4;Q9ULV4-2;Q9ULV4-3;B4E3S0;H0YHL7;F8VV53;F8W1H8;F8VUX3;F8VSA4;F8VRE9;F8VTT6;F8VVB7;H3BRY3;Q6QEF8-4;Q6QEF8-3;Q6QEF8-2;P31146	CORO1C	23	15	19	24	29	39	25	9
Q92828;A0A087WW88;C9J0A7;Q9UQN3	CORO2A	3	1	3	5	12	11	10	0
Q9UQ03-2;Q9UQ03	CORO2B	1	0	1	5	8	8	7	1
J3QLV6;J3KSS5;Q6QEF8-5;Q6QEF8;K7ERF4;J3QRV4	CORO6	2	1	1	1	2	4	2	0
P13073;Q86WV2;H3BPG0;H3BN72;H3BNV9	COX4I1	0	0	1	1	0	0	0	1
H3BRM5;H3BV69;H3BNX8;P20674	COX5A	0	0	1	1	0	0	0	2
E9PCC8;E7ENG7;G5E9U2;A4D0V7-2;A4D0V7	CPED1	0	0	1	1	1	0	0	0
H0YHN7;F8W111;P14384	CPM	1	0	0	0	0	0	0	0
F2Z2V0;B0QZ18;Q99829;A6PVH9;E7ENH5;Q5JX56;Q5JX58;Q5JX59;Q5JX60;Q5JX44;Q5JX45;Q5JX55;H0Y524;Q5JX54;Q5JX61;Q5JX52;Q5JX53;Q5JX57;E7EV27	CPNE1	1	0	0	0	1	3	6	6
Q96FN4;Q96FN4-2;H3BPR8;H3BUC8;H3BQQ3	CPNE2	0	1	1	2	2	3	4	5
O75131;A0A087WYQ3;H0YB26;E5RHZ0;A0A087WXR6;A0A087WUS8;E5RFT7;Q96A23;O95741;Q9UBL6-2;Q96A23-2;O95741-2;Q9UBL6	CPNE3	14	3	5	5	8	14	20	18
Q86YQ8;E7ENV7;Q86YQ8-2;Q9HCH3;A0A0J9YWA1;Q8IYJ1;A0A087WX62;Q8IYJ1-2;A0A0J9YWU8;Q9HCH3-2	CPNE8	8	3	5	10	11	13	11	13
P36551;H0YA22	CPOX	0	0	0	1	1	1	2	0
Q10570;E9PIM1;A0A087X101	CPSF1	0	0	7	8	0	0	0	0
Q9P2I0	CPSF2	0	0	1	1	0	0	0	0
G5E9W3;Q9UKF6	CPSF3	1	0	5	5	5	2	1	1
C9J979;C9IYS7;A0A087WYI0;Q5TA45-2;Q5TA45-4;Q5TA45-3;Q5TA45;Q5TA45-5;J3QRY6;Q96HV7	CPSF3L	0	0	1	1	1	0	1	0
C9JEV9;O95639-3;O95639-2;O95639	CPSF4	0	0	1	1	0	0	0	0
F8WJN3;Q16630-3;Q16630;Q16630-2;F8W084	CPSF6	0	0	0	1	2	1	0	0
J3QT54;F5H6M0;F5H047;F5H669;Q8N684-2;Q8N684;Q8N684-3	CPSF7	0	0	0	0	1	1	0	0
Q9H3G5;H7C0X5;H7C218;A0A087WVP6;A0A087WXJ9;C9JLV0;C9J6L4;C9JI22	CPVL	0	0	0	1	2	4	9	2
P46109	CRKL	0	0	0	0	1	1	0	1
C9JP16;O75718	CRTAP	0	0	0	0	0	2	0	0
B4DJV2;O75390;A0A0C4DGI3;H0YIC4;F8VTT8;F8W4S1;F8W642;F8W0J2;F8VZK9;F8VP03;F8VX07;F8VRP1;F8VX68;F8VWQ5;F8VPF9;F8VU34;F8VPA1;F8VR34;F8W1S4;H0YH82;F8W031	CS	0	0	0	0	0	1	3	2
E9PLT0;O75534-2;O75534;O75534-3;O75534-4;E9PNG3	CSDE1	1	0	0	3	3	2	5	0
P55060-3;P55060;P55060-4;P55060-2	CSE1L	2	1	0	1	2	3	6	1
H3BUM9;P41240;H3BU69;K7ENL8;K7ES68;K7EQY5;A0A087WUR1;P42679-3;P42679;P42679-2	CSK;MATK	1	0	1	1	2	1	1	1
P48729-3;P48729;D6REM4;P48729-2;E7ETM0;E5RG27;D6RGE5;U3KQ83;U3KPX3;H0Y9X2;U3KQK7;Q8N752	CSNK1A1	4	0	0	0	0	0	0	0
P78368;K7ESB6;K7EP38;A0A087WXD7;A0A087WWF5;K7EJC0	CSNK1G2	6	0	0	0	0	0	0	0
Q9Y6M4-3;Q9Y6M4-4;Q9Y6M4;Q9Y6M4-2;Q9Y6M4-6;Q9Y6M4-5;A0A087WW97;A0A087WZK4;H0YBN6	CSNK1G3	5	0	0	0	0	0	0	0
E7EU96;Q5U5J2;P68400;Q8NEV1;P68400-2;A0A087WY74;V9GYA2;V9GY80	CSNK2A1;CSNK2A3	0	0	0	1	9	3	0	0
Q16527;F8VQR7;F8VW96	CSRP2	5	2	3	6	5	6	6	6
P04080	CSTB	0	0	0	2	2	1	1	1
Q13363-2;Q13363;D6RAX2;E7ESU7;E7EPF8;H0Y8W7;H0Y9M9;E9PGB1	CTBP1	0	1	3	3	3	2	2	4
Q5SQP8;P56545;P56545-2;A0A087WYL1;E7EUB3;H0Y8U5	CTBP2	1	1	3	4	2	2	3	3
P35221;P35221-2;G3XAM7;P35221-3;E5RIB1;E5RG03;E5RFM3;E5RJL0;E5RIE0;E5RHV7;E5RGY7;E5RGY6;E5RJ41;E5RJZ2;E5RIT8;A0A0A0MTJ6;A0A0A0MRI5;P26232-4;P26232-6;Q9UI47	CTNNA1	0	0	0	11	3	1	4	0
P26232-3;P26232-2;P26232-5;P26232;C9J144;C9IZ88	CTNNA2	0	0	0	2	0	0	1	0
B4DGU4;P35222	CTNNB1	4	0	1	8	4	0	0	0
A0A087WUB9;Q8WYA6-3;Q8WYA6-2;Q8WYA6-4;Q8WYA6	CTNNBL1	0	0	0	0	0	0	3	0
C9JZR2;O60716-32;O60716-31;O60716-29;O60716-27;O60716-30;O60716-28;O60716-26;O60716-25;O60716-24;O60716-23;O60716-21;O60716-19;O60716-22;O60716-20;O60716-16;O60716-18;O60716-15;O60716-17;O60716-13;O60716-11;O60716-14;O60716-12;O60716-10;O60716-8;O60716-9;O60716-7;O60716-5;O60716-3;O60716-6;O60716-4;O60716-2;O60716	CTNND1	1	0	1	2	1	3	1	0
P17812;P17812-2	CTPS1	3	1	7	10	8	5	3	1
Q9NRF8	CTPS2	1	0	1	3	2	2	2	0
R4GMQ5;P07858	CTSB	0	0	1	2	1	0	0	0
Q14247-3;Q14247;Q14247-2;H0YEV2;H0YCD9	CTTN	1	1	0	3	8	5	14	6
Q13616;A0A0C4DGX4	CUL1	1	0	0	1	3	7	0	0
Q5T2B5;A0A0A0MTN0;Q13617;Q13617-2	CUL2	0	0	0	0	0	0	2	0
Q13618-2;Q13618;Q13618-3;A0A087WTG3;H7C1L6;A0A087X1R9;H7C399	CUL3	2	0	3	10	4	11	11	0
K4DI93;Q13620-3;Q13620-1;Q13620;A0A087WWN2;A6NE76;A0A0A0MR50;Q13619-2;Q13619	CUL4B;CUL4A	0	0	0	2	0	0	0	0
Q93034	CUL5	0	0	0	0	0	2	7	0
D6REK3;Q6UX04-2;Q6UX04	CWC27	0	0	0	0	0	0	1	0
P78310-7;P78310-2;P78310-6;P78310;P78310-4;P78310-5	CXADR	0	1	0	0	0	0	2	0
P00387-2;P00387;P00387-3;B1AHF3	CYB5R3	2	1	0	0	0	0	0	0
Q7L576;A0A0G2JR96;A0A0G2JQT1;Q7L576-2;Q7L576-3;A0A0G2JQH3;A0A087WVZ5	CYFIP1	2	0	2	11	1	0	0	0
E7EVJ5;Q96F07-2;Q96F07;H7C229;E7EW33;A0A087WVE1;A0A087WTQ3;A0A087WWZ1;H0YL50;A0A0G2JRX2;A0A087WU52;A0A0G2JRV9;A0A087WWL1;A0A087X0D6	CYFIP2	1	0	2	10	1	0	0	0
E9PJD7;Q6ZMK1-2;Q6ZMK1;E9PQ42	CYHR1	0	0	0	0	0	1	2	0
P98082;P98082-3;P98082-2;D6REB1;D6RIA5;D6RFF7	DAB2	6	5	11	11	5	11	1	1
P51398-2;P51398-3;P51398;V9GYL9;V9GZ03;V9GYJ9;V9GY11;V9GYC9;V9GYJ3;V9GYW1;V9GYA7	DAP3	1	3	1	0	0	0	0	0
P53355;P53355-3;P53355-4;P53355-2;F8WCQ3	DAPK1	1	0	0	3	7	18	0	0
O43293;O43293-2	DAPK3	1	0	1	0	0	1	1	2
P14868;P14868-2;H7BZ35;C9J7S3;C9JLC1;C9JQM9;H7C278	DARS	9	5	9	1	1	0	1	2
K7EQ55;K7EK33;Q96EP5-2;Q96EP5;K7EQ02	DAZAP1	0	0	0	0	0	0	1	3
Q16643;Q16643-3;D6R9Q9;D6RFI1;D6RCR4	DBN1	22	22	29	35	39	40	33	24
D6R9W4	DBN1	14	18	21	27	29	31	25	19
Q16643-2	DBN1	19	19	27	33	36	38	30	22
H0Y5J4;B4DDD6;Q9UJU6-5;Q9UJU6-4;Q9UJU6-6;Q9UJU6;Q9UJU6-2;Q9UJU6-3	DBNL	0	0	0	0	0	0	0	2
P61962;A0A087WWI6	DCAF7	4	1	1	0	0	0	0	1
G3V3G9;Q5TAQ9;V9GY54;Q5TAQ9-2;Q5TAQ8	DCAF8	0	0	0	0	0	8	0	0
P81605;P81605-2	DCD	0	2	0	0	1	0	0	1
E7EX90;Q14203-3;Q14203-4;Q14203-6;Q14203;Q14203-5;Q14203-2;Q6AWB1;E7EWF7;C9JJD0;C9JKG6;E9PCY0;C9J1B7;C9JZA4;C9JTE5;C9JJN7	DCTN1;DKFZp686E0752	3	1	21	41	1	0	0	0
Q13561;Q13561-3;Q13561-2;F8W1I6;F8VW18;H0YI98;F8VX93;F8VRV7;H0YHL1;F8W0U6	DCTN2	1	0	7	7	8	14	0	0
O75935-3;O75935;X6RCK5;X6RA56;A0A0A0MRV8;X6RLR1;O75935-2	DCTN3	0	0	0	1	2	9	0	0
Q9UJW0;Q9UJW0-2;Q9UJW0-3;H9KVE0;E5RGG1;E5RK21;E5RI97	DCTN4	3	0	1	2	1	3	3	0
H3BUD2;H3BS05;H3BR94;Q9BTE1-3;Q9BTE1-2;Q9BTE1	DCTN5	0	0	0	0	0	1	0	1
J3KS22;Q7Z4W1;J3QS36;J3QL34;J3QS45;J3KRZ4;J3KSZ5;J3QRQ2	DCXR	0	0	0	6	7	3	9	3
Q16531;F5GY55;Q16531-2;F5H2L3;F5GWI0;F5GZY8;F5GYG8;F5H198	DDB1	0	0	4	9	10	25	27	0
U3KQ84;A0A0C4DGS1;P39656-2;P39656-3;P39656	DDOST	1	0	1	1	1	0	0	0
Q92499;F1T0B3;A0A087X2G1;Q92499-3;Q92499-2	DDX1	9	1	8	13	13	5	0	0
H3BLZ8;Q92841;Q92841-1;Q92841-3;Q92841-2;A0A0U1RQJ0	DDX17	17	9	10	15	16	18	23	4
Q9NVP1;H7C452	DDX18	0	0	0	0	0	0	2	0
Q9UHI6;E9PJ60;Q9UHI6-2	DDX20	3	0	0	0	0	0	0	0
Q9NR30;Q9NR30-2	DDX21	16	7	12	22	24	6	1	0
Q9BUQ8;H0YI52;F8VVA2	DDX23	0	0	0	0	0	7	4	0
A0A087WXU8;F5GYL3;G3V529;Q9GZR7-2;Q9GZR7	DDX24	1	0	0	0	0	0	0	0
O00148;O00148-2;K7EQN7;O00148-3;K7EPJ3;K7ENP6;A0A0G2JHN7;K7EL56;K7EIL8;F6U6E2;K7EN69;F6S2B7;F6SXL5	DDX39A	2	0	5	6	6	11	5	5
A0A0D9SEM9	DDX39A	0	1	2	2	2	2	2	2
Q13838;Q13838-2;Q5STU3;A0A0G2JJZ9;F6WLT2;F6S4E6;A0A0A0MT12;F6TRA5;F6UJC5;H0Y400;F6QYI9;A0A0G2JJL7;F6R6M7;H0YCC6	DDX39B	2	0	3	5	4	7	6	7
A0A0D9SFB3;A0A0D9SG12;A0A0D9SF53;O00571;O00571-2;O15523-2;O15523;O15523-3;A0A0J9YVQ7;C9J081;A0A087WVZ1;C9J8G5;B4DLA0;A0A0J9YYH6;A0A087WX09;D6RCM4;Q9NQI0-3;Q9NQI0-2;Q9NQI0-4;Q9NQI0;H0Y960	DDX3X;DDX3Y	17	9	13	18	24	23	31	3
J3KNN5;Q9UJV9;H0Y8L8;H0YA06;D6RGI7	DDX41	4	0	0	0	0	1	5	0
A0A0A0MSJ0;Q86XP3-2;Q86XP3	DDX42	0	0	0	0	0	1	0	0
A0A0C4DG89;Q7L014;D6RJA6;H0Y9U3	DDX46	0	0	0	0	1	13	0	0
Q9H0S4-2;Q9H0S4;F5H1N9	DDX47	0	0	0	0	0	0	3	3
J3KTA4;P17844;P17844-2;J3QSF1;J3KRZ1;J3QRQ7;J3QR02;J3KRX8;X6RLV5;J3QRN5	DDX5	18	5	6	11	11	10	20	12
A0A087WVC1;Q9BQ39	DDX50	5	1	2	4	5	4	2	0
P26196;Q8IV96	DDX6	2	0	2	0	2	6	7	8
G3V158;E9PPM8;Q9Y315;E9PMH9	DERA	0	0	2	2	0	0	0	0
I3L112;P52429	DGKE	0	0	1	1	1	0	0	0
A0A087WZK0;P49366;M0R253;M0QX43;B4E3M2;M0R0V2;Q5J8M5;P49366-2;P49366-3	DHPS	0	0	0	0	0	0	2	0
A0A0C4DGQ8;Q6IAN0;J3KRS1;J3QKT1	DHRS7B	1	0	1	2	0	0	0	0
O43143;F5H658;Q14562	DHX15	8	3	10	11	3	4	5	0
O60231;Q5SQH5	DHX16	1	0	1	1	0	1	2	0
A0A087WYN9;Q7Z478	DHX29	0	0	0	0	1	9	0	0
H7BXY3;Q7L2E3-3;Q7L2E3;Q7L2E3-2	DHX30	5	2	4	1	1	1	0	0
E7EWK3;Q9H2U1-3;Q9H2U1-2;Q9H2U1	DHX36	0	0	0	0	1	1	0	0
Q08211;Q08211-2	DHX9	13	12	6	13	15	33	31	0
F5H796;A0A024RBT2;Q9NR28-2;Q9NR28;F5GYH3;F5GX50;F5GXT8;Q9NR28-3;F5H0Q4;H7BZK7;H7BZQ7	DIABLO	1	0	0	2	2	2	1	3
H9KV28;A0A0G2JH68;O60610-2;O60610-3;O60610	DIAPH1	0	0	0	3	0	0	0	0
Q9UPY3-2;Q9UPY3;H0YJZ6;Q9UPY3-3	DICER1	1	0	0	1	1	0	0	0
Q9P265	DIP2B	0	0	0	1	1	0	0	0
O60832-2;O60832;C9IYT0;H7BZF2;H7C0M1;H7C2Q2	DKC1	1	0	0	1	3	0	0	0
P10515;H0YDD4;E9PEJ4	DLAT	2	5	0	0	0	0	0	0
P09622;E9PEX6;P09622-3;P09622-2;F8WDM5;F2Z2E3	DLD	2	1	4	10	12	16	16	2
A0A0C4DFT3;Q12959-5;Q12959-3;Q12959-6;Q12959-4;Q12959;Q12959-7;Q12959-2;E7EQD7;Q12959-8;Q12959-9;B4E2H8;C9J110;F2Z2L0;C9IYP1;C9JUA9;C9JN61;C9JCP6;A8MUT6;H7C166	DLG1	0	0	0	2	4	2	1	1
Q5JUW8;Q92796-3;Q92796-2;Q92796;H7C325;F8W750;B5MCC5;B7Z264;E9PIW2;B7Z2T4;E9PN83;Q15700-5;Q15700-3;Q15700;Q15700-4;Q15700-2	DLG3	1	0	0	0	1	2	2	3
P36957;P36957-2;Q86SW4;H0YJF9;G3V3F0;G3V5M3	DLST	8	10	14	0	0	2	0	0
P31689;P31689-2	DNAJA1	4	1	8	13	11	3	1	0
O60884;A0A087WT48;I3L320	DNAJA2	2	1	9	12	11	2	0	0
Q96EY1-2;Q96EY1;Q96EY1-3	DNAJA3	1	0	2	4	2	0	0	0
P25685;P25685-2;M0R080;M0QYT3;M0QXK0;M0R128;M0R1D6;M0QZD0	DNAJB1	1	0	2	3	0	1	4	8
Q9UBS4;H7C2Y5	DNAJB11	0	0	0	2	3	11	1	0
Q9UDY4	DNAJB4	0	0	1	2	1	0	1	0
O75190-2;C9J2C4;A0A0J9YX62;O75190-3;O75190;C9JDX6;F8WCZ4;C9J2P2;E9PH18;C9JB42;C9JDR7;C9JN01;Q8WWF6;O75190-4;C9JRD2;C9JXB9;Q8NHS0;P25686-2;Q7Z6W7;P25686	DNAJB6	0	2	2	6	6	2	0	0
Q8IXB1;Q8IXB1-2;E7EP04;Q8IXB1-3;A0A087WXH7;H7C1G0	DNAJC10	7	3	9	7	7	8	18	0
Q5F1R6;Q5F1R6-3;Q5F1R6-2	DNAJC21	0	0	0	0	0	0	2	0
Q99615;Q99615-2;K7ESP1;K7EIH8;K7EPP7;K7ER44;K7ELJ8;K7EJL5;K7EN19;K7EJV7;K7EJE9;K7EK03;K7EJ24;K7EQ73	DNAJC7	7	9	17	25	20	10	7	7
G8JLD5;O00429-4;O00429-5;O00429-3;O00429-2;O00429;O00429-8;O00429-6;F8VR28;F8VYL3;B4DPZ9;F8W1W3;F8VUJ9;B4DDQ3;F8VZ52;O00429-7	DNM1L	0	0	0	1	1	0	2	0
P50570-3;P50570-2;P50570-5;P50570-4;P50570;H7C5U0;K7EMQ3;E5RIK2;E5RHK8;A0A0D9SFB1;A0A0U1RQP1;A0A0D9SFE4;Q9UQ16-5;Q05193-5;Q05193-3;Q9UQ16-2;Q9UQ16-3;Q05193-2;Q05193;Q9UQ16;Q9UQ16-4	DNM2	0	0	0	2	1	0	1	0
Q6XZF7-2;Q6XZF7	DNMBP	1	0	1	1	1	1	1	1
P26358;P26358-2;K7ENW7;P26358-3;K7ERQ1;K7ELB1;K7ENQ6;K7EJL0	DNMT1	1	1	1	1	1	2	0	0
C9JRG3;C9J1E2;E7EPX3;B9ZVU2;F8WAN0;C9JBE1;E7EMB6;E7ETB3;Q9ULA0	DNPEP	0	0	1	1	0	0	0	0
Q96HP0;K7ESB7;K7EP20;K7EP51	DOCK6	9	2	4	0	0	0	0	0
H0Y7L2;Q96N67-2;Q96N67-6;Q96N67;Q96N67-4;Q96N67-3;Q96N67-5;A0A0C4DGY6;Q96N67-7;A0A0U1RQJ5;A0A0U1RRC1;A0A0U1RR97;A0A0U1RQT6;A2A369;A0A0U1RQG7	DOCK7	46	22	23	2	0	1	1	1
E9PN04;J3KMZ8;Q92785-2;Q92785	DPF2	0	0	1	0	0	0	0	0
Q5QPK2;H0Y368;O60762	DPM1	0	1	1	2	2	0	0	0
Q16555-2;Q16555;E5RFU4;E9PD68;Q14194;Q14194-2	DPYSL2	0	0	0	0	7	3	0	0
Q14195-2;Q14195;H0YBT4;D6RF19	DPYSL3	0	0	0	0	5	0	0	0
Q9Y295;F8WEE0	DRG1	0	0	1	1	0	1	2	0
Q08554-2;Q08554	DSC1	0	0	0	0	3	0	0	0
Q14574-2;Q14574;J3QRL9	DSC3	0	0	0	0	2	0	0	0
Q02413;Q02413-2	DSG1	0	6	0	1	9	0	0	0
Q14126;J3KSI6	DSG2	22	6	7	13	14	9	5	1
P15924;P15924-3;P15924-2	DSP	20	30	22	3	82	0	0	1
F8W9J4;Q03001;E7ERU0;E9PHM6;F6QMI7;E9PEB9;Q03001-8;E7ETB9;A0A0U1RQJ2;Q03001-9;Q6P0N6;Q03001-3;Q5T0V7;Q03001-10;Q03001-13;H0YC82;H0YAT7;E7ESK0;E7ERX3	DST	10	1	22	0	1	0	1	1
F6RFD5;P60981;P60981-2	DSTN	0	0	3	2	2	3	3	6
H0YNW5;H0YKC5;P33316-2;P33316;H0YMM5;A0A0C4DGL3;H0YNJ9;H0YKI0;H0YMP1	DUT	0	0	0	0	0	0	0	4
Q14204;H0YJ21	DYNC1H1	60	68	92	21	0	0	0	0
E7EQL5;Q13409-6;Q13409-3;Q13409-7;Q13409-2;Q13409-5;Q13409;E7ET01;E7ETL8;E7EQU2;E7ESD3;E7EMU4;E7EV09;E9PGG1;E7EUM4;E7ERR6;E7ERH4;E7EU01	DYNC1I2	0	1	1	0	1	0	3	0
Q9Y6G9;E9PHI6;C9JGM7;C9JLW1	DYNC1LI1	1	2	3	0	0	0	0	0
J3KRI4;O43237-2;O43237;J3KRZ2	DYNC1LI2	0	0	0	0	0	0	0	3
P63167;F8VXL2;F8VRV5;F8VXI7	DYNLL1	4	1	3	2	1	1	2	3
Q96FJ2	DYNLL2	2	1	1	2	1	1	1	1
Q9NP97;B1AKR6;Q8TF09;H3BNG9;H3BPA0;Q7Z4M1;H3BQI1;Q9NP97-2	DYNLRB1;DYNLRB2	0	0	0	0	0	0	2	3
E7EMI5;M0R2X3;M0R131;Q13627-3;Q13627-4;Q13627-5;Q9Y463-2;Q9Y463-3;Q9Y463;Q13627-2;Q13627	DYRK1A;DYRK1B	1	0	0	0	0	0	0	0
H7C2Q8;Q99848	EBNA1BP2	3	0	0	0	0	0	0	0
O95905;O95905-3;O95905-2;C9J316;C9JGV1;F2Z2R1	ECD	6	0	0	0	0	0	0	0
Q13011;M0R248;M0QZW4	ECH1	0	0	0	2	5	0	0	0
P30084	ECHS1	0	0	0	0	0	0	1	0
H3BS70;Q96DC0;P42126-2;P42126	ECI1;DCI	0	0	0	0	0	1	0	0
F1LLU7;A0A0C4DGA2;O75521-2;O75521;F8WAW4;C9JB63	ECI2	0	0	0	0	0	0	0	3
K7EPL5;Q9BQ95-4;Q9BQ95-2;Q9BQ95	ECSIT	0	0	1	1	0	0	0	0
Q5VTE0;P68104;A0A087WVQ9;P68104-2;A0A087WV01;A6PW80;Q5JR01	EEF1A1P5;EEF1A1	14	10	12	15	17	11	12	13
P24534;C9JZW3;F8WF65;F2Z2G2	EEF1B2	2	0	0	2	1	4	4	7
E9PK01;P29692;A0A087X1X7;E9PRY8;P29692-2;E9PQ49;E9PI39;E9PQZ1;P29692-4;E9PPR1;E9PL12;E9PMW7;H0YE58;E9PIZ1;H0YE72;H0YCK7;E9PK06;E9PQC9;E9PKK3;E9PK72;E9PNW6;E9PJD0	EEF1D	5	0	4	8	8	9	2	7
P29692-3;E9PL71;E9PN91	EEF1D	5	0	4	7	7	9	2	7
D6RBD7;C9J1V9;O43324-2;O43324;D6RCQ0;H0YAL7	EEF1E1;EEF1E1-BLOC1S5	2	1	1	1	1	1	1	1
P26641;P26641-2	EEF1G	9	0	8	10	10	12	11	12
P13639	EEF2	20	11	18	22	26	19	33	0
Q7L9B9	EEPD1	2	0	0	0	0	1	0	0
A8K855-2;A8K855	EFCAB7	0	0	0	0	0	0	1	1
Q9BUP0;H7C0I0;A0A087X1Z2;Q9BUP0-2;C9JTV4;Q8WYH2	EFHD1	0	0	0	0	0	2	1	12
Q96C19;H0Y4Y4	EFHD2	0	0	0	0	0	1	0	5
A0A087X240;P52803	EFNA5	1	0	0	0	0	0	0	0
Q14156-2;Q14156;Q14156-3;E5RJS1	EFR3A	8	0	0	0	1	1	7	0
H7BXG9;E7ESK9;Q9Y2G0-3;Q9Y2G0;Q9Y2G0-2	EFR3B	2	0	0	0	0	0	5	0
Q15029-2;Q15029-3;Q15029;K7EP67;K7EJ74	EFTUD2	3	0	10	13	2	7	3	0
P19525-2;P19525;F8WBH4;C9JZT2	EIF2AK2	1	0	1	1	1	2	1	2
Q14232;Q14232-2;F5H0D0;H0YGG4	EIF2B1	0	0	0	0	0	0	0	5
P49770	EIF2B2	1	0	0	0	0	0	0	0
A0A087WTA5;E7ERK9;Q9UI10-3;Q9UI10;Q9UI10-2	EIF2B4	1	0	0	0	0	0	0	0
P05198;H0YJS4;G3V4T5	EIF2S1	0	0	0	1	3	4	5	3
P20042	EIF2S2	2	0	0	2	1	3	0	0
P41091;Q2VIR3;F8W810;Q2VIR3-2;H7BZU1	EIF2S3;EIF2S3L	3	0	0	0	3	7	2	0
Q14152;Q14152-2	EIF3A	5	0	34	25	2	0	0	0
P55884;P55884-2;C9JZG1;C9JQN7	EIF3B	4	0	14	9	0	1	0	0
Q99613-2;Q99613;B5ME19;H3BPE3;H3BPE4;H3BTY8	EIF3C;EIF3CL	2	1	14	7	1	6	0	0
O15371-2;O15371-3;O15371;B0QYA5;B0QYA4;B0QYA6	EIF3D	0	0	5	3	1	0	2	0
P60228;E5RGA2;E5RIT4;H0YBR5;H0YAW4;E5RHS5	EIF3E	3	0	6	3	1	5	6	8
O00303;H0YDT6;E9PQV8;A0A0D9SEZ9	EIF3F	4	0	3	0	3	3	5	6
O75821;K7EP16;K7ER90;K7EL20;K7ENA8;K7EL60	EIF3G	0	0	6	4	1	0	0	0
A0A087WZK9;B3KS98;O15372;E5RJT0	EIF3H	0	0	1	0	0	0	2	4
Q13347;Q5TFK1	EIF3I	2	0	6	4	0	1	0	6
O75822;O75822-2;O75822-3;H0YGJ7;H0YLP3	EIF3J	0	0	0	0	2	5	3	0
K7ES31;K7ERF1;Q9UBQ5-2;Q9UBQ5;K7EQM4;A0A087WVB9	EIF3K	0	0	0	0	1	1	2	3
B0QY89;Q9Y262;Q9Y262-2;B0QY90;C9JHP4;C9K0Q7;H7C3A0;H0Y7E6	EIF3L	2	0	2	0	1	2	14	6
Q7L2H7;J3KNJ2;Q7L2H7-2;H0YCQ8;E9PN86;E7ESM3;E9PRI2	EIF3M	5	0	4	1	1	1	4	5
P60842;J3KT12;P60842-2;J3QS69;J3KTB5;J3KSZ0;J3QL43;J3QR64;J3KTN0;J3QLN6;J3KS25;J3QKZ9;J3QL52	EIF4A1	3	0	1	3	3	3	8	20
E7EQG2;Q14240;Q14240-2;J3KSN7;J3KT04;J3KS93;E7EMV8;J3QQP0;E9PBH4;F8WE11;C9JUF0	EIF4A2	2	0	1	1	2	3	5	12
P38919;I3L3H2	EIF4A3	0	1	0	0	0	0	2	6
E7EX17;P23588-2;P23588;F8W0K0;F8VSC7;F8VP89;F8VX11	EIF4B	0	0	0	0	0	1	3	0
E7EX73;E9PGM1;E7EUU4;Q04637-7;Q04637-8;A0A0A0MR52;C9K073;C9J2Z7	EIF4G1	8	0	7	13	15	4	0	0
P55010	EIF5	0	0	0	0	0	0	1	1
I3L397;I3L504;P63241;P63241-2;F8WCJ1;C9J7B5;C9J4W5;Q9GZV4;Q6IS14	EIF5A;EIF5A2;EIF5AL1	2	1	2	1	4	2	3	6
A0A087WUT6;O60841	EIF5B	0	0	1	2	4	0	0	0
G5E9D5;Q9BQ52-4;Q9BQ52;H7C2I4;E7ES68;Q9BQ52-3;Q9BQ52-2	ELAC2	0	0	0	2	0	0	1	0
Q15717;Q15717-2;M0QZR9;M0R055	ELAVL1	1	0	2	1	2	4	6	6
Q9H9T3-2;Q9H9T3;B4DKA4;Q9H9T3-4;Q9H9T3-5;E5RHY2;E5RIC0;E5RIZ7;E5RHR2	ELP3	0	0	1	0	3	1	0	0
I3L1Q3;Q8TE02;Q8TE02-4	ELP5	0	0	1	1	1	0	0	0
P50402;Q5HY57;F8WEQ1	EMD	7	5	4	4	2	0	0	0
B5MBZ0;Q9HC35-2;Q9HC35	EML4	0	0	1	0	0	0	0	0
A0A0U1RRM6;Q8N8S7-3;Q8N8S7-2;Q8N8S7;A0A075B6E5;A0A0U1RQP7	ENAH	0	0	0	2	0	0	0	0
P06733;K7EM90;P06733-2;F5H1C3;E5RI09;E5RG95;K7EPM1;K7EKN2;E5RGZ4;F5H0C8;P13929-3;P09104-2;P13929-2;P13929;P09104	ENO1	0	0	0	0	5	3	4	6
Q07075;H0YA67	ENPEP	1	0	0	0	3	0	0	0
Q9NPA8-2;Q9NPA8;E5RHX8	ENY2	0	0	0	0	0	0	0	2
P11171-7;P11171-5;P11171-2;P11171;Q4VB86;P11171-6;P11171-4;P11171-3	EPB41	0	0	0	0	1	2	1	0
O43491;E9PHY5;E9PK52;O43491-4;I6L9B1;E9PII3;O43491-2;O43491-3;H0Y5B0;E9PMV8;Q6R5J7;E9PQD2;E9PMG5;E9PJP4;E9PQN0;E9PRG1;E9PIG0;Q6ZSX4;E9PN54	EPB41L2	1	0	2	1	10	7	3	0
Q9Y2J2-2;A0A0A0MRA8;Q9Y2J2-4;Q9Y2J2;A8K968;Q9Y2J2-3;B2RB02;A0A0J9YY18;A0A0J9YW31;A0A0J9YW26;J3KT37;A0A0J9YWN0;A0A0J9YWE1;A0A0J9YWS4;J3QS55;J3QRQ6;J3KS70;J3QLU5;J3QS83;J3QKY2;J3KRD1;J3QKK4;J3QR33;Q4VXN0;A0A0D9SG07;A0A0C4DH22;Q9H4G0-4;Q9H4G0-3;Q9H4G0-2;Q9H4G0	EPB41L3	11	0	3	4	16	10	3	0
P29317	EPHA2	1	0	0	0	0	3	0	0
Q9Y6I3-3;Q9Y6I3;Q9Y6I3-1;D6R907;D6RBI9;D6RBR6;D6RFG3;D6REL6;I6L9I8;Q9H201-2;Q9H201	EPN1	0	0	1	1	3	9	0	0
P58107;A0A075B730;A0A087X1U6	EPPK1	6	4	26	11	16	1	0	0
P07814;V9GYZ6	EPRS	17	7	9	2	0	0	0	0
P42566;B1AUU8;P42566-2;S4R3U1	EPS15	10	9	13	16	0	0	0	0
M0R165;Q9UBC2-3;Q9UBC2;Q9UBC2-2;Q9UBC2-4;M0R2S2;K7EJR2;M0R330;M0QX30;M0R1V5;M0R3I1	EPS15L1	0	0	4	11	2	1	0	0
J3QL83;J3KRI9;J3QLV2;J3KS21;F5H1T4;J3QLU9;P04626-6;P04626-5;P04626-4;P04626	ERBB2	0	0	1	0	0	0	0	0
B4DIP2;Q96RT1-7;Q96RT1-6;Q96RT1-4;Q96RT1-5;Q96RT1-3;Q96RT1-9;Q96RT1-2;Q96RT1;Q96RT1-8	ERBB2IP	2	0	0	0	1	0	0	0
E7EVE9;A8MX75;P18074;K7EKF3;P18074-2	ERCC2	0	0	0	2	0	0	0	0
P84090;G3V279	ERH	0	0	0	0	0	1	2	2
E5RIV7;Q8IV48	ERI1	0	0	0	0	0	0	0	1
O75477;B0QZ43	ERLIN1	8	3	0	0	0	0	0	0
E5RHW4;O94905;E5RJ09;O94905-2;O94905-3	ERLIN2	11	3	0	0	0	0	0	0
Q96HE7;G3V3E6;G3V503;G3V5B3	ERO1L	0	0	0	0	0	0	0	5
P30040;F8VY02;P30040-2	ERP29	0	0	0	0	0	0	0	5
Q9BS26	ERP44	0	0	0	0	0	1	5	8
Q9BSJ8;Q9BSJ8-2;F8VZB1	ESYT1	4	0	4	9	8	0	1	0
H7BXI1;A0A087WXU3;A0FGR8-2;A0FGR8;A0FGR8-6;A0FGR8-4	ESYT2	1	0	0	2	0	0	0	0
H0YK49;H0YNX6;P13804-2;P13804;H0YL12;H0YKF0;H0YLU7	ETFA	0	0	1	1	1	2	1	1
M0QY67;P38117;P38117-2	ETFB	0	0	0	0	0	0	0	1
B0QYK0;Q01844-6;Q01844-3;Q01844;Q01844-5;A0A0D9SFL3;C9JGE3;Q01844-2;H7BY36;F8WC90;Q01844-4	EWSR1	0	0	0	1	0	1	7	2
Q01780-2;Q01780;K7EJ37	EXOSC10	0	0	0	10	0	0	0	0
Q13868;A3KFL1;A3KFL5;A3KFL2;Q13868-3;Q13868-2	EXOSC2	0	0	1	3	0	0	0	0
Q9NQT5;Q9NQT5-2	EXOSC3	0	0	0	2	0	0	0	0
Q9NPD3;E9PI41;E9PPI9	EXOSC4	2	0	1	5	1	0	0	0
M0R050;Q9NQT4	EXOSC5	0	0	0	1	0	0	0	0
Q5RKV6	EXOSC6	0	0	1	2	0	0	0	0
Q15024	EXOSC7	0	0	0	3	0	0	0	0
H0Y9L5;D6R905;D6RIY6;Q06265-3;Q06265-4;Q06265;Q06265-2;D6RA17	EXOSC9	0	0	0	2	1	0	0	0
E7EQR4;P26038;P35241;P15311;P35241-5;P35241-4;V9GZ54;E9PQ82;E9PNV3;P35241-3	EZR;MSN;RDX	1	0	0	0	1	3	2	0
Q01469	FABP5	0	0	0	0	3	0	0	0
Q96CS3	FAF2	0	0	1	0	0	0	0	0
Q6P587;Q6P587-2;Q6P587-3	FAHD1	0	0	0	1	0	0	1	0
Q8N5W9	FAM101B	0	1	1	0	0	0	0	0
H7C0W7;Q9BYI3-3;Q9BYI3	FAM126A	1	0	0	0	0	1	0	0
Q9BZQ8;H0Y7M9;REV__A0A087X280;REV__Q9UHV5;REV__A0A087WVW6	FAM129A	0	0	0	0	1	15	4	0
Q15018	FAM175B	0	0	0	1	0	0	0	0
Q9ULE4	FAM184B	1	1	0	0	0	0	0	0
I3L2L5;I3L4Q0;C9JLW8;I3L3A7;I3L317	FAM195B	0	0	0	0	0	0	0	2
E7ER68;Q658Y4	FAM91A1	1	0	1	0	0	0	0	0
Q9Y3D0;J3KS95;H3BNV7;J3QLT9	FAM96B	0	0	2	4	2	1	1	4
E9PH82;Q8NCA5-2;Q8NCA5	FAM98A	1	2	1	3	2	0	0	0
Q52LJ0;Q52LJ0-2	FAM98B	0	0	0	2	1	0	0	0
Q9BXW9-3;Q9BXW9;Q9BXW9-1;H7BZJ7	FANCD2	1	0	2	3	0	0	0	0
F8W7R3;Q9NVI1-2;Q9NVI1-1;Q9NVI1;H3BP78;H3BS60;H3BQE2;H3BT54;H3BMG4;Q9NVI1-4	FANCI	0	0	0	4	1	0	0	0
Q8WVX9;E9PNW8	FAR1	0	0	2	1	1	0	0	0
Q96K12-2;Q96K12	FAR2	0	0	0	1	0	0	0	0
C9JME2;Q9Y4F1;Q9Y4F1-2;M0QYB0;M0QXT1;Q9Y4F1-3;M0R262;H0Y783	FARP1	9	0	0	0	2	6	0	0
Q9Y285;Q9Y285-2;K7ER00;K7ER16;K7EK06;K7EPH2;K7ERS0	FARSA	1	1	5	6	1	3	3	2
Q9NSD9;Q9NSD9-2	FARSB	2	0	0	0	2	6	8	5
P49327;A0A0U1RQF0;A0A0U1RRG3;J3KTF0	FASN	43	21	60	81	7	1	0	0
P62861;E9PR30	FAU	2	1	2	1	2	1	2	4
M0R0P1;M0R299;M0QXL5;M0R2Q4;P22087;M0R2U2;M0R1H0;M0R2B0;A6NHQ2	FBL	1	0	2	1	1	1	0	1
H0YIE9;Q4G104;O94952-1;O94952	FBXO21	0	0	0	0	0	1	0	0
Q8NEZ5;H3BTH6;Q8NEZ5-3;H3BTR7;H3BRE0;Q8NEZ5-2	FBXO22	0	0	0	1	1	1	1	1
Q6PJ61	FBXO46	0	0	0	0	1	2	3	0
Q0JRZ9;Q0JRZ9-3;H7BXJ4;Q0JRZ9-2;H0YAE2	FCHO2	4	6	7	10	1	0	0	0
E9PNM1;P37268-4;P37268-3;P37268-2;P37268-5;P37268	FDFT1	0	0	0	2	1	0	0	0
A0A087WTP2;A0A087X1D8;A0A087WVN4;P14324-2;P14324	FDPS	0	0	0	0	0	0	0	1
K7ELX4;P22830;P22830-2;K7EPN2;K7EJX5;K7EKP7	FECH	0	0	1	3	0	0	0	0
G3V379	FERMT2	0	0	1	1	1	0	0	0
P07954-2;P07954	FH	0	0	0	0	0	1	0	0
A0A0D9SG53;A0A0D9SGB2;Q5JXI0;A0A0D9SFI6;A0A0D9SFB0;Q5JXH9;A0A0D9SFZ9;Q5JXH8;Q5JXH7;Q5JXI3;Q5JXI2;Q5JXI8;Q13642-3;Q13642-1;Q13642-5;Q13642-4;Q13642	FHL1	0	0	0	0	0	0	0	1
Q13643	FHL3	0	0	0	0	0	0	0	2
Q6UN15-4;Q6UN15-3;Q6UN15-5;Q6UN15;A0A0B4J203	FIP1L1	0	0	2	3	2	0	0	0
Q96AY3;H0Y827;Q96AY3-2;K7ESG6;K7EM43;K7ELI6	FKBP10	0	0	0	0	0	1	9	0
Q00688;G3V5F2	FKBP3	0	0	0	0	0	0	0	2
Q02790;F5H120;F5H1U3	FKBP4	0	0	0	0	0	0	2	1
Q13451;Q13451-2	FKBP5	0	0	0	4	3	0	0	4
Q14318;Q14318-2;U3KQI1;U3KQ64;A0A0A0MTJ1;Q14318-3	FKBP8	0	0	1	2	0	0	0	0
Q5T196;Q8NFF5-4;Q8NFF5-5;Q8NFF5-3;Q8NFF5-2;Q8NFF5	FLAD1	0	0	0	2	0	0	0	0
CON__P20930;P20930	FLG	0	0	0	0	1	0	0	0
CON__Q5D862;Q5D862	FLG2	2	2	0	2	2	0	0	0
Q13045;Q13045-3;J3QLR6	FLII	13	4	13	20	39	38	6	0
Q13045-2;K7EQZ7;K7EP37;K7EP27;J3KS39	FLII	13	4	13	20	40	36	6	0
P21333-2;P21333;Q5HY54;Q60FE5;A0A087WWY3;F8WE98;H0Y5C6;H0Y5F3;H7C2E7	FLNA	79	75	104	92	66	5	3	2
O75369-2;O75369-9;O75369;O75369-8;O75369-6;O75369-3;E7EN95;O75369-7;O75369-5;O75369-4;H7C5L4;A0A0A0MT44;A0A0C4DGA1	FLNB	63	38	64	80	61	2	2	2
O75955;O75955-2;A2AB10;A2AB12;A2AB09;A2AB13;A0A0G2JJQ6;A2AB11;A2ABJ5	FLOT1	19	5	0	0	0	0	0	0
J3QLD9;E7EMK3;Q14254;K7EKW9	FLOT2	19	4	0	1	0	0	2	1
Q96PY5-3;Q96PY5;C9IZY8;F8W1F5;Q8IVF7-2;Q8IVF7-3;Q8IVF7;O95466-2;F8VYL1;K7EK60;O95466;O95466-3	FMNL2	10	1	2	7	10	26	3	1
A8MQB8;G3V0J0;Q06787-8;Q06787-2;Q06787-9;A0A087WXI3;Q06787-6;Q06787-4;Q06787-5;Q06787-7;Q06787-3;Q06787;G8JLE9;R9WNI0;Q8IXW7;A0A087WY29;A0A087WWR6;A0A087X1M7;A0A087WWU4	FMR1	4	1	2	4	4	5	6	0
I3L2G3;Q9HA64	FN3KRP	0	0	0	0	0	0	1	1
Q16658;C9JFC0;A0A0A0MSB2;C9JPH9	FSCN1	0	0	0	3	5	14	16	20
P02794;E9PRK8;E9PKY7;G3V192;G3V1D1;E9PQR3;E9PPQ4;E9PKM5;E9PK45	FTH1	1	4	4	4	4	2	1	1
Q9UET6-2;Q9UET6	FTSJ1	0	0	1	0	0	0	0	0
Q8IY81	FTSJ3	2	0	0	0	0	0	0	0
E9PEB5;Q96AE4;Q96AE4-2;C9JSZ1	FUBP1	0	0	0	2	2	0	5	0
Q96I24	FUBP3	0	0	0	0	1	0	0	0
P04066	FUCA1	0	0	0	0	0	2	2	0
P35637-2;P35637;H3BPE7	FUS	2	1	1	3	6	7	11	11
B4DXZ6;P51114;P51114-3;P51114-2;E9PFF5;E7EU85;C9JZE0;C9JY20;C9JAJ4;H7C4S4;C9IZ22;C9J5B4	FXR1	15	5	5	6	3	3	2	0
P51116;I3L1Z2	FXR2	4	2	3	3	3	4	6	0
P06241;P06241-3;P06241-2	FYN	7	1	1	1	1	2	3	2
Q13283;E5RIZ6;E5RI46;E5RIF8;E5RH42;E5RJU8;Q13283-2;E5RH00;D6R9X5;D6R9A4;D6RBM9;D6REX8;D6RBR0;D6RE13;D6RBW8	G3BP1	1	0	0	1	7	11	12	1
Q9UN86-2;Q9UN86;D6RAC7;D6RB17;D6RGJ4	G3BP2	0	0	0	0	6	9	3	0
P10253;I3L0S5;I3L3L3	GAA	0	0	0	1	0	0	5	0
O14976-2;O14976;A0A087X1U9;H0Y8H5;D6RAW3	GAK	1	4	2	0	0	0	0	0
P51570;P51570-2;K7ERJ9;K7EII7;K7ERN9	GALK1	2	3	6	12	12	3	2	5
Q14697;Q14697-2;F5H6X6;E9PKU7;E9PNH1	GANAB	0	0	0	0	0	12	25	1
P04406-2;P04406;E7EUT5;O14556	GAPDH	3	3	2	4	14	15	9	2
F8W9S7;Q14C86-3;Q14C86-4;Q14C86-5;Q14C86-2;Q14C86;Q14C86-6;B0QZ65;A0A0A0MQV8;B4DGD8;H0Y4E7;H0Y7I9;C9IZ08	GAPVD1	0	0	0	3	0	0	0	0
Q9NY12-2;Q9NY12	GAR1	0	0	0	1	1	0	0	0
P41250	GARS	0	0	2	8	5	2	9	0
P22102;P22102-2;F8WD69;C9JBJ1;C9JTV6;C9JZG2;C9JKQ7;H7C366	GART	4	0	5	14	17	11	2	3
G3V1N3;Q86XJ1;H0YIT6	GAS2L3	1	0	1	1	3	2	1	0
C9J7B1;C9K068;H7C333;O75323-2;O75323	GBAS	0	0	0	0	0	1	1	0
Q04446;E9PGM4	GBE1	0	0	0	0	0	0	2	0
O75600;O75600-2	GCAT	0	0	1	0	1	0	0	0
Q92616	GCN1L1	5	0	7	16	9	0	0	0
P31150;G5E9U5	GDI1	0	0	0	0	0	0	0	2
P50395;P50395-2;Q5SX87;V9GYF8;Q5SX90;Q5SX86;Q5SX91;V9GYJ7	GDI2	0	0	0	0	1	1	1	9
I3L2C7;P57678;I3L4A4;I3L399;E7EN12;I3L4M4	GEMIN4	4	1	0	0	0	0	0	0
Q9H840	GEMIN7	1	0	0	0	0	0	0	1
C9JPA8;C9JHN8;Q7L5D6-2;Q7L5D6	GET4	0	0	0	0	0	0	0	1
Q92820	GGH	0	0	0	0	2	1	3	0
I1E4Y6;Q6Y7W6-4;Q6Y7W6-5;Q6Y7W6;Q6Y7W6-3	GIGYF2	0	1	0	0	1	0	0	0
O14908;O14908-2;K7EM11;K7ESN1;K7ELJ2;K7EJ33;K7EIT0;Q8TF64	GIPC1	8	1	1	2	6	10	16	18
Q8TF65	GIPC2	0	0	0	0	0	0	1	1
J3QLH1;J3QRU8;A0A0C4DGN6;Q9Y2X7;Q9Y2X7-3	GIT1	0	1	0	0	0	0	0	0
P06280;V9GYN5	GLA	0	0	0	0	0	1	7	0
P23378	GLDC	0	0	0	0	0	1	0	0
Q92896;Q92896-3;Q92896-2;H3BM42;H3BQU9;H3BQT1;H3BRD8	GLG1	6	4	8	7	7	16	0	0
Q5VZR0;Q9H4G4;A0A087WUM5;A0A088AWP7	GLIPR2	4	1	0	0	0	2	2	2
Q92990-2;Q92990;M0QX84;M0QXG8	GLMN	0	0	0	1	1	0	0	1
Q04760-2;Q04760	GLO1	0	0	0	0	0	0	0	2
I3L1I0;F6TLX2;Q9HC38-2;Q9HC38	GLOD4	0	0	0	0	0	0	0	1
I3L0P5;O95838	GLP2R	1	0	0	0	1	1	1	0
P00367;P00367-3;P49448;P00367-2	GLUD1;GLUD2	1	0	2	6	5	0	0	0
P15104;A0A087WYJ1	GLUL	0	0	0	0	1	2	1	2
O60547-2;O60547	GMDS	0	0	1	1	1	0	0	0
G3V4P8;P60983	GMFB	0	0	0	0	0	0	0	3
C9K0U5;H7C608;E2QRF9;O75496	GMNN	0	0	0	0	0	0	1	0
Q96IJ6;Q96IJ6-2;A0A0U1RRC2;A0A087WUI8	GMPPA	0	0	0	2	0	0	0	0
P49915-2;P49915	GMPS	0	0	1	2	5	3	3	1
P29992;K7EL62;O95837;A0A087WVZ3;E9PC54;Q03113-3;Q03113-2;Q03113	GNA11	10	3	0	0	1	6	7	2
Q14344-2;Q14344	GNA13	4	0	0	0	0	1	1	3
P63096;P63096-2;C9JPP4;C9JL77	GNAI1	11	4	2	3	2	5	9	7
P04899;P04899-4;P04899-6;P04899-3;P04899-5;P04899-2	GNAI2	15	3	3	2	1	3	7	6
P08754;P09471-2;P19087;P11488;P09471;A8MTJ3;A0A087WTB6;A2A2R6;H3BTM2;A0A087WZE5	GNAI3	14	4	4	4	1	4	7	7
P50148;B1AM21	GNAQ	6	1	0	0	1	4	3	2
P63092;P63092-4;Q5JWF2;P63092-3;P63092-2;Q5JWF2-2;A0A0A0MR13;S4R3E3;P38405;P38405-2;Q5JWE9;S4R3V9;K7EQ80;K7EPE2;H0Y7F4;Q5JWD1;H0Y7E8	GNAS	10	4	4	6	6	8	12	13
P19086	GNAZ	4	0	0	0	1	1	1	3
P62873;P62873-2;B1AKQ8;F6UT28;F6X3N5;B3KVK2;F5H8J8;F5H100;F5H0S8;E9PCP0;P16520-2;P16520	GNB1	12	6	5	6	8	9	10	7
Q9BYB4-2;Q9BYB4;C9JPQ6	GNB1L	0	0	0	1	2	1	1	0
P62879;C9JIS1;C9JXA5;C9JZN1;E7EP32;P62879-2	GNB2	13	8	5	6	6	10	9	9
P63244;J3KPE3;D6RAC2;D6RHH4;H0Y8W2;D6REE5;H0YAF8;H0YAM7;D6R9Z1;D6R9L0;D6RFX4;D6RAU2;E9PD14;D6RBD0;D6RFZ9;H0Y8R5;D6RF23;D6RGK8;D6R909;H0Y9P0;D6RHJ5;D6RDI0	GNB2L1	1	0	0	0	2	6	12	15
Q9HAV0;C9JD14;H7C5J5	GNB4	7	6	3	3	3	6	7	5
Q9UBI6	GNG12	1	0	0	3	4	2	3	4
G3V2C9;G3V415;G3V3J9;G3V2N0;P59768	GNG2	0	0	0	0	0	0	1	1
P50150	GNG4	1	0	0	0	0	1	1	0
P63218	GNG5	0	1	0	1	0	1	1	2
O60262;K7ESC6	GNG7	0	0	0	0	0	0	2	0
Q9BVP2-2;Q9BVP2	GNL3	3	0	0	0	0	0	0	0
D6R917;D6RB13;D6RAY7;D6R9P4;Q8TDQ7-3;Q8TDQ7-2;Q8TDQ7;P46926;D6RFF8;P46926-2	GNPDA1;GNPDA2	0	0	0	0	0	2	0	0
Q9H4A6	GOLPH3	0	0	0	0	0	0	0	1
Q9H8Y8-2;Q9H8Y8;Q9H8Y8-3	GORASP2	0	0	0	0	0	0	1	0
P17174;P17174-2	GOT1	0	0	0	0	0	2	0	0
H0Y3U6;P51654-2;P51654;P51654-3;REV__Q96HE7	GPC3	2	0	0	0	0	0	0	0
O75487;O75487-2;A0A087WT82	GPC4	9	0	1	10	8	4	1	0
Q9Y625	GPC6	2	0	1	3	2	2	1	0
H0YJ30;G3V582;F5H039;Q9NQX3;Q9NQX3-2	GPHN	0	0	0	1	0	0	0	0
Q9HCN4;F8WD09;Q9HCN4-3;Q9HCN4-2;Q9HCN4-4;Q9HCN4-5	GPN1	0	0	0	0	0	0	0	2
Q8NFJ5;F5GWG3	GPRC5A	3	0	0	0	0	0	0	0
C9JFE4;A0A096LP07;A0A096LPJ3;A8K070;Q13098-5;Q13098;Q13098-7;Q13098-6;J3QQX0	GPS1	0	0	0	2	2	0	0	0
A0A087WUQ6;P07203-2;P07203	GPX1	0	0	0	0	0	1	0	0
P62993;J3KT38;P62993-2;J3QRL5;J3QLF6	GRB2	0	0	0	0	1	2	5	8
Q9HAV7	GRPEL1	0	0	0	1	0	0	0	3
Q8TAA5	GRPEL2	0	0	0	1	1	0	0	0
H0Y8R1;F5H5I6;H0YAK1;Q12849-5;Q12849;H0YAM1	GRSF1	1	0	0	0	0	0	1	9
Q9BQ67;M0QX71	GRWD1	0	0	0	0	0	0	1	3
P06396-2;A0A0A0MS51;A0A0A0MT01;P06396-4;P06396-3;P06396;CON__Q3SX14;Q5T0I0;Q5T0I1;A0A0U1RQL8;REV__H0YJM7;REV__Q6TDU7-4;REV__Q6TDU7-2;REV__Q6TDU7-3;REV__Q6TDU7;REV__F8W8F9	GSN	30	17	12	18	18	23	17	0
P15170-2;P15170-3;H3BR35;P15170;Q8IYD1;H3BSV8	GSPT1;GSPT2	0	0	1	2	5	2	4	0
P00390-5;P00390-4;P00390-2;P00390-3;P00390;E5RI06;H0YC68	GSR	1	0	1	3	3	4	0	0
P48637-2;P48637	GSS	0	0	0	0	0	0	2	0
Q5TA02;P78417-3;P78417	GSTO1	0	0	0	0	0	0	0	1
P09211;A8MX94;A0A087X243;A0A087X2E9	GSTP1	0	0	0	0	2	0	1	3
P78347-2;P78347-4;P78347-3;P78347;P78347-5;C9J6M0;A0A087WW90;A0A0D9SF80;A0A0A0MSY2;Q86UP8-3;Q86UP8;Q6EKJ0	GTF2I	23	7	18	28	35	10	11	0
Q12789-3;Q12789;H3BU37	GTF3C1	1	0	2	0	0	0	0	0
Q9UKN8	GTF3C4	2	0	0	0	0	0	0	0
Q5T7U1;Q9Y5Q8-2;Q9Y5Q8;Q9Y5Q8-3;Q5T7U4	GTF3C5	2	0	2	1	0	0	0	0
O00178	GTPBP1	0	0	1	0	0	0	1	0
Q9BZE4-2;Q9BZE4;Q9BZE4-3;Q5T3R7	GTPBP4	4	0	0	0	0	0	0	0
Q9UBP9-3;Q9UBP9-4;Q9UBP9;H0Y6R1;H7BZV7	GULP1	2	0	0	0	0	0	0	0
P13807-2;P13807	GYS1	0	0	0	0	2	0	0	0
Q92522	H1FX	3	3	2	1	1	2	2	1
K7EMV3;K7EP01;B4DEB1;K7EK07;Q5TEC6;K7ES00;Q6NXT2;Q71DI3;Q16695;P84243;P68431	H3F3B;H3F3A;HIST2H3PS2;H3F3C;HIST2H3A;HIST3H3;HIST1H3A	2	0	2	0	1	1	0	0
Q9P035;H3BPZ1;H3BS72;Q9P035-2;H3BRL8;H3BMZ1	HACD3	5	4	6	4	2	0	0	0
C9JJM7;C9J306;Q9UJ83-2;Q9UJ83	HACL1	0	0	0	0	0	1	0	0
P40939;H0YFD6;P40939-2	HADHA	22	12	30	36	37	2	1	0
P55084;P55084-2;F5GZQ3;B5MD38;C9JEY0;C9JE81;C9K0M0	HADHB	16	11	25	25	28	0	0	0
O14929-2;O14929	HAT1	0	0	0	0	1	0	1	2
H0YIZ6;H0YJ09;G3V4X7;G3V5A5;G3V541;Q9H6D7	HAUS4	1	0	1	0	0	0	0	0
O00165-5;O00165;O00165-2;O00165-3;E9PIQ7;Q5VYD6;O00165-4;O00165-6	HAX1	1	0	1	2	2	0	0	2
CON__Q3SX09;A8MUF7;F8W6P5;E9PEW8;E9PBW4;E9PFT6;CON__P02070;P69892;P69891;P68871;P02100;P02042	HBE1;HBB;HBD;HBG2;HBG1	2	0	1	0	0	0	0	1
A6NEM2;P51610-2;P51610;P51610-4;P51610-3	HCFC1	0	0	1	2	1	0	0	0
Q92769-3;Q92769;Q5TEE2;Q13547;E5RFI6;E5RJ04;E5RGV4;E5RHE7;E5RH52;E5RG37;E5RFP9;H3BM24;E5RK19;E7ESJ6;O15379;O15379-2	HDAC2;HDAC1	3	1	5	5	1	0	0	0
Q9UBN7;C9JEF4;C9J172;E9PEH1;E7EP63;E7ER52;A6NDI8;E7EPS2;Q9UBN7-2	HDAC6	0	0	0	0	2	1	0	0
A0A024R4E5;Q00341;Q00341-2;H0Y394;C9JT62;C9JHS7;C9JK79;C9JHZ8;C9JES8;C9JZI8;C9J5E5;C9JIZ1;H7C2D1;C9JHS9;C9J739;C9JMQ6;C9JQ82;C9JBS3;C9JEJ8;A0A0U1RVI6;C9JHN6;H7BZC3;H7C0A4	HDLBP	1	0	0	2	7	3	0	0
Q5T3Q7;Q9H583	HEATR1	0	0	0	1	0	0	0	0
A0A087X2H1;Q9ULT8;H0YJD4;G3V4V5;H0YJP0;A0A087WVU6	HECTD1	5	0	3	5	4	0	0	0
O95714;A0A0J9YVP0;H3BUQ1;A0A0G2JPS8	HERC2	7	1	0	0	0	0	0	0
P31937;H7BZL2	HIBADH	0	0	0	0	0	0	2	0
C9JAW5;C9JNU6;Q9Y241	HIGD1A	0	0	0	1	0	0	0	0
O00291-4;O00291;O00291-3;C9JMG5	HIP1	14	14	13	22	22	1	0	0
O75146	HIP1R	1	1	2	2	1	0	0	0
P16403;P10412;P16402;Q02539;P22492;P16401	HIST1H1C;HIST1H1E;HIST1H1D	6	6	6	4	3	0	0	0
A0A0U1RR32;A0A0U1RRH7;Q99878;Q96KK5;Q9BTM1;Q16777;Q93077;Q7L7L0;Q6FI13;P20671;P0C0S8;P04908;H0YFX9;C9J0D1;Q71UI9-2;Q71UI9;P0C0S5;Q96QV6;P16104;Q9BTM1-2;C9J386;Q71UI9-5;Q71UI9-3;Q71UI9-4;Q8IUE6	HIST1H2AJ;HIST1H2AH;H2AFJ;HIST2H2AC;HIST1H2AC;HIST3H2A;HIST2H2AA3;HIST1H2AD;HIST1H2AG;HIST1H2AB;H2AFV;H2AFZ;HIST1H2AA;H2AFX	2	1	3	3	3	2	2	2
B2R4S9;U3KQK0;Q99880;Q99879;Q99877;Q93079;Q5QNW6;P62807;P58876;O60814;Q5QNW6-2;Q16778;P33778;P23527;P06899;P57053;Q8N257;Q96A08;Q6DRA6;Q6DN03	HIST1H2BI;HIST1H2BN;HIST1H2BL;HIST1H2BM;HIST1H2BH;HIST2H2BF;HIST1H2BC;HIST1H2BD;HIST1H2BK;HIST2H2BE;HIST1H2BB;HIST1H2BO;HIST1H2BJ;H2BFS;HIST3H2BB;HIST1H2BA	2	3	3	3	1	1	3	1
P62805	HIST1H4A	5	4	3	4	1	0	0	0
P19367-4;P19367-2;P19367;P19367-3;B1AR63;B1AR62;B1AR61;E9PB90;P52789	HK1	0	0	0	2	0	2	9	0
O19617;A2AEA2;P10321;Q5SRN7;A0A0G2JI36;Q9GJ45;A0A0G2JNY4;B0UXQ0;A0A0G2JIF0;Q5SRN5;A0A0G2JIF2;A0A0G2JH50;A0A0G2JPD3;A0A0G2JL56;A2BF26;Q29960-2;P01893;Q31612;Q09160;P30512;P30459;P30457;P30456;P30455;P30453;P30450;P30447;P30443;P18462;P16190;P16189;P16188;P13746;P10316;P10314;P05534;P04439;P01892;P01891;Q9TNN7;Q29963;Q29960;Q07000;P30508;P30505;P30501;P13746-2;Q95604	HLA-C;HLA-A;HLA-H;HLA-B	2	0	0	0	0	1	0	0
Q5T7C4;P09429	HMGB1	0	0	0	0	0	0	0	2
E9PES6;E7ES08;E7EQU1;O15347	HMGB3	0	0	0	0	0	0	0	1
Q01581;P54868-3;P54868-2;P54868	HMGCS1	0	0	0	0	0	0	5	0
Q13151	HNRNPA0	0	0	0	0	0	1	2	7
F8W6I7;P09651-3;P09651-2;P09651;F8VZ49;Q32P51;F8VTQ5;F8VYN5;F8W646;H0YH80	HNRNPA1;HNRNPA1L2	1	2	0	0	1	3	7	19
P22626;P22626-2;A0A087WUI2	HNRNPA2B1	4	1	1	0	1	1	8	26
P51991-2;H7C1J8	HNRNPA3	0	1	1	1	1	2	3	18
P51991	HNRNPA3	0	1	1	1	1	2	3	17
D6R9P3;D6RD18;D6RBZ0;A0A087WZV1;Q99729-3;Q99729-2;Q99729-4;Q99729	HNRNPAB	1	1	1	1	1	2	5	10
G3V576;G3V4W0;B4DY08;B2R5W2;G3V4C1;G3V2Q1;P07910-2;P07910;P07910-4;P07910-3;G3V555;G3V5V7;G3V575;G3V2D6;A0A0G2JPF8;A0A0G2JNQ3;P0DMR1;O60812;B7ZW38;B2RXH8;G3V5X6;G3V3K6;G3V251;B4DSU6;G3V4M8;G3V2H6;E5RJ39;B3KT61;Q86SE5-2;Q86SE5;Q86SE5-3	HNRNPC	3	2	6	10	12	1	0	1
H0Y8G5;Q14103-3;Q14103;H0YA96;Q14103-4;Q14103-2;D6RAF8;D6RF44;D6RBQ9;D6RD83	HNRNPD	1	0	1	2	2	2	6	13
A0A087WUK2;O14979-3;O14979-2;O14979	HNRNPDL	1	0	1	1	1	1	1	5
P52597	HNRNPF	10	6	9	8	8	8	9	9
G8JLB6;P31943;E9PCY7;D6RBM0;D6RIT2;D6RIU0;E7EQJ0;D6RAM1;D6R9T0;D6RFM3;E7EN40;D6RDU3;D6RJ04;D6RIH9;H0YB39;E5RGV0;D6RDL0;H0YBD7;H0YBG7;D6RF17;D6R9D3;E5RGH4;H0YAQ2;E5RJ94	HNRNPH1	11	5	6	9	9	9	12	9
P55795	HNRNPH2	6	3	3	4	5	4	6	5
P31942-3;P31942-2;P31942;P31942-4;P31942-6;P31942-5	HNRNPH3	2	2	0	2	3	1	3	9
P61978;P61978-2;S4R457;S4R359	HNRNPK	10	6	11	11	10	13	16	14
P61978-3;Q5T6W2	HNRNPK	10	6	11	11	10	13	15	15
M0QXS5;P14866;P14866-2;M0R076;M0R1W6;B4DVF8;M0QYL7	HNRNPL	1	3	3	4	4	7	12	11
A0A087X0X3;P52272-2;P52272;M0QZM1;M0R019;M0R2T0;M0R2I7;M0R0N3;M0QYQ7;M0R0Y6;M0QY96;M0QYL3	HNRNPM	26	12	12	7	16	15	32	29
O43390;O43390-2;O43390-3;O43390-4;B4DT28	HNRNPR	3	2	2	2	2	8	14	7
Q00839-2;Q00839;Q5RI18	HNRNPU	11	11	10	11	10	11	13	0
Q9BUJ2-2;Q9BUJ2;A0A0A0MRA5;B7Z4B8;Q9BUJ2-4;Q9BUJ2-3;M0R3F1;M0QYZ0;M0R0K8;M0QYI8;M0QZV6;M0R203;M0R247;A0A087X1I2;Q9BUJ2-5;M0QYM5	HNRNPUL1	6	7	9	15	26	31	33	1
B0QZK4;Q5SWC8;X6RGJ2;Q5SSJ5-3;Q5SSJ5-2;Q5SSJ5	HP1BP3	0	0	1	1	1	2	1	0
P84074;P61601;P37235;E5RK89;E5RFL9;E5RJT1;E5RJJ6;E5RGZ0;E5RI95;E5RHE8;E5RI78;E5RHC8;E5RIG4;E5RIZ1;E5RIA5;E9PC71;E5RGA9	HPCA;NCALD;HPCAL1	0	0	0	0	0	0	0	2
P00492;Q9NRG1-2;Q9NRG1	HPRT1	2	0	2	3	8	6	1	0
CON__Q86YZ3;Q86YZ3	HRNR	3	1	0	1	1	0	0	1
Q99714;Q99714-2;Q5H928	HSD17B10	0	0	0	2	3	3	10	4
Q53GQ0;E9PI21;Q53GQ0-2	HSD17B12	2	0	3	3	2	0	0	0
Q92506	HSD17B8	0	0	0	2	0	0	0	0
H3BQI7;H3BT52;Q3SXM5-2;Q3SXM5	HSDL1	0	0	0	0	0	1	0	0
Q6YN16;Q6YN16-2	HSDL2	1	0	0	1	1	2	9	0
P07900;P07900-2;G3V2J8;Q58FG0;Q14568;Q58FG1	HSP90AA1	14	9	18	29	32	46	38	1
P08238;Q58FF7	HSP90AB1	19	12	29	34	34	37	43	2
Q58FF8	HSP90AB2P	4	3	6	8	7	9	11	0
Q58FF6	HSP90AB4P	3	3	4	5	4	4	6	0
P14625;Q96GW1;Q58FF3;F8W026;H0YIV0	HSP90B1	5	1	2	8	26	32	18	0
Q0VDF9	HSPA14	0	0	0	0	0	2	0	0
A0A0G2JIW1;P0DMV9;P0DMV8;P0DMV8-2;V9GZ37	HSPA1B;HSPA1A	26	24	30	31	35	33	50	30
Q53FA3;P34931	HSPA1L	10	11	13	14	13	14	19	14
P54652	HSPA2	8	10	10	12	11	12	26	9
P34932;A0A087WYC1;A0A087WTS8;P34932-2	HSPA4	1	0	3	6	6	27	36	0
O95757;E9PDE8;D6RJ96	HSPA4L	1	0	2	3	3	17	31	0
P11021	HSPA5	9	2	4	9	16	27	42	6
P17066;P48741	HSPA6	8	9	9	8	9	8	15	10
P11142;E9PKE3;E9PNE6;P11142-2;A8K7Q2;E9PN89;E9PLF4;E9PQQ4;E9PQK7;E9PK54;E9PS65;E9PPY6;E9PN25;E9PM13;E9PI65	HSPA8	21	22	25	28	30	32	42	22
P38646;D6RJI2;D6RA73;H0Y8S0;H0YBG6	HSPA9	10	4	16	27	23	22	36	30
P04792;F8WE04;C9J3N8	HSPB1	1	0	0	1	8	1	0	1
Q9NZL4;Q9NZL4-3;K7EN20	HSPBP1	0	0	0	1	1	0	2	0
P10809;E7EXB4;E7ESH4;P10809-2;C9JL25;C9JCQ4;C9JL19;C9J0S9	HSPD1	22	12	29	31	30	23	35	15
P61604;B8ZZL8;B8ZZ54;S4R3N1	HSPE1	0	0	0	0	0	0	8	0
Q92598-2;Q92598;Q92598-3;Q92598-4;A0A0A0MSM0;R4GN69;Q5TBM3	HSPH1	1	0	6	15	12	19	9	0
O43464;A0A0C4DG44;O43464-3;O43464-2;O43464-4;P83110-2;P83110	HTRA2	0	0	0	0	0	0	6	0
Q7Z6Z7-2;Q7Z6Z7-3;Q7Z6Z7;H0Y659;A0A087X1S3;A0A087X146;A5YM72-2;A5YM72;A5YM72-4;A5YM72-5;A5YM72-3	HUWE1	2	3	64	2	0	0	0	0
A0A087X054;Q9Y4L1;E9PJ21;A0A087WWI4;K7EQK2;Q9BST8;J3QQH7;J3QLE9;J3QL06;J3KTF1;Q9Y4L1-2;A0A087X214;A0A087WW13	HYOU1	0	0	0	0	1	4	0	0
P41252;A0A0A0MSX9;J3KR24;Q5TCD1;Q5TCC6	IARS	20	4	13	2	0	0	0	0
Q9NSE4	IARS2	0	0	0	2	3	0	1	0
Q5T440	IBA57	0	0	0	0	0	0	1	0
O60725	ICMT	0	0	1	1	0	0	0	0
P14735;P14735-2	IDE	1	0	0	0	1	1	3	0
H0YL11;P48735-2;P48735	IDH2	0	0	0	0	1	1	2	0
A0A087WZN1;O43837;A0A087X2E5;O43837-2;O43837-3;A0A0D9SG66	IDH3B	2	1	1	4	7	6	2	1
Q16666-3;Q16666-6;Q16666-2;Q16666;A0A0A0MRB1;H3BR88	IFI16	2	0	0	0	0	2	0	0
Q9NZI8;Q9NZI8-2	IGF2BP1	3	7	3	4	8	9	20	9
F8W930;Q9Y6M1-1;Q9Y6M1;Q9Y6M1-5;Q9Y6M1-6;Q9Y6M1-3;Q9Y6M1-4	IGF2BP2	0	1	1	1	2	2	11	3
O00425;O00425-2;F8WD15	IGF2BP3	5	5	5	3	7	9	19	4
A0A0A0MS14	IGHV1-45	1	0	0	0	0	0	0	0
F5H2T0;O95163	IKBKAP	0	0	0	1	2	1	0	0
B4DY09;Q12905;X6R6Z1;A0A0A0MRL0	ILF2	5	2	3	6	8	12	8	0
Q12906-4;Q12906-6;Q12906-7;Q12906-5;Q12906-2;Q12906-3;Q12906;K7EKJ9;K7EQR9;K7ER69;K7ERM6;K7ENK6;K7EM82;K7EJ09;K7EKY0	ILF3	6	2	0	4	7	21	19	0
Q9H0C8;H7C2I8;E9PC05;F8SNU7	ILKAP;ILKAP3	0	0	0	0	0	0	0	2
Q16891-2;Q16891;C9J406;B9A067;Q16891-4;Q16891-3;H7C463;A0A087WYS0;D6RAW4	IMMT	19	1	1	0	0	0	0	0
H0Y4R1;P12268;E7ETK5;C9K0R9;C9J381;P20839-2;P20839-4;P20839;P20839-3;P20839-7;P20839-5;P20839-6	IMPDH2	6	0	3	6	11	13	0	0
A0A0U1RR46;A0A087WUZ6;Q8NI35-4;Q8NI35-3;Q8NI35-2;Q8NI35	INADL	0	0	1	0	0	0	0	0
A0A0A0MQU1;Q27J81-2;Q27J81	INF2	0	0	0	0	1	2	0	0
C9JZB0;Q9BT40-2;Q9BT40	INPP5K	0	0	1	1	1	0	0	0
Q8TEX9;Q8TEX9-2;H0YK93;H0YLV0;H0YL92;H0YKG5;H0YN07;H0YMR4;H0YN14	IPO4	1	0	1	2	1	2	0	0
H0Y8C6;O00410;O00410-3;O00410-2;C9JMV5;E7ETV3;C9JZD8;C9JQT6;E7ESA1;E7ESZ1;E7EWK4;E7EX05;E7EQT5;E7ETV8;E7EV12;H0Y3V4;C9J875;O60518	IPO5	0	0	0	2	2	7	1	0
E9PLB2;O95373	IPO7	2	0	0	0	0	0	0	0
Q96P70	IPO9	1	0	0	0	0	1	0	0
C9JVC4;Q15051-3;Q15051-2;Q15051	IQCB1	1	0	0	0	0	0	0	0
P46940;H0YLE8;A0A0J9YXZ5;A0A087X225;H0YKA5;A0A087WWP1;F2Z2E2;Q86VI3;E9PDT6	IQGAP1	37	16	35	43	60	18	17	0
F5H7S7;Q13576;E7EWC2;Q13576-3;Q13576-2;D6R939	IQGAP2	3	0	7	3	2	0	0	0
D3YTB5;P51617-4;P51617-2;P51617-3;P51617;H7C224;H7C2I6;H7C3C1;H7C1F0;F8WAB6	IRAK1	0	0	0	5	0	0	0	0
O43187	IRAK2	0	0	0	0	0	1	0	0
O14654	IRS4	38	20	35	24	16	2	0	2
D6RGE2;Q96CN7	ISOC1	0	0	0	0	0	2	0	0
Q9NPH2-2;Q9NPH2-3;Q9NPH2;J3QS51;J3KRH4	ISYNA1	0	0	0	1	1	9	0	0
Q14643-4;Q14643-3;Q14643-8;Q14643-7;Q14643-5;Q14643-6;Q14643-2;Q14643;B7ZMI3	ITPR1	17	0	1	0	0	0	0	0
Q14571;Q14571-2;H7C2X9	ITPR2	30	0	1	1	0	0	0	0
Q14573	ITPR3	41	0	0	0	0	0	0	0
P07476	IVL	0	0	0	0	1	0	0	0
Q96ST2-2;Q96ST2-3;Q96ST2	IWS1	0	0	0	0	0	1	0	0
Q8N9B5-2;Q8N9B5	JMY	7	3	10	8	14	12	4	4
P14923;C9JK18;C9JKY1;C9J826;C9JTX4;C9JPI2;K7ERP3;P35222-2	JUP	16	5	4	14	22	9	9	0
H0YHH4;Q9H9L4-4	KANSL2	1	0	0	0	0	0	0	0
Q15046;Q15046-2;H3BVA8;J3KRL2;H3BPV7;H3BRC9	KARS	1	0	1	2	10	16	4	0
K7EM02;K7EIJ8;Q8IYT4-2;Q8IYT4	KATNAL2	0	0	0	1	1	0	0	0
Q6PIU1	KCNV1	0	0	0	0	0	1	0	0
Q96CX2	KCTD12	0	0	0	0	1	4	0	0
O60341;O60341-2;R4GMP9	KDM1A	0	0	0	1	1	2	2	0
Q07666;Q07666-3;Q07666-2	KHDRBS1	3	1	3	4	6	5	7	2
A0A087WTP3;Q92945;M0R0I5;M0QYH3;M0QXW7;M0R3J3;M0R251;M0QYG1;M0R263;M0R0C6	KHSRP	4	0	5	13	12	10	13	0
O15091-4;O15091-2;O15091;A0A0A0MTQ0;O15091-3	KIAA0391	0	0	2	0	1	0	0	0
F5H1N7;Q6ZU35;R4GNI9	KIAA1211	2	0	4	9	8	2	1	0
Q5T5P2;Q5T5P0;Q5T5P1;Q5T5P2-9;Q5T5P2-2;Q5T5P2-7;Q5T5P2-10;Q5T5P2-3;Q5T5P2-4;Q5T5P2-8;Q5T5P2-6;A0A0U1RRK8	KIAA1217	0	0	0	0	0	1	1	7
Q96EK5;A0A0D9SFK7	KIAA1279;KIF1BP	0	0	0	0	0	0	2	0
A0MZ66-4;A0MZ66-6;A0MZ66;A0MZ66-3;A0MZ66-2;A0MZ66-8;A0MZ66-5;A0MZ66-7	KIAA1598	0	0	0	0	7	0	0	0
Q9BY89	KIAA1671	1	0	0	2	5	3	1	0
H0Y8E4;E9PH70;Q9ULH0-2;Q9ULH0-4;Q9ULH0;Q9ULH0-3;H7C584	KIDINS220	4	0	0	0	0	0	0	0
P52732	KIF11	0	1	6	1	0	0	0	0
H7BYN4;Q02241;Q02241-2;Q02241-3;H0YME6;H0YMJ4;H0YKQ5	KIF23	10	0	1	0	0	0	0	0
O00139-2;O00139-1;O00139-5;O00139;O00139-4;D6R9M0	KIF2A	2	0	0	1	1	2	0	0
Q99661-2;Q99661;Q5JR91;Q8N4N8	KIF2C	1	0	0	1	2	0	0	0
P33176	KIF5B	1	2	10	7	0	0	0	0
Q9BW19	KIFC1	2	0	0	0	0	0	0	0
G5E9S8;G3V2E7;F8W6L3;G3V3H3;G3V5R9;E7EVH7;Q07866-8;Q07866-2;Q07866-3;Q07866;Q07866-7;Q07866-5;Q07866-10;Q07866-6;Q07866-4;Q07866-9;H0YGB8;H0YJU9;H0YJL0;H0YJT3;H0YG16	KLC1	1	0	1	3	0	0	0	0
Q9NSK0-5;Q9NSK0;Q9NSK0-3;C9J8T5;Q9NSK0-4;H7C4M1;C9JZE5;A8MZ87	KLC4	1	0	0	2	0	0	0	0
Q53G59;Q53G59-2;Q9H7R2;J3QSX3	KLHL12	0	0	0	0	1	2	0	0
A0A0C4DG99;Q9P2N7-2;Q9P2N7-3;Q9P2N7-4;Q9P2N7;Q9P2N7-5;Q9P2J3	KLHL13;KLHL9	0	0	1	1	0	5	1	0
C9J191;Q53GT1-3;Q53GT1;C9JHG1;C9J2T1;C9J5F8	KLHL22	0	0	0	2	2	2	1	0
P52294;C9JYI4;O15131;C9J352;C9JWD9;F2Z3G4;C9J4U1;H0Y3K0	KPNA1;KPNA5	0	0	0	0	2	0	3	2
P52292;J3QLL0;J3KS65	KPNA2	3	1	4	6	4	9	7	4
O00505;H0Y4S9;O00629	KPNA3	1	0	0	0	1	1	2	2
O60684;Q5TFJ7;S4R3E5	KPNA6	0	0	0	0	1	0	2	3
Q14974;Q14974-2;J3KTM9;J3QR48;J3QKQ5;J3KS06;J3QRG4	KPNB1	10	3	6	9	8	19	22	1
Q5T749	KPRP	0	4	0	0	2	0	0	0
P04264;CON__P04264	KRT1	22	35	25	23	27	20	19	16
CON__P13645;P13645;CON__P02535-1;CON__Q7Z3Y7;Q7Z3Y7;CON__Q148H6;CON__Q7Z3Z0;CON__Q7Z3Y8;CON__Q99456;CON__Q2M2I5;Q7Z3Z0;Q7Z3Y8;Q99456;Q2M2I5;CON__Q14525;CON__Q9UE12;CON__Q15323;CON__A2A5Y0;CON__Q14532;CON__A2AB72;CON__O76015;CON__O76013;CON__Q7Z3Y9;CON__O76014;CON__REFSEQ:XP_986630;Q14525;Q15323;O76013-2;Q14532;O76014;O76015;O76013;Q7Z3Y9	KRT10	29	30	24	27	27	15	20	15
CON__P02533;P02533;CON__Q61782;A8MT21;CON__P35900;CON__Q9D312;P19012-2;P35900;K7ENV3;C9JTG5;CON__Q8N1A0;Q8N1A0-2;Q8N1A0	KRT14	7	17	3	6	33	7	5	2
CON__P08779;P08779;CON__Q9Z2K1;CON__Q3ZAW8;K7ENW6	KRT16	3	13	3	3	36	6	5	2
CON__Q04695;Q04695;F5GWP8;K7EPJ9;K7ESE1;K7ELP7;J3QR55;CON__Q9C075;CON__Q99PS0;Q9C075	KRT17	2	10	1	5	34	5	3	1
P05783;F8VZY9;CON__H-INV:HIT000015463;CON__Q92764;C4AM86;CON__Q497I4;Q92764	KRT18	0	1	2	2	3	16	3	1
CON__P08727;P08727;C9JM50;K7EMS3	KRT19	1	3	2	4	11	20	6	1
P35908;CON__P35908;H0YID6;H0YHD9;F8VS61;CON__REFSEQ:XP_932229	KRT2	34	37	27	34	25	9	17	15
CON__P19013;P19013	KRT4	2	2	1	2	7	1	1	2
CON__P13647;P13647;F8W0C6;H0YI76;H0YIN9;F8VV57;F8VU69	KRT5	17	27	7	12	35	6	2	3
CON__P02538;P02538	KRT6A	12	20	9	9	42	6	3	3
P04259	KRT6B	12	19	10	10	42	7	3	4
CON__P48668;P48668;CON__Q8VED5;Q8IWY7	KRT6C	12	19	9	9	43	6	3	3
CON__Q32MB2;Q86Y46;CON__Q7RTS7;F8W1S1;Q7RTS7;Q86Y46-2;H0YIC5;CON__Q3SY84;Q3SY84;H0YIG3	KRT73;KRT74;KRT71	5	5	3	5	7	2	1	2
CON__O95678;O95678	KRT75	6	9	4	6	30	4	2	2
CON__Q6IFZ6;CON__Q7Z794;Q7Z794	KRT77	5	7	3	4	5	3	3	2
CON__Q8N1N4-2;CON__Q7RTT2;Q8N1N4-2;Q8N1N4	KRT78	2	4	2	2	4	1	0	1
CON__P05787;P05787;P05787-2;F8VUG2;F8W1U3;CON__H-INV:HIT000292931;F8VP67;CON__Q9H552;CON__H-INV:HIT000016045;CON__Q3KNV1;CON__P08729;P08729;CON__Q9NSB2;CON__Q6ISB0;Q9NSB2;CON__REFSEQ:XP_092267;H0YIB2	KRT8	9	10	7	11	15	27	15	2
CON__Q6KB66-1;Q6KB66-2;Q6KB66;Q6KB66-3;CON__Q0VBK2	KRT80	0	0	0	0	4	0	0	0
CON__P35527;P35527;K7EQQ3	KRT9	23	26	14	20	10	11	14	14
Q86UP2-2;Q86UP2-3;Q86UP2-4;Q86UP2;G3V4Y7;G3V5G2;H0YJV5;H0YJP2;H0YJZ8;B7Z6P3	KTN1	1	0	0	8	0	0	0	0
C9JVN9;Q9H9P8-2;Q9H9P8	L2HGDH	0	0	0	0	1	0	0	0
P11047	LAMC1	0	0	2	2	0	0	0	0
P13473-2;P13473;P13473-3	LAMP2	1	0	1	1	1	2	0	0
Q6IAA8;H0YFI1;F5H479;F5GX19;F5H3Y3	LAMTOR1	2	0	0	0	0	0	0	1
Q9Y2Q5;Q9Y2Q5-2	LAMTOR2	0	0	0	0	0	0	1	2
Q9UHA4;Q9UHA4-2	LAMTOR3	2	0	0	0	0	0	1	5
A0A087WV46;C9JXA7;Q0VGL1;A0A087WT92	LAMTOR4	1	0	0	0	0	0	0	2
F8WDS9;E9PHS0;O43813	LANCL1	0	0	0	2	2	1	2	0
Q9NS86	LANCL2	0	0	1	1	1	0	0	0
Q6PKG0;Q6PKG0-3;A0A0B4J210;E5RH50;H0YBW1;H0YAN4;H0YC33;Q659C4-7;Q659C4-6;Q659C4-5;Q659C4-9;Q659C4-2;Q659C4;E5RHK4;H0YC73	LARP1	1	3	3	2	6	5	0	0
F8W1I4;Q8TBL5;A0A087WTL9;F8VY40;Q6P4E2;Q96J85;Q71RC2-7;Q71RC2-6;Q71RC2-5;Q71RC2-3;Q71RC2;Q71RC2-4	LARP4	1	0	0	1	1	0	0	0
Q92615;H0Y641;H0Y4V9	LARP4B	0	0	2	1	1	5	0	0
Q9P2J5;Q9P2J5-2;Q9P2J5-3;A0A087WXY1	LARS	7	0	3	6	7	21	3	0
P13796;Q5TBN3;Q5TBN5;P13796-2	LCP1	1	0	0	0	1	1	2	7
P00338;P00338-4;P00338-3;P00338-5;P00338-2;F5GYU2;F5GXY2;F5GXH2;F5H5J4;F5H6W8;F5H8H6;F5GXC7;F5GWW2;F5GXU1;F5GZQ4	LDHA	0	1	0	1	5	3	10	1
P07195;A8MW50;C9J7H8;F5H793;F5H5G7;A0A087WUM2;F5H245;Q6ZMR3	LDHB	6	9	8	9	7	10	14	10
Q32P28-4;Q32P28;Q32P28-3;H7C2W6;E2QRI1;Q32P28-2	LEPRE1	0	0	0	0	0	4	6	0
P17931;G3V3R6	LGALS3	0	0	0	0	0	0	2	6
Q08380;K7EP36;K7ESM3;K7EKQ5;K7ERZ6;K7EJY8;K7EJD3;K7ES75;K7EN99;K7EQT9	LGALS3BP	10	16	19	20	18	20	13	5
P47929	LGALS7	0	0	0	0	5	0	0	0
B1ANM0;Q5T3P9;E9PN19;O00214;O00214-2;E9PJ77;E9PRN3;H7BXD8;F6V2D4	LGALS8	0	0	0	0	0	0	1	1
H0YJN9;G3V2T4;G3V4E4;Q99538-3;Q99538-2;Q99538	LGMN	0	0	0	1	1	0	1	1
P49916-3;P49916;P49916-4;P49916-2;K7ERZ5;K7EQB6;K7ENR9;K7EJR4	LIG3	5	1	5	10	16	17	9	0
Q9UHB6-4;Q9UHB6-5	LIMA1	35	25	38	55	60	64	61	22
Q9UHB6;Q9UHB6-2;F8VQE1;F8VRN8;Q9UHB6-3;F8VS07;F8VTU2;F8VVQ7;J3QQM5;Q9BT23	LIMA1	35	25	39	55	60	64	61	22
Q9UPQ0-10;Q9UPQ0-2;Q9UPQ0;D6RD46;Q9UPQ0-4;H0Y8P3;Q9UPQ0-8;Q9UPQ0-6;E7EPK0;E9PDJ9;G5EA03;Q9UPQ0-9;Q9UPQ0-5;Q9UPQ0-3;D6RJ93;Q6NVB9;D6R8Y0;Q9UPQ0-7	LIMCH1	18	1	0	7	19	21	4	1
Q6ZN17	LIN28B	0	0	0	0	0	0	0	1
Q9NUP9;G3V1D4;H0YIA8;O14910;H0YI92;J3KN23;Q9HAP6	LIN7C;LIN7A	0	0	1	1	3	0	4	4
A0A087WW77;Q15334	LLGL1	0	0	3	0	0	0	0	0
P02545-3;P02545;P02545-5;P02545-2;P02545-4;P02545-6;Q5TCI8;Q3BDU5;H0YAB0;A0A0C4DGC5	LMNA	1	0	0	0	17	2	0	0
P20700;E9PBF6;A0A0D9SFE5;A0A0D9SFY5	LMNB1	0	0	0	0	7	4	0	0
J9JID7;Q03252	LMNB2	0	0	0	0	7	0	0	0
E9PMS6;H0YDG6	LMO7	6	1	0	11	34	32	19	11
Q8WWI1-3	LMO7	7	1	1	12	33	31	20	12
F8WD26;J3KP06;Q8WWI1-4;Q8WWI1-2;Q8WWI1;A0A0A0MTE2;E9PMT2;Q8WWI1-5	LMO7	6	1	1	11	33	30	20	11
A0A044PY82;Q96FF7	LOC113230	0	0	0	0	1	1	0	4
K7EJE8;K7EKE6;P36776-3;P36776-2;P36776;K7ER27	LONP1	0	0	0	1	4	5	7	0
E7EN44;Q86WA8-2;Q86WA8;H3BQ67;H3BUW8	LONP2	0	0	0	1	0	0	1	0
A0A0G2JRI7;A0A0G2JQ62;Q8NF37	LPCAT1	0	0	0	1	0	0	0	0
Q9Y2L9-2;Q9Y2L9;Q9Y2L9-3	LRCH1	2	0	0	0	0	0	0	0
Q5VUJ6-2;Q5VUJ6	LRCH2	6	2	4	1	0	0	0	0
Q96II8;Q96II8-3;Q96II8-4;Q96II8-2;E9PD99;F8WFB5;H7C1G3;H7C0J8	LRCH3	11	1	1	0	0	0	0	0
P30533	LRPAP1	0	0	0	0	0	0	0	1
P42704;B8ZZ38;A0A0C4DG06;C9JCA9	LRPPRC	0	0	0	5	3	26	3	0
Q9BTT6;Q5T0G3;Q9BTT6-2	LRRC1	3	0	2	3	1	0	2	1
C9J6A1;Q96PB8	LRRC3B	0	0	1	1	1	0	0	0
Q8N1G4	LRRC47	1	0	1	3	5	5	8	0
Q96AG4;I3L223	LRRC59	7	1	2	1	1	1	1	2
Q32MZ4-3;Q32MZ4-2;Q32MZ4	LRRFIP1	1	1	3	4	3	2	1	0
Q32MZ4-4	LRRFIP1	1	0	1	3	6	1	1	0
Q9Y608-4;Q9Y608-2;C9JSU1;H7C3N9;Q9Y608-3;C9JJC9;C9JC17;C9J321;C9J0U5	LRRFIP2	2	0	2	9	22	22	4	0
Q9Y608;Q9Y608-5	LRRFIP2	2	0	2	8	21	21	4	0
A0A0G2JQ95;A0A096LP11;Q8ND56-3;Q8ND56-2;Q8ND56	LSM14A	0	0	0	0	0	0	0	1
V9GZ56;Q9Y4Z0;U3KQK1;M0QXB0;U3KQS7	LSM4	0	0	0	1	0	0	1	1
P09960-3;P09960-4;P09960-2;P09960	LTA4H	0	0	1	0	0	0	1	1
A0A0A6YYJ8;Q96HJ9-2;Q96HJ9	LUC7L2;C7orf55	3	1	0	1	0	1	5	3
Q9Y383;A0A0A6YYC3;Q9Y383-3;Q9Y383-2;B8ZZ10;A8MYV2;Q9NQ29-2;Q9NQ29-3;Q9NQ29;V9GZ75;F8WEU3;B8ZZ09	LUC7L2;C7orf55-LUC7L2	3	1	0	1	0	1	6	2
J3KPP4;O95232;D6RDI2;D6RHH0;U3KQT3;H0YA81	LUC7L3	1	1	0	0	2	2	3	0
Q86V48-2;Q86V48-3;Q86V48;E5RFK8	LUZP1	5	0	1	4	4	7	0	0
Q9NX58	LYAR	1	0	0	0	1	0	1	1
P07948;E5RJ37;H0Y3C5;J3KPD6;P08631-3;P08631-2;P08631-4;P08631	LYN	16	2	1	0	2	1	4	6
P07948-2	LYN	16	2	1	0	2	1	4	6
Q5VWZ2-2;Q5VWZ2	LYPLAL1	0	0	0	1	1	0	0	0
C9JY28;H7C4Q5;C9JRX8;F5H189;Q9HD34	LYRM4	0	0	0	0	0	0	0	1
Q9BRK4;B1AL11;B1AL12;B1AL13	LZTS2	4	2	0	0	0	0	0	0
H0YGT2;P20645	M6PR	0	0	0	0	0	0	1	0
H3BPE1;H3BQK9;Q9UPN3-3;Q9UPN3-2;Q9UPN3-4;Q9UPN3;H0Y390;Q9UPN3-5;E9PNZ4;E9PLY0;H0YD69;H0Y314;H0Y4F5;E9PS75;H0Y7I1;H0Y6T5	MACF1	30	7	52	3	0	0	0	0
E9PLY5	MACF1	7	2	14	1	0	0	0	0
Q13257;Q13257-2	MAD2L1	0	0	1	1	1	0	0	2
Q5H907;Q5H909;Q9UNF1-2;Q9UNF1;Q9Y5V3;Q9Y5V3-2	MAGED2;MAGED1	1	0	2	2	0	0	0	0
P46821;D6RA40;D6RA32;E9PGC8;P78559;P78559-2	MAP1B	4	2	3	2	0	0	0	0
H3BTL1;Q9GZQ8;A6NCE7	MAP1LC3B;MAP1LC3B2	0	0	0	0	0	0	0	1
Q02750-2;Q02750	MAP2K1	0	0	0	0	0	0	0	1
F5H4R1;J3KNB8;F5H538;Q9Y6R4-2;Q9Y6R4	MAP3K4	0	1	0	0	0	0	0	0
E7EVA0;P27816-6;P27816;P27816-5;P27816-2;H7C456;H0Y2V1;H7C4C5;F8W9U4;P27816-4	MAP4	0	0	0	0	1	0	2	0
Q3KQU3-2;Q3KQU3-4;Q3KQU3	MAP7D1	1	0	0	0	0	0	0	0
P28482;P28482-2;H0YDH9;B3KR49;E9PBK7;E9PJF0;E9PQW4;P27361-2;P27361-3;P27361;K7ELV1;K7EN18;P31152;Q16659	MAPK1	0	0	2	4	3	5	2	4
Q8NDC0	MAPK1IP1L	0	0	0	0	0	0	1	1
Q15691	MAPRE1	0	0	0	0	0	0	1	1
A0A087WZH7;P29966	MARCKS	0	0	0	1	2	4	5	0
P49006	MARCKSL1	1	1	0	0	1	2	2	2
H0YKP9;H0YIY6;A0A0A0MST9;A0A0A0MQR8;A0A0A0MSZ1;A0A0A0MT23;J3KNR0;P27448-8;P27448-6;P27448-3;P27448-4;P27448-2;P27448;P27448-7	MARK3	1	0	0	0	0	0	0	0
P56192;P56192-2;F5H2V6;H0YHV5;H0YIP0;H0YIC2;F8VPL7;F8VS26;H0YHL6;F8W0M7;F8W0S4;F8VZZ9;H0YI94;H0YI27	MARS	12	1	5	5	4	2	5	1
P31153;P31153-2;Q00266	MAT2A	0	0	0	0	0	0	6	0
E5RJR3;Q9NZL9-5;Q9NZL9-3;Q9NZL9-4;Q9NZL9-2;Q9NZL9	MAT2B	0	0	0	0	0	0	1	0
A0A0R4J2E8;A8MXP9;P43243;D6REM6;D6R991;H0Y8T4;B3KM87;P43243-2;D6RAM9;D6RAY2;D6RBI2;D6RE02;D6RIA2;D6RBK5;Q68E03	MATR3	8	4	5	8	8	1	0	0
Q8IVS2	MCAT	0	0	0	0	0	0	1	0
G5E9X5;F5GYT8;E9PG35;E9PHF7;Q96RQ3	MCCC1	0	0	0	0	0	0	3	0
Q9HCC0-2;Q9HCC0;D6RD67;A0A0G2JM88;D6R9R1;D6RDF7	MCCC2	1	0	0	0	6	4	2	0
H0Y8E6;P49736	MCM2	0	0	0	0	0	4	2	0
P25205;P25205-2;J3KQ69;Q7Z6P5	MCM3	6	4	15	20	23	17	1	0
P33991;E5RG31	MCM4	0	0	1	3	4	3	0	0
P33992;B1AHB1;B1AHB2;B1AHA9	MCM5	4	1	7	18	17	15	2	0
Q14566	MCM6	0	0	0	3	5	1	3	0
P33993;P33993-3;P33993-2;C9J8M6	MCM7	2	2	6	17	11	4	1	0
Q9BTE3-2;Q9BTE3;Q9BTE3-3	MCMBP	0	0	0	2	3	1	0	0
G5EA24;Q8IZK6-2;Q8IZK6	MCOLN2	0	0	1	0	0	0	0	0
P40925;P40925-3;B8ZZ51;B9A041;C9JF79;P40925-2;C9JLV6;C9JRL4	MDH1	0	0	0	0	0	0	0	3
P40926;P40926-2;G3XAL0	MDH2	0	0	0	0	0	2	12	2
Q5T795;Q9NU22	MDN1	0	0	1	0	0	0	0	0
P48163-2;P48163	ME1	0	0	0	0	2	0	0	0
P23368-2;P23368	ME2	0	0	0	0	0	0	1	0
P08582;C9JVN1;P08582-2	MFI2	11	0	0	0	0	0	0	0
O60502-3;O60502-2;O60502-4;O60502	MGEA5	0	0	0	0	1	0	0	0
Q5VV87;Q5VV89;O14880	MGST3	1	0	0	0	0	0	0	0
Q86YT6	MIB1	10	0	0	0	0	0	1	0
A0A024RCL3;Q96QC4;A0A0G2JJ55;H0Y615;A0A0G2JK11;A0A0G2JHB5;A0A0G2JH91;F5H7Q8;X6R344;A0A0G2JNW8;A0A0G2JH58;Q29980-2;Q29983;Q29980	MICA;MICB	2	0	0	0	0	0	0	0
Q8TDZ2-2;Q8TDZ2;Q8TDZ2-4;Q5TED7;H0Y6Z4;Q8TDZ2-3	MICAL1	2	0	0	1	1	5	0	0
Q7RTP6;Q7RTP6-2;Q7RTP6-4;Q7RTP6-3;Q7RTP6-5;J3KSK6;E9PP85;C9J922;J3QLA3;J3QR21;J3QQT0;O94851-2;O94851-5;O94851-6;O94851-4;O94851-3;O94851	MICAL3	21	1	4	15	25	12	0	0
Q8IYU8	MICU2	1	0	0	0	0	0	0	0
P14174	MIF	0	0	0	1	1	1	1	1
A0A087WV66;P46013-2;P46013	MKI67	8	0	0	0	0	0	0	0
Q13015	MLLT11	0	0	1	1	0	0	0	1
A8MQ02;J3KN01;P55196;P55196-5;P55196-3;P55196-1;Q5TIG5;P55196-2;P55196-6;H0Y948;H0Y8L4;H0Y7R8;H0Y8U8	MLLT4	0	0	0	1	7	0	1	0
S4R3P5;Q96EY8	MMAB	0	0	0	0	1	0	0	0
Q96T76;Q96T76-8;Q96T76-9;Q96T76-5;H0Y746;Q5T454;Q96T76-7;H7C1W5;B0QZ77;H0Y7V3;F8WCH8;H7C0A9	MMS19	1	1	13	25	20	7	11	0
C9J8D4;Q13724-2;Q13724	MOGS	1	0	0	0	0	0	0	0
Q7Z3U7-2;Q7Z3U7-6;Q7Z3U7-5;Q7Z3U7;Q7Z3U7-3;F8VZV1	MON2	1	0	4	1	0	0	0	0
Q9HCE1;Q5JR04;Q9HCE1-2	MOV10	13	12	11	2	1	0	0	0
Q6UVY6;Q6UVY6-2;A6PVS1	MOXD1	9	1	1	1	1	1	0	1
F5H1U9;O75970-5;O75970-3;O75970-2;O75970;F5H8D6;F8WDQ8;B7ZB24;H0YGQ3	MPDZ	0	1	1	0	0	0	0	0
Q8N3R9-2;Q8N3R9;G3V2B0;G3V2H1	MPP5	1	1	5	1	0	0	0	0
B8ZZG1;Q9NZW5	MPP6	0	0	0	0	0	0	2	0
S4R337;Q5T2T1-2;Q5T2T1;U5GXS2	MPP7	0	0	0	1	2	1	0	0
Q6WCQ1;Q6WCQ1-2;Q6WCQ1-3;J3KSW8;H0Y2S9;H0Y7E2;H7C3G6;J3KSK7;J3QRL2;K7EL39;K7EJ14;A8MZF8	MPRIP	42	26	28	1	0	1	1	0
P25325;P25325-2	MPST	0	0	0	0	0	0	0	1
F8W7U8;P49959-2;P49959;P49959-3;F5H742;F5H256;F5GXT0	MRE11A	1	0	2	1	2	1	3	0
Q7Z7H8;Q7Z7H8-2	MRPL10	0	0	1	0	0	0	0	0
P52815	MRPL12	0	0	0	0	0	2	1	6
Q7Z2W9-2;Q7Z2W9;H3BUY0	MRPL21	0	1	1	0	0	0	0	0
Q96A35	MRPL24	0	1	1	0	0	0	0	0
Q96DV4;Q96DV4-2	MRPL38	0	1	2	0	0	0	0	0
C9JG87;Q9NYK5;Q9NYK5-2	MRPL39	0	1	1	0	0	0	0	0
K7ES61;Q9BYD3	MRPL4	0	0	1	0	0	0	0	0
Q9H2W6	MRPL46	0	0	0	0	0	0	2	1
A6ND22;Q9Y3D3-2;Q9Y3D3	MRPS16	0	1	2	0	0	0	0	0
E9PE17;I3L0E3;Q9Y2R5	MRPS17;hCG_1984214	0	0	1	0	0	0	0	0
H7C5F2;H7C5H3;G5E9W7;G5E9V5;P82650-2;P82650	MRPS22	0	1	1	0	0	0	0	0
J3QLR8;Q9Y3D9	MRPS23	0	3	2	0	0	0	0	0
Q96EL2	MRPS24	0	1	1	0	0	0	0	0
P82663;E7EPW2;P82663-3;P82663-2	MRPS25	0	1	1	0	0	0	0	0
G5EA06;Q92552;Q92552-2;D6RH20;D6RJC7;E5RJ73	MRPS27	1	2	2	0	1	0	0	0
H7C5V3;Q9Y2Q9;E5RFT8;H0YAT2;H0YC42	MRPS28	0	1	1	0	0	0	0	1
C9JBY7;Q9Y291	MRPS33	0	0	1	0	0	0	0	0
A0A087WUZ8;C9JJ19;P82930	MRPS34	0	3	2	1	0	0	0	0
P82909;D6R941	MRPS36	0	2	4	0	0	1	0	6
P82675-2;P82675	MRPS5	0	2	1	0	0	0	0	0
J3KSI8;J3QQS1;J3QLS3;Q9Y2R9	MRPS7	0	0	2	0	0	0	0	0
P82933	MRPS9	1	1	1	0	0	0	0	0
Q9UKD2	MRTO4	0	0	0	0	0	0	0	2
P43246;V9H019;E9PHA6;P43246-2;A0A087X1E7;A0A087X078;V9H0B2;V9H015;C9J809	MSH2	0	0	3	10	6	0	1	0
P52701-4;P52701-3;P52701;A0A087WWJ1;P52701-2;A0A087WYT6	MSH6	8	0	11	14	1	0	0	0
F8WES2;F2Z2F3;J3QSB7;B4DUC8;Q13126-7;Q13126-4;Q13126;Q13126-6;Q13126-5;Q13126-3;Q13126-2	MTAP	0	0	0	0	0	0	1	1
P00403	MT-CO2	1	1	0	1	0	0	0	0
E5RJU9;Q86UE4	MTDH	2	0	0	0	0	0	0	0
P11586;F5H2F4;V9GYY3	MTHFD1	9	0	13	18	22	21	19	0
A0A087WVM4;B7ZM99;Q6UB35;H0Y327;Q6UB35-2;Q5JYA8;Q5JYA3;Q4VXM1;Q4VXM0	MTHFD1L	1	0	2	8	10	1	3	0
P13995;B9A062;P13995-2;B8ZZU9	MTHFD2	0	0	1	5	6	4	2	3
Q9NVV4;Q9NVV4-2	MTPAP	0	0	1	0	1	0	0	0
C9JL85;P58546	MTPN	0	0	0	0	0	0	0	1
C9JNK6;O75431-2;O75431;C9JAZ1	MTX2	1	0	0	0	0	0	0	3
Q5HYI7-2;Q5HYI7-4;Q5HYI7;Q5HYI7-5	MTX3	0	0	0	0	0	0	0	2
P22033	MUT	0	0	0	0	0	2	0	0
C9JJV6;C9JZL8;C9J5M0;C9JC07;Q96S97	MYADM	1	0	0	0	0	0	0	0
Q9BQG0;Q9BQG0-2;I3L1L3;I3L2H8	MYBBP1A	15	3	5	5	5	4	0	0
A0A087WUT0;A0A0A0MQW0;A0A0A0MR39;Q9P2K5-2;Q9P2K5;H0YKS1;A0A0C4DGV1;H0YN19;Q9P2K5-3;A0A087WWC8;Q9P2K5-4	MYEF2	0	0	0	0	0	0	5	0
P35580-2;P35580-4;P35580-5;E7ERA5;REV__Q8IYT3;H0Y6I0;Q13439-3;Q13439-4;Q13439;Q13439-5	MYH10	176	130	119	80	30	25	8	22
P35580;P35580-3	MYH10	176	130	119	81	30	25	8	22
Q7Z406-6;Q7Z406-2;Q7Z406;Q7Z406-4;Q7Z406-5;M0QY43;A1L2Z2;A0A0C4DFM8	MYH14	79	52	64	8	4	7	3	5
P13535;Q9UKX3;Q9Y623;P12882;P11055;Q9UKX2	MYH8;MYH13;MYH4;MYH1;MYH3;MYH2	1	1	1	0	1	0	0	0
P35579;Q5BKV1;B1AH99	MYH9	170	146	141	92	48	33	18	34
P35579-2;REV__S4R3H4;REV__E7EQT4;REV__Q9UKV3-5;REV__Q9UKV3	MYH9	108	87	86	60	36	24	15	26
P05976-2;P05976;P08590	MYL1;MYL3	2	2	2	1	2	1	2	2
O14950;J3QRS3;P19105;P24844;J3KTJ1;P24844-2	MYL12B;MYL12A;MYL9	8	9	9	9	9	8	12	16
P60660-2;G8JLA2;F8VZU9;F8W180;F8VXL3	MYL6	9	9	8	8	8	8	9	9
P60660;F8W1R7;J3KND3;G3V1V0;B7Z6Z4;G3V1Y7;F8VPF3;H0YI43	MYL6	9	8	8	8	8	8	8	9
P14649;F8W1I5;F8VSA2	MYL6B	11	11	10	5	7	13	13	19
Q15746-9;Q15746-11;Q15746-7;Q15746-4;Q15746-5;Q15746-2;Q15746-3;Q15746-6;Q15746	MYLK	0	0	0	0	1	0	0	1
Q92614;A0A0D9SFK2;Q92614-4;Q92614-3;Q92614-2;Q92614-5;H0YEV9	MYO18A	70	67	114	53	0	1	0	0
Q96H55;Q96H55-3;Q96H55-4;A0A087WYT7;A0A087WZQ9;A0A087WU55;A0A087WY49;Q96H55-2	MYO19	1	0	3	0	0	0	0	0
O43795-2	MYO1B	49	40	42	32	24	7	0	0
E9PDF6;O43795;E7EQD9;H7C2Y7;C9JYW1;C9JUP5;A0A0U1RRI3	MYO1B	49	41	43	32	24	7	0	0
C9K0I9	MYO1B	2	3	2	1	2	0	0	0
O00159-3;F5H6E2;O00159;I3L501	MYO1C	52	45	42	40	31	18	3	3
O00159-2;I3L204;I3L4D4;I3L3Y6;I3L168;I3L3F5	MYO1C	52	45	43	39	30	18	3	3
O94832;J3QRN6;K7EIG7;J3KRL0;J3QRR2;F8WEW9;B0I1T2-2;B0I1T2-3;B0I1T2-4;B0I1T2	MYO1D	64	37	42	21	13	3	0	0
Q12965;H0YLE5;H0YNQ8;H0YN00;H0YLJ4	MYO1E	8	1	0	2	4	12	5	0
Q9Y4I1-2;Q9Y4I1;A0A087WY00;G3V394;F8WE88;F8W6H6;Q9Y4I1-3;E7ERV5;O95317;Q9UES5;H0YMK3;H0YM93;H0YM96	MYO5A	79	48	48	6	0	0	1	0
Q9ULV0;Q7Z7A5	MYO5B	63	32	34	5	0	0	0	0
A0A0A0MR36;Q9ULV0-2;Q9ULV0-3;K7EPI3	MYO5B	31	15	14	1	0	0	0	0
Q9NQX4;Q9NQX4-2	MYO5C	25	7	5	2	0	0	0	0
A0A0A0MRM8	MYO6	83	65	69	70	71	55	24	7
H3BMM1;H3BRD5;B2RTY4-5;B2RTY4-2;B2RTY4;B2RTY4-4;B2RTY4-3	MYO9A	2	0	1	0	0	0	0	0
A0A0B4J1W3;Q6N069;Q9BXJ9	NAA15;NAA16	0	0	0	0	0	1	0	0
F8VZJ2;F8W0W4;H0YHX9;Q13765;E9PAV3-2;E9PAV3;F8W1N5;F8VNW4;F8VZ58;Q9BZK3	NACA	0	0	0	1	1	1	3	1
Q13564-3;Q13564-2;Q13564;Q13564-4;H3BMR3;J3QRA5;J3KRK3	NAE1	0	0	0	0	1	3	1	0
C9JEV6;Q9UJ70;Q9UJ70-2;H0YEB7;H7C3G9;H0YE82;H7C1L7;H7C286;E9PPU6;H0YC94	NAGK	0	0	1	1	3	1	1	0
P54802	NAGLU	0	0	0	0	1	0	0	0
A0A0C4DFS8;P43490	NAMPT	0	0	0	0	0	0	2	0
Q9NR45;Q5TBR0;Q5TBR1	NANS	0	0	0	1	1	0	1	0
F8VY35;F5H4R6;P55209-2;P55209;F8W020;F8W0J6;H0YIV4;F8VXI6;F8VUX1;F8VVB5	NAP1L1	3	2	2	2	4	7	11	7
F8W118;F8VV59;B7Z9C2;F8VRJ2;H0YH88;H0YHC3;P55209-3	NAP1L1	3	2	2	2	4	7	9	7
F8W543	NAP1L1	2	1	1	1	3	6	8	6
Q99733;Q99733-2;E9PNW0;E9PJJ2;E9PS34;E9PNJ7;C9J6D1;C9JZI7;A8MXH2;E9PKT8;E9PKI2;E9PP22;C9J1B1;H0YCI4	NAP1L4	0	0	1	0	1	4	8	5
M0R0Y2;M0R2M1;P54920	NAPA	0	0	0	0	0	0	0	1
O43776;K7EMQ6;K7EPK2;K7EQ35;K7EIU7;O43776-2	NARS	0	0	0	0	0	0	3	0
P49321;P49321-3;E9PI86;P49321-2;E9PPQ8;E9PPR5;P49321-4;Q5T624;E9PRH9;H0YF33	NASP	0	0	0	0	2	5	0	0
A0A087WWD4;P13591-4;P13591-1;P13591;H7BYX6;A0A087WTE4;A0A087WTF6;A0A087WX77;A0A087WV75;P13591-6;P13591-5;P13591-3	NCAM1	0	0	0	1	1	0	0	0
Q15021;E7EN77	NCAPD2	0	0	2	0	0	0	0	0
H0Y9Z8;Q9BPX3	NCAPG	0	0	1	0	0	0	0	0
Q09161	NCBP1	0	0	0	1	1	3	3	0
Q9Y2A7;Q9Y2A7-2	NCKAP1	3	0	1	10	0	0	0	0
P19338;H7BY16;C9JYW2;C9JLB1;C9J1H7;C9JWL1	NCL	11	9	10	16	21	24	39	9
I3L2R3;I3L2T8;I3L533;I3L2R9;I3L522;J3QSD2;J3QRZ1;A6NIZ0;X5DR54;Q9GZM8-3;Q9NXR1-2;Q9GZM8;Q9NXR1;Q9GZM8-2	NDE1;NDEL1	0	0	0	1	0	0	0	0
Q9BT67-2;Q9BT67	NDFIP1	1	0	0	0	0	0	0	0
O00483	NDUFA4	1	1	1	3	2	0	0	0
P51970	NDUFA8	0	0	0	0	0	0	0	2
Q16795	NDUFA9	0	0	2	0	0	0	0	0
E7EWP0;H0Y886;O43674-2;O43674	NDUFB5	1	0	0	0	0	0	0	0
B4DJ81;P28331-3;P28331-4;P28331-5;P28331;P28331-2	NDUFS1	0	0	0	1	0	0	0	0
O75306-2;O75306	NDUFS2	0	0	1	4	0	0	0	0
O75489;E9PS48;O75489-2	NDUFS3	1	0	3	2	1	0	1	0
Q8NC96;F5GYH1;F5H2U7;Q8NC96-2	NECAP1	3	1	0	4	3	0	0	0
Q9NVZ3;D6RAN6;F6SKB8;Q9NVZ3-3;Q9NVZ3-4;Q9NVZ3-2;H0Y970;D6RB24	NECAP2	0	0	0	0	0	0	0	3
Q96PU5-2;Q96PU5-6;Q96PU5-5;Q96PU5-7;Q96PU5;Q96PU5-3;Q96PU5-9;Q96PU5-4;K7ERN1;P46934-4;H0Y8X6;P46934-3;P46934-2;P46934;K7ENS6;K7EQC5;K7EN51;H0Y8H4;K7EKL1	NEDD4L	3	0	3	1	3	8	5	0
F8VSA6;E9PS38;S4R3E9;E9PL57;Q15843	NEDD8;NEDD8-MDP1	1	0	0	1	0	0	1	1
P07196;A0A087WYG8;E7EMV2;E7ESP9;P07197-2;P07197	NEFL;INA;NEFM	2	0	0	0	0	1	0	0
F8WAG2;Q8TDX7	NEK7	0	0	1	1	0	0	0	0
Q8TD19	NEK9	0	0	1	1	1	0	0	0
Q8WX92	NELFB	0	0	0	0	0	1	1	0
Q0ZGT2-4;Q0ZGT2;H7BXY5;Q0ZGT2-3;E7ETM8	NEXN	1	0	2	10	18	18	30	1
Q0ZGT2-2;E7EUA0	NEXN	1	0	2	10	18	18	30	1
P35240-4;P35240-6;P35240-5;P35240-8;P35240-3;P35240;P35240-2	NF2	1	0	0	0	0	0	1	0
B1AHD1;P55769	NHP2L1	0	0	0	0	1	0	0	0
P14543-2;P14543	NID1	0	0	0	0	0	1	0	0
E7EXA3;Q6X734;Q9GZT8-3;Q9GZT8-2;Q9GZT8	NIF3L1	0	0	0	0	0	1	0	0
C9J808;C9J6C5;Q9BYG3	NIFK	0	0	0	0	0	0	0	1
Q9Y2I1-2;Q9Y2I1	NISCH	1	0	0	1	0	0	0	0
P15531;P15531-2	NME1	2	0	0	5	6	8	8	0
Q32Q12;P22392-2;J3KPD9;P22392;E7ERL0;E5RHP0;O60361;F6XY72;C9K028	NME1-NME2;NME2;NME1	2	0	2	7	7	9	12	0
H3BPD9;H3BMQ7;H3BRA8;Q13232	NME3	0	0	0	1	0	0	0	0
Q9H6W3;Q9H6W3-2	NO66	0	0	0	2	3	1	0	0
H3BUR4;Q9ULX3	NOB1	0	0	0	0	0	0	0	1
Q8WTT2	NOC3L	1	0	0	0	0	0	0	0
A0A0A0MRM9;Q14978;Q14978-3;Q14978-2;S4R349;S4R402;S4R341;S4R3C2	NOLC1	0	0	1	2	5	9	5	3
Q15233;Q15233-2;H7C367;C9JYS8;C9IZL7;C9J4X2	NONO	4	0	3	6	10	10	17	20
A0A087WV73;P46087-2;P46087;P46087-4;P46087-3;F5H5X6;F5GYR3;F5H359;F5H8G6;F5GWB7;F5H709	NOP2	1	0	0	0	4	13	0	0
O00567;H0Y653;H0YDU4;Q5JXT2	NOP56	2	1	0	0	0	0	0	0
E9PLK3;P55786;P55786-2;A6NEC2;H0YCQ5;H0YDG0;A6NEC2-2	NPEPPS	0	0	0	2	3	2	4	1
P06748;P06748-3;P06748-2;E5RI98;E5RGW4	NPM1	8	5	6	6	8	9	11	15
O75607	NPM3	1	0	1	1	2	0	2	2
Q8IVZ9;Q9Y5X4	NR2E3	0	0	0	0	0	1	0	0
H0Y5G9;F5H7V1;G3V1R5;A0A087WYK8;B1AKJ5;O43847;O43847-2	NRD1	0	0	0	0	0	0	1	0
I3L0N3;P46459-2;P46459;I3L0L3;I3L2G1;K7EQD6	NSF	0	0	0	0	0	1	4	0
Q9UNZ2-6;Q9UNZ2-4;Q9UNZ2;Q9UNZ2-5	NSFL1C	0	0	0	0	0	0	0	1
Q08J23-3;Q08J23-2;Q08J23	NSUN2	4	0	0	2	1	1	6	0
Q9H857;Q9H857-2;Q9H857-3;Q9H857-4;H7C4G8;H7C519;C9J036	NT5DC2	1	0	3	7	6	3	3	0
Q9BV86-2;Q9BV86;S4R344;S4R3J7	NTMT1	1	0	1	1	0	1	1	3
Q5TDF0;Q9BSD7	NTPCR	2	2	5	6	4	2	1	1
H0YD18;E9PKG6;V9HW75;A0A087WSV8;P80303-2;P80303	NUCB2;HEL-S-109	0	0	0	0	0	0	1	0
Q9Y266;A0A0A0MSS4;A0A0A0MSU9	NUDC	0	0	0	3	2	3	5	6
P36639-4;P36639-3;P36639-2;P36639	NUDT1	0	0	0	0	0	0	0	2
O43809;H3BND3;H3BV41	NUDT21	0	0	2	3	8	3	0	0
A6NFX8;Q9UKK9;A6NJU6;C9JYY9;A6NCQ0	NUDT5	0	0	0	0	0	0	0	4
Q14980-4;Q14980-3;Q14980-2;Q14980;A0A087WY61;F5H6Y5;F5H4J1;H0YFY6;Q14980-5;K4DIE0	NUMA1	1	3	6	0	0	0	0	0
G3V3Z8;P49757-8;P49757-7;P49757-6;P49757-5;P49757-4;P49757-2;P49757-3;P49757;G3V3M5;G3V3R1;P49757-9	NUMB	2	1	1	0	0	0	0	0
P57740;P57740-2;P57740-3;G3V1T4	NUP107	0	0	3	2	0	0	0	0
Q8WUM0	NUP133	1	0	0	3	3	3	0	0
E9PF10;O75694;O75694-2;D6RA13	NUP155	3	1	4	5	6	12	0	0
G3V198;Q12769;E9PR16;Q12769-3	NUP160	2	0	4	1	0	0	0	0
Q5SRE5-2;Q5SRE5	NUP188	0	0	1	0	0	0	0	0
Q92621;U3KPX2	NUP205	2	0	2	2	0	0	0	0
Q8TEM1;Q8TEM1-2	NUP210	4	0	6	0	0	0	0	0
P35658-2;P35658-4;P35658;P35658-3;P35658-5;A0A0A0MSW3;H0YF36;E9PKD2;B7ZAV2;H0Y837	NUP214	0	0	5	11	2	0	0	0
Q8NFH3;Q8NFH3-2	NUP43	0	0	0	0	0	0	0	4
Q9UKX7-2;Q9UKX7	NUP50	0	0	0	0	1	1	0	0
Q7Z3B4-2;Q7Z3B4-3;Q7Z3B4	NUP54	0	0	0	0	2	0	0	0
P37198;M0QXN5	NUP62	0	0	1	2	3	1	0	0
J3QLV0;J3QLD4;J3QL54;J3KT10;Q9BW27-2;Q9BW27-3;Q9BW27	NUP85	0	0	1	0	0	0	0	0
Q99567;J3KMX1;I3L4K7;I3L2W3;I3L245	NUP88	0	0	4	5	3	2	0	4
Q8N1F7;H3BVG0;Q8N1F7-2;H3BV11;H3BRI8;H3BM93;H3BV15;H3BNN5;H3BRD9;H3BVE2;H3BMX0;H3BP95;H3BPA9	NUP93	1	0	4	8	2	1	0	0
Q5JRG1;H7BYF2;Q9BVL2-2;Q9BVL2-3;Q9BVL2	NUPL1	0	0	0	0	1	0	0	0
O15504-3;O15504	NUPL2	0	0	0	0	0	0	1	1
Q9BXS6-4;Q9BXS6-6;Q9BXS6-3;Q9BXS6-5;Q9BXS6-2;Q9BXS6	NUSAP1	1	0	0	0	0	0	1	0
Q9UBU9;E9PIN3;B4E227;Q9UBU9-2;E9PLA7;H0YDU0	NXF1	0	0	0	0	0	0	8	0
Q6DKJ4;A0A0G2JQK5;Q6DKJ4-2;Q6DKJ4-3	NXN	0	0	0	0	0	0	0	2
P04181;P04181-2	OAT	3	1	1	4	3	3	6	9
E9PCR7;Q02218;E9PDF2;Q02218-2;A0A0D9SFS3;E9PFG7;Q02218-3;Q9ULD0;Q9ULD0-3;Q9ULD0-2;C9J4G7	OGDH	7	20	26	11	19	44	3	0
C9JTK6;J3KQ32;Q9NTK5-3;Q9NTK5	OLA1	0	0	0	0	0	1	0	1
E5KLK1;E5KLJ6;E5KLJ9;E5KLJ5;O60313;O60313-2;H7C141;H7C3G2	OPA1	1	0	2	6	2	2	7	0
Q9BZF1-3;Q9BZF1-2;Q9BZF1;F8VQX7;F8VUA7;F8VVD3;F8VVE7;F8VZ43;Q9H0X9-3;Q9H0X9-2;Q9H0X9	OSBPL8	11	5	12	2	0	0	0	0
F5GYN4;J3KR44;F5GYJ8;Q96FW1	OTUB1	0	0	0	0	0	0	0	1
P13674	P4HA1	0	0	0	0	0	0	15	5
O15460-2;O15460;E7ENX0;E7EPI9;C9JX45;A8MXE0;E7ERI1;C9JCP0;C9JN43;C9JIG4;C9JFJ1	P4HA2	1	0	3	3	7	13	26	6
P07237;H7BZ94;H0Y3Z3;I3L398;I3L312;I3L0S0;I3NI03;I3L4M2;I3L3U6;I3L514;I3L3P5;I3L1Y5	P4HB	7	0	6	9	13	17	30	22
Q9UQ80-2;Q9UQ80;F8VR77	PA2G4	1	0	1	0	3	1	1	0
P11940;P11940-2;A0A087WTT1;E7EQV3;E7ERJ7;H0YAR2;Q9H361;H0YBN4;E5RJB9;H0YAP2;E5RGH3;E5RH24;H0YB86;H0YAS6;H0YB75;Q4VXU2;H0YAS7;E5RHG7;Q4VXU2-2;H0YC10;E5RGC4;E5RFD8;Q96DU9-2;Q96DU9;E5RJM8	PABPC1	8	7	10	15	21	21	34	8
Q13310-2;Q13310-3;B1ANR0;Q13310;H0Y5F5;H0YEU6;H0YEQ8;B1ANR1;H0YCC8;H0Y6X6;H0YER0;P0CB38	PABPC4	7	4	8	12	18	19	26	8
Q86U42-2;Q86U42;Q92843-2;B4DEH8;G3V4T2;H0YJH9	PABPN1	0	0	0	1	1	1	5	0
A0A0U1RR22;Q9UNF0-2;Q9UNF0;B0QYG7;B0QYG8	PACSIN2	0	0	0	0	0	3	0	0
A0A0C4DGG1;Q9UKS6;E9PIY1;E9PNM9;E9PJ75;E9PJ33	PACSIN3	5	0	0	0	0	4	0	0
Q8N7H5-3;Q8N7H5;B4DGJ5;Q8N7H5-2	PAF1	0	0	1	2	1	0	0	0
P43034;I3L3N5;P43034-2;I3L495	PAFAH1B1	0	0	0	0	0	0	6	0
P22234;E9PBS1;P22234-2;D6RF62	PAICS	4	1	6	16	14	0	0	0
Q9H074-3;D6RJF2;D6REB4;Q9H074-2;Q9H074;D6RD97;D6RJ02	PAIP1	0	0	0	0	0	2	0	3
H0YA05;Q8WX93-7;Q8WX93-4;Q8WX93-8;Q8WX93-3;Q8WX93-2;Q8WX93-9;Q8WX93-5;Q8WX93	PALLD	0	0	0	0	1	0	1	0
O75781;O75781-2;A0A087WTK8	PALM	3	0	0	0	0	1	1	0
Q99497;K7ELW0;K7EN27	PARK7	1	0	1	5	2	3	3	5
O95453-4;O95453-2;O95453-3;O95453;H3BRK1	PARN	0	0	0	0	0	1	2	0
P09874;Q5VX84;Q5VX85	PARP1	14	1	4	11	19	47	6	0
Q96IZ0;H0YI16;A0A0B4J260;F8W1M8	PAWR	6	5	4	5	5	7	5	1
P61457	PCBD1	0	0	0	0	0	0	5	6
Q15365	PCBP1	5	3	6	7	9	9	7	12
Q15366-6;Q15366-3;Q15366;Q15366-2;H3BRU6;F8VZX2;Q15366-4;Q15366-5;Q15366-7;Q15366-8;F8W0G4;F8VXH9;F8W1G6;J3QT27;E9PFP8;P57721-2;P57721-3;P57721-5;P57721-4;P57721;F8VRH0;F8VTZ0;H3BSS4;H3BSP4;C9K0A2;F8WC71;C9IZV9;C9J7A9;C9JSA6;C9J5V4;H3BND9;C9JTY5;C9JZY3;C9J0A4;F6TJN8;P57723-2;P57723	PCBP2	6	1	5	7	5	5	4	7
E7ETA6;Q15154;H0YBA1;E7EV93;E9PGW9;Q15154-3;E5RGQ4	PCM1	32	0	0	0	0	0	0	0
Q15154-2;A6NNN6	PCM1	32	0	0	0	0	0	0	0
F6S8N6;A0A0A0MRJ6;H7BY58;P22061;P22061-2;F8WDT3;F8WAV5;F8WAX2;H7C4X2;C9J0F2	PCMT1	1	0	1	5	7	6	5	12
P12004	PCNA	5	1	4	5	6	3	2	7
O95613-2;O95613	PCNT	2	0	0	0	0	0	0	0
Q14690	PDCD11	3	0	0	0	0	0	0	0
Q9BRP1	PDCD2L	1	0	1	1	1	1	1	2
K7ESJ4;K7EQA1;O14737;O14737-2	PDCD5	0	0	0	0	0	0	0	1
O75340;O75340-2;A0A024QZ42;H0Y9X3;E7EPW6;A0A087WZ38;O75340-3	PDCD6	4	3	5	5	5	5	6	10
Q8WUM4;Q8WUM4-2;Q8WUM4-3;F8WEQ7;F8WBR8;C9IZF9;F8WDK9	PDCD6IP	5	0	3	5	14	18	11	0
Q9H2J4	PDCL3	0	0	0	0	0	0	0	1
O60658;H0YKR1;E9PIJ0;O60658-4;O60658-3;O60658-5;O60658-2;H0YNP3;O60658-6	PDE8A	4	0	0	0	0	0	0	0
P08559-3;P08559;P08559-2;P08559-4;Q5JPU0;Q5JPT9;Q5JPU1;Q5JPU2;P29803	PDHA1	0	0	0	3	3	2	3	3
P11177-2;P11177;P11177-3;C9J634;F8WF02	PDHB	2	0	3	5	5	3	7	2
P30101	PDIA3	0	0	0	0	0	0	0	10
H7BZJ3	PDIA3	0	0	0	0	0	0	0	3
P13667	PDIA4	0	0	0	0	0	0	11	2
Q15084-3;Q15084;Q15084-4;Q15084-5;Q15084-2	PDIA6	0	0	1	0	4	4	5	13
O00151	PDLIM1	0	0	0	0	0	0	0	5
O00764-2;O00764;F2Z2Y4;O00764-3;A8MV33	PDXK	0	0	0	0	0	0	0	4
Q9UBV8	PEF1	2	1	2	4	2	6	6	7
A0A087WZG9;B4DSP0;A0A087WXK2;A0A087WUL4;A0A087WX23;Q86TG7-2;Q86TG7	PEG10	1	1	0	1	0	0	0	0
C9JFV4;I3L4P1;I3L445;E7EV54;Q8IZL8	PELP1	1	0	1	0	0	0	0	0
P12955-3;P12955-2;P12955	PEPD	0	0	0	0	0	0	2	0
Q96FX8	PERP	1	0	0	0	0	0	0	0
A0A0C4DG33;O43933-2;O43933	PEX1	0	1	0	1	0	0	0	0
O75381-2;O75381;K7EK59	PEX14	4	2	3	4	1	0	0	0
E9PS71;B7Z8B3;Q5QNY5;P40855;P40855-5	PEX19	0	0	0	0	0	0	0	2
B4E0T2;P50542-3;P50542;P50542-4;P50542-2;J3KPV0;F5H3X7;F5GZ41;F5H0L9;F5GYB4;F5H5C0;H0YGT8	PEX5	0	0	0	1	0	3	13	7
O15067;J3KTQ5;J3KT98	PFAS	1	0	0	2	4	5	1	0
Q9UHV9	PFDN2	0	0	0	0	1	0	2	2
Q99471	PFDN5	0	0	0	0	0	0	1	0
P17858;P17858-2	PFKL	2	1	6	11	4	1	4	0
P08237;P08237-3;P08237-2	PFKM	1	0	3	4	2	0	3	0
Q01813;Q01813-2;B1APP6;B1APP8;Q5VSR5;H0Y757;V9GY25;H0Y3Y3;V9GYV7	PFKP	11	2	15	20	13	7	9	1
P07737;K7EJ44;CON__P02584;I3L3D5	PFN1	1	1	0	0	1	0	0	5
P18669;Q8N0Y7;P15259	PGAM1;PGAM4	0	0	0	0	0	0	0	5
Q96HS1-2;Q96HS1;F5GXG4	PGAM5	11	5	8	0	0	0	0	0
K7EMN2;K7EM49;P52209-2;P52209;K7EPF6	PGD	0	0	0	0	0	0	2	0
P00558-2;P00558;P07205	PGK1	0	0	0	0	1	0	1	5
M0R261;O95336	PGLS	0	0	0	0	0	0	1	1
O00264;O00264-2	PGRMC1	1	0	2	2	2	2	0	4
Q9H814	PHAX	0	0	0	0	0	1	0	1
P35232;C9JW96;C9JZ20;E7ESE2;E9PCW0;P35232-2;D6RBK0	PHB	5	5	4	0	0	0	0	0
J3KPX7;Q99623;F5GY37;Q99623-2;F5H3X6;F5GWA7;F5H2D2;F5H0C5	PHB2	4	3	6	0	0	0	0	0
O43175;Q5SZU1	PHGDH	5	3	6	9	5	3	11	7
J3KN10;P42356;P42356-2;Q8N8J0;A8MTF1;A4QPH2-2;A4QPH2-4;A4QPH2	PI4KA	5	0	6	7	0	0	0	0
Q13492-3;Q13492-2;Q13492-5;Q13492;Q13492-4;E9PKP6;E9PI56;E9PLJ8;E9PJT1;E9PK13;E5RFU0;E5RHK9;E5RFC6;E5RK51;E5RIJ5;H0YCY1;E5RGY9;E9PDG8;O60641-3;O60641-4;O60641	PICALM	4	5	6	4	11	11	7	0
H0YE97;H0YEY8;H0YD48;H0YEF7;H0YEH1	PICALM	0	0	0	0	1	2	0	0
H0YFM9	PIGQ	0	0	0	1	0	0	0	0
Q9NWS0;M0R2P8;M0R3A4;M0QXD5;M0QYA2;M0QZ61;M0QZZ1;M0R0J2;M0R028;M0R3A8;M0QZM3;M0QYF4;Q9NWS0-3	PIH1D1	0	0	0	0	0	2	0	1
O00443;A0A0C4DGF9;O00443-2;E9PPP3	PIK3C2A	10	13	6	5	0	0	0	0
P27986;P27986-4	PIK3R1	1	0	1	0	0	0	1	0
O00459;E9PFP1;E5RJY0;H0YBC2;F6TDL0;P27986-5;Q92569-3;Q92569-2;P27986-3;P27986-2;Q92569	PIK3R2	3	0	1	1	0	0	0	0
P12273	PIP	0	0	0	0	1	0	0	0
B1AKM8;B1AKM6;H0Y7P7;Q9UG56-2;Q9UG56	PISD	0	0	0	1	0	0	0	0
Q5JRX3;Q5JRX3-2;Q5JRX3-3;H0Y4F7;H0Y7L7;A0A0A0MRX9	PITRM1	0	0	0	0	0	0	4	0
P14618;P14618-2;H3BTN5;P14618-3;B4DNK4;H3BQ34;H3BR70;H3BT25;H3BUW1;H3BTJ2;H3BU13;H3BN34;H3BQZ3;P30613-2;P30613	PKM	6	1	7	12	19	13	15	23
Q13835-2;Q13835;A0A087WYY6	PKP1	0	0	1	1	7	1	1	1
Q99959-2;Q99959;B8QGS9	PKP2	2	0	1	0	0	0	1	0
Q8NHP8	PLBD2	0	0	0	0	0	0	1	0
Q8IV08;M0R3G9	PLD3	1	0	0	0	0	1	0	1
Q15149-7;Q15149-8;Q15149-9;Q15149-5;Q15149-4;Q15149-6;Q15149-3;Q15149-2;Q15149;E9PMV1	PLEC	3	12	4	3	3	0	0	0
A1L390-3;A1L390;G3V311;A1L390-2;A0A0U1RR71;G3V3I3;G3V278	PLEKHG3	5	1	5	8	10	5	4	0
Q02809;Q02809-2;Q5JXB7;Q5JXB8	PLOD1	1	0	0	0	2	10	24	1
O00469;O00469-2;E7ETU9;O00469-3;C9JXZ0;F8WEW3	PLOD2	0	0	0	0	1	15	13	0
O60568;H7C2V1;H7C2S8;H7C0B8	PLOD3	0	0	0	0	0	1	15	7
A0A0A0MSQ0;P13797-3;P13797-2;P13797;H7C4N2;Q14651;U3KQI3;C9JAM8	PLS3	2	0	0	0	5	1	3	16
H3BT57;P29590-14;P29590-10;P29590-4;P29590-12;P29590-2;P29590-5;P29590-9;P29590-13;P29590-3;P29590-8;P29590-11;P29590	PML	0	0	1	0	0	0	0	0
Q10713;Q10713-2	PMPCA	0	0	0	0	0	0	0	4
O75439;F8WAZ6;G3V0E4	PMPCB	0	0	0	0	0	2	2	0
P00491;G3V5M2;G3V2H3;G3V393	PNP	0	0	0	0	0	0	7	0
Q8TCS8	PNPT1	0	0	0	0	0	1	0	0
Q9Y2G5-2;Q9Y2G5-1;Q9Y2G5;A0A0C4DGX7;H7C2T5;S6FW71	POFUT2	0	0	0	0	0	0	0	3
E7EW18;P06746;E5RIJ0;H0YBJ0;H0YAV8;H0YBX1	POLB	0	0	0	0	0	0	0	3
M0R2B7;P28340;M0QZR8;M0QZB4;M0QXE6;M0QXQ2	POLD1	0	0	1	0	2	0	3	0
Q9Y2S7;B4DEM9	POLDIP2	1	0	1	3	3	2	3	10
F6VRR5;Q9BY77-2;Q9BY77;Q6R954;F8WEE2;Q8WUT1;F8WCX5	POLDIP3;PDIP46	0	0	0	0	0	0	0	2
Q9NRF9	POLE3	0	0	0	0	0	0	0	1
P54098	POLG	1	0	0	0	0	0	0	0
A0A0C4DGZ0;P24928;A0A087WWE2;P24928-2	POLR2A	0	0	1	7	0	0	0	0
C9J2Y9;P30876;C9J4M6	POLR2B	2	0	3	9	0	1	0	0
P19387	POLR2C	0	0	0	2	0	0	0	0
A0A087WVZ9;P19388;A0A087WWX0;A0A0A0MQR7;A0A087WVN5	POLR2E	1	0	0	2	1	0	0	4
O00411;K7EMH3	POLRMT	1	0	1	3	1	0	0	0
Q99575	POP1	0	1	0	1	0	0	1	0
Q6S8J3;P0CG38;P0CG39	POTEE;POTEI;POTEJ	9	10	9	11	11	11	11	13
Q9BYX7	POTEKP	4	4	4	5	5	6	6	5
Q15181;Q5SQT6	PPA1	0	0	0	0	0	0	0	5
Q06203	PPAT	0	0	0	0	0	1	0	0
F8W0Q9;Q8NEY8-8;Q8NEY8-2;Q8NEY8-9;Q8NEY8;Q8NEY8-6;B7Z8L1;Q8NEY8-3;F8VRK2;F8VPY7;F8VWU8;F8WF16;F8W6A0;Q8NEY8-5;F8VXV7	PPHLN1	0	0	0	0	0	0	2	4
P62937;F8WE65;C9J5S7;P62937-2;E5RIZ5;P0DN26;A0A0H2UH34;A0A0B4J2A2;A0A075B767;A0A075B759;Q9Y536;F5H284	PPIA	0	0	1	4	4	3	4	8
P23284	PPIB	0	0	0	1	2	1	1	4
Q8WUA2	PPIL4	0	0	0	0	0	0	0	1
O15355	PPM1G	6	0	0	2	3	3	10	2
P62136;P62136-2;E9PMD7;P62136-3;F5H1L6;F5H037	PPP1CA	7	2	8	12	10	9	13	12
P62140;C9J9S3;C9JP48	PPP1CB	5	2	4	11	7	5	9	7
P36873;P36873-2;F8VYE8;F8VR82;F8W0W8;A0A087WYY5;E7ETD8;F8WE71;H0Y3Y6	PPP1CC	7	3	6	13	9	7	11	9
O14974;O14974-5;O14974-4;O14974-3;O14974-2;F8VZN8;H0YHI8;H0YIS4;H0YIM2;A0A0U1RQZ1;H0YIS3;F8VW28;H0YHL8;E1CKY7;A0A0A0MS24;O60237-4;O60237	PPP1R12A	7	1	10	16	21	8	3	1
K7EL81;Q9BZL4-5;Q9BZL4-2;Q9BZL4-3;Q9BZL4-4;Q9BZL4	PPP1R12C	1	0	0	1	1	0	0	0
A0A0G2JHC2;Q6NYC8;Q6NYC8-2;Q6NYC8-3	PPP1R18	0	0	0	1	1	8	10	3
Q9ULJ8;Q9ULJ8-4;Q9ULJ8-5;Q9ULJ8-3	PPP1R9A	8	4	5	9	4	1	3	0
D3DTX6;Q96SB3	PPP1R9B	16	5	17	32	21	16	8	4
P67775;P62714;P67775-2;H0YC23;E5RHC1;H0YBN9;E5RFI3;E5RHP4;E7ESG8;E5RI56	PPP2CA;PPP2CB	1	0	0	3	1	3	9	9
P30153;B3KQV6;C9J9C1;E9PH38;E9PPI5;E9PNM7;E9PHZ6;M0QXG4;M0R0K6	PPP2R1A	3	1	1	5	6	13	22	9
P30154-5;P30154-4;P30154;P30154-2;H0YDG7;P30154-3	PPP2R1B	0	0	0	1	0	2	5	1
P63151;P63151-2;E5RFR9;Q9Y2T4-3;Q00005-6;Q9Y2T4-4;Q00005;Q00005-2;Q9Y2T4-2;Q9Y2T4;Q00005-3;Q66LE6;Q00005-4;Q00005-5;Q00005-7	PPP2R2A	0	0	0	2	2	3	2	0
H0YN58;G3V292;H0YK26;Q13362-4	PPP2R5C	0	0	0	0	0	0	1	0
H7C5Q9;H0Y8C4;E9PFR3;Q14738-3;Q14738-2;Q14738	PPP2R5D	0	0	0	0	0	0	1	0
Q16537-2;Q16537;Q16537-3;Q15173-2;Q15173	PPP2R5E	0	0	0	0	0	2	6	6
E7ETC2;Q08209-5;Q08209-3;Q08209-2;Q08209;Q08209-4;E9PPC8;E9PK68;Q5F2F8;P16298-2;P16298-3;P16298;P16298-4	PPP3CA	0	0	0	0	1	0	1	1
H0YDU8;P53041;A8MU39	PPP5C	0	0	0	1	0	0	0	5
O00743-2;O00743;O00743-3	PPP6C	2	0	1	0	1	0	1	1
E9PK08;E9PNN8;E9PQP7;H7BXH2;E9PKF6;Q5H9R7-3;Q5H9R7-4;Q5H9R7-6;Q5H9R7-2;Q5H9R7;Q5H9R7-5	PPP6R3	0	0	2	1	0	0	0	0
O43663-3;O43663-4;O43663;O43663-2;H0YL53;H0YM42;G3V3N7;H0YLA0	PRC1	8	4	4	3	2	3	0	0
Q06830;A0A0A0MSI0;A0A0A0MRQ5	PRDX1	9	6	11	11	13	13	15	15
P32119;A6NIW5;P32119-2	PRDX2	5	3	5	8	8	8	8	7
P30048-2;P30048	PRDX3	1	0	3	4	3	5	4	6
Q13162;H7C3T4;A6NJJ0;A6NG45	PRDX4	4	1	6	6	9	6	3	4
P30044-2;P30044;P30044-3;P30044-4	PRDX5	0	0	0	0	0	2	1	6
P30041	PRDX6	2	0	2	5	6	5	5	9
Q13131;Q13131-2;Q96E92;A0A087WXX9;P54646	PRKAA1	0	0	0	1	1	4	2	0
A0A087WVC4;A0A0A0MS54;P22694-4;P22694-3;P22694;P22694-5;P22694-7;P22694-6;P22694-9;P22694-2;P22694-10;P17612-2;P17612;B1APF7;B1APG1;B1APG0;B1APG2;B1APF8;B1APF9;B1APG3;P22694-8;Q15136;K7ERP6;P22612	PRKACB;PRKACA	1	1	0	0	0	3	2	4
F8VYY9;P54619-2;P54619;P54619-3;H0YHF8;H0YIC9;F8VPF5;F8VVA3;F8VZX1;E9PGP6;Q9UGJ0-2;Q9UGJ0-3;Q9UGJ0	PRKAG1	1	0	0	3	4	6	2	0
P10644;P10644-2;K7EPB2;K7EM13;K7EIE5;K7EID3;K7EJ40;K7EK41;K7EKR1;K7EPR5;K7EQK3;K7EMU2;X6RAV4;K7EMZ6;H7BYW5;C9JSK5;P31321	PRKAR1A	4	0	1	0	0	3	6	0
P13861-2;P13861;H7C330;C9J830	PRKAR2A	2	0	0	0	0	0	0	1
P31323	PRKAR2B	1	0	0	0	0	0	0	1
P17252;J3KRN5;P05129-2;P05129;M0R0I9	PRKCA	18	10	8	13	15	16	22	4
P05771;P05771-2;H3BV73;I3L148;I3L1Z0	PRKCB	7	3	3	2	3	4	7	2
G3V4L3;P24723-2;P24723;Q02156	PRKCH;PRKCE	1	0	0	1	0	1	1	0
K7ELL7;P14314-2;P14314;A0A0C4DGP4;K7EPW7;K7EKX1;K7EJ70	PRKCSH	0	0	0	0	0	4	9	4
P78527;P78527-2;F5GX40;H0YG84	PRKDC	47	18	77	40	0	0	0	0
E9PKG1;H7C2I1;Q99873-3;Q99873-2;Q99873-4;Q99873;E9PQ98;E9PIX6;E9PNR9;H0YDE4;A0A087X1W2;Q9NR22-2;Q9NR22	PRMT1	0	0	0	0	0	0	5	5
O14744;O14744-2;O14744-5;O14744-3;G3V580;G3V5L5;H0YJX6;O14744-4;G3V2L6;G3V2X6;C9JSX3;G3V507;G3V2F5;H0YJ77;H0YJD3	PRMT5	3	0	4	9	10	0	0	0
A2A2V1;P04156-2;P04156;X6RKS3	PRNP	2	0	0	0	0	0	0	0
Q9UNN8;A0A0U1RQQ4	PROCR	1	0	1	0	0	1	2	2
Q9UMS4;H0YGF3;F5GY56;F5H2I0;H0YGZ5	PRPF19	1	0	0	5	3	1	0	0
O43395;O43395-3	PRPF3	0	0	0	0	0	2	0	0
E7EU94;E7ESX0;E7EN72;E7EVX8;Q8WWY3-3;Q8WWY3-2;Q8WWY3-4;Q8WWY3	PRPF31	0	0	0	0	0	0	2	0
Q86UA1;G3V5M7;F8WB90;Q86UA1-2	PRPF39	1	1	0	0	3	2	2	0
O43172-2;O43172	PRPF4	0	0	0	0	0	2	1	0
O75400-2;O75400-3;O75400	PRPF40A	1	0	0	1	0	0	0	0
Q6P2Q9;I3L0J9;I3L1T8;I3L3Z8	PRPF8	6	2	21	19	0	0	0	0
P60891;A0A0B4J207;P21108;B7ZB02;B1ALA9;P60891-2;B1ALA7	PRPS1;PRPS1L1	0	0	1	1	3	2	2	4
P11908;P11908-2;H7C540;A6NMS2;D3YTJ7	PRPS2	0	0	0	0	1	1	1	5
C9JKT9;C9JNQ3;C9JUN4;C9J168;B4DP31;Q14558;Q14558-2	PRPSAP1	0	0	0	1	0	0	0	0
C9JDH0;E7EW35;C9JDU5;C9JJS3;C9K0K7;E7EPA1;O60256-3;O60256;I3L331;I3L164;O60256-4;O60256-2	PRPSAP2	0	0	0	0	0	0	2	1
E7EPN9;Q9Y520-3;Q9Y520-6;Q9Y520-4;Q9Y520-5;Q9Y520;Q9Y520-7;P48634-4;Q5JSZ5-5;P48634-2;P48634-3;P48634;Q5JSZ5;Q9Y520-2	PRRC2C;PRRC2A;PRRC2B	0	0	1	2	0	0	0	0
CON__P07477;E7EQ64;P07477;H0Y8D1;A6XMV8;Q5NV56;A0A0J9YYC8;A0A087WW55;A0A0J9YW57;A6XMV9;A0A0J9YXX4;Q8NHM4;P07478	PRSS1;TRY8;PRSS3P2;PRSS2	1	1	2	2	2	1	2	2
B1AN99;P35030-5;P35030-3;P35030-2;P35030-4;P35030	PRSS3	0	1	0	0	0	0	0	0
P25786;P25786-2;F5GX11;B4DEV8;F5H112	PSMA1	2	0	5	14	0	0	0	0
A0A024RA52;P25787;C9JCK5;H3BT36;H7C402	PSMA2	1	0	0	7	0	0	0	0
P25788-2;P25788;G3V4X5;G3V3W4;G3V5N4;H0YJ03	PSMA3	0	0	2	9	0	0	0	0
P25789;H0YMZ1;H0YN18;H0YL69;H0YMA1;H0YKT8;H0YMI6;P25789-2;H0YKS0;H0YLC2;H0YLS6;H0YMV3	PSMA4	3	0	2	10	1	0	0	2
P28066;P28066-2	PSMA5	3	0	4	10	1	0	0	0
G3V5Z7;P60900;G3V295;G3V3I1;P60900-2;G3V3U4;P60900-3;H0YJC4;G3V4S5;G3V2S7	PSMA6	1	1	4	9	0	0	0	0
O14818;O14818-2;H0Y586;Q8TAA3-2;Q8TAA3-5;Q8TAA3;O14818-4;A0A087WYS6;F5GY34	PSMA7	3	1	7	11	2	0	0	0
P20618	PSMB1	3	0	4	9	0	0	0	0
P49721;A0A087WVV1	PSMB2	1	0	3	8	1	0	0	0
P49720;A0A087WXQ8;A0A087WY10;A0A087WUL2	PSMB3	0	0	1	9	0	0	0	0
P28070	PSMB4	0	0	2	6	0	0	0	0
P28074-3;P28074;H0YJM8;P28074-2	PSMB5	1	0	3	7	1	0	0	0
P28072;I3L3X7;A0A087X2I4	PSMB6	0	1	1	4	0	0	0	0
Q99436;Q5TBG5;Q99436-2	PSMB7	0	0	0	7	0	0	0	0
P62191;P62191-2;G3V4X1	PSMC1	2	2	17	7	0	0	0	0
P35998;P35998-2;C9JLS9	PSMC2	2	0	26	13	0	0	0	0
R4GNH3;P17980;E9PM69;E9PKD5;E9PMD8;E9PN50;E9PLG2	PSMC3	6	0	21	10	2	5	1	0
P43686;P43686-2	PSMC4	3	1	21	6	1	1	1	0
P62195;P62195-2;J3QQM1;J3QSA9;J3KRP2;J3QLH6;J3QSE0;J3QRW1;J3QRR3;J3KTQ9;Q8NB90-3;Q8NB90-2;Q8NB90	PSMC5	5	0	16	7	1	1	0	0
A0A087X2I1;P62333;H0YJC0;H0YJS8;H0YJX2;H0YJE9;H0YJT1	PSMC6	5	1	16	6	1	3	0	0
Q99460-2;Q99460;A0A087WW66;H7C378;C9J9M4;H7BZR6;F8WCE3	PSMD1	1	1	21	0	0	6	12	0
B1AJY5;B1AJY7;O75832	PSMD10	1	0	2	1	1	0	0	0
O00231;O00231-2;J3QRY4;J3KSW3;J3QS13	PSMD11	2	1	16	5	7	0	0	0
O00232;O00232-2	PSMD12	1	0	16	5	5	0	0	0
Q9UNM6;A0A087WUL9;Q9UNM6-2;J3KNQ3;E9PL38;H0YD73;E9PQG3;E9PPD2	PSMD13	2	0	14	0	1	0	0	0
O00487;C9JW37	PSMD14	1	0	6	2	1	0	0	0
Q13200;Q13200-3;Q13200-2;C9JPC0;H7C2Q3;H7C1H2;F8WBS8	PSMD2	4	1	29	12	3	0	0	0
O43242;O43242-2;H0YGV8	PSMD3	3	2	20	7	6	1	1	0
P55036;Q5VWC4;A6PVX3;P55036-2;H0Y3Y9;A2A3N6;H0Y561	PSMD4	0	0	1	2	1	2	5	0
F2Z3J2;Q16401-2;Q16401	PSMD5	0	0	1	1	1	0	0	0
Q15008;Q15008-4;Q15008-3;Q15008-2;C9J7B7;C9J0E9;H7C531	PSMD6	1	0	13	2	1	0	0	0
P51665;H3BNT7;H3BTM8;H3BQV2	PSMD7	0	0	10	2	4	0	0	0
R4GMR5;P48556;K7EJR3;K7EJC1;K7ERW6;K7ENY6	PSMD8	1	0	6	1	0	1	0	2
F5H7X1;F5H5V4;F5GX23;J3KN29;O00233-2;O00233;F5H169;O00233-3	PSMD9	0	0	2	0	0	1	0	0
P61289;P61289-3;P61289-2;B3KQ25;K7ESG5;K9J957;A0A087WTV2;K7ENH2;K7EMD0;K7EPX6;K7EKR3;B7Z8D3	PSME3	0	0	0	1	1	4	0	1
F8WBH7;O95456-2;O95456	PSMG1	1	0	0	0	1	1	0	1
Q8WXF1-2;Q8WXF1;X6RDA4	PSPC1	0	0	0	0	0	1	8	3
A0A0U1RRM4;P26599;P26599-2;P26599-3;A6NLN1;A0A0D9SF20;K7EK45;K7EKJ7;A0A087WUW5;K7ELW5;K7ES59;A0A087WU68;O95758-1;O95758-6;O95758-2;O95758;O95758-5;O95758-4;O95758-7;X6R242;Q9UKA9;Q9UKA9-2;Q9UKA9-4;Q9UKA9-3	PTBP1	12	7	9	8	9	12	13	12
Q96EY7;Q96EY7-2	PTCD3	0	1	3	0	0	0	0	0
A0A087WYT3;Q15185-3;Q15185-4;Q15185;B4DDC6;Q15185-2	PTGES3	0	0	0	0	0	0	0	3
B8ZZQ6;P06454-2;P06454	PTMA	0	0	0	0	0	0	0	1
E9PQM0;Q8WUK0-2;Q8WUK0-3;Q8WUK0	PTPMT1	0	0	1	1	1	0	0	0
A0A0A0MR09;P43378;H3BQT6	PTPN9	0	0	0	2	1	0	0	0
A0A087WWP7;A0A087X1P0;P23470-2;P23470	PTPRG	6	0	4	10	13	0	0	0
A0A0J9YVP6;Q9UHX1-2;A0A0J9YYL3;A0A0J9YXX5;Q9UHX1-4;Q9UHX1-6;Q9UHX1;A0A0J9YXJ8;Q9UHX1-3;Q9UHX1-5;A0A0J9YVR6;E9PQ56;A0A0J9YWM1;H0YEM1;E9PMU7;E9PN18;H0YCP8;E9PL19	PUF60	1	0	0	2	7	9	11	1
F5H168;F5GY32;F8W9U5;F5H1B2;F5GXL3;F5H1S9;G8JLB3;Q9Y606-2;Q9Y606	PUS1	0	0	0	0	1	0	0	1
A0A0B4J2E5;Q15269	PWP2	0	0	0	1	0	0	0	0
Q96C36;A0A087WTV6;J3KR12;A0A087WZR9;A0A087WX69;A0A087WZF0;J3QKT4;E2QRB3;P32322-2;P32322;P32322-3	PYCR2	2	0	0	3	3	0	0	0
P11216;H0Y4Z6	PYGB	0	0	0	1	5	6	0	0
P06737-2;P06737;E9PK47	PYGL	0	0	0	1	10	8	0	0
P11217;P11217-2	PYGM	0	0	0	1	6	3	0	0
P47897-2;P47897;B4DDN1;H7C0R3;C9J165;A0A0U1RQT0;A0A0U1RQM8;A0A0U1RQU2;A0A0U1RQE9;A0A0U1RRC8;A0A0U1RQX5;A0A0U1RR66;A0A0U1RRI9;A0A0U1RQL2;A0A0U1RQQ5;F2Z2V6;A0A0U1RQX9;A0A0U1RQC3;A0A0U1RRJ7;A0A0U1RR79;A0A0U1RQJ6	QARS	6	1	5	0	0	0	20	0
Q96PU8-5;Q96PU8-9;Q96PU8-8;Q96PU8-6;Q96PU8-3;Q96PU8;F5GXS8;F5GYM3;H0YGD6;H0YG47	QKI	0	0	0	0	0	0	0	2
Q16769;B5MCZ9;Q16769-2;C9JS14	QPCT	0	0	1	1	2	2	5	2
C9JIX1;H7C2F9;Q15032-2;Q15032;Q15032-3	R3HDM1	0	0	0	0	0	0	0	1
P51153;A0A087WWB9	RAB13	2	0	0	1	1	0	0	0
X6RFL8;P61106	RAB14	0	0	0	0	1	0	0	2
Q9NP72;Q5W0J0;A0A087X163;Q9NP72-3;Q9NP72-2	RAB18	1	0	1	0	0	0	0	0
E9PLD0;Q9H0U4;Q92928;E7END7;P62820-2;P62820;H0YLJ8;H0YL94;H0YMN7;A0A087WTI1;H0YNE9;P62820-3;P61026;Q92930;P61006-2;P61006;P59190-2;P59190	RAB1B;RAB1C;RAB1A	3	0	0	2	2	0	0	1
Q9UL25	RAB21	0	0	0	0	0	0	0	2
P0DI83	RAB34	0	0	0	0	0	0	0	1
P51148;P51148-2;K7ERI8;K7ERQ8;F8VWU4;F8VVZ0;F8VUA5;F8VVK3;K7ENY4;P61020-2;P20339-2;P61020;P20339;K7EIP6;F8WCY6;F8WD79;F8VPW9;F8VSF8;F8VWZ7	RAB5C	3	0	3	5	3	1	1	2
C9JB90;C9JU14;J3KR73;P20340-4;Q9NRW1-2;Q9NRW1;P20340-2;P20340;Q14964	RAB6B;RAB6A;RAB39A	1	0	1	0	0	0	0	0
Q92696;H0YKZ8;H0YMG5;H0YLG7;H0YLH3	RABGGTA	0	0	0	0	0	0	0	2
P63000;P63000-2;J3KSC4;J3QLK0;B1AH77;B1AH80;P60763;P15153	RAC1;RAC3;RAC2	0	0	1	0	1	1	1	2
Q9H0H5;F8VRD2;H0YIK5;F8VWX0;F8W0L1;F8VZ66;F8VV47;F8W1E5;F8VWY4;F8VVE5;F8VVY0;F8VXH1;F8VQF5;F8VYH6;F8VUW9;F8VV39;F8VZ41;F8VQZ5;F8VS54;F8W1T4;F8VV37	RACGAP1	7	0	0	0	0	0	0	0
P54727;Q5W0S5;P54727-2;Q5W0S4;H0Y579;K7ENJ0;K7ELW1;P54725-2;P54725-3;P54725	RAD23B	0	0	0	0	0	0	4	0
Q92878;Q92878-2;Q92878-3;E7ESD9;E7EN38;E9PM98;H7C0V2	RAD50	3	0	8	3	0	0	0	0
Q9P0K7-4;Q9P0K7-3;Q9P0K7;Q9P0K7-2;D6RB27;D6R9G4;D6RBY4;D6REL2;D6R9G6;D6RF74;D6RE17;D6RB25;D6RBW6;H0Y518;Q9C0D0-2;Q9C0D0	RAI14	41	22	28	2	1	0	0	0
P11233;H7C3P7;P11234;P11234-3;P11234-2;F8WEQ6;C9JPE8;C9JYR1;C9J6B1;C9JQB3	RALA;RALB	2	0	0	0	0	1	0	2
Q15311;J3QLT3;E7ENF8	RALBP1	0	2	5	8	0	0	0	0
B5MDF5;P62826;J3KQE5;F5H018;H0YFC6;B4DV51;A0A087X0W0	RAN	1	1	5	3	3	3	7	6
F6WQW2;P43487-2;P43487;C9JXG8;C9JJ34;C9JDM3;C9JGV6	RANBP1	0	0	0	0	0	2	2	2
P49792;F8WBP7	RANBP2	4	1	9	14	4	1	0	0
K7EIJ4;B7Z7F3;Q9H6Z4-3;Q9H6Z4-2;Q9H6Z4	RANBP3	0	0	0	0	0	0	2	0
P46060;B0QYT5;B0QYT4;B0QYT6;H0Y4Q3	RANGAP1	1	0	0	3	1	1	5	0
Q9HD47-4;Q9HD47-2;Q9HD47-3;Q9HD47	RANGRF	0	0	0	0	0	0	0	1
P62834;P61224-2;P61224-3;P61224;A0A075B6Q0;F5H4H0;F5GYH7;F5H077;F5GWU8;F5H491;F5H0B7;F5H500;F5H6R7;F5H004;F5GYB5;F5GX62;E7ESV4;A0A0J9YXB3;F5H7Y6;P61224-4;A6NIZ1;F5H823;B7ZB78;F5GZG1;F8WBC0	RAP1A;RAP1B	3	0	1	3	2	1	3	5
P10114	RAP2A	3	0	2	2	0	0	0	0
P61225	RAP2B	3	0	3	3	1	0	0	1
Q9Y3L5;F6U784;A0A087X2C3	RAP2C;RAP2A	3	0	2	2	0	0	0	0
P54136;P54136-2;E5RJM9;E5RH09	RARS	11	2	7	0	0	0	0	0
Q8TDY2-2;Q8TDY2;H0YC30	RB1CC1	0	5	14	0	0	0	0	0
Q09028-3;Q09028;Q09028-4;Q09028-2;H0YCT5;H0YF10;H0YDK2;H0YEU5;E9PNS2;E9PIC4;C9JPP3;E9PNS6	RBBP4	2	0	1	3	3	3	2	7
E9PC52;Q16576;Q16576-2;Q5JP02;Q5JP01;Q5JNZ6	RBBP7	3	0	4	5	4	4	3	6
A0A0A0MR66;P98175-4;P98175-3;P98175-2;P98175;P52756	RBM10	0	0	0	0	0	9	0	0
Q96PK6;Q96PK6-2;A0A0A6YYI9;F8WDX3;A0A0A0MSL8;B8ZZ74;Q96PK6-3;Q96PK6-4	RBM14	0	1	2	1	0	1	4	6
Q96H35	RBM18	0	0	0	0	0	0	0	1
Q9NW13-2;Q9NW13;C9JE21;C9JAA9	RBM28	2	0	0	0	0	0	0	0
P98179	RBM3	0	0	0	0	0	0	0	1
A0A0U1RQH7;H0Y4X3;G3XAC6;Q14498-3;Q14498-2;Q14498;Q5QP23;Q5QP22	RBM39	1	0	0	0	0	2	2	0
Q9BWF3;E9PB51;Q9BQ04;Q9BWF3-4;E9PLB0;E9PM61;D6R9K7;U3KQD5;J3QRR5;Q9BWF3-3;Q9BWF3-2	RBM4;RBM4B	0	0	0	0	0	0	1	5
E7EPF2;C9J9B2;E7ETU5;F6Y5H0;C9JIJ9;P29558-2;P29558;Q6XE24-3;Q6XE24-4;Q6XE24-5;Q6XE24-2;Q6XE24	RBMS1;RBMS3	0	0	0	0	0	0	0	1
H0Y6E7;H3BT71;P38159;P38159-2;Q96E39;H3BR27;P38159-3;H3BNC1;H3BUY5;O75526;Q8N7X1	RBMX;RBMXL1	0	0	0	0	0	1	2	10
P10745	RBP3	1	1	1	1	0	0	0	0
P62877	RBX1	0	0	0	1	1	1	0	0
Q9P258	RCC2	11	2	5	7	7	8	7	3
E9PP27;Q15293-2;Q15293	RCN1	0	0	0	0	0	0	0	1
Q14257;Q14257-2;H0YL43;A8MXP8	RCN2	4	3	3	4	0	0	1	6
E2QRG8;Q00765	REEP5	0	0	0	0	0	0	2	0
Q96D71-3;Q96D71;Q96D71-2;Q96D71-4;E9PMG1;H0YDT0;F2Z3L2;H0YE89;H0YE73;H7C1V2;H0YCR2;H7C225;H0YCF0;Q8NFH8-3;Q8NFH8-2;Q8NFH8-4;Q8NFH8	REPS1	3	8	13	21	4	1	0	0
P35251-2;P35251;H0Y8U4	RFC1	3	0	0	0	0	0	0	0
P35250-2;P35250;H7C5P4;A0A087WVY3	RFC2	1	0	1	2	0	0	0	0
P35249;C9JXZ7;C9JTT7;C9J8M3;C9JZI1;P35249-2;H7C1P0	RFC4	1	0	0	3	0	0	0	0
E9PEP3;F5H5S0;C9JH72;P40937-2;P40937	RFC5	0	0	1	1	0	0	0	0
Q14699;G3XAJ6;C9JHG2;C9JRN3;C9JWQ9;F8WAR1	RFTN1	9	1	1	3	3	5	13	2
J3KNE0;A6NKT7;Q7Z3J3;F8W705;J3KQ37;Q99666-2;Q99666;O14715;F8VYC4;P0DJD0;P0DJD1;H0YBN8;C9J1W9;C9JF75;C9J6W1;Q7Z3J3-2	RGPD3;RGPD4;RGPD8;RGPD5	3	1	3	5	1	0	0	0
Q5JR08;P61586;P08134	RHOC;RHOA	0	0	0	0	0	0	0	1
A0A0C4DH03;P17081	RHOQ	1	0	0	0	0	0	0	0
H7BXZ6;Q8IXI2-6;Q8IXI2-4;Q8IXI2;Q8IXI2-5;Q8IXI2-2;Q8IXI2-7;Q8IXI2-3;H3BST5;I3L2C6;Q8IXI1-2;Q8IXI1	RHOT1;RHOT2	0	0	1	2	0	0	0	0
H7C2B5;Q5UIP0-2;Q5UIP0	RIF1	1	0	1	1	0	0	0	0
A0A0A0MTR7;A0A0A0MTC1;Q63HN8;Q63HN8-4	RNF213	1	0	4	0	0	0	0	0
O60942-2;O60942;O60942-3;O60942-4	RNGTT	0	0	0	2	0	0	0	0
P13489;E9PMJ3;E9PLZ3;E9PIM9;H0YCR7	RNH1	0	0	0	1	1	2	1	0
K7EP06;O43148;O43148-2;K7ERH6	RNMT	0	0	0	1	2	3	2	2
H3BPG5;H3BV80;H3BMS0;H3BMM9;H3BTC0;Q15287-3;Q15287-2;Q15287	RNPS1	0	0	0	1	0	0	0	0
C9JFJ0;D6REE7;A0A0U1RQV4;Q13464;O75116	ROCK2;ROCK1	0	0	1	0	0	0	0	0
O75695	RP2	6	2	2	1	1	3	5	3
P27694;I3L4R8;I3L2M5;I3L524	RPA1	1	0	0	0	0	10	26	2
P15927;P15927-2;P15927-3;Q5TEJ7;Q5TEJ0	RPA2	0	0	0	0	1	2	6	2
P35244;B5MC59	RPA3	0	0	0	0	0	1	5	1
Q9H6T3-3;Q9H6T3-2;Q9H6T3	RPAP3	0	0	0	1	0	4	0	0
P49247	RPIA	1	0	1	1	1	0	1	0
F8W7C6;A0A087WV22;H7C123;H7C2C5;Q96L21;H7C2U2	RPL10	10	6	6	5	1	0	0	0
X1WI28;P27635;B8A6G2;A6QRI9	RPL10	10	7	6	5	1	0	0	0
P62906	RPL10A	8	2	3	1	3	5	5	8
P62913;P62913-2;Q5VVC8;Q5VVC9	RPL11	5	3	5	3	4	4	4	6
P30050;P30050-2	RPL12	6	3	2	3	5	4	7	9
P26373;J3QSB4;P26373-2;H3BTH3;H3BUK8;J3KS98	RPL13	8	4	6	5	5	4	4	4
P40429;M0QYS1;Q8J015;Q6NVV1;M0QZU1;A0A096LPE0	RPL13A;RPL13a	10	6	3	1	1	3	1	0
E7EPB3;P50914	RPL14	5	4	1	1	1	1	0	1
P61313;E7EQV9;E7ENU7;E7EX53;P61313-2;E7ERA2	RPL15	9	7	1	3	2	2	0	0
A0A087WXM6;J3QQT2;J3KRX5;A0A0A6YYL6;P18621;P18621-3;J3QLC8;A0A0A0MRF8;P18621-2;J3KRB3;A0A087WWH0;J3QS96;A0A087WY81;J3KSJ0	RPL17;RPL17-C18orf32	7	3	2	1	0	0	0	1
J3QQ67;Q07020;G3V203;H0YHA7;Q07020-2;F8VYV2;F8VUA6;A0A075B7A0;F8VXR6	RPL18	7	5	2	2	2	2	0	0
Q02543;M0R3D6;M0R1A7;M0R117;M0R0P7	RPL18A	8	6	2	1	0	0	0	0
J3QR09;J3KTE4;P84098;J3QL15	RPL19	6	4	4	5	3	3	5	1
P46778;G3V1B3;M0R181	RPL21	5	1	3	3	2	1	1	0
K7ERI7;P35268;K7EP65;K7EKS7;K7ELC4;K7EMH1;K7EJT5	RPL22	1	1	1	1	1	1	1	4
P62829;C9JD32;J3KT29;J3KTJ3;B9ZVP7;J3QQT9	RPL23	7	4	6	7	7	6	2	4
P62750;H7BY10;K7EJV9;K7ERT8;A8MUS3;K7EMA7	RPL23A	7	6	5	4	7	6	8	9
C9JXB8;C9JNW5;P83731	RPL24	6	4	3	2	1	1	1	1
J3QRI7;J3QQQ9;J3QQV1;J3QRC4;P61254;J3KTJ8;J3KSS0;J3KS10	RPL26	8	8	4	5	6	2	4	9
E5RIT6;Q9UNX3;E5RHH1	RPL26L1	8	7	3	4	5	1	3	7
P61353;K7ELC7;K7EQQ9;K7ERY7	RPL27	5	5	2	2	3	3	3	1
E9PLL6;P46776;E9PJD9;E9PLX7	RPL27A	4	2	2	0	1	1	1	0
P46779;H0YKD8;P46779-2;P46779-3;H0YMF4;P46779-4;P46779-5;H0YLP6	RPL28	8	4	5	3	2	0	0	1
P47914	RPL29	2	2	2	2	2	2	2	1
P39023;G5E9G0;H7C422;H7C3M2;B5MCW2;F8WCR1;Q92901	RPL3	19	10	5	7	7	6	4	0
E5RI99;P62888;A0A0B4J213;A0A0C4DH44;E5RJH3	RPL30	4	0	0	0	0	0	0	0
P62899;H7C2W9;C9JU56;B7Z4E3;B7Z4C8;P62899-3;P62899-2;B8ZZK4	RPL31	5	4	4	2	4	4	4	6
D3YTB1;F8W727;P62910;D3YTI8	RPL32	9	3	3	3	3	2	4	1
P49207	RPL34	4	2	1	1	0	0	1	0
P42766;F2Z388	RPL35	4	2	2	2	3	2	3	4
P18077;F8WBS5;F8WB72;C9K025	RPL35A	5	4	1	2	0	1	0	0
Q9Y3U8;J3KTD3;J3QSB5	RPL36	4	2	2	0	0	1	0	2
R4GN19;H0Y5B4;H7BZ11;J3KQN4;Q969Q0;P83881	RPL36A;RPL36A-HNRNPH2;RPL36AL	1	1	0	0	0	0	0	0
C9J4Z3;P61513;G5E9R3;M0R0A1;Q6P4E4;E9PEL3;M0R2L6	RPL37A	2	1	1	1	0	1	0	1
P63173;J3KT73;J3QL01;J3KSP2	RPL38	4	1	4	4	3	3	3	2
Q59GN2;P62891	RPL39P5;RPL39	1	0	0	0	0	0	1	0
P36578;H3BM89;H3BTP7;H3BU31	RPL4	19	13	3	3	1	1	0	0
P46777;Q5T7N0;R4GNJ2	RPL5	10	6	8	8	10	12	16	14
Q02878;F8VZ45;U3KQR5;F8VR69;F8VZA3;F8VWR1;F8VU16	RPL6	14	13	5	3	3	2	0	0
P18124;A8MUD9;C9JIJ5;C9JZ88	RPL7	12	8	3	1	0	2	1	0
P62424;Q5T8U3;Q5T8U2	RPL7A	13	8	6	3	2	2	1	0
P62917;E9PKZ0;E9PKU4;G3V1A1;E9PP36	RPL8	8	8	5	4	4	3	3	3
P32969;D6RAN4;H0Y9V9;E7ESE0;H0Y9R4	RPL9	7	4	5	4	3	2	2	2
P05388;F8VWS0;P05388-2;F8VU65;F8VW21;F8VPE8;G3V210;F8VQY6;F8VRK7;Q8NHW5;F8VZS0;F8VWV4;F8VS58;F8W1K8	RPLP0;RPLP0P6	8	7	7	4	14	17	17	5
P05386	RPLP1	2	0	1	1	2	2	3	1
P05387;H0YDD8;P05386-2	RPLP2	3	0	0	1	5	8	7	4
P04843;B7Z4L4;F8WF32	RPN1	5	0	7	5	1	0	0	0
F2Z3K5;Q5JYR4;Q5JYR7;P04844-2;P04844	RPN2	0	0	1	0	0	0	0	0
P78346;P78346-2;Q5VU10;Q5VU11	RPP30	0	0	1	3	2	0	0	0
P46783;F6U211;S4R435;Q9NQ39	RPS10;RPS10-NUDT3;RPS10P5	3	4	7	5	4	2	3	8
P62280;M0QZC5;M0R1H5;M0R1H6	RPS11	10	4	7	7	4	5	2	5
P25398	RPS12	4	2	2	1	3	2	3	6
P62277;J3KMX5;E9PS50	RPS13	7	4	5	5	3	3	3	5
P62263;H0YB22;E5RH77	RPS14	3	2	2	4	3	2	3	5
K7EM56;A0A0B4J2B4;S4R417;K7EQJ5;K7ELC2;P62841;S4R456;K7EJ78	RPS15	4	1	1	2	0	1	1	2
I3L3P7;P62244;I3L246;H3BN98;H3BV27;H3BT37;I3L303;H3BVC7	RPS15A	3	3	1	3	3	3	4	2
P62249;M0R210;M0R3H0;A0A087WZ27;M0R1M5;M0QX76;Q6IPX4	RPS16;ZNF90	8	2	4	3	1	1	1	1
P08708;H0YN88;A0A075B716;H0YN73;H3BNC9	RPS17	4	4	2	4	2	4	7	7
P62269;A0A0G2JQH2;Q5GGW2;J3JS69	RPS18	10	6	8	6	7	3	5	7
P39019;A0A075B6E2;M0R2L9;M0QXK4;M0QYF7;M0R140	RPS19	5	5	6	6	7	5	7	12
P15880;H0YEN5;E9PQD7;E9PMM9;I3L404;E9PM36;E9PPT0;H3BNG3;H0YE27	RPS2	11	8	6	8	4	1	1	0
P60866;P60866-2;E5RJX2;E5RIP1;G3XAN0	RPS20	1	2	2	2	3	3	2	5
Q8WVC2;P63220;Q9BYK1;Q9BYK2	RPS21	0	0	0	0	2	2	3	6
P62266;D6RD47;D6RDJ2;D6RIX0;D6R9I7	RPS23	5	3	4	3	2	1	2	3
E7ETK0;A0A087WUS0;P62847-2;P62847-3;P62847;P62847-4	RPS24	4	3	1	3	0	0	0	1
P62851	RPS25	5	5	2	3	4	3	4	5
P62854;Q5JNZ5	RPS26;RPS26P11	1	2	2	0	0	0	0	0
P42677;Q5T4L4;C9J1C5	RPS27	2	3	5	5	5	2	1	0
P62979;J3QS39;J3QTR3;F5H6Q2;F5GYU3;F5H2Z3;F5H265;B4DV12;F5H388;F5H747;F5GXK7;J3QKN0;Q5PY61;Q96C32;P62987;P0CG47;P0CG48;M0R1V7;M0R1M6;M0R2S1;J3QSA3;F5GZ39	RPS27A;UBB;UBC;UBA52	5	4	3	4	4	2	3	3
H0YMV8;Q71UM5;C9JLI6	RPS27L	2	3	3	3	2	1	1	0
P62857	RPS28	1	0	0	1	2	2	2	2
P62273;A0A087WTT6;P62273-2	RPS29	0	0	1	0	0	0	0	2
P23396;P23396-2;E9PL09;E9PPU1;H0YEU2;F2Z2S8;H0YCJ7;E9PQ96;E9PSF4;E9PJH4;H0YF32;E9PK82;E9PQX2;H0YES8;E9PJN9	RPS3	13	9	14	15	16	13	10	4
P61247;H0Y9Y4;H0Y8L7;E9PFI5;D6RG13;D6RAT0;D6RB09;D6R9B6;D6RI02;D6RAS7;D6RED7;D6RGE0	RPS3A	13	6	3	2	6	8	7	9
P62701;C9JEH7;P22090;Q8TD47	RPS4X	10	11	6	4	5	3	1	4
M0R0F0;M0R0R2;P46782;M0QZN2	RPS5	6	3	5	6	7	5	6	4
P62753;A2A3R5;A2A3R7	RPS6	7	6	1	1	2	1	1	2
B1AXG1;E9PGT3;Q15418-3;Q15418-4;Q15418;P51812;Q15418-2;E9PMM7;D6R910;B7Z3B5;F2Z2J1;V9GXZ1;E7ERL6;E7EWQ5;J3QT34;Q15349;Q15349-3;Q9UK32-2;Q9UK32;Q15349-2;Q96GX5-2;Q96GX5-3;Q96GX5;O60307;Q9Y2H9;Q6P0Q8-2;Q6P0Q8;O15021-2;O15021-3;O15021-1;O15021	RPS6KA3;RPS6KA1;RPS6KA2;MAST2;MAST4;RPS6KA6;MASTL;MAST3;MAST1	0	0	0	1	1	0	1	0
P62081;B5MCP9	RPS7	8	5	4	5	5	7	9	15
P62241;Q5JR95	RPS8	8	6	5	2	2	1	0	2
A0A024R4M0;P46781;B5MCT8;C9JM19;F2Z3C0;A8MXK4	RPS9	9	8	7	9	7	8	6	2
C9J9K3;A0A0C4DG17;P08865;F8WD59	RPSA	4	2	4	5	9	9	15	13
Q92600-3;Q92600	RQCD1	1	0	1	0	0	0	0	0
A0A0C4DGH2;P62070;P62070-4;E9PK85;P62070-3;P62070-2;P10301;E9PQK5;E9PQC5;E9PQ87	RRAS2	5	0	1	2	0	1	0	0
P31350;P31350-2;C9JXC1	RRM2	0	0	0	0	0	0	4	0
O76021;J3QSV6;I3L3C4;I3L3U9;O76021-2;I3L234	RSL1D1	3	1	1	0	0	2	1	0
Q96DX4	RSPRY1	1	0	0	0	0	0	0	0
O00442;O00442-2	RTCA	0	0	0	0	1	1	0	1
Q9Y3I0	RTCB	4	3	9	12	11	5	0	0
Q9BST9	RTKN	0	0	0	1	0	0	0	0
Q9NQC3-2;Q9NQC3-5;Q9NQC3;F8W914;Q9NQC3-4;H7C106;Q9NQC3-3;Q9NQC3-6;A0A0U1RQR6	RTN4	2	0	1	6	7	6	2	0
Q9Y265;Q9Y265-2;E7ETR0;H7C4G5;J3QLR1;H7C4I3	RUVBL1	4	7	15	18	13	1	0	2
Q9Y230;Q9Y230-2;M0R0Y3;X6R2L4;M0QXI6;M0R0Z0	RUVBL2	3	2	15	19	12	0	0	0
P60903	S100A10	2	1	3	3	3	3	3	4
P31949	S100A11	0	0	0	3	1	0	0	1
Q9HCY8	S100A14	0	0	0	0	1	0	0	0
P05109	S100A8	0	2	0	0	0	0	0	0
M0QX65;M0QZS6;B3KNJ4;Q9UBE0-2;Q9UBE0-3;Q9UBE0	SAE1	0	0	0	0	0	0	2	0
Q9Y3Z3-3;Q9Y3Z3-4;Q9Y3Z3-2;Q9Y3Z3	SAMHD1	0	0	0	4	3	0	0	0
Q9Y512	SAMM50	6	0	0	0	0	0	0	0
Q5T5C7;P49591	SARS	0	0	0	1	0	1	1	0
M0QWZ7;Q9NP81;M0R2C6;Q9NP81-2;M0R259;B4DJM9;M0QX29;M0R1C0;M0R2H5	SARS2	0	0	0	0	0	2	9	1
O43290	SART1	0	0	0	0	0	1	0	0
F8VV04;Q15020-4;Q15020;Q15020-2;F8VVK9;F8VZM2;F8W667	SART3	0	0	0	2	4	0	0	0
Q8WVM8;Q8WVM8-2;Q8WVM8-3;J3KNG4;G3V3K9;G3V4I1;G3V5F3;G3V2M8	SCFD1	1	0	0	0	1	0	4	1
Q9Y6U3;Q9Y6U3-2;Q9Y6U3-3;E5RHX6;E5RHN8;C9JGB6;F8WBX5	SCIN	27	14	19	15	18	21	26	19
O43819;C9JBU1	SCO2	0	0	1	1	0	0	0	1
A0A0G2JNZ2;A0A0G2JPP5;Q14160;Q14160-3;A0A0G2JMS7;Q14160-2;H0YCG0	SCRIB	10	0	3	4	5	2	3	2
E5RJB8;E5RHU3;E7ESK6;E9PBI9;P34741	SDC2	0	0	2	1	0	0	0	0
Q99470	SDF2	0	0	0	1	0	1	0	0
Q9HCN8	SDF2L1	0	0	0	0	0	3	0	0
P31040;D6RFM5;P31040-2;A0A087X1I3;P31040-3;H0Y8X1	SDHA	0	0	1	5	8	6	13	4
P21912;A0A087WXX8;A0A087WWT1	SDHB	0	0	0	2	2	5	8	0
P55735;A8MXL6;A0A0C4DFR6;P55735-2;P55735-3;E7ERC8	SEC13	1	0	1	1	1	1	1	4
F1T0I1;J3KNL6;O15027-2;O15027-4;O15027-3;O15027;O15027-5;X6RGP5;A0A0C4DH09;Q8N9G1	SEC16A	2	0	8	1	0	1	0	0
A0A087X1A9;O75396	SEC22B	0	0	0	0	0	0	0	1
F5H365;Q15436;Q15436-2;G3V5X8;G3V4Q2;G3V4V1;G3V1W4;G3V3G5;G3V2R6;G3V5K1	SEC23A	0	0	1	4	5	7	7	0
Q15437;Q5QPE2;Q5QPE1	SEC23B	0	0	0	1	4	6	3	0
O95486;O95486-2	SEC24A	0	0	0	0	1	6	0	0
O95487-2;O95487;O95487-3	SEC24B	0	0	0	0	0	2	0	0
P53992;G5EA31;P53992-2;A0A0U1RR49	SEC24C	1	0	2	7	8	9	4	0
D6REX3;O94979-6;O94979-3;O94979-10;O94979-4;O94979-9;O94979-2;O94979;O94979-8;H7BXG7;O94979-7;D6RHZ5;O94979-5;H0YAB3;H0YAF5;H0Y8V7;H0Y8W8;D6RBT0;D6RHE8;D6RE64;D6RCQ9;H0Y9T9;H0Y9K1	SEC31A	0	0	0	1	0	7	0	0
B4DR61;P61619-3;P61619	SEC61A1	0	0	2	1	0	0	0	0
P60468;S4R3B5	SEC61B	1	0	1	2	2	1	0	0
Q96EE3;Q96EE3-1;K7ELV2;K7ENI5	SEH1L	0	0	1	1	2	4	1	1
A0A087X0Q9;Q9BVL4	SELO	0	0	0	0	0	0	0	1
D6RGI3;D6RER5;Q9NVA2;D6RDU5;Q9NVA2-2;D6RDP1;D6R9Y6;B1AMS2;Q14141-3;Q14141-2;Q14141-4;Q14141;C9JV02;A0A087X142;A6NMH6;A6NFQ9;F8W8I8;Q92599-3;Q92599-2;Q92599-4;Q92599	SEPT11;SEPT6	0	0	0	2	4	1	0	0
A0A087X1G7;A0A0B4J1S4;O60613;A0A0J9YX89	SEPT15	0	0	0	0	0	2	0	0
B5MCX3;Q15019;Q15019-3;Q15019-2;C9J2Q4;H7C2Y0;C9IY94;C9IZU3;C9JQJ4;C9J938;H7C310;C9JB25;C9JFT1;F8WB65;B5MD47;C9JZI2	SEPT2	0	0	0	4	5	1	1	0
G3V1Q4;E7ES33;E7EPK1;Q16181-2;Q16181;A0A0U1RRH9;A0A0U1RRE1;Q5JXL7;A0A0U1RRM2;J3QRT6;J3KSZ7;O43236-5;Q6ZU15;O43236-2;O43236-3;O43236;O43236-4	SEPT7	1	0	1	5	3	0	0	1
Q9UHD8-7;Q9UHD8-2;Q9UHD8-5;Q9UHD8;Q9UHD8-3;K7EK18;K7EL40;Q9UHD8-4;Q9UHD8-9;Q9UHD8-8;K7ELJ9;K7ER52;K7EIE4;K7EQD7;K7ERG1;K7EIR4;K7EKN4;K7EN52;K7EJV0;K7ENQ5;K7EJ51;K7EJZ2;K7EPY1;K7ENL0	SEPT9	0	0	0	5	1	0	0	0
Q8NC51;Q8NC51-3;Q8NC51-2;Q8NC51-4	SERBP1	8	2	4	8	6	10	22	18
P30740	SERPINB1	0	0	0	0	1	1	0	0
Q96P63;Q96P63-2	SERPINB12	0	1	0	0	1	0	0	0
P29508;Q5K684;P29508-2;C9JZ65;H0Y5H9;P48594	SERPINB3;SERPINB4	0	0	0	0	4	0	0	0
P36952;C9JLM5;P36952-2	SERPINB5	0	0	0	0	2	0	0	0
A0A024QZX5;A0A087X1N8;P35237	SERPINB6	0	0	0	0	0	1	2	5
P50454;E9PKH2;E9PR70;E9PPV6;E9PQ34;E9PJH8;E9PIG2;E9PRS3;E9PNX1;E9PK86;E9PMI5;H0YEP8	SERPINH1	0	0	1	5	3	1	0	4
A0A0C4DFV9;Q01105-3;Q01105-4;Q01105-2;Q01105;A0A087X027;P0DME0	SET;SETSIP	0	0	0	0	0	0	0	4
Q15459;Q15459-2;F8WB66;H7C1L2;F8WC79	SF3A1	0	0	0	0	15	1	0	0
Q15428;K7EMT0	SF3A2	0	0	0	0	2	0	0	0
Q12874	SF3A3	0	0	0	0	0	0	1	3
O75533;F8WC19;B4DGZ4;H7C341;O75533-2	SF3B1	1	0	2	5	7	0	0	0
A0A087WZZ5;E9PPJ0;Q13435;E9PJT3;H0YEX5;E9PJ04;H0YCG1;E9PIL8	SF3B2	0	0	1	0	8	4	0	0
Q15393;Q15393-3;Q15393-2;J3QL37;J3QRB2	SF3B3	2	0	8	10	11	1	2	0
Q15427	SF3B4	0	0	0	0	0	0	0	1
Q9Y3B4	SF3B6	1	0	1	1	1	0	0	0
P31947-2;P31947	SFN	1	2	1	2	3	2	2	3
P23246;P23246-2;H0Y9K7;H0Y9U2	SFPQ	5	0	1	5	8	29	22	8
Q6P4A7-3;Q6P4A7	SFXN4	1	0	1	1	0	0	0	0
O43765	SGTA	0	0	0	0	0	0	1	1
Q9UJC5	SH3BGRL2	3	0	0	0	0	0	1	0
Q99961;Q99961-3;M0QYE0;M0R0I3;Q99961-2;Q99962	SH3GL1	0	0	0	0	1	1	1	2
Q99963-2;Q99963-4;Q99963;Q99963-3	SH3GL3	0	0	0	0	0	0	0	1
P34897-3;P34897;P34897-2;H0YIZ0;G3V2Y4;G3V5L0;G3V4W5;G3V540;G3V2D2;G3V241;G3V3Y8;G3V4T0;G3V4X0;G3V2W0;G3V2E4;P34896-4;P34896-3;P34896-2;P34896	SHMT2	3	0	5	8	8	11	10	0
Q8TF72	SHROOM3	0	1	1	1	1	1	1	0
D6REA1;Q9H173	SIL1	0	0	0	0	0	0	0	1
Q96ST3	SIN3A	1	0	1	0	0	0	0	0
Q96FS4;F6RY50	SIPA1	0	0	0	2	6	5	0	0
O43166-3;O43166-2;O43166;F5GYF8	SIPA1L1	1	0	0	2	4	2	1	0
Q9P2F8;Q9P2F8-2	SIPA1L2	6	0	0	1	1	0	0	0
O60292	SIPA1L3	0	0	0	1	2	8	0	0
P12755	SKI	1	0	0	0	0	0	0	0
Q15477;F8WDE8;B4E0B4	SKIV2L	0	0	2	4	0	0	0	0
P42285;H0YAC4;H0Y8U3	SKIV2L2	1	0	0	0	1	16	9	0
E5RJR5;P63208;E7ERH2;F8W8N3;P63208-2;E5RGM3	SKP1	1	0	0	2	0	0	1	3
P53985;Q5T8R3;Q5T8R5;P53985-2	SLC16A1	1	0	1	0	0	0	0	0
A0A087X0U3;A0A087WT87;P43003-2;P43003	SLC1A3	1	0	1	1	0	0	0	0
Q15758;M0QX44;M0QXM4;Q15758-3;Q15758-2	SLC1A5	2	0	1	2	0	0	0	0
P53007;B4DP62	SLC25A1	0	0	2	1	1	0	0	0
I3L1P8;Q02978;Q02978-2	SLC25A11	3	0	6	11	5	1	0	0
O75746-2;O75746	SLC25A12	0	0	0	3	1	0	0	0
Q9UJS0;Q9UJS0-2;R4GN64	SLC25A13	0	0	2	4	3	0	0	0
Q00325-2;Q00325;F8VVM2;F8VZL5;F8VWR4;F8VWQ0	SLC25A3	7	5	9	8	6	1	0	0
P05141	SLC25A5	8	6	12	13	13	8	6	1
P12236;P12235;V9GYG0;Q9H0C2	SLC25A6;SLC25A4	6	5	10	7	10	7	5	1
A0A087WTX2;Q92504	SLC39A7	1	0	1	0	0	0	0	0
F5GZS6;J3KPF3;P08195-2;P08195-3;P08195;P08195-4;H0YFX4;F5GZI0	SLC3A2	0	0	1	1	2	0	0	0
A0A0D9SGH0;Q92581-3;Q92581;Q92581-2	SLC9A6	0	0	0	0	0	0	0	1
Q7Z7L1;Q68D06-2;Q68D06;K7ER38;C9JUT2;K7EIM3	SLFN11	0	0	2	3	2	0	0	0
A0A087WUN7;H0YJ40;G3V4X6;G3V2S9;Q9GZT3-2;Q9GZT3;H0YJW7;H0YJI1;H0YJ07;H0YJU7	SLIRP	0	0	0	0	0	3	0	0
H0YMP2;H0YL71;H3BP09;H3BVD1;K7EJX0;B7Z5N5;P84022-3;P84022-2;P84022;O15198-2;Q15796-2;Q15796;O15198	SMAD3;SMAD2;SMAD9	1	0	1	1	1	1	1	1
Q9HBD4;A0A0A0MT49;P51532-5;P51532-2;P51532-3;P51532-4;P51532;F6VDE0;P51531-2;P51531;A0A0U1RQZ9;A0A0U1RRF5;K7EP28;A0A0U1RRD6;A0A0U1RRF8;A0A0A0MSS5;F6UH26;A0A0U1RQU0;A0A0U1RR09;F6XE55;A0A0U1RQE1;A0A0U1RQW7;A0A0U1RRN2;B1ALG1;A0A0U1RR83;A0A0U1RQX3;F6T8Q0;B1ALG2;A0A0U1RR26;A0A0U1RRG6;B4DNT1;B1ALF6;A0A087X0E3;A0A0A0MS59;A0A0C4DFX4;Q6ZRS2-3;Q6ZRS2-2;Q6ZRS2	SMARCA4;SMARCA2	0	0	5	0	0	1	0	0
F8VXC8;Q8TAQ2-2;Q8TAQ2-3;Q8TAQ2;Q92922	SMARCC2;SMARCC1	0	0	5	0	0	0	0	0
G8JLG1;Q14683;H0Y7K8;V9GY57	SMC1A	4	1	7	1	0	0	0	0
O95347-2;O95347;Q5T821	SMC2	1	0	4	0	0	0	0	0
Q9UQE7	SMC3	1	0	6	2	0	0	0	0
E9PD53;Q9NTJ3-2;Q9NTJ3	SMC4	1	2	2	1	0	0	0	0
A6NHR9-2;A6NHR9;J3KTL8;A6NHR9-3	SMCHD1	2	0	1	2	0	0	0	0
Q8TEV9;Q8TEV9-2	SMCR8	39	35	52	58	60	53	41	18
Q92485-2;Q92485;F8VWW8;Q5T0Y8	SMPDL3B	8	1	0	0	0	0	0	0
C9JGQ0;H7C372;P53814-5;P53814;P53814-6	SMTN	1	0	0	0	0	0	0	0
Q2TAY7;Q2TAY7-2	SMU1	0	0	0	0	0	2	6	9
O00161;H3BNE1;H3BR18;H3BM38;H3BPJ0;O00161-2;H3BR99;H3BV99;H3BP15;H3BQY9;H3BNG6;H3BU94	SNAP23	3	0	0	0	0	3	3	1
Q7KZF4;H7C597	SND1	0	3	4	3	5	12	9	0
O75643;O75643-2;B4E0P5	SNRNP200	3	0	11	9	31	5	0	0
P08621;P08621-2;P08621-3;M0QYR1;P08621-4;M0QX04	SNRNP70	1	0	0	5	18	10	15	4
P09012;M0QZG7;M0R268;M0R221;M0R2B8;M0QXK2;M0R0G9	SNRPA	1	0	1	2	7	6	3	4
P09661;H0YMA0;H0YKK0;H0YLR3	SNRPA1	1	0	2	2	4	7	2	0
A0A0A0MRR7;P09234;Q5TAL2	SNRPC	0	0	0	1	2	0	1	1
P62314;J3QLI9;J3QLR7	SNRPD1	0	0	1	2	4	4	2	0
P62316;P62316-2;K7ERG4;K7EJB5	SNRPD2	1	1	0	4	7	7	3	0
P62318-2;P62318;H3BT13	SNRPD3	2	1	1	2	3	2	1	1
P62304;A6NHK2	SNRPE	1	0	1	2	2	2	1	1
P62306;A0A0B4J254;F8W0W6	SNRPF	1	0	0	1	4	1	0	1
P62308;A8MWD9;C9JVQ0;Q49AN9;F5H013	SNRPG;SNRPGP15	0	0	0	1	3	3	1	2
J3QLE5;A8MT02;P14678-2;P63162;P14678;P63162-2;P14678-3;J3KRY3;S4R3P3	SNRPN;SNRPB	2	0	2	3	6	6	1	0
Q13425-2;Q13425	SNTB2	1	0	1	1	1	1	0	0
A0A0A0MRI2;Q9UNH7-2;Q9UNH7	SNX6	0	0	0	0	0	1	0	0
A0A087WYU1;Q9Y5X1	SNX9	1	0	3	4	6	5	0	0
A0A087X2D8;O60271-9;O60271-4;O60271-2;O60271;O60271-5;O60271-3;D6RHI8;E9PFH7;A0A087WYG2;Q9UPT6;H0YBE9	SPAG9	0	0	1	9	0	0	0	0
Q5M775-4;Q5M775;J3KSG2;Q5M775-5;Q5M775-3;Q5M775-2;J3QQM0;J3KRN9	SPECC1	9	1	4	8	0	0	0	0
Q69YQ0-2;Q69YQ0;F8WAN1;C9J8U1;C9JLY8;REV__Q9P225-2;REV__Q9P225	SPECC1L;SPECC1L-ADORA2A	24	20	37	56	17	0	0	0
Q8N0X7	SPG20	0	0	1	2	0	0	0	0
Q8N0Z3	SPICE1	1	0	0	0	0	0	0	0
Q96RM1;P35326;P35325;P22532;P22531;Q9BYE4	SPRR2F;SPRR2A;SPRR2B;SPRR2D;SPRR2E;SPRR2G	0	1	0	0	0	0	0	0
Q13813	SPTAN1	69	67	140	55	19	55	0	0
A0A0D9SGF6;Q13813-2	SPTAN1	69	67	140	54	19	55	0	0
Q13813-3	SPTAN1	69	66	140	55	19	53	0	0
P11277-3;P11277;P11277-2;H0YJE6	SPTB	3	2	7	3	0	0	0	0
Q01082;A0A087WUZ3;Q01082-2;F8W6C1	SPTBN1	72	62	127	76	5	6	0	0
Q01082-3	SPTBN1	63	57	121	70	4	5	0	0
O15020;O15020-2;A4QPE4;E9PJZ2	SPTBN2	16	14	43	12	0	0	0	0
Q13501-2;Q13501;E7EMC7;E9PFW8	SQSTM1	2	0	1	0	0	0	0	0
P12931;P12931-2;H2E272;H7C3Z8;H7C074;A0A087WZG2;P42685-2;Q9H3Y6;P42685;Q04912-2;P08581;Q04912;P08581-2	SRC	7	0	1	1	1	4	4	6
A0A075B7B5;B7ZM87;A2RUF3;O75044;Q5VZB4;P0DMP2;P0DJJ0	SRGAP2	1	0	0	2	1	0	0	0
C9J0K6;P30626-3;P30626-2;P30626;B4DHQ6	SRI	0	0	0	0	2	2	1	6
P19623;K7EL89;K7EKM4	SRM	1	0	1	2	1	1	0	3
P37108;H0YLA2	SRP14	1	2	1	0	3	4	3	3
P61011-2;P61011;G3V4F7;G3V480	SRP54	0	0	0	0	0	0	0	5
Q9UHB9-4;Q9UHB9;Q9UHB9-3;Q9UHB9-2	SRP68	0	0	0	0	0	3	1	0
O76094-2;O76094;D6RDY6	SRP72	0	0	1	0	1	1	0	1
P49458;E9PE20;P49458-2	SRP9	1	0	0	0	1	2	1	0
H3BLV9;Q5R363;Q96SB4-4;Q96SB4;Q96SB4-3;H7C2I2;D6RBF8;D6RBM8;H7C521;H7C5L6;A8MPP7;A8MPY5;E7ETV6;Q9UPE1-2;Q9UPE1-3;Q9UPE1-4;Q9UPE1;P78362;P78362-2	SRPK1	2	0	0	1	4	5	3	0
H7C4H2;Q9Y5M8	SRPRB	0	0	0	1	0	0	0	0
Q9UQ35;Q9UQ35-2;I3L1I8;I3L182;I3L4D8;Q9UQ35-3	SRRM2	6	4	4	2	1	2	0	0
Q9BXP5-5;Q9BXP5-4;Q9BXP5-2;Q9BXP5-3;Q9BXP5;H7C3A1;A0A0A0MSP6	SRRT	0	0	0	0	3	5	0	0
J3KTL2;Q07955;Q07955-3;Q07955-2;J3KSR8;J3QQV5;J3KSW7	SRSF1	0	1	0	0	0	1	1	12
Q5T760;Q05519-2;Q05519;S4R3C4;B4DWT1;Q5T757	SRSF11	0	0	0	0	2	1	0	0
J3QL05;J3KP15;Q01130-2;Q01130;Q9BRL6-2;Q9BRL6	SRSF2	0	0	1	1	0	2	5	2
P84103-2;P84103;A0A087X2D0	SRSF3	3	2	2	1	2	3	3	6
Q13243-3;Q13243	SRSF5	1	0	1	1	1	1	2	3
Q13247-3;Q13247;A0A0D9SEM4;Q08170;Q13247-2;B4DJK0;B4DUA4	SRSF6;SRSF4	2	0	1	2	2	3	5	1
A0A0B4J1Z1;C9JAB2;Q16629-3;Q16629-2;Q16629-4;Q16629;F8WEA1	SRSF7	2	2	1	1	1	2	2	5
Q13242;H0YIB4;S4R3G0	SRSF9	0	0	0	0	1	0	0	6
F5GWN1;J3KRP6;J3QS72;X6R3J2;J3QQM2;J3KT74;J3QQW2;Q15532-2;Q15532	SS18	0	0	0	0	0	0	0	1
P05455;E7ERC4;E9PGX9;E9PFL9	SSB	1	1	2	0	0	3	15	12
Q04837;A0A0G2JLD8;E7EUY5;C9K0U8	SSBP1	1	0	1	1	5	3	5	6
E9PHV5;P28290;P28290-2;P28290-3;E7EUL7;H7BZ26	SSFA2	19	0	0	0	0	0	0	0
Q8WYL5;Q8WYL5-2;Q8WYL5-4;F8VS18	SSH1	0	0	0	1	1	2	0	0
F5H527;Q76I76;Q76I76-4;Q8WYL5-5	SSH2	1	0	1	2	2	1	0	0
C9J3L8;C9J5W0;E9PAL7;C9IZQ1;P43307-2;P43307	SSR1	0	0	2	2	1	0	0	0
P51571;A6NLM8	SSR4	3	0	2	3	2	1	0	2
Q08945;A0A0U1RRK2	SSRP1	0	0	0	0	2	2	1	0
S4R403;Q9Y2D8-2;Q9Y2D8-3;Q9Y2D8	SSX2IP	2	0	0	0	0	0	0	0
P50502;Q3KNR6;A0A087X1H6;H7C3I1;F6VDH7;Q8IZP2;Q8NFI4;F8WAQ7	ST13;ST13P4;ST13P5	0	0	0	0	0	3	6	6
O95630;C9JK83;O95630-2;F5H5B9;C9JEK5;C9JZ93	STAMBP	2	3	4	5	10	12	10	10
Q96FJ0;Q96FJ0-2;B3KR00	STAMBPL1	4	5	4	5	5	9	7	7
A0A087X1A5;Q5JW30;O95793-2;O95793-3;O95793;Q5JW28;F6UDC6	STAU1	1	0	0	0	0	0	2	2
P31948;P31948-2;P31948-3;F5H783;F5GXD8;H0YGI8	STIP1	0	0	1	2	0	1	16	18
P27105;F8VSL7;P27105-2	STOM	1	1	2	2	0	0	0	0
Q9UJZ1;Q9UJZ1-2;A0A087WYB4;F2Z2I8	STOML2	4	0	2	1	1	0	1	3
Q8WXE9;Q8WXE9-3;H0YJ05	STON2	4	1	3	3	0	8	3	0
Q9Y3F4;Q9Y3F4-2;H0YH33	STRAP	2	0	0	1	2	4	3	10
Q96SI9-2;Q96SI9	STRBP	2	0	0	0	1	3	4	0
O43815-2;O43815	STRN	0	0	1	0	0	0	0	0
Q13033-2;Q13033	STRN3	1	0	0	0	0	0	0	0
Q9UNE7;Q9UNE7-2;H3BTA3;H3BUD0;H3BS86	STUB1	6	3	12	18	13	11	16	7
P56962	STX17	0	0	1	0	0	0	0	0
M0R376;M0R1A1;M0R0M7;A0A087WWS7;Q15833-2;Q15833;Q15833-3	STXBP2	0	0	0	0	0	0	0	1
Q9P2R7-2;Q9P2R7;A0A0U1RQL1;A0A0U1RRI1;Q5T9Q8;Q5T9Q5	SUCLA2	0	0	1	2	1	0	0	0
P53597	SUCLG1	0	0	0	1	1	0	0	1
Q9Y2Z0-2;Q9Y2Z0	SUGT1	0	0	0	0	0	0	0	5
H3BRY5;P50225;H3BQX5;E9PKR8;P50226;H3BNY7;E9PM76;E9PKW4;A0A0A6YYL2;P0DMM9-2;P50225-2;P0DMN0;P0DMM9;P0DMM9-3	SULT1A1	0	0	0	0	0	0	0	5
Q9Y5B9;G3V5A4;G3V401;G3V2X0	SUPT16H	0	0	0	0	1	8	1	0
O00267-2;O00267	SUPT5H	0	0	0	1	0	4	0	0
Q7KZ85	SUPT6H	0	0	0	0	1	1	0	0
O95425-4;O95425;O95425-3;O95425-2;A0A0J9YWY6	SVIL	50	23	42	61	64	55	20	7
E7EMB1;Q9UH65	SWAP70	1	0	0	0	0	1	0	1
O60506-4;O60506-3;O60506-2;O60506;B7Z645;O60506-5;F6UXX1;H0YAA0	SYNCRIP	1	1	2	1	2	7	15	6
G3V5X4;A0A0A0MRE3;Q8WXH0;Q8WXH0-2;A0A0C4DGK3;Q8WXH0-7;Q8WXH0-3;Q8WXH0-13;G3V5D3;A0A0C4DH87;Q8WXH0-9;Q8WXH0-8;Q8WXH0-10;Q8WXH0-4	SYNE2	3	5	24	4	2	5	0	0
A0A0D9SGJ6;J3KQV8;O43426;C9J1Z6;C9JW66;J3KPK1;C9JFZ1;O43426-5;O43426-4;O43426-2	SYNJ1	0	0	2	0	0	0	0	0
F6SS63;Q8N5C8-2;Q8N5C8	TAB3	0	0	0	0	0	0	1	1
Q92804-2;Q92804;A0A075B7D9;A0A075B7F4;A0A075B7F2	TAF15	1	0	1	1	2	4	9	2
A0A087WY94;A0A087WVD7;Q9Y3D8	TAF9;AK6	0	0	0	0	0	0	0	1
X6RJP6;P37802;P37802-2	TAGLN2	0	0	0	0	0	0	0	2
F2Z393;P37837	TALDO1	0	0	0	0	0	0	1	0
Q7L7X3-3;Q7L7X3	TAOK1	0	0	0	0	0	1	0	0
A0A087WX29;Q13148;A0A087WXQ5;A0A087WV68;B1AKP7;G3V162;A0A087X260;A0A087WYY0;Q13148-4;A0A087WTZ4;K7EL26;A0A087WYE7;A0A087WZC9;A0A087WW61;A0A087WX67;A0A087WXV3;K7EJM5;K7EN94	TARDBP	1	0	1	3	2	2	2	3
P26639;P26639-2;D6RCA5;D6R9F8;D6RDJ6;D6RBR8	TARS	0	0	0	5	4	2	0	0
Q9BW92;U3KQG0;F6S7Q7;Q9BW92-2	TARS2	0	0	2	2	2	1	1	0
Q8TC07-2;Q8TC07-3;Q8TC07	TBC1D15	1	0	0	0	0	0	0	0
Q96NH3;Q96NH3-4;A2A304;Q96NH3-5	TBC1D32	0	1	0	0	0	1	0	0
J3KQ40;O95759-2;O95759	TBC1D8	1	0	0	0	0	0	0	0
Q66K14-2;Q66K14	TBC1D9B	0	0	0	1	0	0	0	0
K7EK42;Q99426;K7EP07;Q99426-2;K7EL99	TBCB	0	0	0	1	1	0	2	2
Q15813;Q15813-2	TBCE	0	0	0	0	1	3	1	0
E9PF19;Q9Y4P3	TBL2	1	0	0	0	0	0	0	0
E5RHG8;Q15369-2;Q15369;R4GMY8	TCEB1	0	0	0	0	0	1	0	2
Q15370;Q15370-2;A0A0B4J296;B8ZZU8;I3L0M9	TCEB2	0	0	0	0	0	0	0	3
G3V220;O14776-2;O14776	TCERG1	0	0	1	1	0	0	0	0
J3KQ96;E7ETY2;Q13428-6;Q13428-7;Q13428;Q13428-3;Q13428-4;Q13428-2;Q13428-8;Q13428-5;H0YA99	TCOF1	5	4	4	2	3	2	0	0
P17987;E7EQR6;F5H282;E7ERF2;F5H136;F5GZ03;F5GZI8;F5H676;F5H726;F5GYL4;F5H7Y1	TCP1	12	2	20	21	12	14	15	9
R4GNF5;E9PP52;E9PMB0;E9PJ55;Q9NUJ3	TCP11L1	0	0	0	1	0	0	0	0
G3V2F4;E7EPD8;Q9NUW8;G3V4W8;G3V2J6;G3V5H9;G3V2U6;H0YJ44;Q9BRS7;Q9NUW8-2	TDP1	0	0	0	0	0	0	2	0
Q9NZ01;M0R3C3;M0QXM3;Q9NZ01-2;M0R329;B4DR74	TECR	3	1	6	8	2	0	0	0
Q9UGI8-2;Q9UGI8;F8W7T0;F8WDI4	TES	0	0	0	0	3	1	2	9
H7BYN3;Q00059;Q00059-2	TFAM	0	0	0	0	0	0	0	3
F8VWL0;Q12800-2;Q12800-3;Q12800-4;Q12800	TFCP2	0	0	0	1	0	0	0	0
Q92734-2;Q92734;Q05BK6;Q92734-4;Q92734-3;C9JJP5;C9JUE0;C9JTY3	TFG	0	1	9	15	14	1	0	0
G3V0E5;P02786;H7C3V5	TFRC	1	0	1	2	5	11	1	0
A0A0C4DG98;Q8NI27	THOC2	0	0	1	0	0	0	0	0
Q9Y2W1	THRAP3	0	1	0	0	1	2	0	0
F8W8I6;P31483;P31483-3;E5RGV5	TIA1	0	0	0	0	0	0	2	8
Q01085-2;Q01085;E7ETJ9;E7ETC0;A6NKZ9	TIAL1	0	0	0	0	0	0	2	9
Q9Y5L4;K7EIT2	TIMM13	0	0	0	0	0	0	0	4
M0QXU7;O43615;M0QXM9	TIMM44	1	0	1	0	0	0	0	0
Q3ZCQ8;Q3ZCQ8-2;M0R0C3;M0R2F8;Q3ZCQ8-3;M0R003;M0R1Y4;M0QXC3;M0R2Z3;M0R303;M0R2D2;M0R047	TIMM50	6	5	6	7	8	3	1	2
O60220	TIMM8A	0	0	0	0	0	0	0	2
G3XAN8;Q9Y5J9	TIMM8B	0	0	0	0	0	0	0	2
O75663;O75663-2	TIPRL	1	0	0	1	0	1	0	2
A0A087X0K9;G5E9E7;Q07157-2;G3V1L9;Q07157;H0YKB1;H0Y3R8;H0YLT6	TJP1	3	0	7	24	30	2	0	0
Q9UDY2-6;Q9UDY2-3;Q9UDY2;Q9UDY2-7;Q9UDY2-5;Q9UDY2-4;Q9UDY2-2	TJP2	0	0	0	0	10	3	0	0
K7ES52;K7ERJ1;K7ERV3;P04183	TK1	0	0	1	0	0	0	0	0
I3L252;H0YCY6;A0A087WUL0;Q3LXA3-2;Q3LXA3	TKFC;DAK	0	0	0	0	0	0	1	0
A0A0B4J1R6;P29401;P29401-2;E9PFF2	TKT	0	2	1	0	0	0	0	0
Q6P9B6;H3BM75;H3BUB0	TLDC1	0	0	0	0	0	0	3	4
Q9Y490;Q9Y4G6;H0YMT1	TLN1	0	0	0	1	19	0	0	0
D6RA57;H0Y9X1;Q96EY4	TMA16	0	0	0	0	0	0	0	1
G3V2K7;P49755	TMED10	1	0	0	0	0	0	1	0
Q9BTV4	TMEM43	3	0	0	0	0	0	0	0
P28289;P28289-2;Q9NZQ9-2;Q9NZQ9	TMOD1	14	6	8	11	17	15	17	16
Q9NZR1;G5EA42;Q9NZR1-2;H0YMA2	TMOD2	4	3	4	6	9	14	15	13
Q9NYL9;H0YNJ8;H0YKU1;H0YNU8	TMOD3	18	9	17	15	18	20	20	21
G5E972;P42167;P42167-2;P42167-3;H0YJH7	TMPO	6	4	3	3	1	0	1	2
Q96JJ7;Q96JJ7-2;B4DIE3	TMX3	0	0	0	1	2	0	0	0
H0Y720;Q9UPQ9-1;Q9UPQ9;Q9UPQ9-2	TNRC6B	0	1	0	0	1	0	1	0
Q9H0E2;E7EN89;F2Z2Y8;Q9H0E2-2;E9PP67;E9PQ25;E9PNS3	TOLLIP	2	2	1	3	4	9	4	1
O60784;O60784-2;O60784-4;O60784-3;B0QY01;V9GYF4;B0QY02;Q6UW50;V9GZ68;H7BYN7;F8WB30;F8WAW7;F8WE29;F8WBB0	TOM1	9	2	8	10	16	17	19	5
Q6ZVM7;Q6ZVM7-5;Q6ZVM7-2;Q6ZVM7-3;B7Z2U2;F5H3S6;Q6ZVM7-4;K7ENB0	TOM1L2	10	2	6	9	18	14	21	2
P11387;E5RIC7;Q969P6-2;Q969P6	TOP1	1	0	0	1	3	2	0	0
A0A087WZU8;A0A0U1RQC9;P04637-7;P04637-4;P04637;A0A087X1Q1;E7ESS1;J3KP33;P04637-8;P04637-9;P04637-5;P04637-6;P04637-2;P04637-3;A0A087WXZ1;A0A087WT22;E9PFT5;E7EQX7;E7EMR6	TP53	7	1	0	0	0	0	0	0
P60174-1;P60174;P60174-4;U3KPZ0;U3KQF3;U3KPS5	TPI1	0	0	1	9	0	0	0	0
H7BYY1;F5H7S3;B7Z596;P09493-2	TPM1	10	7	11	19	21	23	33	21
P09493-10;P09493-4;H0YKX5;H0YKP3;H0YL42;H0YK20;A0A087WTJ7;H0YL80;H0YKZ6;H0YLS7;H0YKJ4	TPM1	8	5	11	17	23	26	41	17
Q5TCU3;Q5TCU8;P07951	TPM2	4	5	5	11	14	11	18	14
P06753-2;A0A087WWU8;Q5HYB6;P06753-3;Q5VU61;D6R904;K7EP68;D6RFM2	TPM3;DKFZp686J1372	14	18	17	25	34	29	41	33
P67936;K7EMU5;K7EPV9;K7EPB9;U3KQK2;Q2TAC2-2;Q2TAC2	TPM4	10	13	11	21	30	22	32	30
K7EQW8	TPM4	0	0	0	1	3	2	3	3
Q5VZU9;P29144	TPP2	0	0	0	0	1	2	0	0
P12270;P12270-2;Q5SWX9	TPR	0	3	8	0	0	0	0	0
H7C2L4;H7BXF3;P62995-3;P62995	TRA2B	0	0	0	0	0	0	1	2
Q12933-4;Q12933-3;Q12933;Q12933-2;B1AMY1;B1AMX7;B1AMX8	TRAF2	0	0	1	2	2	0	0	0
Q12931-2;Q12931;I3L0K7;I3L253;I3L239	TRAP1	0	0	0	1	1	0	7	0
A0A087WWM0;O43617-2;O43617;A0A087WYS5;A6NKE1	TRAPPC3	0	0	0	1	0	0	0	1
Q8IUR0	TRAPPC5	0	0	1	2	0	0	0	0
P19474;P19474-2	TRIM21	0	0	0	0	0	1	1	5
Q14258	TRIM25	1	0	0	0	0	2	0	0
P14373-2;P14373	TRIM27	1	0	0	0	0	0	0	0
Q13263;Q13263-2;M0R0K9;M0R3C0;M0R2I3	TRIM28	4	1	8	13	16	19	1	0
Q13049;Q5JVY0	TRIM32	0	0	0	2	0	0	0	0
H0YGS7;Q6PJ69	TRIM65	0	0	0	1	0	0	0	0
Q9H2D6-3;Q9H2D6-2;Q9H2D6	TRIOBP	5	0	4	0	0	0	0	1
H7C2Y1;Q14669-4;Q14669;Q14669-2;Q14669-3	TRIP12	1	0	0	0	1	0	0	0
Q15645;H0YAL2;Q15645-2	TRIP13	3	0	3	3	4	2	2	1
H7BZE2;A0A0D9SFS2;Q15654	TRIP6	0	0	0	0	0	0	0	1
F5GYQ2;F5GX77;Q9UI30-2;Q9UI30	TRMT112	0	0	0	0	0	0	0	1
Q7Z2T5	TRMT1L	0	0	0	0	1	0	0	0
F2Z2W7;Q8IZ69-2;Q8IZ69;H7C100	TRMT2A	0	0	1	2	2	0	0	0
C9JG32;C9JT21;F8VPA7;F8VS27;P43897-4;P43897	TSFM	0	0	0	0	0	0	0	1
F5H442;Q99816-2;Q99816	TSG101	1	0	0	0	1	0	0	0
H7C1D4;E9PGT1;Q15631;Q15631-2	TSN	0	0	0	0	0	4	0	0
Q2NL82;I3L1Q5;I3L4E8	TSR1	1	0	0	0	4	8	0	0
Q6DKK2	TTC19	0	0	0	0	0	0	0	2
Q6PGP7;D6RCE2	TTC37	1	0	3	3	0	0	0	0
Q86TV6;Q86TV6-2;G3V3H1	TTC7B	1	0	1	1	0	1	0	0
Q14166	TTLL12	0	0	0	1	1	1	6	1
Q71U36-2;Q71U36;Q13748;Q13748-2;Q6PEY2;F8VQQ4;V9GZ17	TUBA1A;TUBA3C;TUBA3E	18	16	22	21	21	14	13	12
P68363;P68363-2;F8VVB9;C9JDS9;F8VRZ4;F8VS66;F8VWV9;F8VX09;A6NHL2-2;A6NHL2;C9K0S6;F8VRK0;F8VXZ7;F8W0F6;Q9H853	TUBA1B	19	16	23	22	20	15	14	14
F5H5D3;Q9BQE3	TUBA1C	19	16	21	21	19	15	14	12
P68366-2;P68366;C9JEV8;C9JQ00;C9JJQ8;C9JDL2	TUBA4A	16	12	18	17	18	11	11	10
Q5JP53;P07437;Q5ST81;G3V2A3;G3V5W4;G3V2R8;G3V3R4;G3V2N6	TUBB	21	18	21	22	23	18	20	20
Q13885	TUBB2A	19	16	19	20	21	16	17	17
Q9BVA1	TUBB2B	19	17	19	20	21	17	18	18
P04350;M0QY85;M0R278;M0R0X0;M0QY37;M0QX14;M0QZL7;M0QYM7;M0R042;M0R1I1	TUBB4A	19	14	19	20	20	14	16	16
P68371;M0R2D3;M0R2T4	TUBB4B	22	18	20	21	22	18	20	21
Q9BUF5;K7ESM5;K7ES63;K7EL29;K7ESQ3;K7EQT3;K7EJ64;K7ERA8;K7EJZ4;K7EN98;K7EPE5	TUBB6	12	8	15	18	13	7	6	7
Q3ZCM7;A0A075B736;Q5SQY0;A6NNZ2;CON__ENSEMBL:ENSBTAP00000025008;Q9H4B7;A0A075B724	TUBB8	10	9	9	10	10	6	7	7
P49411;H3BNU3	TUFM	21	14	24	27	23	18	8	10
Q12792;Q12792-3;Q12792-4;F8VS81;F8W1Q9;F8VRG3;F8W645	TWF1	10	2	3	5	7	16	13	17
Q6IBS0;D6RG15;H0Y858	TWF2	1	0	0	0	2	4	7	10
Q9NUQ3-2;Q9NUQ3	TXLNG	0	0	0	0	0	1	0	0
P10599;P10599-2	TXN	1	1	1	3	5	4	4	5
O95881	TXNDC12	0	0	0	0	0	0	0	1
Q8NBS9;Q8NBS9-2	TXNDC5	0	0	0	1	4	6	10	11
K7ER96;O43396;K7EML9	TXNL1	0	0	0	0	0	0	0	4
E9PIR7;F8W809;A0A087WSW9;E9PNQ6;A0A087WSY9;Q16881-5;Q16881-2;Q16881-4;Q16881-3;Q16881-6;Q16881;E9PQI3;E9PLT3;E9PKI4;A0A0B4J225;E9PIZ5;E9PKD3;E2QRB9;Q16881-7	TXNRD1	0	0	0	0	0	2	0	0
P0DN76;Q01081-2;Q01081;K7EJH3;K7EJM7;M0QYK5;M0R2N4;Q01081-3;Q01081-4;Q8WU68-3;Q8WU68-2;Q8WU68	U2AF1;U2AF1L4	2	2	0	1	1	2	3	4
P26368-2;P26368;K7ENG2;K7ELP8	U2AF2	3	0	0	1	2	4	9	8
O15042-2;O15042;E7ET15;O15042-3;H7C4V2;E7EW00;H0Y8D9	U2SURP	0	0	4	3	0	0	0	1
H0YNH8;Q9BZF9-2;Q9BZF9;F5H2B9;H0YN48;H0YMI1	UACA	13	0	2	0	0	0	0	1
P22314-2;P22314;Q5JRR6;Q5JRR9;Q5JRS0;Q5JRS2;Q5JRS1;Q5JRS3	UBA1	1	0	1	4	4	6	25	0
Q9UBT2;K7EPL2;Q9UBT2-2	UBA2	0	0	0	0	0	1	2	0
Q8TBC4-2;Q8TBC4;F8WF86;F8W8D4	UBA3	0	0	0	0	1	1	1	0
F8W726;Q14157-4;Q14157-1;Q14157-3;Q14157;Q14157-5;Q5VU77;H0Y5H6;H7C2T8	UBAP2L	0	0	0	0	0	1	2	0
P60604;F8WCB9;F8WDB1;P60604-2	UBE2G2	0	0	0	0	0	0	0	2
P68036-2;P68036;P68036-3	UBE2L3	1	0	0	0	0	1	0	1
M0QX69;P61081	UBE2M	0	0	0	0	1	0	0	0
Q15386	UBE3C	0	0	1	0	1	0	0	0
Q9UHD9;H0YDS0;Q9UMX0-3;Q9UMX0-2;Q9UMX0;Q9NRR5	UBQLN2	0	0	0	0	0	0	4	0
Q6ZT12;Q6ZT12-4	UBR3	1	0	0	0	1	0	0	0
Q5T4S7-3;Q5T4S7-4;Q5T4S7;Q5T4S7-2;Q5T4S7-5;A0A0A0MSW0;X6R960;X6RE05	UBR4	1	4	8	0	0	0	0	0
O95071-2;O95071;E7EMW7;E7ET84	UBR5	7	2	3	0	0	0	0	0
Q9HAC8;Q8WUN7	UBTD1;UBTD2	2	0	0	0	0	0	0	0
A0A087WTZ5;E9PJ81;E9PRQ7;Q04323;Q04323-2	UBXN1	0	0	1	0	1	1	0	0
D6R974;D6RE83;D6R956;P09936	UCHL1	0	0	0	0	0	0	0	1
Q5LJA5;Q5LJA9;Q9Y5K5-2;Q9Y5K5-4;Q9Y5K5-3;Q9Y5K5;H0Y6Y4;Q5LJB0;H0Y636;H0Y4E0;H0Y4K0	UCHL5	0	0	0	0	0	0	0	6
Q9NYU2-2;Q9NYU2;H7BZG0;Q9NYU1;F8WCI2;F8WCE6	UGGT1	0	0	0	0	7	40	0	0
A0A087WYS1;E7EUC7;Q16851-2;Q16851;C9JWG0;C9JVG3;C9JQU9;C9JNZ1;C9JTZ5;C9JUW1	UGP2	0	0	0	0	3	0	0	0
A0A087WVR3;A0A087WTW0;Q96T88;Q96T88-2;A0A087WWG9	UHRF1	4	0	0	1	3	3	6	0
Q9BZM6	ULBP1	6	0	0	0	0	0	0	1
Q9BZM5	ULBP2	1	0	0	0	0	0	0	0
Q9BZM4	ULBP3	6	0	0	0	0	0	0	0
K7EJU3;K7EN86;C9JSK0;Q13432-2;Q13432;A6NIH7	UNC119;UNC119B	0	0	0	0	0	0	0	1
Q9H3U1-2;Q9H3U1;Q9H3U1-3	UNC45A	11	4	2	4	3	2	10	0
Q92900-2;Q92900	UPF1	3	0	1	1	3	5	0	0
O94763-2;O94763-3;O94763;O94763-4;I3NI51	URI1	0	0	1	2	0	0	1	0
Q96IX5	USMG5	0	1	2	2	2	0	0	1
O60763;O60763-2;REV__R4GMN2;REV__Q5VZ89-5;REV__Q5VZ89-6;REV__Q5VZ89;REV__R4GNB2;REV__R4GN35	USO1	0	0	0	0	3	0	0	0
Q14694;Q14694-3;Q14694-2;H3BNS8;H3BQP1;H3BNA1	USP10	0	0	1	0	0	1	0	0
G5E9A6;P51784	USP11	0	0	0	1	1	1	0	0
A0A087X1B2;B9A018;Q53GS9-2;Q53GS9;Q53GS9-3;A0A087WW31	USP39	0	0	0	0	0	1	4	2
P45974-2;P45974	USP5	0	0	0	0	0	0	2	0
H3BND8;Q93009-3;Q93009;F5H2X1	USP7	3	0	2	6	2	1	0	0
Q93008-1;Q93008;O00507;O00507-2;H7C2M9	USP9X	18	3	30	27	6	0	0	0
Q5T097;P46939-4;P46939;P46939-2	UTRN	0	0	1	0	0	0	0	0
Q08AM6;A0A087WT26;H3BQD9	VAC14	0	0	2	0	0	0	0	0
Q9P0L0;Q9P0L0-2;J3QKM9	VAPA	5	4	5	6	6	0	0	1
O95292;E5RK64;O95292-2	VAPB	1	1	0	2	5	0	0	1
P26640;P26640-2;A2ABF4;A0A0G2JJT9;H0Y426	VARS	6	0	5	15	11	17	0	0
B7ZL25;A0A0A0MTG1;B4E0K6;A0A0G2JIA5;A0A0G2JL52;Q5ST30-3;Q5ST30;Q5ST30-4;Q5ST30-2	VARS2	0	0	0	0	0	0	2	0
K7ESA3;Q99536-2;Q99536-3;Q99536;K7ENX2;K7EM19	VAT1	0	0	0	0	2	1	0	0
P61758;B4DWR3	VBP1	0	0	0	0	1	0	2	0
P18206-3;P18206-2;P18206	VCL	0	0	0	0	1	0	0	0
P55072;C9JUP7;C9IZA5	VCP	8	0	0	30	33	2	2	0
P21796;C9JI87	VDAC1	4	2	1	0	0	0	0	2
A0A0A0MR02;P45880-2;P45880;P45880-1;Q5JSD2;Q5JSD1;A2A3S1	VDAC2	5	3	2	0	1	0	0	0
E5RK27;E5RFP6;E5RJN6;E5RHZ6;Q9Y277;Q9Y277-2	VDAC3	1	0	0	0	0	0	0	0
P08670;B0YJC4;B0YJC5;Q5JVS8;P17661;H7C5W5;P41219;P41219-2;F8W835	VIM	19	15	25	29	27	36	19	3
E9PM90;Q9UK41;Q9UK41-2;E9PQR7;E9PR04;E9PLM9	VPS28	0	0	0	0	0	0	0	5
F8VXU5;Q9UBQ0;Q9UBQ0-2;Q05DG7	VPS29	0	0	0	0	0	0	0	3
Q96AX1;H3BMM5;F5H6Y0;F5H7N5;F5H2X5	VPS33A	0	0	0	0	0	0	1	3
Q96QK1	VPS35	1	0	0	3	3	3	2	0
Q9UN37;I3L4J1	VPS4A	1	0	1	7	5	1	1	1
O75351;Q6PIW4-2;Q6PIW4	VPS4B	1	0	1	3	3	0	1	2
A0A087WY55;Q9NP79;Q5TGM0;Q9NP79-2	VTA1	0	0	0	0	1	3	4	1
G3V3H8;G3V3Y5;P23381-2;P23381;G3V3X0;G3V423;G3V3P2;G3V227;G3V5U1;G3V456;G3V2Y7;G3V277	WARS	0	0	0	0	0	0	2	0
Q9Y6W5	WASF2	0	0	0	2	0	0	0	0
K7EIN1;K7ESN4;K7EIJ0;K7ENL2;A6NG10;K7EMC9;Q969T9;K7EIK1;B4DFG2	WBP2	0	0	0	0	0	2	2	2
O75083;O75083-3;D6RD66	WDR1	1	2	8	10	18	29	29	25
Q9BZH6	WDR11	1	0	2	1	0	0	0	0
Q9H7D7-2;Q9H7D7;C9JCS7;H0Y917;Q9H7D7-3;Q9H7D7-4	WDR26	0	1	1	0	0	0	0	0
Q9UNX4	WDR3	1	0	0	1	0	0	0	0
Q9C0J8;Q9C0J8-3;B9A053;C9J8B4;Q9C0J8-2	WDR33	0	0	2	1	0	0	1	0
Q9HAD4;H0YAA3;Q9HAD4-2;A0A0C4DG28;B4DHS8;D6RE66;D6RB94;B4DK73;D6R9E7;H0YAI6;D6RA22;D6RIX6;D6R9M1;H0Y9Z3;D6RJA5;D6RGW4	WDR41	8	9	18	20	23	13	2	3
D6RBY6	WDR41	5	5	8	9	13	5	1	2
E9PDU5;A0A087X295;Q9NNW5;E9PBK6;Q6PKC6	WDR6	8	0	0	1	0	0	0	0
H0YM76;H0YMF9;H0YL19;H0YN81;Q9GZS3	WDR61	0	0	0	0	0	0	0	1
B1ANS9-2;B1ANS9	WDR64	0	0	1	0	0	1	0	1
Q9BQA1;H0Y711;Q9BQA1-2	WDR77	1	0	1	2	3	0	0	0
Q6UXN9	WDR82	0	0	0	0	0	0	0	1
Q9BRP8-2;Q9BRP8	WIBG	0	0	0	0	0	0	0	4
F5GWT4;Q9H4A3-4;Q9H4A3-2;Q9H4A3;Q9H4A3-5;Q9H4A3-6;Q9H4A3-7;H0Y7R3	WNK1	0	2	3	0	0	0	0	0
A0A0A0MRV3;Q9P2S5	WRAP73	1	0	0	0	0	0	0	0
Q96S55-2;Q96S55;Q96S55-3;Q96S55-4	WRNIP1	0	0	8	16	0	0	0	0
Q9UDT1;Q6NTF9;Q6NTF9-2	WUGSC:H_RG122E10.2a;RHBDD2	1	0	0	1	0	0	0	0
H0YBA4;Q9H0M0-6;Q96J02-3;Q9H0M0-3;Q96J02-2;Q96J02;Q9H0M0	WWP1;ITCH	1	0	0	1	1	0	1	0
P98170	XIAP	1	0	0	0	0	1	0	0
Q5T750	XP32	1	1	0	0	1	0	0	0
Q5T6H7;Q9NQW7-2;Q9NQW7;Q9NQW7-4;Q9NQW7-3;Q5T6H3;Q5T6H2	XPNPEP1	0	0	0	0	0	0	2	0
O14980;C9J673;C9JKM9;H7BZC5;C9IZS4;C9JQ02;C9JV99	XPO1	1	0	2	6	2	2	0	0
O43592;F8WDU6	XPOT	1	0	1	3	2	1	0	0
F5H8D7;P18887;M0QYS5;M0QZ96;M0R0D2;M0R1U8	XRCC1	1	1	0	2	4	7	10	0
P13010;C9JZ81	XRCC5	4	11	13	6	9	9	1	0
P12956;B1AHC9;P12956-2	XRCC6	12	12	13	9	15	16	1	0
Q9H0D6-2;Q9H0D6	XRN2	0	0	0	1	2	2	2	0
Q9NRH1;C9IZ57;Q9NRH1-2	YAE1D1	0	0	0	0	0	0	0	3
A0A0C4DGZ5;P54577	YARS	0	0	0	0	0	0	0	2
P67809;A0A087X1S2;H0Y449;Q9Y2T7;C9J5V9	YBX1	1	2	1	5	4	4	9	2
P16989;P16989-2;P16989-3;A0A0D9SEI8	YBX3	0	1	1	3	4	6	14	1
J3QRU1;P07947;E5RFS5;Q5TGY6;Q573B4;P06239;P09769;P06239-3	YES1	19	3	1	2	1	3	6	3
F8VU51;P49750-3;P49750;P49750-4	YLPM1	1	0	0	1	0	0	0	0
Q9H6S0;D6RA70;D6R9T8	YTHDC2	5	0	1	0	0	0	0	0
P31946-2;P31946;Q4VY20;Q4VY19;A0A0J9YWE8;A0A0J9YWZ2	YWHAB	2	1	1	2	4	4	3	14
P62258;P62258-2;B4DJF2;I3L3T1;K7EIT4;K7EM20;I3L0W5	YWHAE	6	3	4	6	7	9	7	20
P61981	YWHAG	1	1	0	1	2	2	1	13
Q04917;A2IDB2;F8WEB6;A2IDB1	YWHAH	1	1	0	1	2	2	1	11
P27348;E9PG15	YWHAQ	8	3	3	4	7	6	5	13
P63104;E7EX29;B0AZS6;P63104-2;B7Z2E6;H0YB80;E7ESK7;E5RGE1;E5RIR4;E9PD24;E7EVZ2	YWHAZ	3	1	1	2	4	3	2	14
Q7Z2W4;C9J6P4;Q7Z2W4-4;Q7Z2W4-2;H7C5K1;Q7Z2W4-5;Q7Z2W4-3	ZC3HAV1	1	0	1	0	0	1	2	2
Q9NUD5;Q9NUD5-2	ZCCHC3	0	0	0	0	2	2	3	0
Q96KR1;H0Y8W1	ZFR	0	0	0	0	0	3	0	0
J3QRS9;X6R4W8;O43670-2;O43670;O43670-4;J3KS31;O43670-3;J3QS27;J3KTL1;J3KRB6;J3KRW6;H0Y3M2	ZNF207	1	0	0	0	0	0	3	0
P17028	ZNF24	1	0	0	0	0	0	0	0
M0R1D1;M0R120;A0A087WTN2;A0A0G2JQ90;A0A0A0MTN5;A0A0U1RQK1;M0R1W3;C9IZS8;A0A087WUU8;Q49A12;A0A087X1I5;A0A087WU35;A0A075B7G6;A0A0G2JP77;F5H2M4;A0A087WTY0;A0A087X0A2;A0A0G2JMG9;A0A087WZJ7;A0A0A0MR41;A0A087WSW2;A0A087WYK5;A0A0B4J2G0;A0A0A0MS76;Q96N38-3;Q8IYX0;Q5JVG8-2;P0CB33;Q5JVG8;Q68DY1-2;Q96H40;Q15928;P17019;Q14593-2;A2RRD8;Q03936-2;Q96N38-2;Q96JC4;Q68DY1;Q9Y2Q1-4;Q9Y2Q1-3;Q9P255;Q9Y2Q1-2;O75373;Q…	ZNF737;ZNF85;ZNF479;ZNF100;ZNF92;ZNF708;ZNF626;ZNF714;ZNF254;ZNF732;ZNF726;ZNF43;ZNF107;ZNF99;ZNF679;ZNF506;ZNF735;ZNF486;ZNF141;ZNF273;ZNF320;ZNF257;ZNF492;ZNF675;ZNF430;ZNF98;ZNF66;ZNF681;ZNF431;ZNF676;ZNF578;ZSCAN12;ZNF724P;ZNF728;ZNF493;ZNF251;ZNF600;ZNF808;ZNF91;ZNF729	1	0	0	0	0	0	0	0
F5H3C1;O43264-2;O43264	ZW10	1	0	1	1	1	0	1	0
CON__P00761;A6XGL3;A0A087WWD8;E9PRA0;J3KQC6;Q9BYE2-3;Q9BYE2-5;Q9BYE2-2;Q9BYE2		5	6	6	6	6	5	6	5
P09493-3;P09493-8		8	6	12	19	24	28	42	18
[truncated: 52 more rows]

## Sheet: C9ORF72
Protein IDs	Gene names	Peptides segment 1	Peptides segment 2	Peptides segment 3	Peptides segment 4	Peptides segment 5	Peptides segment 6	Peptides segment 7	Peptides segment 8
H0YGW7;Q8NE71-2;Q8NE71	ABCF1	0	0	0	0	0	2	0	0
Q13085-3;Q13085-2;Q13085;Q13085-4;Q59FY4;O00763-3;O00763-2;O00763;A0A087WVR6;A0A087X0W4;A0A0C4DGT1;S4R3S7	ACACA	0	0	0	9	0	0	0	0
Q709F0;Q709F0-3;Q709F0-2;F8WEV0;D6RDI8	ACAD11	0	0	0	0	6	0	0	0
P24752;H0YEL7;E9PRQ6;P24752-2	ACAT1	0	0	0	0	0	0	2	3
Q9H3P7	ACBD3	0	0	0	0	0	0	2	0
P53396-3;P53396-2;P53396	ACLY	0	0	0	3	0	0	0	0
Q9Y305-3;Q9Y305-2;Q9Y305;Q9Y305-4	ACOT9	0	0	1	1	0	1	0	1
G5E9R5;P24666-4;P24666	ACP1	0	0	0	0	0	0	0	1
P68133;P68032;P62736;A6NL76;P63267;C9JFL5;F6UVQ4;F6QUT6;P63267-2;F8WB63;B8ZZJ2	ACTA1;ACTC1;ACTA2;ACTG2	14	10	12	9	12	10	9	10
P60709;G5E9R0;E7EVS6;C9JZR7;C9JTX5;C9JUM1;A5A3E0;Q562R1;F8WCH0	ACTB	21	16	18	15	17	14	13	15
P63261;I3L3I0;I3L1U9;I3L3R2;J3KT65;I3L4N8;K7EM38	ACTG1	21	16	18	15	17	14	14	15
O96019;O96019-2;H7C5S0;C9JQT2;O94805	ACTL6A	0	2	1	0	0	0	5	9
P12814-2;P12814;P12814-3;P12814-4;H9KV75;H7C5W8;H0YJ11;H0YJW3;G3V5M4;G3V2N5;G3V380	ACTN1	6	1	0	0	0	4	0	0
P35609-2;P35609;F6THM6	ACTN2	5	0	0	0	0	1	0	0
A0A087WSZ2;Q08043	ACTN3	4	0	0	0	0	1	0	0
O43707;O43707-2;F5GXS2;O43707-3;H7C144;K7EJH8;G3V2E8;K7EP19;G3V2X9;G3V2W4;M0QZQ3;C9JY79;Q9H254-2;Q9H254-4;Q9H254	ACTN4	23	1	0	0	0	18	0	0
R4GMT0;P61163	ACTR1A	0	0	0	0	1	0	0	0
A0A087WXG2;C9JE15;Q7Z695	ADCK2	0	0	0	0	0	0	1	0
Q8NI60-2;Q8NI60-4;Q8NI60-3;Q8NI60	ADCK3	0	0	0	0	1	0	0	0
A0A087WUX6;A0A087WX59;Q16186	ADRM1	0	0	0	0	0	0	0	1
P35573;P35573-2;P35573-3	AGL	0	0	5	25	13	0	0	0
Q9UL18;Q5TA58;A0A0U1RQZ8	AGO1	0	7	0	3	3	4	1	0
Q9UKV8;Q9UKV8-2	AGO2	0	4	2	5	14	8	1	0
Q9H9G7-2;Q9H9G7;Q9HCK5	AGO3;AGO4	0	2	0	2	3	4	1	0
P23526;P23526-2	AHCY	0	0	0	0	1	13	0	0
Q09666	AHNAK	1	0	0	0	0	0	0	0
A6PVM9;Q9BQI0-3;Q9BQI0;Q9BQI0-2	AIF1L	2	0	0	0	0	0	0	0
O95831-3;O95831;O95831-2;E9PMA0;O95831-6;O95831-4;O95831-5	AIFM1	1	4	6	8	10	9	11	10
D6R937;Q12904;Q12904-2	AIMP1	1	1	0	0	0	0	0	0
A8MU58;F8W950;Q13155	AIMP2	1	0	0	0	0	0	0	0
O00170;V9GYQ3;E9PMH2	AIP	0	0	0	0	0	0	0	2
F8W1A4;P54819-6;P54819-5;P54819-2;P54819;F8VZG5;P54819-4;P54819-3;G3V213;F8VY04	AK2	0	0	0	0	0	0	0	4
O43823;M0QYL4	AKAP8	0	1	3	5	2	0	0	0
Q9ULX6-2;Q9ULX6;V9GZ50	AKAP8L	0	1	0	3	0	0	0	0
P15121;E9PEF9;E9PCX2;C9JRZ8;C9JRZ8-2	AKR1B1;AKR1B15	0	0	0	0	0	0	0	2
A0A0C4DGB6;CON__P02768-1;P02768;H0YA55;A0A087WWT3;C9JKR2;D6RHD5;B7WNR0;P02768-3;P02768-2;H7C013	ALB	4	4	4	5	4	6	4	7
P54886-2;P54886	ALDH18A1	0	0	0	0	1	1	0	0
P30837	ALDH1B1	0	0	0	1	1	3	0	0
P05091-2;P05091;F8VP50	ALDH2	0	0	0	0	0	2	0	0
J3QS00;I3L1M4;J3QRD1;P51648;P51648-2	ALDH3A2	0	0	1	1	0	0	0	0
F8VVF2;H0YHM6;A0A0J9YWF7;F8VS02;P49419-4;P49419-2;P49419	ALDH7A1	0	0	0	0	0	0	0	1
P49189;P49189-2	ALDH9A1	0	0	0	0	1	1	4	1
H3BQN4;J3KPS3;P04075;P04075-2;H3BPS8;H3BUH7;H3BR04;H3BMQ8;H3BU78;H3BR68;A0A087WXX2;P09972;P05062	ALDOA	2	0	0	0	1	4	6	0
Q86V81;E9PB61	ALYREF	1	0	0	0	0	0	0	7
A0A075B6T1;Q9C0C7-6;Q9C0C7-4;Q9C0C7-2;Q9C0C7-3;Q9C0C7;Q9C0C7-5	AMBRA1	0	0	0	0	1	0	0	0
Q5T3N1;P04083	ANXA1	1	1	0	0	0	0	0	0
P50995-2;P50995;H0Y6E1	ANXA11	2	0	0	0	0	0	0	0
P07355;P07355-2;H0YN42;H0YMD0;H0YMU9;H0YKS4;H0YM50;A6NMY6;H0YNP5;H0YN28;H0YL33;H0YMM1;H0YNA0;H0YKZ7;H0YLV6;H0YMT9;H0YKX9;H0YMW4;H0YKL9;H0YN52;H0YKV8;H0YMD9;H0YNB8;H0YKN4;H0YLE2	ANXA2;ANXA2P2	14	4	4	0	0	0	0	2
Q6P452;P09525-2;P09525	ANXA4	1	0	0	0	0	0	0	0
P08758;E9PHT9;D6RBL5;D6RBE9	ANXA5	4	0	0	0	0	0	0	1
P08133-2;P08133;E7EMC6;E5RJF5;E5RK63;E5RK69;E5RIU8;E5RJR0;E5RI05;E5RFF0	ANXA6	6	0	0	0	0	0	0	0
P20073-2;P20073	ANXA7	1	0	0	0	0	0	0	0
O94973-3;O94973;O94973-2;M0R2D9;E9PR62;A0A0G2JQM1;A0A0G2JS82;O95782-2;O95782	AP2A2;AP2A1	1	0	0	0	1	0	0	0
P63010;P63010-2;A0A087X253;P63010-3;A0A087WU93;A0A087WZQ6;A0A087WYD1;Q10567-4;Q10567-3;Q10567-2;Q10567;C9J1E7;K7EN71;K7ERB2;A0A087WXS3;K7EKZ5;K7EJX1	AP2B1	2	0	0	0	3	3	8	0
A0A087WY71;E9PFW3;Q96CW1-2;Q96CW1;C9JJD3;C9JPV8;C9JTK4;C9JGT8;C9JJ47	AP2M1	0	0	0	0	2	0	0	0
M0R0N4;M0QYZ2;P53680;M0QZ21;X6R390;P53680-2	AP2S1	1	0	0	0	1	0	0	0
P05089;P05089-2;P05089-3	ARG1	1	1	0	0	0	0	0	1
Q9NWB6-3;Q9NWB6-2;Q9NWB6	ARGLU1	0	0	0	0	0	0	1	0
V9GYM8;Q92974-3;Q92974-2;Q92974;Q5VY93;V9GZ58;V9GYF5;V9GYG5;V9GZ14;V9GYF0	ARHGEF2	0	1	2	0	1	0	0	0
O14497;O14497-3;O14497-2;H0Y488;A0A087WUV6;H0YEW5;H0YCU6	ARID1A	0	22	0	5	15	1	0	0
Q8NFD5;Q8NFD5-2;Q8NFD5-3;H0Y3S9;H0Y2R3;H0Y7H8;Q8NFD5-4;A0A0J9YY80	ARID1B	0	4	0	0	1	0	0	0
H7C3F9;O15144	ARPC2	2	0	0	0	0	0	0	0
A0A0A6YYG9;P59998-2;F8WE39;E5RGZ6;F8WDD7;H7C0A3;F8WCF6;H7C197;C9JSD3;H3BLT7;H0Y5E3;J3KQB2;P59998;P59998-3;Q9Y4R7-2;Q9Y4R7-5;Q9Y4R7	ARPC4-TTLL3;ARPC4;TTLL3	1	0	0	0	1	0	0	0
Q5T6L5;Q5T6L6;P00966;B0YIW6;P48444-2;P48444	ASS1;ARCN1	0	0	0	0	1	1	0	1
Q9NVI7-2;H0Y2W2;Q9NVI7-3;Q9NVI7;Q5SV16	ATAD3A	3	9	6	0	0	0	0	0
P05023-3;P05023-4;P05023;P05023-2;M0R116;A0A0A0MT26;P13637;P13637-2;P13637-3;M0QXF2;B1AKY9;P50993;Q5TC01;E9PRA5;Q13733;P20648	ATP1A1;ATP1A3	0	2	3	4	2	0	0	0
O14983-2;O14983;O14983-3;H3BVB2	ATP2A1	2	3	6	4	2	0	0	0
P16615-5;P16615-2;P16615-3;P16615;H7C5W9;P16615-4	ATP2A2	1	7	11	9	4	0	0	0
Q93084-4;Q93084-2;Q93084-3;Q93084-7;Q93084;Q93084-6;Q93084-5	ATP2A3	2	1	1	0	0	0	0	0
P25705;P25705-2;P25705-3;K7EK77;K7ERX7;K7ENJ4;K7EJP1;K7EQH4;K7ESA0	ATP5A1	2	10	8	11	11	8	9	4
P06576;H0YH81;F8W079;F8W0P7;H0YI37	ATP5B	1	1	2	0	1	0	0	7
P36542-2;P36542	ATP5C1	0	1	0	0	0	1	0	0
P48047;H7C086;H7C068;H7C0C1	ATP5O	0	0	0	0	0	0	0	2
H3BUF6;Q8WWM7-6;Q8WWM7-8;Q8WWM7-5;Q8WWM7-4;Q8WWM7-9;Q8WWM7-2;Q8WWM7;Q8WWM7-3;H3BSK9;Q8WWM7-7	ATXN2L	0	0	0	2	0	1	0	0
C9JEV0;P25311	AZGP1	0	0	0	0	0	1	0	0
Q96A70-3;Q96A70-4;Q96A70;Q96A70-2	AZIN2	0	1	0	0	0	0	0	0
O95816;O95816-2	BAG2	5	5	3	5	4	4	3	3
O95429-2;O95429;H0YBT1	BAG4	0	0	0	0	0	1	4	2
Q9UL15;Q9UL15-2	BAG5	0	0	1	1	0	0	0	2
O75531	BANF1	0	0	0	0	0	0	0	1
P51572;P51572-2	BCAP31	0	1	0	0	0	0	0	0
F5H5P2;P12694;P12694-2;H0YH31;F5GXU9;M0R0C8	BCKDHA	0	0	0	0	0	0	1	4
H3BTL2;H3BS02;O14874-2;O14874-3;O14874	BCKDK	0	0	0	1	0	0	0	0
H0YF00;E9PJA7;E9PK09;E9PQN2;E9PKI6;E9PK91;Q9NYF8-4;Q9NYF8-3;Q9NYF8-2;Q9NYF8	BCLAF1	0	0	1	1	1	1	0	0
P53004;C9J1E1	BLVRA	0	0	0	0	0	0	0	2
P30043;M0QZL1;M0R192	BLVRB	0	0	0	0	0	0	0	3
Q9H3K6;A0A087WZT3;Q9H3K6-2;H3BV85;H3BTW0;A0A0B4J295;H3BVE0	BOLA2;BOLA2B	0	0	0	0	0	0	0	5
Q8TDN6	BRIX1	1	3	2	0	0	0	2	0
A0A087WUV8;A0A087X2B5;P35613-3;P35613-4;P35613-2;P35613	BSG	0	0	0	0	0	1	0	0
J3QT28;O43684-2;O43684	BUB3	0	0	0	0	0	0	0	2
Q13895;H7BY94;F8WBL2	BYSL	0	2	1	0	0	1	2	3
E9PLD3;A0A0B4J220;E9PRG8	C11orf98	0	1	0	0	0	0	0	1
Q9Y224;H0YJB9;G3V4C6	C14orf166	0	0	1	2	7	4	0	7
Q53F19-2;Q53F19	C17orf85	0	0	0	0	0	2	0	0
Q07021;I3L3Q7;I3L3B0	C1QBP	2	1	1	3	3	3	4	8
C9JQV0;Q9BRJ6;H7C0T1;H7C2R9	C7orf50	0	0	0	0	0	0	0	4
Q96LT7;Q96LT7-2	C9orf72	9	14	18	16	22	20	19	18
F8VPD4;P27708;H7C3Z5;H7BZB3;H7C2E4;P31327-2;P31327;P31327-3	CAD	0	47	43	15	1	0	0	0
C9J813;E9PGZ1;E7EX44;Q05682-5;Q05682-4;Q05682-3;Q05682-6;Q05682-2;Q05682	CALD1	2	0	0	0	0	0	0	0
F8WBR5;M0QZ52;G3V479;H0Y7A7;P62158;E7ETZ0;E7EMB3;C9J7T9;P27482;P02585	CALM2;CALM3;CALM1	3	0	0	0	0	0	0	3
D6R938;E9PBG7;E9PF82;Q13557-8;Q13557-12;Q13557-9;Q13557-10;Q13557-5;Q13557;Q13557-3;Q13557-6;Q13557-4;Q13557-11;Q13554-7;Q13554-4;Q13554-6;Q13554-3;Q13554-8;Q13554-5;Q13554-2;Q13554;H7BZC6;H0Y9C2;H7BXS4;Q8WU40;Q5SWX3;A0A0A0MS52;A0A0A0MT11;Q9UQM7;Q9UQM7-2;Q13555-10;Q13555-3;Q13555-5;Q13555-4;Q13555-7;Q13555-9;Q13555-2;Q13555-8;Q13555;Q13555-6;D6RHX9;E9PBE8;E7EQE4;H0Y9J2;H0Y6G2	CAMK2D;CAMK2B;CAMK2G;CAMK2A	0	0	4	0	0	0	0	0
P27824-3;P27824;P27824-2;D6RFL1;H0Y9Q7;H0Y9H1;D6RGY2	CANX	0	0	2	1	0	0	0	0
E9PLA9;A0A087X082;Q14444-2;Q14444;G3V153	CAPRIN1	0	0	2	3	5	0	0	0
P52907	CAPZA1	0	0	0	0	0	0	0	1
B1AK87;B1AK85;B1AK88;P47756-2;P47756	CAPZB	0	0	0	0	0	0	0	1
Q86X55-2;Q86X55-1;Q86X55;K7EQA8;K7EK20;K7EPK1	CARM1	0	0	0	1	3	3	2	4
O15234	CASC3	0	0	0	0	0	1	0	0
P31944	CASP14	0	0	0	0	0	1	0	3
P04040	CAT	0	0	1	0	0	1	0	3
E9PQ63;A8MTM1;P16152-2;P16152;O75828	CBR1	0	0	0	0	0	0	0	3
B5MD17;J3KS05;P83916	CBX1	0	0	0	0	0	0	0	2
Q13185;C9JMM0;B8ZZ43;S4R2Y4;K7ELA4	CBX3	0	0	0	0	0	0	0	3
P45973;F8VNY3	CBX5	0	0	0	0	0	0	0	3
Q8IX12-2;Q8IX12;A0A0C4DGG8;F5H3E1;F5H2E6;F5H1H2;F5H7M9	CCAR1	0	0	5	4	0	0	0	0
Q8N163-2;Q8N163;E5RFJ3;G3V119;H0YB24;H0YC69;E5RGU7;H0YC58;E5RHJ4;E5RHH8	CCAR2	0	1	10	6	0	0	0	0
G3V235;G3V2Q3;G3V5E1;O75909-2;O75909-1;O75909;O75909-4	CCNK	0	0	0	0	0	0	1	0
P78371;F5GWF6;F8VQ14;P78371-2	CCT2	1	0	4	6	1	1	1	2
B4DUR8;P49368-2;P49368;Q5SZX6	CCT3	0	2	0	2	0	1	2	2
P50991-2;P50991	CCT4	2	0	5	5	2	3	2	3
E7ENZ3;P48643;B7ZAR1;E9PCA1;P48643-2;D6RIZ7	CCT5	0	1	7	3	1	2	5	0
P40227-2;P40227	CCT6A	0	0	3	5	0	0	0	1
Q99832-3;Q99832;Q99832-2;Q99832-4;F8WAM2	CCT7	1	0	2	2	0	0	1	1
P50990-2;P50990;P50990-3;H7C4C8;H7C2U0	CCT8	0	0	9	7	3	2	0	8
K7EIU0;K7EL68;K7EQA9;Q16543	CDC37	0	0	0	0	0	0	0	1
P60953	CDC42	0	0	0	0	0	0	0	1
Q00587-2;Q00587	CDC42EP1	0	0	0	0	1	0	0	0
Q99459	CDC5L	0	0	2	6	2	1	0	0
J3QSD7;Q9NYV4-3;Q9NYV4-2;Q9NYV4	CDK12	0	0	0	1	0	0	0	0
P11802;F8W1L8;F8VYH9;F8VTV8;F8VWX7;F8VZ13;F8VYY1;Q96BE9;F8VXD2;F8VZZ0;F8VZ51;P11802-2	CDK4	0	0	0	0	0	0	0	3
J3KNE1;D6RGD2;Q9NXV6	CDKN2AIP	0	0	0	0	1	0	0	0
Q5TB80-2;Q5TB80	CEP162	0	0	0	0	0	0	1	0
P23528;G3V1A4;E9PP50;E9PK25;E9PQB7;E9PLJ3;E9PS23	CFL1	6	3	0	0	0	1	0	3
Q9Y281-3;Q9Y281	CFL2	3	0	0	0	0	0	0	1
Q8N4Q1;Q8N4Q1-2	CHCHD4	0	0	0	0	0	0	0	1
J3QK89;Q8IWX8	CHERP	0	0	0	0	0	1	0	0
X6R700;Q9Y3Y2-4;Q9Y3Y2;Q9Y3Y2-3;A0A087X1B7	CHTOP	0	2	2	1	1	0	0	0
O76071	CIAO1	0	0	0	2	1	0	0	3
K7EJV1;K7EMY9;K7EPM4;K7EQR7;D6W5Y5;Q14011;Q14011-2;K7ENX8;K7ELV6;K7EJV5;K7ELT6;K7ER40;K7EQX4;K7ENN6;K7EIF7;K7EQL0;Q14011-3	CIRBP	0	0	0	0	0	0	0	4
Q07065	CKAP4	1	5	1	0	0	0	0	0
P12277;G3V4N7;G3V461;G3V2I1;H0YJG0	CKB	1	0	0	0	0	0	0	6
P06732	CKM	2	0	0	0	0	0	0	0
P12532;P12532-2;F8WCN3;C9JSQ1;C9JJX8;C9J995;C9J8F6;C9J6W7;C9JT96;P17540	CKMT1A;CKMT1B	0	0	0	3	10	0	0	0
Q96S66;Q5T1P5;Q96S66-4;Q96S66-3;Q96S66-2	CLCC1	0	2	0	0	0	0	0	0
E9PMI6;E9PJF4;J3KN38;P54105	CLNS1A	0	0	0	0	0	0	0	1
F5GX99;H0YGM0;Q9H078-5;Q9H078-3;Q9H078-4;Q9H078-2;Q9H078	CLPB	0	0	0	0	0	0	1	0
P09496-2;F8WF69;P09496-4;P09496-3;P09496;P09496-5;C9J8P9	CLTA	0	5	0	0	0	0	0	2
P09497-2;P09497	CLTB	0	1	0	0	0	0	0	0
A0A087WVQ6;Q00610-2;Q00610;J3KS13;P53675-2;P53675;A0A087WX41;K7EJJ5;J3KSQ2;J3QL20;J3KRF5;F5H5N6;A0A087WV74;A0A087WXH4	CLTC	22	44	31	3	2	0	0	0
F5GYM0;Q8NFW8-2;Q8NFW8	CMAS	0	0	0	0	1	0	0	0
Q96DG6	CMBL	0	0	0	0	0	1	4	4
C9J384;Q9BQ75-2;Q9BQ75	CMSS1	0	2	0	0	0	0	0	0
Q8NBJ5;M0QYH0;M0QX72	COLGALT1	0	0	0	0	0	2	4	0
P53618	COPB1	0	0	1	1	0	0	0	0
Q9ULV4;Q9ULV4-2;Q9ULV4-3;B4E3S0;H0YHL7;F8W1H8;F8VUX3;F8VSA4;F8VRE9;F8VTT6;F8VVB7;F8VV53;J3QLV6;J3KSS5;Q6QEF8-4;Q6QEF8-3;Q6QEF8-2;Q6QEF8-5;Q6QEF8	CORO1C	14	3	3	2	1	7	2	1
H3BNX8;P20674;H3BRM5;H3BV69	COX5A	0	0	0	0	0	0	0	2
O75131;E5RHZ0;A0A087WYQ3;H0YB26;A0A087WUS8;A0A087WXR6;E7ENV7;Q86YQ8-2;Q9HCH3-2;Q96FN4-2;Q96FN4;Q8IYJ1;Q96A23;O95741;Q9UBL6-2;Q86YQ8;Q96A23-2;Q9HCH3;O95741-2;Q9UBL6	CPNE3	2	1	0	0	0	0	0	0
Q10570	CPSF1	0	1	2	1	0	0	0	0
F8WJN3;Q16630-3;Q16630;Q16630-2;F8W084	CPSF6	0	0	1	1	4	1	2	0
F5H669;Q8N684-2;Q8N684;Q8N684-3;J3QT54;F5H6M0;F5H047;C9J286;C9J323;F5H5B7;F5H1W4;F5H2K8;F5H6P5;F5H6A8;F5GXA3;C9JM38	CPSF7	0	0	0	0	4	3	0	0
Q9H3G5;C9J6L4;H7C218;C9JI22;H7C0X5;A0A087WXJ9;A0A087WVP6;C9JLV0	CPVL	0	0	0	0	0	0	2	0
C9JP16;O75718	CRTAP	0	0	0	0	0	2	0	0
A0A0C4DGI3;B4DJV2;O75390;F8W642;F8VZK9;F8VX07;F8VRP1;F8VX68;H0YIC4;F8VPF9;F8VPA1;F8VTT8;F8W1S4;F8W4S1;H0YH82	CS	0	0	0	0	0	0	3	0
E9PLT0;O75534-2;O75534;O75534-3;O75534-4	CSDE1	0	0	0	0	0	0	2	0
E7EU96;Q5U5J2;Q8NEV1;P68400	CSNK2A1;CSNK2A3	0	0	0	0	0	2	0	0
C9J0E4;P01040	CSTA	0	1	0	0	0	0	0	3
Q13363-2;Q13363;D6RAX2;E7ESU7;E7EPF8;H0Y8W7;Q5SQP8;P56545;P56545-2;E9PGB1;H0Y9M9;A0A087WYL1;E7EUB3;H0Y8U5	CTBP1;CTBP2	0	0	0	0	2	0	0	4
P17812;P17812-2;Q9NRF8	CTPS1	0	1	3	5	7	4	7	4
Q14247-3;Q14247;Q14247-2;H0YEV2;H0YCD9	CTTN	0	0	0	0	0	0	5	0
Q93034;H0YCA0	CUL5	0	0	0	0	0	0	10	0
P51398-2;P51398-3;P51398;V9GYA7;V9GZ03;V9GYL9;V9GZ61;V9GYC9;V9GYW1;V9GYJ9;V9GYF7;V9GY11	DAP3	0	6	2	0	0	0	0	0
P14868;P14868-2;C9J7S3;C9JLC1;H7BZ35;H7C278;C9JQM9	DARS	5	7	7	0	0	0	0	3
K7EQ55;K7EK33;Q96EP5-2;Q96EP5;K7EQ02	DAZAP1	0	0	0	0	0	1	1	7
Q16643;Q16643-3;D6R9W4;Q16643-2;D6RFI1;D6RCR4;D6R9Q9	DBN1	13	2	2	0	0	3	0	0
P81605;P81605-2	DCD	0	1	2	2	2	1	3	2
F8W1I6;Q13561;Q13561-3;Q13561-2;F8VW18;H0YI98;F8W0U6;H0YHL1;F8VX93;F8VRV7	DCTN2	0	0	0	0	0	4	0	0
X6RA56;X6RCK5;A0A0A0MRV8;X6RLR1;O75935-3;O75935-2;O75935	DCTN3	0	0	0	0	0	1	0	0
J3QS45;J3KRZ4;J3KSZ5;J3QL34;J3KS22;J3QS36;Q7Z4W1	DCXR	0	0	0	0	0	0	0	1
Q16531;F5GY55;Q16531-2;F5GYG8;F5GWI0;F5GZY8;F5H2L3;F5H198	DDB1	1	0	0	1	1	8	16	0
Q92499;F1T0B3;A0A087X2G1;Q92499-3;Q92499-2	DDX1	0	3	2	5	16	9	3	0
H3BLZ8;Q92841;Q92841-1;Q92841-3;Q92841-2;A0A0U1RQJ0	DDX17	5	10	15	11	13	17	27	5
Q9NVP1	DDX18	0	0	0	0	0	0	3	0
Q9NR30;Q9NR30-2	DDX21	15	24	21	26	33	15	2	0
Q9BUQ8;H0YI52;F8VVA2	DDX23	0	0	0	0	0	5	2	0
A0A0D9SEM9	DDX39A	0	0	0	0	0	0	0	2
O00148;Q13838;Q13838-2;A0A0G2JJZ9;Q5STU3;H0Y400;F6S4E6;A0A0A0MT12;F6TRA5;K7EQN7;F6WLT2;O00148-3;O00148-2;K7EN69;F6QYI9;A0A0G2JJL7;K7EPJ3;F6R6M7;K7ENP6;A0A0G2JHN7;K7EL56;K7EIL8;F6U6E2;F6S2B7;F6SXL5;F6UJC5	DDX39A;DDX39B	0	0	0	0	0	2	3	6
A0A0D9SFB3;A0A0D9SG12;A0A0D9SF53;O00571;O00571-2;O15523-2;O15523;O15523-3;A0A0J9YVQ7;B4DLA0;C9J081;A0A087WVZ1;A0A0J9YYH6;C9J8G5;A0A087WX09;D6RCM4;Q9NQI0-3;Q9NQI0-2;Q9NQI0-4;Q9NQI0;H0Y960	DDX3X;DDX3Y	7	16	11	14	15	20	32	4
J3KNN5;Q9UJV9;H0YA06;H0Y8L8;D6RGI7	DDX41	0	1	0	0	1	2	7	0
A0A0A0MSJ0;Q86XP3-2;Q86XP3	DDX42	0	0	0	0	0	1	0	0
A0A0C4DG89;Q7L014;D6RJA6	DDX46	0	0	0	0	0	6	0	0
Q9H0S4-2;Q9H0S4	DDX47	0	0	0	0	0	0	0	2
P17844;J3KTA4;P17844-2;J3QRQ7;J3QSF1;J3KRX8;J3KRZ1;J3QR02;X6RLV5;J3QKN9;J3QRN5	DDX5	4	15	13	8	10	14	30	7
A0A087WVC1;Q9BQ39	DDX50	1	2	4	2	4	3	2	0
Q8TDD1;Q8TDD1-2	DDX54	0	1	1	0	0	0	0	0
P26196;Q8IV96	DDX6	0	0	0	0	1	0	2	7
O43143;O60231	DHX15	3	15	17	14	16	11	23	0
Q7L2E3-2;H7BXY3;Q7L2E3-3;Q7L2E3	DHX30	2	19	16	16	16	23	0	0
Q9H2U1-3;Q9H2U1-2;Q9H2U1;E7EWK3;H7C5F5;A0A0G2JQU7;A0A0G2JRP3;H7C514;Q6P158-2;Q6P158	DHX36	0	0	0	4	4	10	7	0
Q92620;Q92620-2;J3KTG2;H3BV01;H3BQT9;J3KRT1;J3KSA8;H3BMS7	DHX38	0	0	0	0	0	11	0	0
F5H658;Q14562	DHX8	0	1	1	1	1	3	1	0
Q08211;Q08211-2;REV__H0YA90;REV__Q7Z6J0-3	DHX9	11	28	27	26	27	39	35	0
O60832;C9IYT0;O60832-2;H7BZF2;H7C0M1	DKC1	0	0	0	2	3	1	0	0
Q6AWB1;E7EX90;Q14203-5;Q14203-2;Q14203-3;Q14203-4;Q14203-6;Q14203	DKFZp686E0752;DCTN1	0	0	1	0	0	0	0	0
E9PEX6;P09622-2;P09622-3;P09622	DLD	1	0	0	0	0	0	3	1
P36957;P36957-2;Q86SW4;H0YJF9;G3V5M3;G3V3F0	DLST	0	7	1	0	0	0	0	0
Q9UGM3-9;Q9UGM3-4;Q9UGM3-8;Q9UGM3-2;Q9UGM3-5;Q9UGM3-3;Q9UGM3;Q9UGM3-7;Q9UGM3-6	DMBT1	0	0	0	0	0	1	0	0
P31689;P31689-2	DNAJA1	0	2	2	4	8	7	1	0
O60884;A0A087WT48	DNAJA2	0	1	4	8	7	9	1	0
Q96EY1-2;Q96EY1	DNAJA3	0	0	0	1	1	1	0	0
Q9UBS4;H7C2Y5	DNAJB11	0	0	0	1	2	10	5	0
Q8IXB1-2;Q8IXB1;Q8IXB1-3;E7EP04;A0A087WXH7;H7C1G0	DNAJC10	1	3	1	2	4	2	13	0
Q99615-2;Q99615;K7EPP7;K7EIH8;K7ESP1;K7EJL5;K7EN19;K7EJV7;K7ER44;K7EJE9;K7EK03;K7ELJ8;K7EJ24	DNAJC7	0	2	3	5	6	5	1	3
Q8WXX5	DNAJC9	0	0	0	0	0	0	0	3
J3KMZ8;Q92785-2;Q92785;E9PN04	DPF2	0	2	0	0	0	0	0	1
Q5QPK2;H0Y368;O60762;Q5QPJ9	DPM1	0	1	0	1	2	2	0	0
Q16555-2;Q16555;E5RFU4;E9PD68;Q14194;Q14194-2	DPYSL2	0	0	0	0	3	5	0	0
Q14195-2;H0YBT4;Q14195	DPYSL3	0	0	0	0	3	0	0	0
Q9BPU6;E7EWB4	DPYSL5	0	1	0	0	0	1	0	0
Q08554-2;Q08554	DSC1	0	2	1	0	0	0	0	1
Q02413;Q02413-2	DSG1	0	6	7	0	0	1	3	6
P15924;P15924-3;P15924-2	DSP	3	28	14	1	0	2	6	6
H0YMP1;H0YMM5;A0A0C4DGL3;H0YNJ9;H0YNW5;H0YKC5;H0YKI0;P33316-2;P33316	DUT	0	0	0	0	0	0	0	1
Q14204;H0YJ21	DYNC1H1	0	38	18	0	0	0	0	1
E9PGG1;E7EUM4;E7ERR6;E7ERH4;E7ET01;E7ETL8;E7EQU2;E7ESD3;E7EMU4;E7EV09;E7EQL5;Q13409-6;Q13409-3;Q13409-7;Q13409-2;Q13409-5;Q13409	DYNC1I2	0	1	0	0	0	0	1	0
J3KRI4;O43237-2;O43237	DYNC1LI2	0	0	0	0	0	0	0	1
Q96FJ2;P63167	DYNLL2;DYNLL1	0	0	0	0	0	0	0	1
Q9NP97;B1AKR6;Q8TF09;H3BNG9;H3BPA0;Q7Z4M1;H3BQI1;Q9NP97-2	DYNLRB1;DYNLRB2	0	0	0	0	0	0	1	4
Q5VTU3;P63172	DYNLT1	0	0	0	0	0	0	0	2
H7C2Q8;Q99848	EBNA1BP2	5	3	2	1	0	1	0	0
Q5VTE0;P68104;A0A087WV01;A0A087WVQ9;P68104-2;Q05639;A6PW80;Q5JR01	EEF1A1P5;EEF1A1;EEF1A2	6	8	7	8	8	10	8	9
P24534;C9JZW3	EEF1B2	0	0	0	0	0	0	1	2
E9PPR1;E9PL12;E9PQ49;E9PI39;E9PK01;P29692;E9PMW7;E9PL71;A0A087X1X7;E9PRY8;P29692-3;P29692-2;E9PN91;E9PIZ1;H0YCK7;E9PK06;E9PQZ1;P29692-4;E9PKK3;E9PK72;E9PNW6;E9PJD0	EEF1D	0	0	1	2	2	6	0	0
D6RBD7;C9J1V9;O43324-2;O43324	EEF1E1;EEF1E1-BLOC1S5	1	1	1	0	0	0	0	1
P26641;P26641-2	EEF1G	0	1	0	2	3	3	7	6
P13639	EEF2	4	2	1	4	6	7	17	0
Q15029-2;Q15029-3;Q15029;K7EP67;K7EJ74	EFTUD2	0	3	9	11	0	1	0	0
P05198;H0YJS4;G3V4T5	EIF2S1	0	0	0	0	1	4	4	4
P20042	EIF2S2	0	0	0	0	0	6	1	0
Q2VIR3;P41091;F8W810;Q2VIR3-2;H7BZU1	EIF2S3L;EIF2S3	0	1	1	1	2	4	2	0
Q14152;Q14152-2	EIF3A	0	0	15	2	0	0	0	0
P55884;P55884-2;C9JQN7	EIF3B	0	0	5	0	0	0	0	0
Q99613-2;Q99613;B5ME19;H3BPE4	EIF3C;EIF3CL	0	0	6	1	0	0	0	0
O15371-2;O15371-3;O15371;B0QYA6;B0QYA5	EIF3D	0	0	2	0	0	0	0	0
O00303;H0YDT6	EIF3F	0	0	2	0	0	0	0	1
B0QY90;B0QY89;Q9Y262;Q9Y262-2;C9JHP4;C9K0Q7	EIF3L	0	0	0	0	0	0	4	0
E9PRI2;E7ESM3;Q7L2H7	EIF3M	0	0	1	0	0	0	0	0
P60842;J3KT12;P60842-2;J3KTB5;J3QS69;J3QR64;J3KSZ0;J3QL43;J3QKZ9;J3QLN6;J3KS25;J3KTN0;J3QL52	EIF4A1	0	0	0	0	0	0	0	10
P38919;I3L3H2;J3KT04;J3KS93;J3QQP0;E9PBH4;F8WE11;E7EMV8	EIF4A3	0	1	0	0	0	0	0	3
E7EX17;P23588-2;P23588;F8VX11	EIF4B	0	0	0	0	0	0	2	0
D6RBW1;P06730;P06730-3;P06730-2	EIF4E	0	0	0	0	0	0	0	1
E7EX73;E9PGM1;E7EUU4;Q04637-8;Q04637-7;A0A0A0MR52;C9K073;C9J2Z7;H7C044;F8WCF2;REV__Q8NEG2-2;REV__F5H7J8;C9JHW9;REV__Q8NEG2;REV__C9JQZ6;REV__J3KQX6	EIF4G1	0	0	2	7	11	0	0	0
Q04637-5;Q04637-4;Q04637-3;Q04637;Q04637-9;Q04637-6;C9J6B6;C9JF13	EIF4G1	0	0	3	7	10	0	0	0
I3L397;I3L504;P63241;P63241-2;F8WCJ1;C9J7B5;C9J4W5;Q9GZV4;Q6IS14	EIF5A;EIF5A2;EIF5AL1	2	0	0	0	0	0	0	1
P56537;B7ZBH1;A0A0U1RQV5;P56537-2	EIF6	1	1	0	0	0	0	0	1
Q15717;Q15717-2;M0QZR9;M0R055	ELAVL1	0	0	0	0	0	2	3	11
A0A0A0MRX1;Q12926-2;Q12926;B1AM48;B1APY9;B1APY8;A0A0R4J2E6;P26378-4;P26378-2;P26378-5;P26378;P26378-3;Q14576-2;Q14576;C9JB16	ELAVL2;ELAVL4;ELAVL3	0	0	0	0	0	0	0	5
Q5HY57;P50402;F8WEQ1	EMD	0	3	3	2	1	0	0	0
Q92979;V9GYP5;A0A087WWQ2;A0A087WVM7	EMG1	0	0	0	0	0	0	0	3
P06733;K7EM90;P06733-2	ENO1	0	0	0	0	0	1	0	5
E5RGZ4;P13929-3;P13929-2;P13929;F5H1C3;E5RI09;E5RG95;K7EPM1;K7EKN2;F5H0C8;P09104-2;P09104	ENO3;ENO2	0	1	0	0	0	0	0	1
Q9NPA8-2;Q9NPA8	ENY2	0	0	0	0	0	0	0	2
Q9UM22-2;Q9UM22	EPDR1	0	0	0	0	0	0	0	1
A0A075B730;A0A087X1U6;Q15149-7;Q15149-8;Q15149-9;Q15149-5;Q15149-4;Q15149-6;Q15149-3;Q15149-2;Q15149;P58107	EPPK1;PLEC	0	0	3	0	0	0	0	0
P07814;V9GYZ6	EPRS	5	10	6	1	0	0	0	0
G3V279;P84090	ERH	0	1	0	0	0	1	0	1
E5RIV7;Q8IV48	ERI1	0	0	0	0	0	0	0	1
P30040;F8VY02;P30040-2	ERP29	0	0	0	0	0	0	0	5
Q9BS26	ERP44	0	0	0	0	0	0	0	4
H0YK49;H0YL12;H0YNX6;H0YKF0;H0YLU7;P13804-2;P13804	ETFA	0	0	0	0	0	1	0	1
B0QYK0;Q01844-6;Q01844-3;Q01844;Q01844-5;A0A0D9SFL3;C9JGE3;Q01844-2;H7BY36;F8WC90;Q01844-4	EWSR1	1	3	3	4	7	6	10	3
Q01780-2;Q01780;K7EJ37	EXOSC10	1	2	2	9	1	1	0	0
Q13868-3;Q13868;A3KFL1;A3KFL5;A3KFL2;Q13868-2	EXOSC2	0	0	0	2	2	0	0	0
Q9NQT5-2;Q9NQT5	EXOSC3	1	1	1	1	1	0	0	0
Q9NPD3;E9PPI9;E9PI41	EXOSC4	1	0	0	4	2	0	0	0
M0R050;Q9NQT4	EXOSC5	0	0	0	1	0	0	0	0
Q5RKV6	EXOSC6	0	0	1	5	2	0	0	0
Q15024	EXOSC7	0	0	0	3	0	0	0	0
Q96B26	EXOSC8	0	0	0	1	1	0	0	0
D6RIY6;Q06265-3;Q06265-4;Q06265;Q06265-2;H0Y9L5;D6R905	EXOSC9	0	0	0	2	2	0	0	0
E7EQR4;P35241-4;P26038;P35241;P15311;P35241-5	EZR;RDX;MSN	0	0	0	0	0	0	1	0
Q01469	FABP5	0	1	0	0	1	0	0	1
Q9BTL3	FAM103A1	0	0	0	0	0	0	2	2
Q9NZB2;Q9NZB2-6;A0A0C4DH52;Q9NZB2-2;Q9NZB2-5;Q9NZB2-4	FAM120A	0	1	2	2	0	0	0	0
Q8NCA5-2;Q8NCA5;E9PH82	FAM98A	0	0	2	3	6	0	0	0
Q52LJ0-2;Q52LJ0	FAM98B	0	0	0	1	3	3	0	3
O95363	FARS2	0	0	0	0	0	0	0	1
K7ER16;Q9Y285-2;Q9Y285;K7EK06;K7ER00	FARSA	0	1	0	1	2	1	1	0
A0A0U1RQF0;P49327;A0A0U1RRG3	FASN	1	3	7	34	1	0	0	0
E9PR30;P62861	FAU	1	1	1	1	1	2	2	3
M0R0P1;M0R299;M0QXL5;M0R2Q4;P22087;M0R2U2;M0R1H0;M0R2B0	FBL	0	2	2	1	0	0	0	3
A6NHQ2	FBLL1	0	0	1	0	0	0	0	2
H3BTH6;Q8NEZ5-3;Q8NEZ5;H3BRE0;Q8NEZ5-2	FBXO22	0	0	0	0	0	0	0	2
A0A0D9SG53;A0A0D9SGB2;Q5JXI0;A0A0D9SFI6;A0A0D9SFB0;Q5JXH9;A0A0D9SFZ9;Q5JXH8;Q5JXH7;Q5JXI3;Q5JXI2;Q5JXI8;Q13642-3;Q13642-1;Q13642-5;Q13642-4;Q13642	FHL1	0	0	0	0	0	0	0	1
Q13643	FHL3	0	0	0	0	0	0	0	1
Q6UN15-4;Q6UN15-3;Q6UN15-5;Q6UN15;A0A0B4J203	FIP1L1	0	0	2	0	0	0	0	0
Q96AY3;K7ELI6;K7ESG6;C9JPC3;K7EM43	FKBP10	0	0	0	0	0	0	3	0
Q14318;Q14318-2;A0A0A0MTJ1;Q14318-3;U3KQI1;U3KQ64;M0R2K9	FKBP8	0	0	0	1	3	1	0	0
CON__Q5D862;Q5D862	FLG2	1	2	1	1	1	2	0	2
Q5HY54;P21333-2;P21333;Q60FE5;A0A087WWY3;F8WE98;H0Y5C6;H0Y5F3;H7C5L4	FLNA	5	2	25	2	0	0	0	0
Q9HA64;I3L2G3;I3L139	FN3KRP	0	0	0	0	0	0	0	3
A0A075B6Q2;S4R347;Q5T0N5-3;Q5T0N5-4;Q5T0N5-2;Q5T0N5-5;Q5T0N5	FNBP1L	0	1	0	0	0	0	0	0
Q16658	FSCN1	1	0	0	0	0	0	0	0
P02794;G3V192;E9PRK8;G3V1D1;E9PKY7;E9PQR3;E9PPQ4;E9PKM5;E9PK45	FTH1	1	3	4	3	5	3	1	2
A0A087X1B9;P02792	FTL	1	0	0	1	1	0	0	0
P35637-2;P35637;H3BPE7	FUS	3	4	5	6	8	9	15	14
P51116;E7EU85;E9PFF5;B4DXZ6;P51114-3;P51114-2;P51114;R9WNI0;A8MQB8;G3V0J0;Q06787-8;Q06787-6;Q06787-2;Q06787-4;Q06787-5;Q06787-9;Q06787-7;Q06787-3;Q06787	FXR2;FXR1	1	0	0	0	1	1	3	0
Q13283;E5RH00;E5RI46;E5RIF8;E5RH42;E5RIZ6;E5RJU8;Q13283-2	G3BP1	0	0	0	0	0	5	7	0
Q9UN86-2;Q9UN86;D6R9X5;D6R9A4;D6RBM9;D6REX8;D6RBR0;D6RE13;D6RBW8;D6RGJ4;D6RAC7;D6RB17	G3BP2	0	0	0	0	1	4	5	0
P51570;P51570-2;K7EII7;K7ERJ9	GALK1	0	0	1	2	1	4	2	3
Q14697;F5H6X6;Q14697-2;E9PKU7;E9PNH1	GANAB	1	0	0	0	0	1	12	0
P04406;P04406-2;E7EUT5;O14556	GAPDH	0	1	3	0	1	8	0	3
P41250	GARS	0	0	0	1	1	2	4	0
P22102;P22102-2;F8WD69	GART	0	0	0	0	5	0	0	0
A0A0U1RR30;A0A0U1RRM1;Q8WXI9;Q86YP4-2;Q86YP4;Q86YP4-3	GATAD2B;GATAD2A	0	0	1	0	0	0	0	0
E9PGM4;Q04446	GBE1	0	0	0	0	0	0	3	0
Q06210-2;Q06210	GFPT1	0	0	0	0	3	0	0	0
O14908;K7EM11;O14908-2	GIPC1	2	0	0	0	0	0	0	0
Q8TF65	GIPC2	1	0	0	0	0	0	0	0
P06280;V9GYN5	GLA	0	0	0	0	0	2	5	0
A0A087WWH3;Q6AI39;Q9NZM4-2;Q9NZM4	GLTSCR1;GLTSCR1L	0	0	0	0	0	0	1	0
P00367;P00367-2;P00367-3;P49448	GLUD1;GLUD2	0	0	0	2	4	3	0	0
P49915-2;P49915	GMPS	0	0	0	0	0	0	1	0
P63096;P09471-2;P09471;P08754;P04899;P04899-4;A0A087WTB6;A2A2R6;Q5JWD1;H0Y7E8;H3BTM2;A0A087WZE5;C9JPP4;Q5JWE9;H0Y7F4;P63096-2;P04899-6;P04899-3;P04899-5;P04899-2;P11488;P19087;A8MTJ3;P63092-3;P63092-2;P38405;P63092;P63092-4;P38405-2;Q5JWF2-2;Q5JWF2	GNAI1;GNAO1;GNAI3;GNAI2;GNAS;GNAT2;GNAT1;GNAT3;GNAL	1	0	0	1	1	0	0	1
E7EP32;P62873-2;Q9HAV0;P62879;P62873;C9JD14;B1AKQ8;C9JZN1;F6X3N5;F6UT28;F5H8J8;F5H100;C9JIS1;B3KVK2;C9JXA5;F5H0S8;E9PCP0;P62879-2;P16520-2;P16520	GNB2;GNB1;GNB4;GNB3	1	0	0	0	0	0	0	1
P63244;D6RAC2;H0YAF8;D6RHH4;J3KPE3;D6REE5;D6RAU2;E9PD14;D6RFX4;D6R9Z1;H0YAM7;H0Y8W2;D6R9L0;D6RGK8;D6RF23;D6R909;H0Y8R5;D6RBD0;D6RFZ9;H0Y9P0;D6RHJ5	GNB2L1	2	0	0	0	0	0	3	5
Q9UBI6	GNG12	1	0	0	0	0	0	0	0
Q9BVP2-2;Q9BVP2;C9JYH9;C9JZT7;B4DMU5	GNL3	4	3	1	0	0	0	0	0
A0A0C4DGS5;Q08379-2;Q08379	GOLGA2	0	0	0	1	0	0	0	0
P62993;J3KT38;J3QRL5;P62993-2	GRB2	0	0	0	0	0	0	0	7
H0Y8R1;F5H5I6;H0YAK1;Q12849-5;Q12849;H0YAM1	GRSF1	0	0	0	0	0	0	0	6
Q9BQ67;M0QX71	GRWD1	0	0	0	0	0	2	3	5
Q5T0I1;A0A0U1RQL8;Q5T0I0;A0A0A0MS51;A0A0A0MT01;CON__Q3SX14;P06396-2;P06396-4;P06396-3;P06396	GSN	1	0	0	0	0	0	0	0
P78347-2;P78347-4;P78347-3;P78347;P78347-5;A0A087WW90;A0A0D9SF80;A0A0A0MSY2;Q86UP8-3;Q86UP8;Q6EKJ0	GTF2I	0	0	0	3	15	0	1	0
Q5T7U1;Q9Y5Q8-2;Q9Y5Q8;Q9Y5Q8-3	GTF3C5	0	1	1	0	0	0	0	0
Q9BZE4-3;Q9BZE4-2;Q9BZE4	GTPBP4	1	1	0	0	0	0	0	0
P13807-2;P13807;M0QYU1	GYS1	0	0	0	0	4	0	0	0
Q92522	H1FX	4	5	2	3	4	3	5	3
K7EMV3;B4DEB1;K7EK07;K7ES00;Q71DI3;Q16695;P84243;P68431;K7EP01;Q5TEC6;Q6NXT2	H3F3B;H3F3A;HIST2H3A;HIST3H3;HIST1H3A;HIST2H3PS2;H3F3C	1	1	2	2	2	1	0	0
Q9P035;H3BPZ1;H3BS72;Q9P035-2;H3BRL8;H3BMZ1	HACD3	0	2	4	1	0	0	0	0
C9JJM7;C9J306;Q9UJ83-2;Q9UJ83	HACL1	0	0	0	0	0	1	0	0
P55084-2;P55084;F5GZQ3;C9K0M0;C9JEY0;C9JE81;B5MD38	HADHB	3	0	0	0	0	0	0	0
H3BV79;H3BPK3;Q16775-2;Q16775	HAGH	0	0	0	0	0	0	0	1
O14929-2;O14929	HAT1	0	0	0	0	0	0	0	1
P68871;P02042;E9PFT6;CON__Q3SX09	HBB;HBD	1	0	0	0	0	1	0	0
A6NEM2;P51610-2;P51610;P51610-4;P51610-3	HCFC1	0	0	0	5	1	0	0	0
E5RK19;E5RFI6;E5RJ04;E5RGV4;E5RHE7;E5RH52;E5RG37;E5RFP9;H3BM24;Q92769-3;Q92769	HDAC2	0	1	1	0	0	0	0	0
C9JAW5;C9JNU6;Q9Y241	HIGD1A	0	1	1	1	1	1	0	0
P16403	HIST1H1C	5	10	4	6	7	6	7	3
P10412;P16402;Q02539;P22492;P16401	HIST1H1E;HIST1H1D	6	8	4	5	7	6	7	3
A0A0U1RR32;A0A0U1RRH7;Q99878;Q96KK5;Q9BTM1;Q16777;Q93077;Q7L7L0;Q6FI13;P20671;P0C0S8;P04908;H0YFX9;Q96QV6;P16104;Q9BTM1-2;Q71UI9-5;Q8IUE6	HIST1H2AJ;HIST1H2AH;H2AFJ;HIST2H2AC;HIST1H2AC;HIST3H2A;HIST2H2AA3;HIST1H2AD;HIST1H2AG;HIST1H2AB;HIST1H2AA;H2AFX	2	0	2	0	0	1	2	3
B2R4S9;U3KQK0;Q99880;Q99879;Q99877;Q93079;Q5QNW6;P62807;P58876;O60814;Q5QNW6-2;P57053;Q16778;P33778;P23527;P06899;Q8N257;Q96A08;Q6DRA6;Q6DN03	HIST1H2BI;HIST1H2BN;HIST1H2BL;HIST1H2BM;HIST1H2BH;HIST2H2BF;HIST1H2BC;HIST1H2BD;HIST1H2BK;H2BFS;HIST2H2BE;HIST1H2BB;HIST1H2BO;HIST1H2BJ;HIST3H2BB;HIST1H2BA	5	4	2	4	4	2	2	3
P62805	HIST1H4A	4	5	1	3	2	2	0	0
P17096;P17096-3	HMGA1	0	0	0	0	0	0	0	1
A0A087WZE9;Q15651-2;P05204;Q15651	HMGN3;HMGN2	0	0	0	0	0	1	1	0
Q13151	HNRNPA0	1	0	0	0	0	0	0	9
F8W6I7;P09651-3;P09651-2;P09651;F8VZ49;F8VTQ5;Q32P51;F8W646;F8VYN5;H0YH80	HNRNPA1;HNRNPA1L2	7	3	3	4	1	3	7	18
P22626;P22626-2;A0A087WUI2	HNRNPA2B1	3	4	1	3	2	3	7	20
P51991;H7C1J8	HNRNPA3	2	1	2	1	0	0	2	11
P51991-2	HNRNPA3	2	1	2	1	0	0	2	10
D6R9P3;D6RD18;D6RBZ0;A0A087WZV1;Q99729-3;Q99729-2;Q99729-4;Q99729	HNRNPAB	0	1	3	2	2	1	4	11
G3V576;G3V4W0;B4DY08;B2R5W2;G3V4C1;G3V2Q1;P07910-2;P07910;P07910-3;P07910-4;G3V5V7;G3V2D6;G3V555;G3V575;G3V5X6;G3V3K6;G3V251;B4DSU6;A0A0G2JPF8;A0A0G2JNQ3;P0DMR1;O60812;B7ZW38;B2RXH8;G3V4M8;G3V2H6	HNRNPC	0	6	5	7	10	0	0	1
H0YA96;H0Y8G5;Q14103-4;Q14103-3;Q14103-2;Q14103;D6RAF8;D6RF44;D6RBQ9;D6RD83	HNRNPD	0	1	1	0	1	2	5	11
O14979-3;O14979-2;A0A087WUK2;O14979;A0A087WU03	HNRNPDL	0	0	0	0	0	0	3	8
P52597	HNRNPF	6	5	7	8	9	9	8	10
G8JLB6;P31943;E9PCY7;D6RBM0;H0YB39;E7EN40;D6RIT2;D6RIU0;H0YBD7;E7EQJ0;D6RAM1;E5RGV0;D6R9T0;D6RFM3;D6RDU3;D6RJ04;D6RIH9;D6RDL0;H0YBG7;D6RF17;D6R9D3;E5RGH4;E5RJ94;H0YAQ2	HNRNPH1	7	10	10	10	11	13	17	19
P55795	HNRNPH2	3	3	4	3	4	7	7	11
P31942-2;P31942;P31942-3;P31942-4;P31942-6;P31942-5	HNRNPH3	3	4	6	4	5	6	5	13
P61978-3;P61978;P61978-2;Q5T6W2;S4R457;S4R359	HNRNPK	1	7	5	6	7	11	14	17
M0QXS5;P14866;P14866-2;M0QYT0;M0R1W6;M0R076;B4DVF8;M0QYL7;H7C464;B7WPG3;C9IYN3;D6W592;Q8WVV9-5;Q8WVV9-4;Q8WVV9	HNRNPL	0	1	2	4	3	6	11	16
A0A087X0X3;P52272-2;P52272;M0QZM1;M0R2T0;M0R2I7;M0R019;M0QYQ7;M0R0N3;M0R0Y6;M0QY96;M0QYL3	HNRNPM	17	15	10	7	6	9	27	3
O43390;O43390-2;O43390-3;O43390-4;B4DT28	HNRNPR	2	6	6	9	2	6	16	4
Q00839;Q00839-2;Q5RI18	HNRNPU	8	13	16	13	14	15	14	0
Q9BUJ2-2;Q9BUJ2;A0A0A0MRA5;B7Z4B8;Q9BUJ2-4;Q9BUJ2-3;M0R3F1;M0QYZ0;M0QYI8;M0R0K8;M0QZV6;M0R247;A0A087X1I2;Q9BUJ2-5;M0R203;M0QYM5;M0QYG9	HNRNPUL1	18	26	32	33	43	44	45	13
H3BQZ7;Q1KMD3	HNRNPUL2-BSCL2;HNRNPUL2	0	0	0	0	0	0	2	0
Q5SSJ5;Q5SSJ5-3;Q5SSJ5-2;B0QZK4;X6RGJ2;Q5SWC8;B0QZK9;B0QZK8;Q5SSJ5-5	HP1BP3	1	4	1	3	2	2	4	0
P00492	HPRT1	0	0	0	0	0	2	0	0
CON__Q86YZ3;Q86YZ3	HRNR	1	2	1	1	2	1	1	2
Q99714;Q99714-2;Q5H928	HSD17B10	0	0	0	0	0	0	4	3
Q53GQ0	HSD17B12	0	1	0	0	2	0	0	0
P07900;P07900-2;G3V2J8;Q58FG0;Q14568;Q58FG1	HSP90AA1	8	1	3	4	7	20	14	0
P08238;Q58FF7;Q58FF6	HSP90AB1	9	4	5	9	12	17	19	0
Q58FF8	HSP90AB2P	0	2	2	3	1	4	4	0
P14625;Q96GW1;F8W026;Q58FF3;H0YIV0	HSP90B1	1	1	1	1	9	14	13	0
A0A0G2JIW1;P0DMV9;P0DMV8;P0DMV8-2;V9GZ37	HSPA1B;HSPA1A	20	20	19	21	26	27	37	19
P54652	HSPA2	8	10	9	9	10	11	15	5
P34932;A0A087WYC1;A0A087WTS8;P34932-2	HSPA4	1	0	0	0	0	8	31	0
E9PDE8;O95757;D6RJ96	HSPA4L	0	0	0	0	0	2	14	0
P11021	HSPA5	8	3	2	5	3	10	35	1
P17066;P48741	HSPA6;HSPA7	7	7	8	8	9	10	11	7
P11142;E9PKE3;E9PNE6;P11142-2;A8K7Q2;E9PN89;E9PLF4;E9PQQ4;E9PQK7;E9PK54;E9PS65;E9PPY6;E9PN25;E9PM13;E9PI65	HSPA8	22	23	25	25	27	31	37	9
P38646;D6RJI2;D6RA73;H0Y8S0;H0YBG6	HSPA9	5	9	15	21	26	10	35	14
K7EN20;Q9NZL4;Q9NZL4-3	HSPBP1	0	0	0	0	0	0	1	0
P10809;E7ESH4;E7EXB4;P10809-2;C9JL25;C9JL19;C9JCQ4;C9J0S9	HSPD1	2	3	4	6	10	6	11	0
B8ZZL8;S4R3N1;P61604	HSPE1;HSPE1-MOB4	0	0	0	0	0	0	1	1
Q92598-2;Q92598;Q92598-4;A0A0A0MSM0;Q92598-3;R4GN69;Q5TBM3	HSPH1	1	0	0	0	1	9	8	0
Q7Z6Z7-2;Q7Z6Z7-3;Q7Z6Z7;H0Y659;A0A087X1S3	HUWE1	0	1	17	0	0	0	0	1
J3KR24;A0A0A0MSX9;P41252;Q5TCD1	IARS	1	5	4	0	0	0	0	0
J3KS15;Q14197	ICT1	0	1	0	0	0	0	0	1
P14735	IDE	0	0	0	0	0	0	2	0
Q9NZI8;Q9NZI8-2	IGF2BP1	0	6	1	2	3	6	19	1
F8W930;Q9Y6M1-1;Q9Y6M1;Q9Y6M1-5;Q9Y6M1-6;Q9Y6M1-3;Q9Y6M1-4	IGF2BP2	0	1	0	0	0	1	13	0
O00425;O00425-2;F8WD15	IGF2BP3	0	4	1	1	4	5	19	2
A0A0G2JMB2;A0A075B6N7;P01877;P01876	IGHA2;IGHA1	0	0	0	0	0	1	0	0
A0A0A0MS14	IGHV1-45	1	0	0	0	0	0	0	0
A0A0A0MTQ6;A0A087X0P6;A0A087X0Q4;A0A087WW87;A0A075B6R1;A0A0A0MRZ7;A0A075B6S6;A0A075B6S3;A0A075B6S2;A0A075B6P5;P01617;P01614;P06309;P06310	IGKV2D-28;IGKV2D-29;IGKV2-40;IGKV2D-40;IGKV2D-26;IGKV2D-30;IGKV2-30	1	1	1	1	0	1	0	0
D6REL4;Q9H4P6;E7EQZ7;Q13123	IK	0	0	0	0	0	0	1	0
B4DY09;Q12905;X6R6Z1;A0A0A0MRL0	ILF2	0	4	4	5	6	11	11	1
Q12906-4;Q12906-6;Q12906-7;Q12906-5;Q12906-2;Q12906-3;Q12906;K7EKJ9;K7ER69;K7EQR9;K7ERM6;K7ENK6;K7EM82;K7EJ09;K7EQ75;K7EKY0	ILF3	5	8	12	12	13	24	20	0
C9J381;P20839-2;P20839-4;P20839;P20839-3;P20839-7;P20839-5;P20839-6	IMPDH1	0	0	0	0	0	1	0	0
H0Y4R1;P12268;E7ETK5	IMPDH2	0	0	1	1	1	6	0	0
H0YLE8;A0A0J9YXZ5;P46940	IQGAP1	0	0	0	0	1	0	0	0
E7EWC2;F5H7S7;Q13576;D6R939;E9PDT6;Q13576-3;Q13576-2	IQGAP2	0	1	2	3	0	0	0	0
O14654;H3BTC1	IRS4	3	20	17	16	13	2	0	0
Q9NPH2-2;Q9NPH2-3;Q9NPH2	ISYNA1	0	0	0	0	0	1	0	0
Q96J02-3;Q96J02-2;Q96J02;H0YBA4;Q9H0M0-6;Q9H0M0-3;Q9H0M0	ITCH	0	0	0	0	1	0	4	0
Q9Y6Y0	IVNS1ABP	0	0	0	0	0	0	0	1
P14923;C9JTX4;C9J826;C9JK18;C9JKY1	JUP	1	0	2	1	0	1	3	2
Q15046;Q15046-2;H3BVA8;J3KRL2;H3BPV7;H3BRC9	KARS	0	0	0	1	14	26	11	0
Q96CX2;Q68DU8	KCTD12	0	0	0	0	0	4	0	0
Q07666-2;Q07666;Q07666-3;Q5VWX1	KHDRBS1	0	2	0	1	3	3	1	0
A0A087WTP3;Q92945;M0R0I5;M0QYH3;M0QXW7;M0QYG1;M0R0C6;M0R3J3;M0R251;M0R263;E9PEB5;Q96AE4;Q96AE4-2	KHSRP	0	0	2	3	6	8	11	0
Q5T5P2-9;Q5T5P2-2;Q5T5P2-7;Q5T5P2-10;Q5T5P2;Q5T5P0;Q5T5P1;Q5T5P2-4;Q5T5P2-8;Q5T5P2-6;Q5T5P2-3	KIAA1217	0	0	4	12	5	0	0	8
P52732	KIF11	0	0	1	0	1	0	0	0
Q5JR89;Q5JR91;Q99661-2;Q99661	KIF2C	0	1	0	0	0	0	0	0
P52294;C9JYI4;C9J352;C9JWD9;F2Z3G4;C9J4U1;O15131;H0Y3K0	KPNA1;KPNA5	0	0	0	0	0	1	4	1
P52292;J3QLL0;J3KS65	KPNA2	0	1	1	1	1	4	3	3
O00505;H0Y4S9	KPNA3	0	0	0	0	0	0	2	0
O60684;Q5TFJ7;S4R3E5	KPNA6	0	0	0	0	0	0	3	2
Q14974;J3KTM9;Q14974-2;J3QR48;J3QRG4	KPNB1	0	0	2	1	1	1	6	0
Q5T749	KPRP	1	5	5	1	0	0	0	4
Q8N9T8;H0YG91;H0YFD2;H0YH26	KRI1	0	2	1	0	0	0	0	0
Q13601-2;Q13601;A0A087WZC7	KRR1	0	1	1	0	0	0	2	0
P04264;CON__P04264	KRT1	32	34	31	27	37	28	34	29
CON__P13645;P13645;CON__Q7Z3Y7;Q7Z3Y7;CON__Q148H6;CON__Q2M2I5;Q2M2I5;CON__Q99456;Q99456;CON__Q14525;CON__A2A5Y0;CON__A2AB72;CON__O76015;CON__O76013;CON__O76014;CON__REFSEQ:XP_986630;Q14525;O76013-2;O76014;O76015;O76013	KRT10	29	26	31	25	26	27	29	32
P13646;K7ERE3;P13646-3;CON__ENSEMBL:ENSP00000377550;P13646-2;K7EMD9;K7EQH6;K7EMJ2	KRT13	7	11	5	4	6	5	5	6
CON__P02533;P02533;CON__Q6IFX2;K7ENV3	KRT14	16	20	20	12	19	16	25	19
CON__P08779;P08779;CON__Q9Z2K1;CON__Q3ZAW8;K7ENW6	KRT16	17	16	16	6	22	14	19	14
CON__Q04695;Q04695;F5GWP8;K7EPJ9;K7ESE1;CON__P35900;CON__Q9D312;P35900;J3QR55;CON__Q8N1A0;CON__Q9C075;CON__Q99PS0;Q8N1A0-2;Q8N1A0;Q9C075	KRT17	10	8	11	6	8	10	10	11
F8VZY9;P05783;CON__Q92764;C4AM86;CON__Q497I4;Q92764	KRT18	1	0	0	0	1	5	1	1
CON__P08727;P08727;C9JM50;CON__P19001;K7EMS3;CON__P05784	KRT19	4	4	3	2	5	9	6	6
P35908;CON__P35908;Q9NY12	KRT2	28	37	35	31	30	28	33	39
CON__Q7Z3Y8;Q7Z3Y8;CON__Q7Z3Z0;Q7Z3Z0;CON__Q7Z3Y9;Q7Z3Y9	KRT27;KRT25	3	2	6	2	1	2	2	2
CON__Q9UE12;CON__Q15323;CON__Q14532;Q15323;Q14532;CON__Q6NTB9;CON__O76009;O76009	KRT31;KRT32;KRT33A	2	0	0	0	1	1	1	1
CON__P19013;P19013;F8VX05;F8VZR6	KRT4	3	14	2	1	1	1	2	2
CON__P13647;P13647;F8W0C6;H0YI76;H0YIN9;F8VV57;F8VU69;CON__H-INV:HIT000016045;H0YHD9;U3KPR1;B4DIR1;K7ELP4;K7EJU1;K7EKH9;CON__REFSEQ:XP_932229;CON__Q61726;A0A087X106;CON__O43790;CON__Q6NT21;CON__P78385;CON__Q14533;CON__P78386;Q8IWY7;O43790;P78385;Q14533;P78386	KRT5	22	29	28	16	22	21	28	27
CON__P02538;P02538;CON__Q8VED5	KRT6A	21	20	21	13	24	16	25	21
CON__Q32MB2;Q86Y46;CON__Q7RTS7;F8W1S1;Q86Y46-2;Q7RTS7;H0YIC5;H0YIG3	KRT73;KRT74	4	6	6	3	4	4	5	5
CON__Q7Z794;Q7Z794;F8VS61	KRT77	3	4	4	3	3	3	5	5
CON__Q8N1N4-2;CON__Q7RTT2;Q8N1N4;Q8N1N4-2	KRT78	2	4	4	1	1	2	3	5
CON__P05787;P05787;P05787-2;F8VUG2;F8W1U3;CON__H-INV:HIT000292931;CON__Q9H552;F8VP67;CON__Q3KNV1;CON__P08729;CON__Q9NSB2;CON__Q6ISB0;P08729;Q9NSB2;CON__REFSEQ:XP_092267	KRT8	5	5	6	5	5	15	6	4
P35527;CON__P35527;K7EQQ3	KRT9	20	19	20	13	17	22	27	21
P13473-2;P13473;P13473-3	LAMP2	0	0	0	0	1	1	0	0
F8WDS9;E9PHS0;O43813	LANCL1	0	0	0	0	0	0	1	0
Q6PKG0;Q6PKG0-3;A0A0B4J210;E5RH50;H0YC33;H0YBW1;H0YAN4;H0YC73;H0YBJ5;E5RHK4;H0YBM7;Q659C4-7;Q659C4-6;Q659C4-5;Q659C4-9;Q659C4-2;Q659C4	LARP1	0	8	10	7	13	10	1	0
Q96J85;X6RLN4;Q71RC2-7;Q71RC2-2;Q71RC2-5;Q71RC2-3;Q71RC2;Q71RC2-4	LARP4	0	0	0	0	0	0	1	0
Q92615;H0Y641;H0Y4V9	LARP4B	0	0	0	0	0	2	0	0
D6RFF0;Q4G0J3;Q4G0J3-3	LARP7	0	0	0	0	1	0	0	0
Q9P2J5;Q9P2J5-2;Q9P2J5-3;A0A087WXY1	LARS	0	0	0	0	1	17	4	0
P31025;Q5VSP4	LCN1;LCN1P1	0	0	0	0	0	3	0	0
P07195;A8MW50;C9J7H8;F5H793;F5H5G7;F5H155;A0A087WUM2;G3XAP5;F5H245;P00338-5;P00338-4;P00338-2;Q6ZMR3;P07864;P00338;P00338-3	LDHB	5	10	7	9	7	8	14	7
Q32P28-4;Q32P28;Q32P28-3;E2QRI1;H7C2W6;Q32P28-2	LEPRE1	0	0	0	0	0	3	3	0
P17931;G3V3R6	LGALS3	1	0	0	0	0	0	0	4
Q08380;K7EP36;K7ESM3;K7EKQ5;K7ERZ6;K7EJY8;K7EJD3;K7ES75;K7EN99;K7EQT9	LGALS3BP	8	17	19	16	20	19	16	8
Q9UHB6;Q9UHB6-4;F8VQE1;Q9UHB6-2;Q9UHB6-5;F8VS07;Q9UHB6-3;F8VRN8;F8VTU2;F8VVQ7	LIMA1	12	1	1	0	0	0	0	0
Q6ZN17	LIN28B	0	0	0	0	0	0	0	2
P02545;P02545-2;P02545-6;P02545-3;Q3BDU5;P02545-5;P02545-4;Q5TCI8;A0A0C4DGC5;H0YAB0	LMNA	0	0	0	0	8	0	0	0
E9PBF6;P20700;A0A0D9SFY5;A0A0D9SFE5	LMNB1	0	0	0	1	1	1	0	0
K7EJE8;K7EKE6;P36776-3;P36776-2;P36776	LONP1	0	0	0	0	0	0	2	0
P28300	LOX	0	0	0	0	0	0	4	1
Q08397;H3BUV8	LOXL1	0	0	0	0	0	0	0	2
P42704	LRPPRC	1	0	0	0	0	1	0	0
Q96AG4	LRRC59	0	1	1	0	0	0	0	0
Q9Y608-3;Q9Y608-2;Q9Y608-4;Q9Y608-5;Q9Y608	LRRFIP2	1	0	0	0	0	0	0	0
K7ELG9;Q3MHD2;Q3MHD2-2	LSM12	0	0	0	0	0	0	0	2
Q9Y333	LSM2	0	0	0	0	0	0	0	1
P62310	LSM3	0	0	0	0	0	0	0	1
P62312	LSM6	0	0	0	0	0	0	0	2
E7EQB2;E7ER44;P02788-2;P02788;C9JCF5;CON__Q29443;CON__Q0IIK2	LTF	0	0	0	0	0	18	0	0
Q96GA3;A0A075B6Q4	LTV1	0	2	0	0	0	2	0	0
Q9Y383;A0A0A6YYC3;Q96HJ9-2;A0A0A6YYJ8;Q9Y383-3;Q9Y383-2;B8ZZ10;A8MYV2;Q9NQ29-2;Q9NQ29-3;Q9NQ29;V9GZ75;F8WEU3;B8ZZ09	LUC7L2;C7orf55-LUC7L2	0	1	1	1	2	2	5	6
J3KPP4;O95232;D6RDI2;D6RHH0;U3KQT3;E7EN55;C9JL41;O95232-2	LUC7L3	0	1	2	2	1	2	4	0
Q9NX58	LYAR	1	1	2	2	1	1	2	0
P61626;F8VV32;A0A0B4J259	LYZ	0	0	0	0	0	7	0	0
H3BPE1;H3BQK9;Q9UPN3-3;Q9UPN3-2;Q9UPN3-4;Q9UPN3;H0Y390;Q9UPN3-5;E9PNZ4;E9PLY5;H0YD69;E9PLY0	MACF1	0	2	17	0	0	0	0	0
Q13257	MAD2L1	0	1	0	1	1	1	0	1
P46821;D6RA32;D6RA40;D6RGJ3;D6RCL2;E9PGC8;P78559;P78559-2	MAP1B	0	13	20	1	0	0	0	0
A0A0C4DG83;A2VCS9;E7ETZ8;Q49MG5-2;Q49MG5	MAP9	0	0	0	0	1	0	0	0
P56192;H0YIP0;P56192-2;H0YHL6;H0YI94;H0YI27;F5H2V6;H0YHV5	MARS	2	2	1	0	0	1	1	0
P31153;P31153-2;Q00266	MAT2A	0	0	0	0	0	0	3	1
A0A0R4J2E8;A8MXP9;P43243;D6REM6;H0Y8T4;D6R991;B3KM87;P43243-2;D6RAM9;D6RAY2;D6RBI2;D6RBK5;D6RE02;D6RIA2;Q68E03	MATR3	0	3	2	0	5	0	0	0
A0A0G2JM88;D6R9R1;D6RDF7;Q9HCC0-2;Q9HCC0	MCCC2	0	0	0	0	0	1	0	2
P25205;P25205-2;J3KQ69	MCM3	0	1	1	3	4	3	0	0
P33993;P33993-2;P33993-3;C9J8M6	MCM7	0	1	0	1	3	3	0	0
P40926;G3XAL0;P40926-2	MDH2	0	0	0	0	0	0	3	0
P23368	ME2	0	0	0	0	0	0	1	0
Q16626	MEA1	0	0	0	0	0	0	0	1
Q9Y316;Q9Y316-3	MEMO1	0	0	0	0	0	0	0	1
P14174	MIF	0	0	0	0	1	1	1	1
P08253-2;P08253-3;P08253;H3BR66;H3BV48	MMP2	0	0	0	0	0	0	4	2
Q96T76;Q96T76-8;Q96T76-5;Q96T76-9;Q5T454;Q96T76-7;H0Y746;H0Y7V3;B0QZ77;H7C1W5;F8WCH8	MMS19	0	0	4	7	7	1	0	0
Q7Z3U7-2;Q7Z3U7-6;Q7Z3U7-5;Q7Z3U7;Q7Z3U7-3;F8VZV1	MON2	0	1	4	2	0	0	0	0
Q5JR04;Q9HCE1;Q9HCE1-2	MOV10	0	9	3	3	1	1	0	0
H3BSB3;H3BNT4;Q99547	MPHOSPH6	0	0	0	0	0	0	0	2
F8W7U8;P49959-2;P49959;P49959-3	MRE11A	0	0	0	0	0	0	1	0
H0Y8N7;Q9BYD6	MRPL1	0	1	0	0	0	0	0	1
Q7Z7H8;Q7Z7H8-2	MRPL10	0	0	0	0	1	1	0	0
B4DLN1;P52815;F6QW41	MRPL12	0	1	0	0	0	3	0	3
E5RHF4;E5RIZ4;Q9P015	MRPL15	0	3	0	0	0	0	0	0
Q9H0U6	MRPL18	0	2	0	0	0	0	0	0
P49406;S4R3W9;A0A0A0MRF4	MRPL19	0	2	0	0	0	0	0	2
I3L2X1;Q9BYC9;Q9BYC9-2	MRPL20	0	1	0	0	0	0	0	0
H7C2P7;A6NJD9;A8MVT4;A8MYK1;Q16540	MRPL23	0	2	0	0	0	0	0	0
Q96A35	MRPL24	0	1	0	0	0	0	0	0
B8ZZV5;Q8TCC3-3;Q8TCC3;Q8TCC3-2	MRPL30	0	1	0	0	0	0	0	0
Q96DV4	MRPL38	0	2	0	0	0	0	0	0
C9JG87;Q9NYK5;Q9NYK5-2	MRPL39	0	2	0	0	0	0	0	0
K7EKI4;K7ELF1;K7ELQ0;K7ES61;X6RAY8;Q9BYD3-2;Q9BYD3	MRPL4	0	2	0	0	0	0	0	0
Q8IXM3	MRPL41	0	2	0	0	0	0	0	0
H0YBU8;H0Y6Y8;B1AL05;Q8N983-4;Q8N983-3;Q8N983-2;Q8N983;Q8N983-6;Q8N983-7	MRPL43	0	3	0	0	0	0	0	0
Q9H2W6	MRPL46	0	0	0	0	0	0	0	1
Q96EL3	MRPL53	0	1	0	0	0	1	0	0
P82912-3;P82912-2;P82912	MRPS11	0	1	0	0	0	0	0	0
O60783	MRPS14	0	2	0	0	0	0	0	0
P82914	MRPS15	0	5	0	0	0	0	0	0
A6ND22;Q9Y3D3-2;Q9Y3D3	MRPS16	0	2	1	0	0	0	0	0
E9PE17;I3L0E3;Q9Y2R5	MRPS17;hCG_1984214	0	1	0	0	0	0	0	0
A0A0G2JIC6;Q9Y676	MRPS18B	0	1	0	0	0	0	0	0
Q9Y399;Q5T8A0	MRPS2	0	5	1	0	1	0	0	0
G5E9W7;G5E9V5;P82650;H7C5F2;H7C5H3;P82650-2;H7C5L9	MRPS22	0	9	1	1	0	0	0	0
Q9Y3D9;J3QLR8	MRPS23	0	5	2	2	0	0	0	1
Q96EL2;F8VYR5	MRPS24	0	2	0	0	0	0	0	0
P82663;E7EPW2;P82663-3;P82663-2	MRPS25	0	3	0	1	0	0	0	0
Q9BYN8	MRPS26	0	3	1	0	0	0	0	0
G5EA06;Q92552;Q92552-2;D6RH20;D6RJC7;E5RJ73	MRPS27	0	7	1	0	0	0	0	0
Q9Y2Q9;H7C5V3;H0YAT2;E5RFT8;E5RGC7;H0YC42;U3KQQ8;E5RK86;E5RFH3	MRPS28	0	5	2	0	0	0	0	2
Q92665	MRPS31	0	4	0	0	0	0	0	0
Q9Y291;C9JBY7	MRPS33	0	3	0	0	0	0	0	0
C9JJ19;P82930;A0A087WUZ8	MRPS34	0	4	0	0	0	0	0	0
P82673	MRPS35	0	3	0	0	0	0	0	0
P82675-2;P82675	MRPS5	0	1	0	0	0	0	0	0
P82932	MRPS6	0	3	0	0	0	0	0	2
J3QLS3;Q9Y2R9;J3KSI8;J3QQS1;J3QKW2	MRPS7	0	4	2	1	0	0	0	0
P82933	MRPS9	0	4	1	1	0	0	0	0
Q9UKD2	MRTO4	0	0	0	0	0	0	0	8
P52701;A0A087WWJ1;P52701-4;P52701-2;P52701-3;C9JH55;C9J8Y8;C9J7Y7;A0A087WYT6	MSH6	0	0	1	4	2	0	0	0
J3KTC1;B4DHE8;Q96DH6-2;Q96DH6;J3QKT5;B4DM51;Q96DH6-3	MSI2	0	0	0	0	0	0	0	3
F5H7C4;F5H199;Q8IXL7-2	MSRB3	0	0	0	0	0	0	0	1
F8W9Y9;H0Y4T7;E7ESY4;Q13330-3;Q13330	MTA1	0	0	1	0	0	0	0	0
E5RJU9;Q86UE4;H0YB56	MTDH	3	1	0	0	0	0	0	0
F5H2F4;P11586	MTHFD1	0	0	0	2	2	6	8	0
P13995-2;P13995;B9A062	MTHFD2	0	0	0	0	0	0	1	4
I3L1L3;Q9BQG0;Q9BQG0-2;I3L2H8	MYBBP1A	10	9	5	4	7	5	0	0
A0A0A0MR39;Q9P2K5;A0A087WUT0;A0A0A0MQW0;Q9P2K5-2;H0YKS1;A0A0C4DGV1;H0YN19;Q9P2K5-3;A0A087WWC8;Q9P2K5-4	MYEF2	0	0	0	0	0	0	4	0
P12882;P11055;Q9UKX3	MYH1	26	3	1	1	0	1	0	1
P35580;P35580-3;P35580-5;E7ERA5	MYH10	49	3	7	0	0	0	0	0
P35580-2;P35580-4	MYH10	48	3	7	0	0	0	0	0
Q9UKX2	MYH2	26	2	1	1	0	1	0	1
Q9Y623	MYH4	21	2	1	1	0	1	0	1
P13533;A0A087X0T3;Q9H6N6;A7E2Y1;A7E2Y1-3	MYH6	10	2	0	0	0	0	0	0
P13535;Q9UKX2-2	MYH8	18	1	1	1	0	1	0	1
P35579;P35579-2;Q5BKV1;A0A0C4DFM8;B1AH99;A1L2Z2	MYH9	49	7	14	0	0	0	0	0
O14950;J3QRS3;P19105;P24844;J3KTJ1;P24844-2	MYL12B;MYL12A;MYL9	12	5	5	2	1	2	0	4
F8W1R7;G3V1V0;P60660-2;P60660;G3V1Y7;J3KND3;G8JLA2;B7Z6Z4;F8VPF3;F8VZU9;F8W180;H0YI43;F8VXL3	MYL6	7	3	3	1	0	2	1	2
P14649;F8W1I5	MYL6B	2	0	1	0	0	0	0	1
H3BML9;H3BN54;H3BPK4;Q96A32	MYLPF	1	0	0	0	0	0	0	0
A0A0D9SFK2;Q92614-5;Q92614-2;Q92614-3;Q92614-4;Q92614	MYO18A	1	0	2	0	0	0	0	0
E9PDF6;O43795-2;O43795	MYO1B	1	0	0	0	0	0	0	0
F5H6E2;O00159-2;O00159-3;O00159	MYO1C	1	0	0	0	0	0	0	0
A0A0A0MRM8;A0A0D9SGC1;E7EW20;Q9UM54-5;Q9UM54-2;Q9UM54-6;Q9UM54-4;Q9UM54-1;Q9UM54;Q5JVM0	MYO6	11	0	0	0	0	2	0	0
F8W1N5;F8VZJ2;F8VNW4;F8W0W4;H0YHX9;Q13765;E9PAV3-2;E9PAV3	NACA	0	0	0	0	0	0	2	1
H0YHC3;F8W020;F8W118;F8VY35;F8VV59;B7Z9C2;F8W0J6;F5H4R6;H0YIV4;P55209-2;P55209;F8VRJ2;H0YH88;F8VVB5;F8VXI6;F8VUX1;P55209-3;E9PNW0;E9PJJ2;E9PS34;E9PNJ7;A8MXH2;E9PKT8;C9J6D1;C9JZI7;Q99733;Q99733-2	NAP1L1	1	0	0	0	0	0	6	2
F8W543	NAP1L1	1	0	0	0	0	0	5	2
Q09161	NCBP1	0	0	0	0	0	2	4	0
Q6ZVX7	NCCRP1	0	1	0	0	0	0	0	0
P19338;H7BY16;C9JYW2;C9JLB1;C9J1H7;C9JWL1	NCL	12	9	8	12	20	25	31	9
O00483	NDUFA4	0	0	0	2	1	1	1	0
E9PIF4;Q99519	NEU1	0	0	0	0	0	2	0	0
H7BXY5;Q0ZGT2-4;Q0ZGT2-3;Q0ZGT2-2;Q0ZGT2	NEXN	1	0	0	0	0	0	0	0
B1AHD1;P55769	NHP2L1	0	0	0	1	1	1	0	1
J3QLW7;Q9Y221-2;Q9Y221;J3QRD6;J3QRR4	NIP7	0	0	0	0	0	1	0	2
O15226;O15226-2;A0A087WXT2	NKRF	3	12	14	22	20	8	5	0
P15531;P15531-2	NME1	1	0	1	2	3	7	8	0
Q32Q12;P22392-2;J3KPD9;E7ERL0;P22392;E5RHP0;F6XY72;O60361;C9K028	NME1-NME2;NME2;NME1	2	0	2	2	3	8	9	0
H3BPR2;Q13232	NME3	0	0	0	0	0	1	0	0
A0A087WVT9;Q4TT34;F2Z2X0;O00746;H0Y6J0;O00746-2	NME4	0	0	0	0	1	1	5	0
Q9H6W3	NO66	0	0	0	1	2	0	0	0
A0A0A0MRM9;Q14978;Q14978-3;Q14978-2;S4R349;S4R402;S4R341;S4R3C2	NOLC1	0	0	0	0	0	5	0	1
Q15233;Q15233-2;H7C367;C9JYS8;C9IZL7;C9J4X2	NONO	5	1	2	4	4	12	20	17
P46087-2;P46087;P46087-4;A0A087WV73;P46087-3;F5H5X6;F5H359;F5GWB7;F5H709;F5H8G6;F5GYR3	NOP2	1	2	0	4	11	24	6	0
Q9Y2X3	NOP58	0	0	0	0	1	1	0	0
P06748-2;P06748;P06748-3;E5RI98;E5RGW4	NPM1	6	2	3	2	6	6	10	12
O75607	NPM3	0	0	0	0	0	0	1	1
Q5TD05;Q5TD07;P16083;A2A2U4	NQO2	0	0	0	0	0	0	0	2
Q08J23;Q08J23-2;Q08J23-3	NSUN2	0	1	0	0	1	0	10	0
Q9H857;Q9H857-3;Q9H857-2;H7C519;H7C4G8;Q9H857-4	NT5DC2	0	0	0	0	0	1	1	0
Q5TDF0;Q9BSD7	NTPCR	0	1	1	2	0	2	2	2
Q9Y266;A0A0A0MSS4;A0A0A0MSU9	NUDC	0	0	0	0	0	0	0	2
P36639-4;P36639-3;P36639-2;P36639;C9J361	NUDT1	0	0	0	0	0	0	0	4
O43809;H3BND3;H3BV41	NUDT21	0	1	2	4	6	3	0	0
H0YEY4;A6NCQ0;A6NJU6;A6NFX8;Q9UKK9	NUDT5	0	0	0	0	0	0	0	1
Q7Z417	NUFIP2	0	0	0	0	0	0	0	1
Q14980-4;Q14980-3;Q14980-2;Q14980;A0A087WY61;H0YFY6;K4DIE0;Q14980-5;F5H6Y5;F5H4J1	NUMA1	0	6	4	0	0	0	0	0
E9PF10;O75694-2;O75694	NUP155	0	0	0	0	0	9	0	0
Q8TEM1;Q8TEM1-2	NUP210	7	2	1	0	0	0	0	0
P35658-2;P35658-4;P35658;P35658-3;P35658-5;A0A0A0MSW3;H0YF36;E9PKD2;B7ZAV2;H0Y837	NUP214	0	0	4	13	0	0	0	0
Q8NFH3-2;Q8NFH3	NUP43	0	0	0	0	0	0	0	1
B0QY21;Q9UKX7-2;Q9UKX7	NUP50	0	0	0	0	0	1	0	0
M0QX10;A0A0U1RVK9;M0QYY0;M0QX13;M0QZL5;M0R1S1;M0QX64;M0R302;M0QXN5;P37198	NUP62	0	0	0	0	0	1	0	0
Q99567;J3KMX1;I3L245;I3L2W3	NUP88	0	0	2	5	3	4	1	7
H3BVG0;Q8N1F7-2;Q8N1F7;H3BV15;H3BRD9	NUP93	0	1	0	2	1	1	0	0
P52948-4;P52948-3;P52948-6;P52948-2;P52948-5;P52948;H0YEN4	NUP98	0	0	0	0	0	2	0	0
O15504;B4DT96;C9JYA1;O15504-3;O15504-2	NUPL2	0	0	0	0	0	0	0	2
Q9UBU9;E9PIN3;B4E227;Q9UBU9-2;H0YDU0;E9PLA7	NXF1	0	0	0	0	0	0	10	0
P04181;P04181-2	OAT	0	0	0	0	0	1	0	3
E9PFG7;E9PDF2;E9PCR7;Q02218-2;Q02218;A0A0D9SFS3;Q02218-3;Q9ULD0-3;Q9ULD0-2;Q9ULD0	OGDH	1	0	0	0	1	3	0	0
J3KQ32;Q9NTK5-2;Q9NTK5	OLA1	0	0	0	0	0	0	0	2
E5KLK1;E5KLJ6;E5KLJ9;E5KLJ5;O60313;O60313-2;H7C141	OPA1	0	0	0	0	0	0	4	0
P13674-3;P13674-2;P13674	P4HA1	0	0	0	0	0	0	3	0
P07237;H7BZ94;I3L312;I3L398;I3L4M2;H0Y3Z3;I3L3P5;I3NI03;I3L0S0;I3L3U6	P4HB	5	0	0	0	0	0	3	3
P11940;P11940-2;A0A087WTT1;E7EQV3;E7ERJ7;H0YAR2;Q9H361;H0YBN4;H0YAP2;E5RJB9;E5RGH3;E5RH24;H0YB86;H0YAS6;H0YB75;H0YAS7;E5RHG7;Q4VXU2;H0YC10;Q4VXU2-2;E5RGC4;E5RFD8;E5RJM8;H0YER0;Q96DU9-2;Q96DU9	PABPC1	3	7	7	6	10	13	31	9
Q13310-2;Q13310-3;B1ANR0;Q13310;H0Y5F5;H0YEU6;H0YCC8;H0YEQ8;B1ANR1;H0Y6X6;P0CB38	PABPC4	1	8	6	7	8	12	27	5
Q86U42-2;Q86U42;Q92843-2;B4DEH8;G3V4T2;H0YJH9	PABPN1	1	0	0	2	0	2	6	2
F6U236	PACSIN1	0	0	0	0	0	1	0	0
E9PBS1;P22234;P22234-2;D6RF62	PAICS	0	0	0	0	2	0	0	0
H0YA26;A0A0G2JR38;E9PHT6;Q9NVE7	PANK4	0	0	1	1	0	0	0	0
O95453-4;O95453-2;O95453-3;O95453;H3BRK1	PARN	0	0	0	0	0	2	1	0
P09874;Q5VX84;Q5VX85	PARP1	5	1	0	0	2	27	2	0
P61457;H0YA52;Q9H0N5	PCBD1	0	0	0	0	0	0	6	6
Q15365	PCBP1	1	0	1	1	1	2	1	4
Q15366-6;Q15366-3;Q15366;Q15366-2;H3BRU6;F8VZX2;Q15366-7;Q15366-8;Q15366-4;Q15366-5;F8W0G4;F8VXH9;H3BSS4;F8W1G6;F8VRH0;J3QT27;E9PFP8;P57721-2;P57721-3;P57721-5;P57721-4;P57721;H3BND9	PCBP2	0	1	1	3	2	5	1	6
F6S8N6;A0A0A0MRJ6;H7BY58;P22061;P22061-2;F8WDT3;F8WAV5;F8WAX2;H7C4X2;C9J0F2	PCMT1	0	0	0	0	0	0	0	11
H0YBU4;F5H1M8;Q96MG8-2;Q96MG8	PCMTD1	0	0	0	0	0	0	0	1
F8W9F3;Q9NV79-2;Q9NV79;V9GYL1;V9GYZ7;V9GZ41;A0A0G2JM70	PCMTD2	0	0	0	0	0	0	0	2
P12004	PCNA	0	1	2	4	7	7	5	5
Q9BRP1	PDCD2L	0	0	0	0	0	0	0	2
Q3HM38;X6R2P6;K7ESJ4;O14737;O14737-2	PDCD5	0	0	0	0	0	0	0	1
O75340-2;O75340;A0A024QZ42;H0Y9X3;A0A087WZ38	PDCD6	1	0	0	0	0	0	0	5
F6T1Q0;Q6L8Q7-2;Q6L8Q7	PDE12	0	0	0	0	0	0	2	1
P08559-3;P08559;P08559-2;P08559-4;Q5JPU3;Q5JPU0;Q5JPT9;Q5JPU1;P29803;Q5JPU2	PDHA1	0	0	0	0	1	0	1	7
P11177-2;P11177;P11177-3;F8WF02;C9J634	PDHB	0	0	0	0	0	1	4	2
P30101;H7BZJ3	PDIA3	0	0	0	0	0	0	0	6
P13667	PDIA4	0	0	0	0	0	0	2	0
Q15084-3;Q15084;Q15084-4;Q15084-5;Q15084-2	PDIA6	0	0	0	0	0	0	0	8
F2Z2Y4;O00764;O00764-3;O00764-2	PDXK	0	0	0	0	0	0	0	4
Q9UBV8	PEF1	0	0	0	0	0	0	0	2
Q8IZL8	PELP1	1	0	0	0	0	0	0	0
B5MCF9;O00541-2;O00541	PES1	0	1	0	1	0	0	0	0
P17858;P17858-2;P08237;P08237-3	PFKL	0	1	1	3	3	2	0	0
Q01813;Q01813-2;V9GY25;B1APP6;B1APP8;H0Y757	PFKP	0	1	1	5	3	2	0	0
P07737;K7EJ44;CON__P02584;I3L3D5	PFN1	0	0	0	0	0	0	0	4
Q96HS1;Q96HS1-2;F5GXG4	PGAM5	2	8	4	2	0	0	0	0
P00558-2;P00558	PGK1	1	0	0	0	0	0	0	1
Q9H814	PHAX	0	0	0	0	0	0	1	1
F5GY37;J3KPX7;Q99623;F5H2D2;F5H0C5;F5H3X6;F5GWA7;Q99623-2	PHB2	0	2	1	0	0	0	0	0
O43175;Q5SZU1	PHGDH	0	3	2	2	5	4	2	2
P12273	PIP	0	0	0	0	0	2	1	2
P14618;B4DNK4;P14618-3	PKM	3	0	0	0	0	3	6	13
P14618-2;H3BTN5;H3BQ34;H3BR70;H3BT25;H3BUW1;H3BTJ2;H3BU13;H3BN34;H3BQZ3;P30613-2;P30613	PKM	3	0	0	0	0	3	5	12
Q8NHP8	PLBD2	0	0	0	0	1	1	2	0
Q8IV08	PLD3	0	0	0	0	0	1	1	1
Q02809;Q02809-2;Q5JXB8;Q5JXB7	PLOD1	0	0	0	0	0	3	14	0
O60568;H7C2V1;H7C0B8;H7C2S8	PLOD3	0	0	0	0	0	0	3	0
P00491;G3V5M2;G3V2H3;G3V393	PNP	0	0	0	0	0	0	8	0
Q8TCS8	PNPT1	0	0	0	0	0	1	0	0
Q8WVV4;Q8WVV4-1	POF1B	0	1	1	0	0	0	0	0
H7C2T5;Q9Y2G5-2;Q9Y2G5-1;Q9Y2G5;A0A0C4DGX7	POFUT2	0	0	0	0	0	0	0	4
Q9Y2S7;B4DEM9	POLDIP2	0	0	0	0	0	0	0	9
Q9NRF9	POLE3	0	0	0	0	0	0	0	1
H0Y723;E7EQB9;O15160-2;O15160;D6RDJ3	POLR1C	0	0	0	1	1	0	0	0
A0A0C4DGZ0;P24928;A0A087WWE2;P24928-2	POLR2A	0	0	1	7	2	0	0	0
C9J4M6;C9J2Y9;P30876	POLR2B	0	0	0	4	0	0	0	0
P19387;H3BRR2	POLR2C	0	0	0	2	0	0	0	0
A0A087WWX0;A0A087WVZ9;P19388;A0A0A0MQR7;A0A087WVN5	POLR2E	0	0	0	1	0	0	0	2
C9JLU1;P52434-3;P52434;P52434-5;P52434-2;P52434-4	POLR2H	0	0	0	2	0	0	0	0
Q6S8J3;P0CG38;Q9BYX7;P0CG39	POTEE;POTEI;POTEKP;POTEJ	7	4	5	4	5	3	3	4
Q15181	PPA1	0	0	0	0	0	0	0	1
P62937;F8WE65;C9J5S7;P62937-2;E5RIZ5	PPIA	0	0	0	0	0	0	0	6
B8ZZ77;Q9H2H8;Q9H2H8-2;F8WC82;C9J4N2;C9K058;H7BZ14	PPIL3	0	0	0	0	0	0	0	2
Q5SGD2-4;Q5SGD2	PPM1L	0	1	0	0	0	0	0	0
E9PMD7;P62136;P62136-3;P62136-2	PPP1CA	0	0	0	0	0	0	0	3
P62140;C9J9S3;C9JP48	PPP1CB	1	0	0	0	0	0	0	3
F8VYE8;P36873;P36873-2;A0A087WYY5;F8VR82;F8W0W8	PPP1CC	0	0	0	0	0	0	0	3
D3DTX6;Q96SB3	PPP1R9B	1	0	0	0	0	0	0	0
H0YBN9;P67775-2;P67775;P62714	PPP2CB;PPP2CA	0	0	0	0	0	1	1	2
P30153;B3KQV6;C9J9C1;E9PH38;P30154-5;P30154-4;P30154;P30154-2;E9PPI5;E9PHZ6;E9PNM7;H0YDG7;P30154-3	PPP2R1A	1	0	0	1	2	3	11	3
P63151;P63151-2;E5RFR9;Q9Y2T4-3;Q9Y2T4-4;Q9Y2T4-2;Q9Y2T4	PPP2R2A;PPP2R2C	0	0	0	0	0	0	2	1
Q96BP3;F5H7P7;Q96BP3-2;D6R9Q1;D6RD43;H0Y8N5;D6RA12;D6RDA4;D6RB19;D6RHV0	PPWD1	0	0	0	0	0	0	10	0
A0A0A0MSI0;Q06830;A0A0A0MRQ5	PRDX1	2	2	6	4	5	9	8	11
P32119;A6NIW5	PRDX2	1	0	0	0	3	1	5	7
P30048-2;P30048	PRDX3	0	0	0	0	0	0	0	4
Q13162;H7C3T4;A6NJJ0;A6NG45	PRDX4	0	0	1	1	7	2	2	3
P30044-4;P30044-2;P30044-3;P30044	PRDX5	0	0	0	0	0	0	0	1
P30041	PRDX6	0	0	0	0	0	1	0	5
H3BV73;P05771;P17252;P05771-2	PRKCB;PRKCA	1	0	0	0	0	0	0	0
K7ELL7;P14314-2;P14314;K7EKX1;K7EJ70;K7EPW7;A0A0C4DGP4	PRKCSH	0	0	0	0	0	0	3	2
P78527;P78527-2;F5GX40;H0YG84	PRKDC	2	46	37	14	0	0	0	0
E9PKG1;H7C2I1;Q99873-3;Q99873-2;Q99873-4;Q99873;E9PQ98;E9PIX6;A0A087X1W2;E9PNR9;H0YDE4;Q9NR22-2;Q9NR22;E9PMZ2;E9PMW9	PRMT1	0	0	0	0	0	0	7	7
G3V5L5;G3V580;G3V2X6;C9JSX3;H0YJX6;O14744-3;O14744-5;O14744-2;O14744	PRMT5	0	0	0	1	1	0	0	0
Q96LA8-2;Q96LA8	PRMT6	0	0	0	0	0	0	1	0
A0A087X0P7;Q99935	PROL1	0	0	0	0	0	1	0	0
Q9UMS4;H0YGF3;F5GY56;F5H2I0;H0YGZ5	PRPF19	2	5	4	4	7	1	0	1
O43395;O43395-3	PRPF3	0	0	0	0	0	5	0	0
Q86UA1;Q86UA1-2;H0YJY9	PRPF39	0	0	0	0	5	9	7	0
Q6P2Q9;I3L0J9;I3L3Z8;I3L1T8	PRPF8	0	4	13	7	0	0	0	0
A0A0B4J207;P60891;P21108;B7ZB02;B1ALA7;B1ALA9;P60891-2	PRPS1L1;PRPS1	0	0	0	0	1	2	2	2
CON__P07477;E7EQ64;P07477;H0Y8D1;A6XMV8;Q5NV56;A0A0J9YYC8;A0A087WW55;A0A0J9YW57;A6XMV9;A0A0J9YXX4;Q8NHM4;P07478	PRSS1;TRY8;PRSS3P2;PRSS2	1	2	2	2	2	2	2	1
B1AN99;P35030-5;P35030-3;P35030-2;P35030-4;P35030	PRSS3	1	1	0	0	0	0	1	0
F5GX11;P25786;P25786-2	PSMA1	0	0	0	2	0	0	0	0
P25788-2;P25788;G3V3W4;G3V5N4	PSMA3	0	0	0	3	0	0	0	0
H0YLS6;H0YLC2;H0YKT8;H0YMI6;H0YMA1;H0YMZ1;H0YN18;H0YL69;P25789	PSMA4	0	0	0	1	0	0	0	0
P28066;P28066-2	PSMA5	0	0	0	5	1	0	0	0
G3V3U4;G3V3I1;G3V295;G3V5Z7;P60900-2;P60900	PSMA6	0	1	1	2	1	0	0	0
O14818;O14818-2;H0Y586;A0A087WYS6;O14818-4;Q8TAA3-2;Q8TAA3-5;Q8TAA3	PSMA7	0	1	1	6	2	0	0	4
P20618	PSMB1	0	0	0	3	0	0	0	0
P49721;A0A087WVV1	PSMB2	0	0	0	2	0	0	0	0
P28070	PSMB4	0	0	0	1	0	0	0	0
P28074;P28074-3;H0YJM8;P28074-2	PSMB5	0	0	0	5	0	0	0	0
P28072;I3L3X7;A0A087X2I4	PSMB6	0	0	0	2	1	0	0	0
Q99436;Q5TBG5;Q99436-2	PSMB7	0	0	0	2	0	0	0	0
P62191;P62191-2	PSMC1	0	1	7	4	0	0	0	0
P35998;P35998-2;C9JLS9	PSMC2	0	1	6	2	0	0	0	0
R4GNH3;P17980;E9PMD8;E9PKD5;E9PM69;E9PLG2;E9PN50	PSMC3	0	0	5	0	0	0	0	0
P43686-2;P43686	PSMC4	0	2	8	1	0	0	0	0
P62195-2;P62195;J3QLH6;J3KRP2;J3QSA9;J3QQM1;J3QSE0;J3QRR3;J3QRW1	PSMC5	0	0	4	0	0	0	0	0
A0A087X2I1;P62333;H0YJC0;H0YJE9;H0YJT1;H0YJS8	PSMC6	0	0	4	0	0	0	0	0
A0A087WW66;Q99460-2;Q99460;H7BZR6;C9J9M4	PSMD1	0	0	2	0	0	0	1	0
J3QRY4;O00231;O00231-2	PSMD11	0	0	2	0	0	0	0	0
O00232-2;O00232	PSMD12	0	0	2	0	0	0	0	0
J3KNQ3;Q9UNM6;Q9UNM6-2;H0YD73;E9PL38;A0A087WUL9	PSMD13	0	0	2	0	0	0	0	0
O00487	PSMD14	0	1	1	0	0	0	0	0
Q13200;Q13200-3;Q13200-2;H7C1H2;C9JPC0;F8WBS8;H7C2Q3	PSMD2	0	1	11	3	1	0	0	0
O43242-2;O43242	PSMD3	0	0	2	0	1	0	0	0
Q5VWC4;P55036;H0Y561;H0Y3Y9;A6PVX3;P55036-2	PSMD4	0	0	0	0	1	1	2	0
Q15008-3;Q15008-2;Q15008;Q15008-4;C9J7B7;C9J0E9	PSMD6	0	0	1	0	0	0	1	0
K7EJC1;K7EJR3;R4GMR5;P48556;K7ERW6	PSMD8	0	0	2	0	0	0	0	0
Q8WXF1;Q8WXF1-2;X6RDA4	PSPC1	0	0	0	0	0	1	20	0
A0A0U1RRM4;P26599;P26599-2;P26599-3;A6NLN1;K7EKJ7;A0A0D9SF20;K7EK45;K7ELW5;K7ES59;A0A087WUW5;A0A087WU68;O95758-1;O95758-6;O95758-2;O95758;O95758-5;O95758-4;X6R242;O95758-7	PTBP1	0	4	1	1	2	5	7	8
Q96EY7;Q96EY7-2;B8ZZQ4;F8WE76	PTCD3	0	9	2	0	0	0	0	0
A0A0J9YYL3;A0A0J9YXJ8;A0A0J9YVP6;A0A0J9YXX5;Q9UHX1-4;Q9UHX1-6;Q9UHX1-3;Q9UHX1-5;Q9UHX1-2;Q9UHX1;A0A0J9YVR6;E9PQ56;A0A0J9YWM1;H0YEM1;E9PN18;E9PMU7;E9PL19;H0YCP8	PUF60	0	0	0	0	3	4	11	0
Q00577	PURA	0	2	0	0	0	0	1	0
Q96QR8	PURB	0	1	0	0	0	0	2	0
B4DJV5;Q13610	PWP1	0	0	0	0	0	0	0	2
Q96C36;A0A087WX69;A0A087WZF0;A0A087WTV6;A0A087WZR9;J3KR12	PYCR2	0	0	0	0	2	0	0	0
E9PK47;P11217-2;P06737-2;P11217;P11216;P06737	PYGL;PYGM;PYGB	1	0	0	0	0	0	0	0
P47897;P47897-2;B4DDN1;H7C0R3;C9J165;A0A0U1RQT0;A0A0U1RQM8;A0A0U1RQU2;A0A0U1RQE9;A0A0U1RRI9;A0A0U1RRC8;A0A0U1RQX5;A0A0U1RR66;A0A0U1RQL2;F2Z2V6;A0A0U1RQQ5;A0A0U1RQC3;A0A0U1RQX9;A0A0U1RRJ7;A0A0U1RR79;A0A0U1RQJ6	QARS	0	1	0	0	0	0	25	0
B5MCZ9;Q16769-2;Q16769;C9JS14	QPCT	0	0	0	0	2	2	4	4
K7EQG1;Q9NXS2-3;Q9NXS2	QPCTL	0	2	1	2	1	1	0	0
Q9H2M9	RAB3GAP2	0	0	0	0	0	1	1	0
Q5T4U8;P53611	RABGGTB	0	0	0	0	0	0	0	1
Q92878-3;Q92878;Q92878-2;H7C0V2;E7ESD9;E7EN38	RAD50	0	0	3	3	0	0	0	0
P78406	RAE1	0	0	0	0	0	0	1	1
Q6GYQ0-4;Q6GYQ0;Q6GYQ0-7;Q6GYQ0-5;Q6GYQ0-6;Q6GYQ0-2	RALGAPA1	0	0	0	1	0	0	0	0
Q5QPM0;Q5QPL9;Q9UKM9-2;Q9UKM9	RALY	0	1	1	1	0	0	0	0
F5H018;B5MDF5;J3KQE5;P62826;H0YFC6;B4DV51	RAN	0	0	0	1	1	1	0	3
C9JJ34;C9JDM3;F6WQW2;P43487-2;P43487;C9JIC6;C9JXG8;C9JGV6	RANBP1	0	0	0	0	0	0	0	2
P54136;P54136-2;E5RH09;E5RJM9	RARS	3	7	3	0	0	0	0	0
Q8TDY2-2;Q8TDY2	RB1CC1	0	9	8	0	0	0	0	0
Q09028-3;Q09028;Q09028-4;Q09028-2;H0YCT5;H0YF10;H0YDK2;H0YEU5;E9PNS2;E9PIC4;C9JPP3;E9PNS6	RBBP4	0	0	0	0	0	0	0	6
E9PC52;Q16576;Q16576-2;Q5JP02;Q5JP01;Q5JNZ6	RBBP7	0	0	0	0	0	0	0	5
A0A0A0MR66;P98175-2;P98175;P98175-4;P98175-3;E9PGM9;P78332-2;P78332	RBM10	0	0	0	0	0	12	0	0
Q96PK6;Q96PK6-2;A0A0A6YYI9;F8WDX3;A0A0A0MSL8;B8ZZ74;Q96PK6-3;Q96PK6-4	RBM14	1	7	8	9	6	8	20	7
Q96PK6-5	RBM14	0	0	0	0	0	1	5	2
Q96I25;Q5W011;Q5W010;H0Y6J6;Q5W012	RBM17	0	0	3	3	2	0	0	0
Q9NW64-2;Q9NW64	RBM22	0	0	0	0	0	0	0	2
P49756	RBM25	0	0	0	2	0	0	0	0
Q9NW13-2;Q9NW13;H7C5G8;C9JAA9	RBM28	2	0	0	0	0	0	0	0
P98179	RBM3	0	0	0	0	0	0	0	2
P42696-2;P42696;Q5TCT4;A2A2V2;H7C5M1	RBM34	0	0	0	0	0	0	3	0
A0A0U1RQH7;H0Y4X3;G3XAC6;Q14498-3;Q14498-2;Q14498;A0A087X122;A0A0U1RQW2;Q5QP22;Q5QP23	RBM39	0	0	0	0	0	0	2	1
Q9BWF3	RBM4	0	0	0	0	0	0	0	7
K7EP90;Q9BTD8-4;Q9BTD8-2;Q9BTD8-3;Q9BTD8;K7ER08;K7EQ03;K7EML2	RBM42	0	0	0	0	0	0	3	0
Q9BQ04;E9PB51;E9PLB0;E9PM61;D6R9K7;U3KQD5;J3QRR5;Q9BWF3-3;Q9BWF3-4;Q9BWF3-2	RBM4B;RBM4	0	0	0	0	0	0	0	7
I3L521;F5GXV8;F5GY08;J3KPD3;Q9Y580;F5H674;F5H606	RBM7	0	0	0	0	0	0	0	2
E7EPF2;C9J9B2;E7ETU5;F6Y5H0;C9JIJ9;P29558-2;P29558;Q6XE24-3;Q6XE24-4;Q6XE24-5;Q6XE24-2;Q6XE24	RBMS1;RBMS3	0	0	0	0	0	0	0	1
H0Y6E7;H3BT71;P38159;P38159-2;H3BR27;P38159-3;H3BUY5;H3BNC1;O75526;Q8N7X1	RBMX	0	0	1	0	0	1	3	10
P10745	RBP3	0	1	1	0	1	1	0	0
Q14257;Q14257-2;H0YL43;A8MXP8	RCN2	1	0	0	0	0	0	0	3
P13489;E9PMJ3;E9PLZ3;E9PIM9;H0YCR7	RNH1	0	0	0	0	0	0	0	2
O43148;O43148-2;K7EP06;K7EPP5;K7ERH6	RNMT	0	0	0	0	0	3	9	1
P27694;I3L4R8	RPA1	0	0	0	0	0	0	5	0
F8W7C6;A0A087WV22;X1WI28;P27635;H7C123;H7C2C5;Q96L21;B8A6G2;A6QRI9	RPL10	4	4	3	1	2	0	0	0
P62906	RPL10A	8	2	1	1	3	2	2	8
P62913;Q5VVC8;Q5VVC9	RPL11	3	4	3	3	5	5	3	7
P62913-2	RPL11	2	3	2	2	5	4	3	7
P30050;P30050-2	RPL12	5	1	0	1	1	2	3	9
P26373;P26373-2;J3QSB4;J3KS98;H3BUK8;H3BTH3	RPL13	8	8	6	6	5	3	4	4
P40429;M0QYS1;Q8J015;Q6NVV1;M0QZU1;A0A096LPE0	RPL13A;RPL13a	7	5	2	2	2	2	2	2
E7EPB3;P50914	RPL14	6	3	1	1	1	1	1	3
P61313;E7EQV9;E7EX53;E7ENU7;P61313-2;E7ERA2	RPL15	8	8	6	8	6	4	2	0
A0A087WXM6;J3QQT2;J3KRX5;A0A0A6YYL6;P18621;P18621-3;J3QLC8;A0A0A0MRF8;P18621-2;J3KRB3;A0A087WWH0;J3QS96;A0A087WY81;J3KSJ0	RPL17;RPL17-C18orf32	4	6	5	3	1	0	0	0
J3QQ67;Q07020;G3V203;H0YHA7;Q07020-2;F8VYV2;F8VUA6;A0A075B7A0;F8VXR6	RPL18	8	4	4	3	2	4	1	2
M0R117;Q02543;M0R3D6;M0R1A7;M0R0P7	RPL18A	5	3	2	2	2	2	2	2
J3QR09;J3KTE4;P84098;J3QL15	RPL19	7	5	3	5	4	1	1	0
P46778;G3V1B3;M0R181	RPL21	5	2	1	1	1	0	0	1
K7ERI7;P35268;K7EP65;K7EKS7;K7ELC4;K7EMH1;K7EJT5	RPL22	2	1	1	1	1	1	1	4
P62829;C9JD32;J3KT29;J3KTJ3;B9ZVP7;J3QQT9	RPL23	3	4	4	4	4	3	3	3
P62750;H7BY10;K7EJV9;K7ERT8;A8MUS3;K7EMA7	RPL23A	7	6	5	8	6	7	7	9
C9JXB8;C9JNW5;P83731	RPL24	7	4	3	3	1	0	0	1
P61254;J3QRI7;J3QQQ9;J3QQV1;J3KTJ8;J3QRC4;J3KSS0	RPL26	8	8	6	8	6	5	7	6
E5RIT6;Q9UNX3;E5RHH1;J3KS10	RPL26L1	7	7	6	7	6	5	7	6
P61353;K7ELC7;K7EQQ9;K7ERY7	RPL27	5	6	3	3	5	5	4	6
E9PLL6;P46776;E9PJD9;E9PLX7	RPL27A	3	2	3	3	3	1	0	1
P46779;H0YKD8;P46779-2;P46779-3;H0YMF4;P46779-4;P46779-5;H0YLP6	RPL28	8	4	4	4	2	1	2	4
P47914	RPL29	2	2	2	2	2	2	2	2
P39023;G5E9G0;H7C422;H7C3M2;B5MCW2;F8WCR1;Q92901	RPL3	13	9	7	5	6	10	5	0
P62888;E5RI99;A0A0C4DH44;E5RJH3;A0A0B4J213	RPL30	5	3	0	2	0	1	0	4
P62899;H7C2W9;C9JU56;B7Z4E3;B7Z4C8;P62899-3;P62899-2;B8ZZK4	RPL31	4	4	4	2	4	2	1	6
D3YTB1;F8W727;P62910;D3YTI8	RPL32	8	5	3	2	1	0	1	2
P49207	RPL34	6	2	2	1	1	1	1	1
P42766;F2Z388	RPL35	4	2	2	3	1	2	2	3
P18077;C9K025;F8WBS5;F8WB72	RPL35A	9	3	1	0	1	0	0	1
Q9Y3U8;J3QSB5;J3KTD3	RPL36	4	2	2	2	1	0	0	2
J3KQN4;P83881;H0Y5B4;H7BZ11;Q969Q0;R4GN19;H7BY91;H0Y3V9	RPL36A;RPL36A-HNRNPH2;RPL36AL	3	3	2	1	0	0	0	0
C9J4Z3;P61513;G5E9R3;M0R0A1;Q6P4E4;E9PEL3;M0R2L6	RPL37A	2	1	1	1	1	0	0	1
P63173;J3KT73;J3QL01;J3KSP2	RPL38	1	0	0	0	0	0	0	2
P36578;H3BM89;H3BTP7;H3BU31	RPL4	11	11	5	3	2	0	0	0
P46777;Q5T7N0;R4GNJ2	RPL5	2	2	3	5	7	7	8	13
Q02878;F8VZ45;U3KQR5;F8VR69;F8VZA3;F8VWR1;F8VU16	RPL6	12	13	10	8	4	3	0	0
P18124;A8MUD9;C9JIJ5;C9JZ88	RPL7	11	6	5	3	4	2	1	2
P62424;Q5T8U3;Q5T8U2	RPL7A	14	10	10	9	6	5	0	1
P62917;E9PKZ0;G3V1A1;E9PKU4;E9PP36	RPL8	10	7	6	4	5	3	2	4
D6RAN4;P32969;H0Y9V9;E7ESE0;H0Y9R4	RPL9	3	2	3	2	3	2	1	5
P05388;F8VWS0;P05388-2;F8VU65;F8VPE8;G3V210;F8VW21;F8VQY6;F8VRK7;Q8NHW5;F8VWV4;F8VZS0;F8VS58;F8W1K8	RPLP0;RPLP0P6	3	3	3	6	10	12	15	5
P05386	RPLP1	0	0	0	0	1	1	3	2
P05387;H0YDD8;P05386-2	RPLP2	1	0	0	3	6	7	8	7
B7Z4L4;P04843	RPN1	0	0	1	2	0	0	0	0
P46783;F6U211;S4R435;Q9NQ39	RPS10;RPS10-NUDT3;RPS10P5	5	3	5	3	3	4	3	9
M0QZC5;P62280;M0R1H6;M0R1H5	RPS11	6	7	6	7	3	2	1	2
P25398	RPS12	1	2	1	1	0	1	1	8
P62277;J3KMX5;E9PS50	RPS13	7	7	6	6	7	2	2	4
P62263;H0YB22;E5RH77	RPS14	4	4	3	2	1	1	3	5
K7EM56;A0A0B4J2B4;S4R417;K7EQJ5;K7ELC2;P62841;S4R456;K7EJ78	RPS15	4	1	2	1	2	1	1	3
I3L3P7;P62244;H3BV27;H3BT37;I3L303;H3BVC7;I3L246;H3BN98	RPS15A	2	2	2	2	2	2	2	3
M0R210;P62249;A0A087WZ27;M0R3H0;M0QX76;M0R1M5;Q6IPX4	RPS16;ZNF90	5	6	3	3	3	2	2	5
P08708;H0YN88;A0A075B716;H0YN73;H3BNC9	RPS17	3	1	2	1	2	1	1	9
P62269;A0A0G2JQH2;Q5GGW2;J3JS69	RPS18	8	10	9	8	10	8	5	12
P39019;A0A075B6E2;M0R2L9;M0QXK4;M0QYF7;M0R140	RPS19	3	8	8	7	7	5	5	9
P15880;H0YEN5;E9PMM9;E9PQD7;I3L404;E9PPT0;E9PM36;H3BNG3;H0YE27	RPS2	6	12	10	9	7	5	0	0
P60866;P60866-2;E5RIP1;E5RJX2;G3XAN0	RPS20	1	2	2	2	3	2	2	4
Q8WVC2;P63220;Q9BYK1;Q9BYK2	RPS21	1	0	0	0	0	3	2	5
P62266;D6RD47;D6RDJ2;D6RIX0;D6R9I7	RPS23	4	4	5	2	3	2	2	2
E7ETK0;A0A087WUS0;P62847-2;P62847-3;P62847;P62847-4	RPS24	4	4	2	3	1	1	0	3
P62851	RPS25	3	5	5	4	3	3	3	5
P62854;Q5JNZ5	RPS26;RPS26P11	1	1	2	2	1	0	0	0
P42677;Q5T4L4	RPS27	3	3	5	4	4	2	0	1
H0YMV8;Q71UM5;C9JLI6;C9J1C5	RPS27L	3	1	2	1	2	1	0	0
P62857	RPS28	1	1	0	0	0	0	0	2
P62273;A0A087WTT6;P62273-2	RPS29	1	0	0	0	1	0	0	0
P23396;P23396-2;E9PL09;E9PPU1;H0YEU2;F2Z2S8;H0YCJ7;H0YF32;E9PQ96;E9PJH4;E9PK82;E9PSF4;E9PQX2;H0YES8;E9PJN9	RPS3	7	15	11	11	12	10	13	10
P61247;H0Y9Y4;D6RG13;E9PFI5;D6RAT0;H0Y8L7;D6RB09;D6R9B6;D6RAS7;D6RI02;D6RED7;D6RGE0	RPS3A	10	7	5	6	5	3	3	11
P62701;C9JEH7;Q8TD47;P22090	RPS4X	12	13	10	11	10	2	4	4
M0R0F0;P46782;M0R0R2;M0QZN2	RPS5	1	4	6	3	4	5	4	8
P62753;A2A3R5;A2A3R7	RPS6	5	6	4	5	3	1	2	0
P62081;B5MCP9	RPS7	6	5	3	4	4	3	5	11
Q5JR95;P62241	RPS8	8	8	8	8	4	1	1	2
A0A024R4M0;P46781;B5MCT8;C9JM19;F2Z3C0;A8MXK4	RPS9	12	11	11	10	10	7	7	3
C9J9K3;A0A0C4DG17;P08865;F8WD59	RPSA	7	0	0	0	3	7	12	11
Q5JTH9-2;Q5JTH9-3;Q5JTH9;A0A087X1U8	RRP12	0	2	0	0	0	0	0	0
O76021;J3QSV6;I3L3C4;I3L3U9;I3L234;O76021-2	RSL1D1	1	4	1	1	2	3	9	0
O00442;O00442-2;A6NIC1	RTCA	0	0	0	0	0	0	0	4
Q9Y3I0	RTCB	0	4	5	6	17	9	0	9
Q9Y265;Q9Y265-2;E7ETR0;H7C4G5;J3QLR1;H7C4I3	RUVBL1	0	6	7	15	14	2	5	8
Q9Y230;Q9Y230-2;M0R0Y3;X6R2L4;M0QXI6;M0R0Z0;M0QXZ7	RUVBL2	0	7	12	15	14	1	0	7
Q86SG5;P31151	S100A7A;S100A7	0	0	0	0	0	0	0	1
P05109	S100A8	0	0	0	0	0	2	0	0
P06702	S100A9	0	0	0	0	0	0	0	1
Q15424-2;Q15424;Q15424-4;Q15424-3;Q14151;K7ES42;K7EII0	SAFB;SAFB2	0	0	0	0	0	4	0	0
Q9Y3Z3-3;Q9Y3Z3-4;Q9Y3Z3-2;Q9Y3Z3	SAMHD1	0	0	0	1	0	1	0	0
M0QX29;M0R259;M0QWZ7;M0R2C6;Q9NP81;Q9NP81-2	SARS2	0	0	0	0	0	0	1	0
O43290;E9PQI8	SART1	0	0	0	0	0	2	0	0
Q15020-4;Q15020;F8VV04;Q15020-2;F8W667;H0YHU8;F8VVK9;F8VZM2;Q15020-3	SART3	0	0	2	20	22	3	0	0
O95104-3;O95104;A0A0A0MT33;O95104-2;Q9UPN6;Q9UPN6-2	SCAF4;SCAF8	0	0	0	0	2	0	0	0
O95968	SCGB1D1	0	0	0	0	0	1	0	0
O43819;C9JBU1	SCO2	0	1	0	0	1	0	0	3
Q6IQ49-2;Q6IQ49	SDE2	0	0	0	1	1	0	0	0
Q9HCN8	SDF2L1	0	0	0	0	0	3	1	1
P31040;P31040-2;D6RFM5;A0A087X1I3;P31040-3;H0Y8X1	SDHA	1	0	0	0	1	4	11	6
P21912;A0A087WXX8;A0A087WWT1	SDHB	0	0	0	0	1	4	6	2
P55735;E7ERC8;A8MXL6;A0A0C4DFR6;P55735-2;P55735-3	SEC13	0	0	0	1	1	0	0	2
J3KNL6;F1T0I1;O15027;O15027-5;O15027-2;O15027-4;O15027-3;A0A0C4DH09;X6RGP5;Q8N9G1	SEC16A	0	9	12	6	4	0	0	0
F5H365;Q15436;Q15436-2;G3V4V1;G3V1W4;G3V3G5;G3V2R6;G3V5X8;G3V4Q2;G3V5K1	SEC23A	0	0	1	0	4	7	10	0
Q15437;Q5QPE2;Q5QPE1	SEC23B	0	0	1	3	3	10	10	0
O95486;O95486-2	SEC24A	0	0	0	0	1	5	0	0
O95487-2;O95487;O95487-3	SEC24B	0	0	0	2	9	5	0	0
G5EA31;P53992;P53992-2;A0A0U1RR49;A0A0A0MTR7;A0A0A0MTC1;Q63HN8;Q63HN8-4	SEC24C	0	0	0	1	5	11	10	0
D6REX3;O94979-6;O94979-3;O94979-10;O94979-4;O94979-9;O94979-2;O94979;O94979-8;H7BXG7;O94979-7;D6RHZ5;O94979-5;H0YAB3;H0Y9K1;H0Y8V7;H0Y8W8;H0YAF5;H0Y9T9	SEC31A	0	0	0	0	1	10	0	0
B4DR61;P61619;H7C1Q9;C9JXC6;H7C069;A6NK38;F2Z2C7;A6NIF9;C9JJV4;F8W776;Q8TC24;P61619-3;Q9H9S3-2;Q9H9S3-3;Q9H9S3	SEC61A1;SEC61A2	0	2	3	2	1	0	0	0
P60468;S4R3B5	SEC61B	0	1	1	2	1	1	0	0
A0A087X1G7;A0A0B4J1S4;O60613;A0A0J9YX89	SEPT15	0	0	0	0	0	3	0	0
Q8NC51-4;Q8NC51-3;Q8NC51-2;Q8NC51	SERBP1	2	0	0	0	2	1	16	4
H0YD20;H0YE53;E9PR50;B4DFC0;E9PMV6;H0YEL8;G3V1B4;Q9UGK8-2;Q9UGK8	SERGEF	0	0	0	0	0	0	0	1
Q96P63;Q96P63-2	SERPINB12	0	1	0	0	0	0	0	1
P29508-2;P29508	SERPINB3	0	0	0	0	0	0	1	1
P50454;E9PKH2;E9PR70;E9PPV6;H0YEP8;E9PQ34;E9PJH8;E9PIG2;E9PRS3;E9PNX1;E9PK86;E9PMI5	SERPINH1	0	0	0	1	0	1	0	5
A0A0C4DFV9;A0A087X027;Q01105-3;Q01105-4;Q01105-2;Q01105;P0DME0	SET;SETSIP	0	0	0	0	0	0	0	1
Q15459;Q15459-2;H7C1L2;F8WC79;F8WB66	SF3A1	0	0	0	0	7	0	0	0
Q15428	SF3A2	0	0	0	0	1	0	0	0
Q12874	SF3A3	0	0	0	0	0	0	2	2
O75533;H7C341;F8WC19;B4DGZ4;O75533-2	SF3B1	0	4	4	5	6	0	0	0
A0A087WZZ5;Q13435;E9PPJ0;E9PJT3;E9PJ04;H0YCG1;E9PIL8;H0YEX5	SF3B2	0	0	4	1	10	1	0	0
Q15393;Q15393-2;J3QL37;I3L4G7;Q15393-3;H3BMB0;J3QRB2	SF3B3	0	3	3	2	5	0	0	0
Q15427	SF3B4	0	0	1	0	0	0	1	1
Q9Y3B4	SF3B6	0	0	1	1	1	0	0	0
P31947-2;P31947	SFN	0	0	1	0	0	1	1	3
P23246;P23246-2;H0Y9K7;H0Y9U2	SFPQ	2	1	2	5	9	18	25	5
B7ZC39;B7ZC38;Q9NR46;Q9NR46-2;F8WFB9;H7C1Z6	SH3GLB2	0	0	0	2	2	2	0	0
P34897-3;P34897-2;P34897;H0YIZ0;G3V2Y4;G3V5L0;G3V540;G3V4W5;G3V2D2;G3V241;G3V3Y8;G3V4T0;G3V4X0;G3V2W0;G3V2E4;P34896-4;P34896-3;P34896-2;P34896	SHMT2	0	0	0	0	2	8	4	0
Q8TF72	SHROOM3	1	1	0	0	1	1	1	1
P42285;H0YAC4;H0Y8U3;D6REC7	SKIV2L2	0	0	1	0	0	13	6	0
E5RGM3;E7ERH2;F8W8N3;E5RJR5;P63208-2;P63208	SKP1	0	0	0	0	0	0	0	1
Q15758;M0QXM4;Q15758-3;Q15758-2;M0QX44	SLC1A5	0	1	2	4	2	0	0	0
P53007;B4DP62	SLC25A1	0	0	0	2	2	0	0	0
I3L1P8;Q02978-2;Q02978	SLC25A11	1	2	2	2	1	0	0	0
Q9UJS0;Q9UJS0-2;R4GN64;O75746-2;O75746	SLC25A13	0	2	1	2	4	1	0	0
K4DIB6;K4DIB3;K4DIB8;K4DIA8;A0A0D9SEI9;A0A0D9SFE1;E9PJH7;Q9H1K4;Q9H936;A0A0D9SFA8;K4DIB0;K4DIA2;A0A0D9SG84;E9PI74;E9PQ36;E9PS95	SLC25A22;SLC25A18	0	0	1	1	1	3	0	0
Q00325-2;Q00325;F8VVM2;F8VZL5;F8VWR4;F8VWQ0	SLC25A3	1	7	9	8	7	4	0	0
P05141;Q9H0C2	SLC25A5	3	10	7	10	11	9	3	0
P12236;P12235;V9GYG0	SLC25A6;SLC25A4	3	6	5	6	9	7	3	0
O00337	SLC28A1	0	0	0	0	1	0	1	0
A0A087WTX2;Q92504	SLC39A7	0	0	1	1	0	0	0	0
F5GZS6;J3KPF3;P08195-2;P08195-3;P08195;P08195-4;F5H867;F5H0E2;F5GZI0;H0YFS2	SLC3A2	0	0	2	1	2	1	0	0
H3BMF5;Q15599-2;Q15599	SLC9A3R2	0	0	0	0	0	0	0	1
Q68D06-2;Q68D06;Q7Z7L1	SLFN13;SLFN11	0	0	0	0	1	0	0	0
O95391;A0A0C4DGD2;E5RGM7;E5RK41	SLU7	0	0	0	0	0	0	2	0
P51531-2;P51531;F6VDE0;A0A0U1RQZ9;A0A0A0MT03	SMARCA2	0	9	0	1	0	0	0	1
Q9HBD4;P51532-5;P51532-2;P51532-3;P51532-4;P51532;A0A0A0MT49;A0A0U1RRF5;K7EP28;A0A0U1RRD6;A0A0U1RRF8;A0A0A0MSS5;F6UH26;A0A0U1RQU0;A0A0U1RR09;F6XE55;A0A0U1RQW7;A0A0U1RRN2;B1ALG1;A0A0U1RR83;A0A0U1RQX3;F6T8Q0;B1ALG2;A0A0U1RR26;A0A0U1RRG6;B4DNT1;B1ALF6	SMARCA4	0	21	0	4	1	0	0	0
G5E975;Q12824-2;Q12824;B5MCL5;C9JTA6;A0A0G2JSE9;A0A0U1RQQ2;A0A0U1RRB8	SMARCB1	0	5	1	0	0	0	0	0
Q92922;F8WE13	SMARCC1	0	10	4	0	0	0	0	0
Q8TAQ2;F8VXC8;Q8TAQ2-2;Q8TAQ2-3;F8VZW6	SMARCC2	0	19	5	0	0	0	0	0
Q96GM5-2;Q96GM5;F8VUB0;F8VRQ4;F8VZ70;F8VW95;C9JYI7	SMARCD1	0	5	2	0	0	0	0	0
J3KMX2;B9EGA3;Q92925-3;Q92925;Q92925-2;J3QWB6;J3QQL7	SMARCD2	0	6	0	0	0	0	0	0
J3QKS7;B4DGM3;Q969G3-6;Q969G3-5;Q969G3-3;Q969G3-2;Q969G3-4;Q969G3;K7EMQ8;H7C048;J3KT85;J3QR61	SMARCE1	0	8	1	0	0	0	0	0
G8JLG1;Q14683;H0Y7K8;V9GY57	SMC1A	1	0	2	2	0	0	0	0
Q9UQE7	SMC3	0	0	3	0	0	0	0	0
E9PD53;Q9NTJ3-2;Q9NTJ3	SMC4	0	1	0	0	0	0	0	0
Q8TEV9;Q8TEV9-2	SMCR8	20	25	28	34	47	34	2	0
Q2TAY7;Q2TAY7-2	SMU1	0	0	0	0	0	0	0	2
Q7KZF4;H7C597	SND1	0	0	0	0	0	8	6	0
O75643;B4E0P5;O75643-2	SNRNP200	0	2	7	5	19	0	0	0
P08621;P08621-2;P08621-3;M0QYR1;P08621-4;M0QX04	SNRNP70	1	5	9	10	25	11	18	9
P09012;M0R268;M0R221;M0R2B8;M0QZG7;M0QXK2;M0R0G9	SNRPA	0	2	2	3	13	7	3	3
P09661;H0YKK0;H0YMA0;H0YLR3	SNRPA1	0	2	2	2	4	5	2	2
P08579	SNRPB2	0	1	2	1	2	3	1	0
A0A0A0MRR7;P09234;Q5TAL2	SNRPC	0	0	1	2	3	1	0	2
P62314;J3QLI9;J3QLR7	SNRPD1	1	2	3	3	4	4	0	0
P62316;P62316-2;K7ERG4;K7EJB5	SNRPD2	2	2	4	6	7	7	2	0
P62318-2;P62318;H3BT13	SNRPD3	0	2	3	2	3	3	0	0
P62304;A6NHK2	SNRPE	1	0	1	2	3	2	1	1
P62306;A0A0B4J254;F8W0W6	SNRPF	0	1	2	2	5	4	1	0
P62308;A8MWD9;Q49AN9;F5H013;C9JVQ0	SNRPG;SNRPGP15	1	2	1	4	5	4	1	1
J3QLE5;A8MT02;P14678-2;P63162;P14678;P63162-2;P14678-3;J3KRY3;S4R3P3	SNRPN;SNRPB	0	1	3	3	8	6	1	0
A0A087WYU1;Q9Y5X1	SNX9	0	0	0	0	1	6	0	0
G3V3D2;G3V5V8;G3V5H6;G3V2V4;G3V287;G3V4A9;G3V2E1;Q9P0W8-3;Q9P0W8-2;Q9P0W8	SPATA7	0	1	1	0	0	0	0	0
Q69YQ0-2;Q69YQ0	SPECC1L	1	0	0	0	0	0	0	0
P35321;P22528	SPRR1A;SPRR1B	0	1	1	0	0	0	0	1
Q96RM1;P35326;P35325;P22532;P22531;Q9BYE4	SPRR2F;SPRR2A;SPRR2B;SPRR2D;SPRR2E;SPRR2G	0	0	1	0	0	1	0	1
Q13813;A0A0D9SGF6;Q13813-3;Q13813-2;A0A0D9SF54;A0A0D9SFH4;A0A0D9SFF6	SPTAN1	0	35	37	1	0	4	0	0
A0A087WUZ3;Q01082;Q01082-3;Q01082-2;F8W6C1;A4QPE4;P11277-3;P11277;P11277-2	SPTBN1	1	26	35	0	0	0	0	0
O15020-2;O15020	SPTBN2	0	4	3	1	0	0	0	1
C9J0K6;P30626-3;P30626-2;P30626;B4DHQ6	SRI	0	0	0	0	0	0	0	6
P37108;H0YLA2	SRP14	0	1	0	1	2	3	2	5
P49458;E9PE20;P49458-2	SRP9	0	1	0	0	1	2	2	2
H3BLV9;Q5R363;Q96SB4-4;Q96SB4;Q96SB4-3;D6RBF8;H7C2I2;D6RBM8;H7C521;A8MPP7;A8MPY5;E7ETV6;Q9UPE1-2;Q9UPE1-3;Q9UPE1-4;Q9UPE1	SRPK1	0	2	1	3	3	6	4	0
P78362;P78362-2;H7C5L6	SRPK2	0	0	1	2	1	3	2	0
P08240-2;P08240	SRPR	0	0	0	0	0	1	0	0
H7C4H2;Q9Y5M8	SRPRB	0	0	0	0	0	1	0	0
A9Z1X7;Q8IYB3-2;Q8IYB3;M0R088;E9PCT1	SRRM1	0	0	0	0	2	1	0	0
Q9UQ35;Q9UQ35-2;I3L4D8;I3L1I8;I3L182;Q9UQ35-3;I3L1C0;I3L0N7;A0A087X1W1	SRRM2	2	14	12	4	1	2	0	0
Q9BXP5-5;Q9BXP5-4;Q9BXP5-2;Q9BXP5-3;Q9BXP5;H7C3A1;H7C1K0	SRRT	0	0	0	0	0	7	0	0
J3KTL2;Q07955;Q07955-3;Q07955-2;J3KSR8;J3QQV5;J3KSW7	SRSF1	0	0	1	0	0	0	2	12
Q5JRI1;O75494-5;O75494-4;O75494-6;O75494-3;O75494-2;O75494;R4GMP8;Q6IQ42;Q8WXF0	SRSF10;FUSIP1;SRSF12	0	0	0	0	0	0	0	2
Q5T760;Q5T757;Q05519-2;Q05519	SRSF11	0	0	0	0	1	1	0	0
J3QL05;J3KP15;Q01130-2;Q01130;Q9BRL6-2;Q9BRL6	SRSF2	0	0	0	0	0	0	2	3
P84103-2;P84103;A0A087X2D0	SRSF3	0	2	2	1	2	2	4	6
Q13243-3;Q13243;B4DJK0;B4DUA4;G3V5K8;Q13243-2	SRSF5	0	1	1	1	1	1	2	4
Q13247-3;Q13247;A0A0D9SEM4;Q08170;Q13247-2;A0A0D9SGD2	SRSF6	1	0	1	1	5	5	8	3
A0A0B4J1Z1;C9JAB2;Q16629-3;Q16629-2;Q16629-4;Q16629;F8WEA1	SRSF7	0	2	2	2	3	3	3	6
Q13242;H0YIB4;S4R3G0	SRSF9	0	1	1	1	0	1	2	7
F5GWN1;J3KRP6;J3QS72;X6R3J2;J3QQM2;J3KT74;J3QQW2;Q15532-2;Q15532	SS18	0	0	0	0	0	0	0	2
P05455;E7ERC4;E9PGX9;E9PFL9	SSB	1	0	0	0	0	0	5	14
A0A0G2JLD8;E7EUY5;Q04837;C9K0U8	SSBP1	0	1	0	0	0	0	1	6
C9J3L8;C9J5W0;E9PAL7;C9IZQ1;P43307;P43307-2	SSR1	0	0	3	2	3	2	1	0
P51571;A6NLM8	SSR4	0	1	2	3	3	2	2	0
Q08945	SSRP1	0	0	0	0	0	1	1	0
H7C3I1;F6VDH7;Q3KNR6;A0A087X1H6;Q8IZP2;P50502	ST13;ST13P4	0	0	0	0	0	0	0	1
Q5JW30;O95793-2;O95793;A0A087X1A5;O95793-3;Q5JW28;F6UDC6;G5EA18;E5RJN7;E7EVI1;A0A0A0MTC4;A0A0A0MTD1;F8VPI7;E7EPX0;A0A0A0MTC6;E7EVJ4;E9PH62;A0A0A0MTC5;Q9NUL3-4;Q9NUL3-6;Q9NUL3-8;Q9NUL3-3;Q9NUL3-7;Q9NUL3-2;Q9NUL3	STAU1	1	0	0	0	0	0	6	6
P31948-3;P31948;P31948-2;H0YGI8;F5GXD8;F5H783	STIP1	0	0	0	0	0	0	2	0
Q9Y3F4;Q9Y3F4-2;H0YH33	STRAP	0	0	0	0	0	0	0	7
Q96SI9-2;Q96SI9	STRBP	1	2	2	2	1	3	3	0
Q9UNE7;Q9UNE7-2;H3BS86;H3BTA3;H3BUD0	STUB1	0	3	4	6	5	5	14	4
P53999	SUB1	0	0	0	0	0	0	0	1
Q9P2R7-2;Q9P2R7;A0A0U1RQL1;A0A0U1RQU7;A0A0U1RQF8	SUCLA2	0	0	0	0	1	1	0	0
Q9Y5B9	SUPT16H	0	0	0	0	0	4	1	0
O00267-2;O00267	SUPT5H	0	0	0	0	0	1	0	0
Q8IYB8	SUPV3L1	0	0	0	0	0	0	1	0
O95425-2;O95425-4;A0A0J9YWY6;O95425-3;O95425	SVIL	2	0	0	0	0	0	0	0
O60506-4;O60506-3;O60506-2;O60506;B7Z645;O60506-5;F6UXX1;H0YAA0	SYNCRIP	1	7	6	4	3	7	16	7
F6SS63;Q8N5C8-2;Q8N5C8	TAB3	0	0	0	0	0	0	1	0
Q86TJ2-3;Q86TJ2-2;Q86TJ2	TADA2B	0	1	1	0	0	1	1	1
Q92804-2;Q92804;A0A075B7D9;A0A075B7F4;A0A075B7F2	TAF15	1	2	1	2	3	4	10	3
J3KR72;P49848;P49848-3	TAF6	0	1	0	0	0	0	0	0
A0A087WX29;Q13148-4;Q13148;A0A087WW61;A0A087WX67;A0A087WXV3;A0A087WXQ5;K7EJM5;A0A087WV68;K7EN94;B1AKP7;G3V162;A0A087X260;A0A087WYY0	TARDBP	0	0	0	1	0	0	2	2
P26639;P26639-2;D6RBR8;D6RCA5;D6R9F8;D6RDJ6	TARS	0	0	0	0	0	2	0	0
Q9BW92;F6S7Q7;U3KQG0;Q9BW92-2	TARS2	0	0	0	1	0	1	1	0
A0A087WYP7;J3KNP2;Q12788	TBL3	0	0	0	1	0	0	0	0
H0Y4B1	TBX19	0	0	1	1	0	0	0	0
E5RHG8;Q15369-2;Q15369;R4GMY8	TCEB1	0	0	0	0	0	0	0	3
Q15370;Q15370-2;B8ZZU8;A0A0B4J296;I3L0M9	TCEB2	0	0	0	0	0	0	0	5
Q07283	TCHH	0	0	0	0	1	0	0	0
J3KQ96;E7ETY2;Q13428-2;Q13428-8;Q13428-6;Q13428-7;Q13428;Q13428-3;Q13428-4;Q13428-5	TCOF1	0	1	2	0	0	0	0	1
P17987;F5H282;E7EQR6;E7ERF2;F5GZI8;F5GYL4;F5H676;F5H136;F5H726;F5GZ03	TCP1	0	0	7	5	4	5	2	0
Q9NZ01;M0QXM3;M0R3C3	TECR	0	3	4	3	2	0	0	0
Q92734-2;Q92734;Q05BK6;Q92734-4;Q92734-3;C9JJP5;C9JUE0;C9JTY3	TFG	4	7	14	15	20	11	5	2
P02786;G3V0E5;H7C3V5;F8WBE5	TFRC	0	5	6	7	10	3	5	0
Q86W42-3;Q86W42-2;Q86W42	THOC6	0	1	0	0	0	0	0	0
C9JTN7;P31483-2;H7BY49;F8WE16	TIA1	0	0	0	0	0	1	1	8
F8W8I6;P31483;P31483-3;E5RGV5;E5RG67	TIA1	0	0	0	0	0	1	1	8
Q01085-2;Q01085;E7ETJ9;E7ETC0;A6NKZ9	TIAL1	0	0	0	1	0	1	2	8
Q9Y5L4;K7EIT2	TIMM13	0	0	0	0	0	0	0	3
J3QRI1;Q9BVV7	TIMM21	0	0	0	0	0	2	0	0
Q3ZCQ8;Q3ZCQ8-2;M0R003;M0R0C3;M0QXC3;M0R2Z3;M0R303;M0R2D2;M0R2F8;M0R1Y4;Q3ZCQ8-3;M0R047	TIMM50	1	4	4	6	6	6	3	2
E9PIR3;Q9Y5J9	TIMM8B	0	0	0	0	0	0	0	1
O75663-2;O75663	TIPRL	0	0	0	0	0	0	0	1
H0Y8N0;D6RAA6;P57088	TMEM33	0	1	0	0	0	0	0	0
P28289;P28289-2	TMOD1	2	0	0	0	0	0	0	0
Q9NYL9;H0YKU1;H0YNJ8	TMOD3	3	0	0	0	0	0	0	0
B4DIE3;Q96JJ7-2;Q96JJ7	TMX3	0	0	0	0	0	1	0	0
C9JCA5;H9KVA2;C9JZN9;F8WA37;P45378-5;P45378-7;P45378-4;P45378-6;P45378-2;P45378-3;P45378	TNNT3	1	0	0	0	0	0	0	0
Q8NDV7-2;Q8NDV7-6;Q8NDV7-5;Q8NDV7;H3BRT3;H7C269	TNRC6A	0	0	0	1	2	0	0	0
Q9UPQ9-1;Q9UPQ9;H0Y720;Q9UPQ9-2	TNRC6B	0	0	4	7	35	25	6	1
Q9HCJ0;Q9HCJ0-2;K7EKN9;K7ELY5	TNRC6C	0	0	0	2	15	3	0	0
O60784;O60784-3;O60784-4;O60784-2;V9GYF4;B0QY02;B0QY01	TOM1	4	0	0	0	0	0	0	0
P11387;E5RIC7;Q969P6-2;Q969P6;E5RJ33;H0YBR3;H0YC03;E5RGE7;E5RGR4;E5RFE3;E5RGR2;E5RJ95;E5RFS0	TOP1	1	0	0	0	2	17	6	0
P09493-9;P09493-4;P09493-3;P09493-10;P09493;H0YL52;Q6ZN40;H0YKX5;P09493-8;P09493-7;P09493-6;H0YKP3;H0YNC7;F5H7S3;H7BYY1;H0YK48;B7Z596;P09493-2;P09493-5;H0YL80;H0YK20;H0YL42;H0YKZ6;A0A087WTJ7	TPM1	11	0	1	0	0	0	0	0
P06753-5;P06753-2;A0A087WWU8;Q5HYB6;P06753-4;P06753-3;P06753-6;D6R904;Q5VU61;D6RFM2	TPM3;DKFZp686J1372	16	0	1	0	0	0	0	0
P67936;K7ENT6;P67936-2;K7ERG3;K7EPV9;K7EMU5;P07951-3;K7EPB9;U3KQK2	TPM4	11	0	1	0	1	0	0	0
P12270;P12270-2;Q5SWX9	TPR	0	21	0	0	0	0	0	0
Q13595-2;Q13595-4;Q13595-3;Q13595	TRA2A	0	0	0	0	0	0	0	1
H7BXF3;P62995-3;P62995;H7C2L4	TRA2B	0	0	0	0	0	0	0	3
Q12931-2;Q12931	TRAP1	0	0	0	0	0	0	1	0
P19474;P19474-2;H0YDP8	TRIM21	0	0	0	0	0	2	10	9
Q13263;Q13263-2;M0R0K9;M0R2I3;M0R3C0	TRIM28	2	7	6	10	18	17	0	0
H7C0Q6;Q9C037-3;Q9C037-2;Q9C037	TRIM4	0	0	0	0	0	0	0	1
Q15645;H0YAL2	TRIP13	0	1	0	2	1	1	0	0
H7BZE2;A0A0D9SFS2;Q15654	TRIP6	0	0	0	0	0	0	0	1
F5GYQ2;F5GX77;Q9UI30-2;Q9UI30	TRMT112	0	0	0	0	0	0	0	1
Q9UJA5-4;Q9UJA5	TRMT6	0	0	0	0	0	2	0	0
Q96FX7;H0Y2Q1	TRMT61A	0	0	0	0	0	2	0	0
P10155-3;P10155-5;P10155-4;P10155;P10155-2	TROVE2	0	0	0	0	0	1	1	2
Q2NL82;I3L1Q5	TSR1	0	1	1	2	2	7	1	0
Q6PGP7;D6RCE2	TTC37	0	0	1	5	0	0	0	0
Q14166	TTLL12	0	0	0	0	0	0	2	0
Q71U36-2;Q71U36;Q13748;Q13748-2;Q6PEY2;V9GZ17	TUBA1A;TUBA3C;TUBA3E	8	14	17	17	18	17	17	13
P68363;P68366-2;P68366;P68363-2	TUBA1B;TUBA4A	9	15	18	18	18	18	18	15
Q5JP53;P07437;Q5ST81;A6NNZ2;CON__ENSEMBL:ENSBTAP00000025008;Q9H4B7;G3V2A3;M0R1I1;G3V5W4;G3V2R8;G3V3R4;G3V2N6	TUBB	11	13	16	17	23	17	19	16
Q13885	TUBB2A	9	10	14	15	18	17	17	15
Q9BVA1	TUBB2B	9	10	14	16	19	17	18	15
A0A0B4J269;Q13509;Q13509-2	TUBB3	7	10	10	10	12	11	10	10
P04350;M0R042;M0QYM7	TUBB4A	8	11	12	13	17	13	14	11
P68371;M0R2D3;M0QY85;M0QZL7;M0R278;M0R0X0;M0QY37;M0QX14;M0R2T4;A0A075B724	TUBB4B	11	14	17	18	23	18	19	16
Q9BUF5;K7ESM5;K7ESQ3;K7EQT3;K7EJ64;K7ERA8;K7EJZ4;K7ES63;K7EL29;K7EN98;K7EPE5	TUBB6	5	6	8	10	12	8	7	6
Q3ZCM7;A0A075B736;Q5SQY0	TUBB8	6	5	7	8	8	8	9	6
P49411;H3BNU3	TUFM	5	12	12	13	16	14	10	11
Q12792-4;Q12792;Q12792-3;F8VS81	TWF1	3	0	0	0	0	0	0	0
P10599;P10599-2	TXN	0	1	1	0	0	0	2	5
O95881	TXNDC12	0	0	0	0	0	0	0	2
Q8NBS9-2;Q8NBS9	TXNDC5	0	0	0	0	0	0	0	5
P0DN76;Q01081;Q01081-2;Q01081-4;Q8WU68-3;Q8WU68;K7EJH3;K7EJM7;M0QYK5;M0R2N4;Q01081-3;Q8WU68-2	U2AF1;U2AF1L4	0	1	0	0	1	1	5	3
P26368-2;P26368;K7ENG2	U2AF2	0	0	0	0	0	1	7	7
O15042-2;O15042;E7ET15;O15042-3;E7EW00;H0Y8D9	U2SURP	0	2	2	3	1	0	0	0
P22314-2;P22314;Q5JRR6;Q5JRS1;Q5JRS3;Q5JRS2;Q5JRR9;Q5JRS0	UBA1	0	0	0	0	0	0	5	0
P62987;J3QS39;J3QTR3;F5H6Q2;F5GYU3;F5H2Z3;M0R2S1;F5H265;B4DV12;F5H388;F5H747;F5GXK7;J3QKN0;Q5PY61;Q96C32;P62979;P0CG47;P0CG48;M0R1V7;M0R1M6;J3QSA3;F5GZ39	UBA52;UBB;RPS27A;UBC	3	3	2	3	3	2	2	2
H0Y5H6;H7C2T8;F8W726;Q14157-4;Q14157-1;Q14157-3;Q14157;Q14157-5	UBAP2L	0	0	0	0	1	1	0	1
F8WCB9;F8WDB1;P60604	UBE2G2	0	0	0	0	0	0	0	1
Q9NYU2-2;Q9NYU2;H7BZG0;Q9NYU1;F8WCI2;F8WCE6	UGGT1	0	0	0	0	2	36	0	0
Q92900-2;Q92900	UPF1	0	2	0	1	2	3	0	0
P47985;P0C7P4	UQCRFS1;UQCRFS1P1	0	0	0	0	0	0	0	3
Q96IX5	USMG5	0	0	0	1	1	1	1	0
G5E9A6;P51784	USP11	0	0	0	0	0	2	0	0
Q9BXU7	USP26	0	0	1	1	1	0	0	0
A0A087X1B2;B9A018;Q53GS9-2;Q53GS9	USP39	0	0	0	0	0	0	1	0
Q93008-1;Q93008	USP9X	0	0	2	2	2	0	0	0
Q5H8X8;O95399;O95399-2	UTS2	0	0	0	1	0	0	0	0
P26640;P26640-2	VARS	0	0	0	0	0	5	0	0
P55072;C9JUP7;C9IZA5	VCP	1	0	0	6	21	0	0	0
P08670;B0YJC4;B0YJC5;Q5JVS8;P17661;H7C5W5;P14136-3;P14136;P14136-2;P41219;P41219-2;K7EKH6;F8W835;E7EMV2;E7ESP9;P07197-2;P07196;P07197	VIM	5	6	6	10	7	29	6	1
I3L4J1;Q9UN37;O75351;Q6PIW4-2;Q6PIW4	VPS4A;VPS4B;FIGNL1	0	0	0	1	1	1	1	1
A3KMH1-2;A3KMH1-3;A3KMH1	VWA8	0	0	0	0	0	2	0	0
P23381-2;P23381;G3V3X0;G3V423;G3V3P2;G3V227;G3V5U1;G3V456;G3V2Y7;G3V277;G3V3H8;G3V3Y5	WARS	0	0	0	1	0	1	1	0
O75083;O75083-3;D6RD66	WDR1	5	0	0	0	0	0	0	0
U3KQC1;K7EIR0;A0A0A0MQU0;Q9BV38;K7EML4	WDR18	3	0	0	0	0	0	0	1
C9J8B4;Q9C0J8-3;Q9C0J8	WDR33	0	0	1	0	0	0	0	0
Q9HAD4;H0YAA3;Q9HAD4-2;D6RE66;A0A0C4DG28;D6RB94;B4DK73;B4DHS8;D6RH33;D6R9E7;D6RBY6;H0Y9Z3;H0YAI6;D6RA22;D6RIX6;D6R9M1;D6RJA5	WDR41	3	7	10	16	21	15	0	5
H0YM76;H0YMF9;H0YN81;Q9GZS3	WDR61	0	0	0	0	0	0	0	1
Q6UXN9	WDR82	0	0	0	0	0	0	0	2
Q8N5D0-5;Q8N5D0-3;Q8N5D0-6;Q8N5D0-2;Q8N5D0-4;Q8N5D0	WDTC1	0	0	0	0	0	0	3	0
Q9BRP8-2;Q9BRP8	WIBG	0	0	0	0	0	0	0	3
A0A087X1R4;Q15007-2;Q15007	WTAP	0	0	0	0	0	2	1	0
Q5T750	XP32	1	1	1	1	1	1	0	1
F5H8D7;P18887;M0QYS5	XRCC1	0	0	0	0	0	1	2	0
P13010;C9JZ81	XRCC5	0	11	5	0	5	11	0	0
P12956;B1AHC9;P12956-2	XRCC6	1	11	3	3	5	11	0	0
Q9H0D6;Q9H0D6-2	XRN2	0	11	16	19	22	12	8	0
Q9NRH1;C9IZ57;Q9NRH1-2	YAE1D1	0	0	0	0	0	0	0	4
P67809;A0A087X1S2;H0Y449;C9J5V9;Q9Y2T7	YBX1	2	8	8	7	6	5	10	3
P16989;P16989-3;A0A0D9SEI8	YBX3	2	6	10	6	6	6	16	2
P16989-2	YBX3	2	6	10	6	5	6	14	2
P49750-3;P49750;P49750-4;F8VU51;H0YIQ2	YLPM1	0	0	1	2	0	0	0	0
Q9H6S0;D6RA70;D6RF50;D6R9T8	YTHDC2	0	9	2	2	2	3	0	0
A0A087WXZ3;Q9Y5A9;S4R3V3;Q9Y5A9-2;S4R3J8	YTHDF2	0	0	0	1	0	0	2	0
A0A024R7W5;A0A087X0Q1;A0A087WY31;Q7Z739	YTHDF3	0	0	0	0	0	0	3	0
P31946-2;P31946;Q4VY20;Q4VY19;A0A0J9YWE8;A0A0J9YWZ2	YWHAB	1	0	1	0	0	0	0	9
P62258;P62258-2;B4DJF2;I3L3T1;K7EIT4;K7EM20;I3L0W5	YWHAE	2	0	2	0	1	1	0	15
P61981	YWHAG	1	0	1	0	0	0	0	7
Q04917;A2IDB2;F8WEB6;A2IDB1	YWHAH	0	0	1	0	0	0	0	7
P27348;E9PG15	YWHAQ	1	0	1	1	0	1	0	4
P63104;E7EX29;B0AZS6;P63104-2;B7Z2E6;H0YB80;E7ESK7;E5RGE1;E5RIR4;E9PD24;E7EVZ2	YWHAZ	1	0	1	0	0	0	0	8
M0QY97;Q9UPT8	ZC3H4	0	0	0	0	1	0	0	0
C9J6P4;Q7Z2W4-3;Q7Z2W4-2;Q7Z2W4	ZC3HAV1	0	1	0	0	0	0	1	1
Q6NZY4-2;Q6NZY4;F5H6J5;F5GX80	ZCCHC8	0	0	2	1	0	0	0	0
Q96KR1;H0Y8W1	ZFR	0	3	4	3	2	4	0	0
J3QS27;J3KTL1;J3KRB6;J3KRW6;H0Y3M2;J3QRS9;X6R4W8;O43670-2;O43670;O43670-4	ZNF207	0	0	0	0	0	0	1	0
A0A0A0MRN4;Q5BKZ1-3;Q5BKZ1	ZNF326	0	1	1	1	0	1	0	0
H7C3D3;H0Y2Y8;Q15942-2;Q15942	ZYX	0	0	0	0	0	0	2	0
CON__P00761;A6XGL3;A0A087WWD8;E9PRA0;J3KQC6;Q9BYE2-3;Q9BYE2-5;Q9BYE2-2;Q9BYE2		4	5	6	5	5	5	6	4
CON__P02769		31	42	39	45	39	45	48	48
REV__Q01118		0	1	1	0	1	1	1	1
REV__I3L158;REV__H3BLT8;REV__A2IDD5		0	0	0	1	1	0	0	0
REV__B8ZZQ9		0	1	1	1	1	1	1	1
CON__Q1RMK2;CON__ENSEMBL:ENSBTAP00000011227;CON__ENSEMBL:ENSBTAP00000033053		9	13	11	9	9	8	7	9
CON__P02662		2	1	3	2	3	4	5	3
REV__M0R0F7		0	1	0	0	1	0	0	1
CON__P02663		1	4	2	3	4	4	2	3
CON__P02666		0	3	2	1	2	2	1	3
CON__P02754		2	6	5	5	6	5	5	6
CON__Q1RMN8;A0A0U1RVH6;A0A075B6I8;A0A0B4J1U1;A0A075B6J0;A0A075B6J9;A0A075B6I2;P04208;P01708;P06317;P01710;P06887;P01721		3	6	1	0	0	0	0	0
REV__Q96M20-3		1	0	0	1	1	0	0	0
CON__P02668		0	0	1	1	3	1	1	2
CON__ENSEMBL:ENSBTAP00000031360		1	4	0	0	0	0	0	0
CON__ENSEMBL:ENSBTAP00000014147		1	4	0	1	0	0	0	0
REV__Q8NE28		0	0	1	0	0	0	0	0
CON__P04259		19	20	19	12	24	14	24	20
REV__A0A0D9SF92		0	1	1	1	0	0	1	1
REV__P49454		0	0	0	0	1	1	1	1
Q96G97-3		0	0	0	0	0	0	1	0
REV__E5RHY2;REV__E5RIC0;REV__E5RIZ7;REV__E5RHR2;REV__Q9H9T3-2		0	0	1	0	0	0	0	0
REV__H0Y867;REV__E7EU81;REV__Q14789-4;REV__Q14789-3;REV__Q14789;REV__Q14789-2		0	0	0	0	0	0	1	0
REV__Q9Y692-2;REV__Q9Y692		0	0	0	0	0	1	1	0
REV__J3KSL3;REV__J3KSH0;REV__J3QRG8;REV__J3KT87;REV__J3QLA7;REV__J3QLS1;REV__C9J555;REV__J3QS10;REV__Q14849-2;REV__Q14849-3;REV__Q14849;REV__J3QLM1		0	0	0	0	0	1	0	0
REV__O43896		0	0	0	0	1	0	0	0
CON__P12763		0	1	1	1	0	0	0	1
REV__C9JXX4;REV__P24593		1	0	0	0	0	0	0	0
REV__H7C456;REV__P27816-5;REV__P27816-2;REV__P27816-6;REV__P27816;REV__E7EVA0		0	0	1	0	0	0	0	0
CON__Q05B55		0	1	0	0	0	0	0	0
CON__Q3SZR3		0	0	0	0	1	1	1	1
REV__E7EP81;REV__I3L167;REV__P57737-2;REV__P57737-4;REV__P57737;REV__P57737-3;REV__A0A0A6YYL4		0	0	1	1	0	0	0	0
CON__P13646-1		6	12	5	4	4	4	4	5
CON__Q5XQN5		19	24	24	14	16	18	23	19
Q15746-11;Q15746-7		0	0	0	0	1	0	0	0
REV__F8WD97;REV__P46063		0	0	0	0	0	0	1	0
REV__A0A075B6U4		0	0	0	0	0	1	0	0
Q04323-2		0	0	0	0	0	1	0	0
CON__Q6IFZ6		5	6	6	4	5	5	7	5
REV__Q9H1Y0-2;REV__Q9H1Y0		1	0	0	0	0	0	0	0
CON__Q9R0H5		2	3	5	2	2	2	3	3

## Sheet: ATG13
Protein IDs	Gene names	Peptides segment 1	Peptides segment 2	Peptides segment 3	Peptides segment 4	Peptides segment 5	Peptides segment 6	Peptides segment 7	Peptides segment 8
P49588;P49588-2;H3BPK7	AARS	0	0	0	0	2	0	3	0
Q5JTZ9	AARS2	1	0	0	0	0	0	1	0
Q9NRN7;E9PLW6;Q9NRN7-2	AASDHPPT	0	1	0	0	1	0	0	1
F8WAH1;Q9UDR5;F8WE53	AASS	0	0	0	3	1	0	0	0
P28288-2;P28288	ABCD3	2	0	0	0	0	0	0	0
Q8NE71-2;Q8NE71;H0YGW7;Q5STZ8;A0A0G2JIC2	ABCF1	2	1	0	5	7	7	1	0
Q9UG63;Q9UG63-2	ABCF2	1	0	0	0	0	0	0	0
Q9NUJ1-2;Q9NUJ1-3;Q9NUJ1	ABHD10	0	0	0	0	0	0	0	1
B6VEX4;A0A0A0MRT6;Q8IZP0-10;Q8IZP0-8;Q8IZP0-7;Q8IZP0-2;Q8IZP0-4;Q8IZP0-3;Q8IZP0-5;Q8IZP0-6;Q8IZP0-9;Q8IZP0-12;Q8IZP0;B7Z836;E9PEZ7;E7EW77;E7EP65;A0A0C4DG21;F8WAL6;Q8IZP0-11;Q9NYB9-3;Q9NYB9-2;Q9NYB9-4;Q9NYB9	ABI1	0	0	0	3	0	0	0	0
O14639-2;O14639-6;O14639;F8W8M4;A0A0A0MRL6	ABLIM1	1	0	0	0	2	2	7	10
O14639-4;O14639-3;O14639-5;J3QSX6;H0Y7N6;F6XFR5	ABLIM1	1	0	0	0	2	2	5	11
Q12979-4;Q12979;A0A0G2JQ41;Q12979-2;B7Z683;Q12979-3;I3L2P5;I3NI05;A0A0G2JRJ1;I3L3W0;P11274-2;P11274;I3L379;I3L4Y1;I3L2C0;I3L1U8;A0A0G2JQT5;I3L0R7;A0A0G2JSE0;A0A0D9SGD7;I3L259;I3L2L3;H0Y554	ABR	9	4	0	10	18	18	2	0
Q13085-3;Q13085-2;Q13085;Q13085-4;Q59FY4;O00763-3;O00763-2;O00763;A0A087X0W4;S4R3S7;A0A087WVR6;A0A0C4DGT1;F8W8T8;H0YGH5	ACACA	0	0	0	11	0	0	0	0
Q709F0;Q709F0-2;D6RDI8;F8WEV0;Q709F0-3;H0Y9C6;A0A0J9YXS1	ACAD11	0	1	0	0	14	1	0	0
Q9H845;H0Y8Z9	ACAD9	1	0	0	1	1	2	4	0
P45954-2;P45954	ACADSB	0	0	0	0	1	0	0	0
P49748-2;P49748;P49748-3;K7EQP4;G3V1M7;J3QKU9;K7EJW8;J3KSR4	ACADVL	1	0	0	1	1	7	7	0
P24752;E9PRQ6;P24752-2;H0YEL7	ACAT1	0	0	0	0	2	2	3	4
Q9H3P7	ACBD3	0	0	0	0	0	1	4	0
S4R3H4	ACIN1	0	0	0	1	0	0	0	0
P53396;P53396-2;P53396-3;K7EIE7;K7ESG8	ACLY	7	3	4	35	8	0	0	0
A2A274;Q99798	ACO2	0	0	0	0	0	0	1	1
K7EKP8;O00154-2;O00154-3;O00154-6;O00154-4;O00154-5;O00154-7;O00154	ACOT7	0	0	0	0	0	0	0	1
Q9Y305-2;Q9Y305;Q9Y305-4;Q9Y305-3;H7C5Q2	ACOT9	2	1	0	3	4	4	2	1
P24666;G5E9R5;P24666-4;F2Z2Q9;P24666-3;P24666-2;D3YTI2	ACP1	1	0	0	2	1	1	1	1
H0Y9Z9;D6RER0;B7Z3Z9;E7EPM6;P33121-2;P33121-3;P33121	ACSL1	0	0	0	0	1	1	0	0
O95573;O60488-2;O60488	ACSL3;ACSL4	1	0	0	0	2	0	0	0
Q6NUN0-2;Q6NUN0	ACSM5	0	0	0	0	1	0	0	0
P60709;G5E9R0;E7EVS6;C9JZR7;C9JTX5	ACTB	29	31	26	28	30	30	30	40
Q562R1	ACTBL2	10	10	8	9	9	9	9	14
P68032;P63267;P62736;P68133;A6NL76;P63267-2;C9JFL5;F6UVQ4;F6QUT6;F8WB63;B8ZZJ2	ACTC1;ACTG2;ACTA2;ACTA1	23	20	17	19	19	20	20	26
P63261;I3L3I0;I3L1U9;I3L3R2;J3KT65;K7EM38;C9JUM1;F8WCH0	ACTG1	29	31	26	28	30	30	30	41
I3L4N8	ACTG1	14	15	12	12	14	14	14	20
H7C5S0;O96019	ACTL6A	0	1	0	0	0	0	0	1
P12814;P12814-3;P12814-2;P12814-4;H9KV75;G3V2N5;H7C5W8;G3V2W4;H0YJW3;H0YJ11;G3V2X9;G3V5M4;G3V2E8;G3V380;D6RH00	ACTN1	23	19	9	30	34	52	12	2
Q08043;A0A087WSZ2	ACTN3	4	5	3	5	7	13	4	2
O43707;O43707-2;F5GXS2;O43707-3;K7EP19	ACTN4	38	40	23	50	55	69	43	3
H7C144	ACTN4	12	18	12	18	21	25	18	0
K7EJH8	ACTN4	6	9	3	9	11	18	6	0
V9GYX7;Q9NZ32;G3V2Q5;G3V5Y4;F6S9Y6;G3V524	ACTR10	5	0	0	2	3	2	1	1
P61163;R4GMT0	ACTR1A	7	3	2	7	4	1	0	5
P42025	ACTR1B	6	1	0	4	1	0	0	5
P61160;P61160-2;F5H6T1	ACTR2	6	6	3	9	10	11	0	0
P61158;B4DXW1;Q9P1U1-2;Q9P1U1;F8WDR7;Q9P1U1-3;A0A0A0MTI9;H7C4J1;C9IZN3;Q9C0K3;F8WEW2;F8WE84	ACTR3	13	9	3	12	17	14	0	0
Q9UHI8	ADAMTS1	1	0	0	0	0	0	1	0
P82987-2;P82987	ADAMTSL3	0	0	0	0	0	0	0	1
P55265-5;P55265;P55265-4;H0YCK3;P55265-3;P55265-2	ADAR	3	0	0	2	3	1	0	0
Q8NI60-2;Q8NI60-4;Q8NI60-3;Q8NI60	ADCK3	0	0	0	0	1	0	0	0
H0Y9H2;E7EV99;E7ENY0;P35611-2;P35611-6;P35611;P35611-3;P35611-4;A0A0A0MSR2;P35611-5	ADD1	1	1	1	3	1	0	0	0
A0A087WX08;Q9UEY8-2;Q9UEY8	ADD3	1	1	0	4	0	0	0	0
Q16186;A0A087WUX6;A0A087WX59	ADRM1	2	0	0	0	0	1	2	1
P30566;A0A096LNY4;A0A0A6YY92;P30566-2;B4DEP1;A0A096LP72;A0A096LNY5;A0A096LNY6	ADSL	0	0	0	0	1	2	2	0
P30520	ADSS	0	1	0	0	0	0	0	1
Q8TED9;Q8TED9-4;Q8TED9-2;Q8TED9-3	AFAP1L1	2	0	0	0	0	1	0	0
Q9Y4W6;B7Z651;A0A0U1RQN6;E9PHW9;I6L894;Q01484-5;Q01484-2;Q01484	AFG3L2	2	0	0	1	4	0	0	0
E9PC15;Q53H12;E9PG39;A0A0G2JLG5	AGK	0	0	0	1	2	2	0	0
P35573;P35573-2;P35573-3	AGL	0	1	2	42	14	5	0	0
Q9UKV8-2;Q9UKV8;Q5TA58;Q9UL18;Q9H9G7-2;Q9H9G7;Q9HCK5	AGO2;AGO1	0	0	1	0	3	0	0	0
J3KNS1;Q9UPW5-2;Q9UPW5;Q9UPW5-3	AGTPBP1	1	0	0	0	0	0	0	0
P23526;P23526-2	AHCY	1	0	0	2	8	18	6	2
Q96HN2-2;Q96HN2;H0Y8B3;O43865-2;Q96HN2-4;Q96HN2-3;O43865	AHCYL2;AHCYL1	0	0	0	0	0	1	1	2
Q09666;E9PJZ0;E9PKR9;E9PJC6;E9PLK4;Q09666-2;E9PQE3;P48552	AHNAK	131	170	169	152	72	30	9	2
Q8IVF2-3;Q8IVF2	AHNAK2	3	16	17	11	0	0	0	0
O95433;G3V438;O95433-2;H0YJG7;H0YJ63;H0YJU2;G3V3W9	AHSA1	1	0	1	1	3	3	2	4
Q9BQI0;Q9BQI0-2;Q9BQI0-3;Q5JUP3;Q9BQI0-4;A6PVM9;H7C605	AIF1L	3	0	0	4	4	6	5	11
O95831-3;O95831;O95831-2;E9PMA0;O95831-6;O95831-5;O95831-4	AIFM1	8	1	2	12	15	14	14	14
Q12904;Q12904-2;D6R937	AIMP1	2	1	0	0	0	0	0	0
Q13155;A8MU58;F8W950	AIMP2	4	1	1	1	0	0	0	0
O00170;E9PMH2	AIP	0	0	0	1	1	1	0	1
F8W1A4;P54819-5;P54819-2;P54819;G3V213;F8VZG5;F8VY04;P54819-6;P54819-3;F8VPP1;P54819-4	AK2	0	0	0	0	0	0	0	3
Q02952-3;Q02952-2;Q02952	AKAP12	0	0	1	3	0	0	0	0
Q9ULX6-2;Q9ULX6	AKAP8L	3	0	0	0	0	0	0	0
V9GYG2;V9GYP9;Q5T621;P14550	AKR1A1	0	0	0	0	0	0	0	1
P54886-2;P54886	ALDH18A1	0	0	0	4	8	11	0	0
P30837	ALDH1B1	2	0	0	2	4	2	2	0
P05091;P05091-2;F8VP50;S4R3S4	ALDH2	0	0	0	0	0	6	0	0
J3QRD1;P51648;P51648-2;J3QS00;E9PJV0;I3L1M4;C9JKT2;C9JMC5;I3L3I9;A8MYB8;E9PNN6;P48448;P43353-2;P30838;P43353	ALDH3A2	1	1	0	2	2	1	0	0
C9J8Q5;P51649;P51649-2	ALDH5A1	0	0	0	0	1	2	0	0
P49419-2;P49419;F8VS02;P49419-4;A0A0J9YWF7;F8VVF2;H0YHM6	ALDH7A1	0	1	0	1	3	4	2	3
P49189-2;P49189	ALDH9A1	0	0	0	0	0	0	4	0
J3KPS3;P04075;P04075-2;H3BQN4;H3BPS8;H3BUH7;H3BR04;H3BMQ8;H3BU78;H3BR68	ALDOA	0	1	1	5	4	5	11	0
K7EKH5;C9J8F3;J3KSV6;J3QKP5;A8MVZ9;P09972	ALDOC	0	0	0	0	0	0	1	0
Q6P6C2-3;Q6P6C2;Q6P6C2-1	ALKBH5	0	0	0	0	0	0	0	1
Q86V81;E9PB61	ALYREF	0	0	0	0	0	0	2	7
Q4VCS5;E7ERM3;A6NP16;Q4VCS5-2	AMOT	31	25	21	32	16	1	0	0
Q8IY63-2;Q8IY63	AMOTL1	4	5	3	3	2	0	0	0
H0Y360;Q01433-2;Q01433;Q01433-3;Q01433-5;Q01433-4;E9PJF6;H0YCL9;E9PIJ1	AMPD2	0	0	0	2	9	3	0	0
Q9P2R3;Q9P2R3-2;Q9P2R3-4;I3L1Z9;I3L3P8;K7EPT2	ANKFY1	0	0	0	1	4	0	0	0
Q9P2G1	ANKIB1	1	0	0	0	0	0	0	0
Q9NQW6-2;Q9NQW6;H7C1K5	ANLN	1	0	0	2	1	1	0	0
Q92688-2;Q92688;H7BZ09	ANP32B;ANP32A	0	0	0	0	0	0	1	2
E9PPH5;Q9BTT0-3;Q9BTT0	ANP32E	0	0	0	0	0	0	0	2
P04083;Q5T3N1;Q5T3N0	ANXA1	0	0	0	1	0	0	0	5
P50995-2;P50995;H0Y6E1;E5RIN3;P27216;P27216-2	ANXA11	7	2	1	1	3	5	15	20
P07355;P07355-2;H0YN42;H0YMD0;H0YMU9;A6NMY6;H0YM50;H0YKS4;H0YNP5;H0YN28;H0YL33;H0YMM1;H0YKZ7;H0YLV6;H0YMT9;H0YKX9;H0YKL9;H0YMW4;H0YNA0;H0YN52;H0YKV8;H0YMD9;H0YNB8;H0YKN4;H0YLE2	ANXA2;ANXA2P2	25	25	22	24	23	27	29	34
D6RA82;P12429	ANXA3	0	0	0	0	0	0	0	1
Q6P452;P09525;P09525-2;B4E1S2	ANXA4	2	0	0	0	6	4	5	11
P08758;E9PHT9;D6RBL5;D6RBE9;D6RCN3	ANXA5	0	0	0	0	0	0	0	11
P08133;P08133-2;E7EMC6;E5RK63;E5RJF5;E5RFF0;E5RI05;E5RJR0;E5RIU8;H0YC77	ANXA6	17	5	3	8	13	23	39	46
E5RK69	ANXA6	10	4	2	6	6	13	24	27
P20073-2;P20073	ANXA7	0	1	0	0	0	1	3	13
Q10567-3;Q10567-2;Q10567;Q10567-4;C9J1E7;H7C034	AP1B1	12	11	9	15	36	5	1	0
O43747;O43747-2;H3BNR4;B3KNW1	AP1G1	1	1	0	1	8	1	0	0
H0YJ47;O75843	AP1G2	0	0	0	0	1	0	0	0
Q9BXS5;Q9BXS5-2;E7ENJ6;K7EJL1;K7EPJ8;K7ENA7;K7ER75;A0A087WZX7;K7EQX3;K7EQ90	AP1M1	0	0	0	1	9	0	0	0
H7C1E4;P61966;P61966-2	AP1S1	0	0	0	0	2	0	0	0
O95782-2;O95782;E9PPY8;M0R2D9;E9PPZ3;E9PS94	AP2A1	29	29	15	34	41	7	0	0
O94973;A0A0G2JS82;O94973-2;O94973-3;A0A0G2JQM1;E9PR62;A0A0G2JRF9;A0A0G2JQA4;A0A0G2JQT9;H0YEG0;A0A0G2JRS3;A0A0G2JS17;H0YDE9;E9PNC4;E9PQP4	AP2A2	30	30	18	29	40	5	0	1
P63010;P63010-2;A0A087X253;P63010-3;A0A087WU93;A0A087WZQ6;A0A087WYD1;K7ERB2;K7EN71;K7EJX1;K7EJ01;A0A087WXS3;K7EKZ5	AP2B1	31	22	22	24	42	7	1	0
A0A087WY71;Q96CW1-2;Q96CW1;E9PFW3;C9JJ47;C9JGT8;C9JJD3;C9JTK4;C9JPV8;H7C4C3	AP2M1	17	17	11	17	19	0	0	0
M0R0N4;M0QYZ2;P53680;X6R390;P53680-2;M0QZ21;M0R1S0	AP2S1	6	5	3	5	6	1	0	0
O00203-3;O00203;F5GWU4;Q13367-3;Q13367;Q13367-4	AP3B1	2	1	2	1	0	0	1	0
O14617-4;O14617;O14617-5;O14617-3;O14617-2;K7ELX8;A0A087WYN6	AP3D1	3	0	0	1	0	0	0	0
Q9Y2T2	AP3M1	1	0	0	0	0	0	0	0
Q92572	AP3S1	0	1	0	0	1	0	0	0
C9JIF9;P13798;H7C393;H7C1U0;F8WEH5;C9JLK2	APEH	0	0	0	0	0	5	0	0
Q8IUX4	APOBEC3F	0	1	0	0	0	0	0	0
Q9UKG1	APPL1	0	0	0	0	1	2	0	0
Q8NEU8;Q8NEU8-2;Q8NEU8-3;F8VXB0;F8VWV2;H0YH86	APPL2	0	0	0	2	4	8	1	0
C9J8U3;F8W6G5;C9JZ40;Q7Z2E3-6;Q7Z2E3-2;Q7Z2E3-4;Q7Z2E3-3;Q7Z2E3-5;Q7Z2E3-9;Q7Z2E3-10;Q7Z2E3-11;Q7Z2E3-8;Q7Z2E3-7;Q7Z2E3	APTX	0	0	0	0	0	0	0	1
Q96II5;P10398;H7C4S5;H7C560;H7C155;P04049;P04049-2;P15056	ARAF	0	0	0	3	2	1	0	0
E7EU13;Q96P48-7;Q96P48-2;Q96P48-4;Q96P48-1;Q96P48-3;Q96P48;A0A0A0MSJ2;Q96P48-5;F5GWN4;F8WBT0	ARAP1	0	0	0	0	3	0	0	0
B0YIW6;P48444;P48444-2;Q6P1Q5	ARCN1	1	0	1	2	1	1	1	5
P18085;F5H1V1;F5H6T5;F8WDB3;U3KQF2;F5H0C7;C9JPM4;C9J1Z8;C9JAK5;F5H423;P61204-2;P84085;P84077;P61204	ARF4;ARF3;ARF5;ARF1	0	1	0	1	2	1	0	0
Q9NWB6-3;Q9NWB6-2;Q9NWB6	ARGLU1	0	0	0	1	1	1	1	1
Q6P4F7;Q6P4F7-3;H3BR51;Q3KRB8;Q6P4F7-2	ARHGAP11A	2	0	0	1	1	1	1	0
Q5JSD8;H0Y468;A0A087WW76;Q5T5U3	ARHGAP21	1	0	0	0	0	0	0	0
J3KTF8;J3QQX2;P52565;J3KRE2;J3KS60;J3KRY1;P52565-2	ARHGDIA	0	0	0	0	0	0	1	4
O15085;O15085-2	ARHGEF11	4	3	2	6	1	0	0	0
Q9NZN5-2;Q9NZN5;E9PMR6	ARHGEF12	18	7	5	12	2	0	0	0
V9GYM8;Q92974-3;Q92974-2;Q92974;V9GZ14	ARHGEF2	5	1	0	0	0	0	0	0
O14497;O14497-3;O14497-2;A0A087WUV6;H0Y488	ARID1A	0	1	0	0	4	1	0	0
F8VYN9;P40616-2;P40616;B4DZG7;F8VP99;F8VP63	ARL1	0	0	0	3	2	1	1	0
Q9NVJ2;Q96BM9	ARL8B;ARL8A	0	0	0	0	1	0	0	0
C9J8P8;C9JAA7;C9JBY2;G5E9V7;G5E9V6;B7Z637;Q8IUR7-6;Q8IUR7-8;Q8IUR7-3;Q8IUR7-7;Q8IUR7-2;Q8IUR7	ARMC8	0	1	0	0	0	0	0	0
Q92747;E9PF58;Q92747-2;F8WFD3	ARPC1A	9	5	2	6	10	6	0	0
O15143;C9J4Z7;F8VXW2;C9JEY1;C9JQM8;C9JFG9;C9J6C8;C9JBJ7;C9K057;C9JTT6;C9JM51;F8WEB3	ARPC1B	5	5	2	5	13	10	0	0
O15144;C9JTV5;G5E9J0;H7C3F9;G5E9S7	ARPC2	8	7	5	11	13	12	0	0
O15145;C9JZD1;F8VR50	ARPC3	3	3	2	6	7	5	2	1
F8WCF6;P59998;F8WDD7;A0A0A6YYG9;P59998-3;P59998-2;H7C0A3;F8WE39;R4GN08;P59998-4;F8WDW3	ARPC4-TTLL3;ARPC4	6	5	3	6	6	5	0	0
O15511;B1ALC0;O15511-2	ARPC5	2	1	0	3	5	4	0	0
Q9BPX5	ARPC5L	2	1	0	1	4	3	0	0
E7EMM4;Q13510-3;Q13510;Q13510-2	ASAH1	0	0	0	0	0	0	0	1
P08243-2;P08243;P08243-3;F8WEJ5;C9JLN6;C9JM09;C9JT45;C9J057	ASNS	1	0	0	0	0	1	2	4
Q5VYL4;Q8IZT6-2;Q8IZT6	ASPM	1	0	0	0	0	0	0	0
Q9NVI7-2;Q9NVI7;H0Y2W2;Q9NVI7-3;Q5SV16;Q5T9A4-2;J3QSF3	ATAD3A	10	10	2	1	0	0	0	0
Q5T9A4;Q5T9A4-3	ATAD3B	8	7	2	1	1	0	0	0
Q9BSB4;F8VQD9;F8VVA0;H3BMZ4	ATG101	6	7	9	8	8	8	15	16
O75143-2;O75143;O75143-5;O75143-3;O75143-4;J9JIF6;E9PPR2;H0YEM7;H0YCL5;J3KRU6;J3KST9;J3QR83;J3QRL1;J3QR16;H0YF43;H0YDR0	ATG13	20	18	24	27	27	28	30	27
F2Z2K8;C9JIK8;C9JQ72;Q9Y4P1-6;Q9Y4P1;Q9Y4P1-2	ATG4B	0	0	0	0	0	0	0	1
P31939;P31939-2;F8WEF0;C9JLK0;H7C1S2	ATIC	0	0	0	0	0	0	13	0
P05023-3;P05023-4;P05023;P05023-2;M0R116;A0A0A0MT26;P13637;P13637-2;P13637-3;B1AKY9;P50993;Q5TC02;Q5TC01;M0QXF2;H0Y7C1;P20648	ATP1A1	8	3	0	2	5	4	0	0
H7C547;F8WBY4;P54709	ATP1B3	1	0	0	0	0	0	0	0
P16615-5;P16615-2;P16615-3;P16615;H7C5W9;P16615-4;O14983-2;O14983;O14983-3;Q93084-4;Q93084-2;Q93084-3;Q93084-7;Q93084;Q93084-6;Q93084-5;A0A0C4DH86;H3BVB2	ATP2A2	11	8	4	11	12	2	0	0
P25705;P25705-2;P25705-3;K7EK77;K7ERX7;K7EJP1;K7ENJ4;K7EQH4;K7ESA0	ATP5A1	17	11	10	18	19	18	13	12
P06576;H0YH81;F8W079;F8W0P7;H0YI37	ATP5B	11	6	4	12	9	4	9	18
P36542;P36542-2	ATP5C1	3	2	1	4	1	1	0	0
Q5QNZ2;P24539	ATP5F1	0	0	0	1	0	0	0	0
C9JJT5;C9JU26;G3V325;P56134-4;P56134-3;P56134-2;P56134	ATP5J2-PTCD1;ATP5J2	2	1	1	2	1	1	0	0
P48047;H7C0C1;H7C086;H7C068	ATP5O	1	1	0	1	1	1	2	6
A0A0C4DGX8;Q15904	ATP6AP1	2	0	0	0	0	0	0	0
Q93050-1;Q93050;Q93050-3;B7Z641;B7Z2A9;K7EN36;K7EPG4;K7EM24;F5H1T6;K7ELZ6;K7ERA0;K7ERA6	ATP6V0A1	7	0	0	0	0	0	0	0
Q9Y487;F5H847;F5GX48;F5H5F3;Q8TBM3	ATP6V0A2	3	0	0	0	0	0	0	0
P27449	ATP6V0C	1	0	0	0	0	0	0	0
J3QL14;R4GN72;F5GYQ1;P61421	ATP6V0D1	2	0	0	0	0	0	0	0
P38606-2;P38606;C9JA17;C9JVW8	ATP6V1A	0	0	0	0	0	0	0	3
P21281;H0YC04	ATP6V1B2	0	0	0	0	0	2	0	1
P36543-2;P36543;C9J8H1;P36543-3	ATP6V1E1	0	0	0	0	0	0	0	2
Q9UBB4-2;Q9UBB4	ATXN10	1	1	0	1	1	1	0	1
H3BUF6;Q8WWM7-6;Q8WWM7-8;Q8WWM7-5;Q8WWM7-4;Q8WWM7-9;Q8WWM7-2;Q8WWM7;Q8WWM7-3	ATXN2L	0	1	0	2	0	1	0	0
Q9Y679-3;Q9Y679-2;Q9Y679	AUP1	0	0	0	1	1	0	0	0
O14965	AURKA	1	0	0	1	1	1	0	0
J3KT86;Q96GD4-4;Q96GD4;Q96GD4-5;J3QLN8;Q96GD4-2;J3QR41;J3KTD6;J3KRJ2;Q96GD4-3;B4DXA6;J3KRF8;A3KFJ1;Q5QPD4;A0A0A0MSY3;Q5Y191;A3KFJ0;Q9UQB9-2;Q9UQB9-3;Q9UQB9	AURKB	4	0	0	2	1	1	0	0
O95816;O95816-2	BAG2	5	8	7	5	4	5	3	2
O95817;C9JFK9	BAG3	0	0	0	0	0	1	4	0
O95429-2;O95429	BAG4	0	0	0	0	0	0	0	1
Q9UL15;Q9UL15-2;G3V274	BAG5	1	0	1	4	0	0	0	0
F6S6P2;X6REW1;A0A0G2JJM1;A0A0G2JL47;A0A024RCR6;A0A0G2JK23;P46379-4;P46379-5;P46379-2;P46379;P46379-3;F6UR09;F6U1F2;F6XTU0;A0A0G2JJR8;F6WML8;F6VEM6;F6X9W3;F6U341;F6TC96	BAG6;BAT3	2	0	0	5	1	0	0	0
Q9UHR4	BAIAP2L1	0	0	0	1	1	0	1	0
O75531	BANF1	0	0	0	0	0	0	0	2
P80723;P80723-2;U3KQP0	BASP1	2	2	0	4	7	7	13	3
P51572;P51572-2	BCAP31	1	2	0	0	0	0	0	0
Q9P287;Q9P287-4;Q9P287-3;Q9P287-2	BCCIP	0	0	0	0	0	0	4	2
F5GXU9;F5H5P2;P12694	BCKDHA	0	0	0	0	0	0	0	1
E9PJA7;E9PK09;E9PQN2;E9PKI6;E9PK91;Q9NYF8-4;Q9NYF8-3;Q9NYF8-2;Q9NYF8;H0YF00	BCLAF1	2	2	0	1	1	0	0	0
C9J1S9;C9J8G3;Q9Y276	BCS1L	0	0	0	0	1	0	0	0
Q9NR09	BIRC6	1	0	2	0	0	0	0	0
Q13867;K7ESE8;K7ES02;J3KSD8;J3KS79;K7ENH5	BLMH	0	0	0	0	1	5	0	0
P53004;C9J1E1	BLVRA	0	0	0	0	0	0	0	4
P30043;M0QZL1;M0R192	BLVRB	0	0	0	0	0	0	0	2
Q9NSY1;H0Y9P1;Q9NSY1-2;Q9NSY1-3;K4DI97	BMP2K	7	11	5	13	10	9	1	0
Q9H3K6;A0A087WZT3;Q9H3K6-2;H3BV85;H3BTW0;A0A0B4J295;H3BVE0	BOLA2;BOLA2B	0	0	0	1	1	1	1	4
F8W733;Q9NXR7-4;Q9NXR7-3;Q9NXR7;Q9NXR7-1	BRE	1	0	0	1	1	0	0	0
Q8TDN6	BRIX1	8	5	0	1	0	3	1	0
P35613-2;P35613;A0A087WUV8;P35613-3;P35613-4;A0A087X2B5;I3L192;R4GMX5;R4GN83	BSG	4	0	0	0	1	2	5	5
P20290-2;P20290	BTF3	0	0	0	0	0	0	1	1
J3QT28;O43684-2;O43684;J3QSX4	BUB3	1	2	0	3	4	4	3	2
H7BY94;Q13895	BYSL	1	1	0	0	0	1	1	0
Q9H8K7	C10orf88	0	0	0	4	7	8	0	0
A0A087WYP2;Q8IZQ5	C11orf31;SELH	0	0	0	0	0	0	0	1
A0A0B4J220;E9PLD3;E9PRG8	C11orf98	0	0	0	0	0	0	0	3
Q9Y224;G3V4C6;H0YJB9;G3V4E7	C14orf166	4	5	3	7	7	4	0	2
F8W038;Q8IXM2-2;Q8IXM2;Q8IXM2-3	C17orf49;BAP18	0	0	0	0	0	0	0	1
Q9BQ61;K7ELS0;K7ERU7;K7EN60	C19orf43	0	0	0	0	0	0	0	2
Q9UNZ5	C19orf53	0	0	0	0	0	0	0	2
Q07021;I3L3Q7;I3L3B0	C1QBP	3	2	2	2	2	2	4	9
Q9GZN8;Q9GZN8-2	C20orf27	0	0	0	0	0	0	0	1
A0A096LPI6;A0A0B4J2H4;H7C1F6;A0A0B4J2D5;P30042-2;P30042;A0A096LNJ1;A0A096LP73;A0A096LNH5;F2Z2Q0;A0A096LP12;H7C2G3	C21orf33	1	0	0	0	0	0	0	3
H7C0V0;Q8WWC4	C2orf47	1	0	0	1	1	1	0	0
C9JQV0;Q9BRJ6;H7C0T1;H7C2R9	C7orf50	0	0	0	0	0	0	0	2
Q96LT7;Q96LT7-2	C9orf72	0	1	3	0	0	0	0	0
P54289-4;P54289-5;P54289-3;P54289-2;P54289;E7ERK3;C9JE82;C9JVC9;Q9NY47-4;Q9NY47-2;Q9NY47-3;Q9NY47;Q9NY47-5	CACNA2D1	10	0	0	0	0	0	0	0
Q9HB71-3;Q9HB71	CACYBP	0	0	0	1	1	1	1	2
F8VPD4;P27708;H7C2E4;H7C3Z5;H7BZB3;P31327-2;P31327;P31327-3	CAD	34	55	52	28	4	2	1	0
Q9P1Z2-4;Q9P1Z2-2;Q9P1Z2-3;Q9P1Z2	CALCOCO1	1	0	0	0	0	0	0	0
Q05682-5;Q05682-4;E9PGZ1;C9J813	CALD1	15	18	6	23	40	36	30	2
E7EX44;Q05682-3;Q05682-6;Q05682-2;Q05682;C9JEK3;REV__H0YH95;REV__H0YEF9;REV__E9PJZ7;REV__H0YHK3;REV__O75334-6;REV__O75334-5;REV__Q13136-2;REV__Q13136;REV__O75334-2;REV__O75334-4;REV__G3V200;REV__O75334-3;REV__O75334	CALD1	14	17	5	21	38	35	29	2
H0Y7A7;P62158;E7ETZ0;E7EMB3;M0QZ52;F8WBR5;G3V479;Q96HY3;G3V361;G3V226;P27482;C9J7T9;P02585	CALM2;CALM1;CALM3	4	1	0	3	3	3	3	10
P27797;K7EJB9;K7EL50	CALR	0	0	0	0	0	0	0	9
O43852;O43852-3;O43852-2;O43852-4;H0Y875;O43852-13;O43852-14;O43852-15;O43852-11;O43852-10;O43852-5;O43852-6;O43852-12;O43852-9;O43852-7;O43852-8	CALU	0	0	0	0	0	0	0	4
C9JES6;Q14012	CAMK1	1	0	0	1	0	1	0	1
D6R938;E9PBG7;E9PF82;Q13557-8;Q13557-12;Q13557-9;Q13557-10;Q13557-5;Q13557;Q13557-3;Q13557-6;Q13557-4;Q13557-11;H0Y9J2;H0Y9C2;Q9UQM7;Q9UQM7-2;E9PBE8;E7EQE4;D6RHX9;D6RFJ0;E7ERS6;E7ETC9	CAMK2D	11	3	2	4	0	0	0	0
Q5SWX3;A0A0A0MS52;A0A0A0MT11;Q13555-10;Q13555-3;Q13555-5;Q13555-4;Q13555-7;Q13555-9;Q13555-2;Q13555-8;Q13555;Q13555-6;Q8WU40;H0Y6G2	CAMK2G	8	1	1	1	0	0	0	0
Q86VP6;Q86VP6-2;A0A0C4DGH5;H0YH27;Q86VP6-3	CAND1	6	2	0	9	5	12	5	0
P27824;P27824-2;P27824-3;D6RHJ3;D6RD16;D6RAQ8;D6RAU8;D6RB85;D6RDP7;H0Y9Q7;D6RGY2	CANX	2	1	0	0	0	1	2	0
Q01518-2;Q01518;Q5T0R7;Q5T0R6;Q5T0R5;Q5T0R4;Q5T0R3;Q5T0R2;Q5T0R1;Q5T0R9;Q5T0R8;Q5T0S3	CAP1	0	0	0	1	11	7	10	0
P17655-2;P17655	CAPN2	0	0	0	2	4	1	0	0
A0A087X082;Q14444-2;Q14444;E9PLA9;G3V153	CAPRIN1	0	3	3	5	8	2	0	0
P52907	CAPZA1	8	8	7	11	11	10	12	5
P47755;C9JUG7;F8W9N7;P47755-2;A0A0D9SET8;F8WED3	CAPZA2	10	7	5	10	9	10	12	6
P47756-2;B1AK87;B1AK88;P47756;B1AK85	CAPZB	22	13	9	16	16	19	19	2
Q86X55-1;Q86X55;Q86X55-2;K7EQA8;K7EK20;K7EPK1;K7EQB9	CARM1	0	1	0	4	4	7	2	2
B4DKY1;P49589-2;P49589;P49589-3	CARS	0	0	0	0	0	0	2	0
O15234;J3KSY7	CASC3	0	0	0	0	0	0	3	0
O14936-3;O14936-4;O14936-6;O14936-2;O14936;Q5JS74;Q5JS72;O14936-5;Q5JS79	CASK	4	0	0	2	3	0	2	0
D6RHU3;P55212-2;P55212	CASP6	1	0	0	0	0	0	0	1
Q03135;C9JKI3;E9PCT5;Q03135-2;P56539	CAV1	3	0	0	0	0	0	0	0
P0DN79;P35520;P35520-2;C9JMA6	CBS	0	0	1	0	0	1	1	0
Q13185;C9JMM0;B8ZZ43;S4R2Y4	CBX3	0	0	0	0	1	0	0	3
Q6P1N0;Q6P1N0-2;K7EJY5;K7EMP1	CC2D1A	2	0	0	1	0	2	0	0
A0A0C4DGG8;Q8IX12-2;Q8IX12;F5H3E1;F5H1H2;F5H2E6	CCAR1	0	0	0	6	0	0	0	0
Q8N163-2;Q8N163;G3V119;H0YB24;E5RFJ3;H0YC69;E5RGU7;H0YC58;E5RHJ4;E5RHH8;A0A087X2B6	CCAR2	1	2	6	6	0	0	0	0
Q96CT7;M0R2F5	CCDC124	0	0	0	0	0	0	0	4
Q96A33;A0A087WYW6;Q96A33-2	CCDC47	0	0	0	1	3	0	0	0
P14635-2;P14635	CCNB1	1	0	0	0	1	1	0	0
G3V2Q3;G3V5E1;O75909-2;O75909-1;O75909;O75909-4;G3V235	CCNK	0	0	0	0	0	0	2	0
Q8ND76-3;Q8ND76-2;Q8ND76	CCNY	2	0	0	1	0	1	1	2
Q8N7R7-3;Q8N7R7;H7C0P7;Q8N7R7-2;Q5T2Q4	CCNYL1	3	0	0	0	0	0	0	1
Q9ULG6-4;Q9ULG6-2;Q9ULG6;Q9ULG6-5	CCPG1	0	2	0	0	1	0	0	0
P78371;F5GWF6;P78371-2;F8VQ14	CCT2	9	9	7	25	15	16	12	12
P49368;B4DUR8;P49368-2;E9PRC8;Q5SZX6;E9PM09;Q5SZX9;Q5SZW8;E9PQ35	CCT3	11	6	7	28	11	8	8	12
P50991;P50991-2	CCT4	10	6	10	15	12	10	10	14
P48643;B7ZAR1;E9PCA1;E7ENZ3;P48643-2;D6RIZ7;H0Y914	CCT5	6	4	6	22	8	9	12	13
P40227;P40227-2;Q92526-3;Q92526;Q92526-2	CCT6A	7	9	9	13	7	5	6	8
Q99832;Q99832-3;Q99832-4;Q99832-2;F8WAM2;F8WBP8	CCT7	7	4	4	18	6	7	10	8
P50990;P50990-2;P50990-3;H7C4C8;H7C2U0	CCT8	11	10	12	25	17	20	19	19
Q9Y5K6	CD2AP	3	2	2	17	9	1	4	0
H3BLV0;B1AP13;H7BY55;P08174-4;P08174;P08174-3;P08174-5;P08174-2;P08174-6;P08174-7;B1AP15	CD55	7	0	0	0	0	0	0	0
A0A024QZP7;P06493;P06493-2;E5RIU6;A0A087WZZ9;K7ELV5;Q9BVE2;E7EUK8;E5RGN0;A0A087X209;F5H6Z0;J3QSD7;Q00534;Q96Q40-2;P50750;Q96Q40-4;Q96Q40-3;O94921-3;Q96Q40-5;Q96Q40;O94921-2;O94921;Q07002;Q07002-2;P50750-2;Q07002-3;Q00537-2;Q00537;Q9NYV4-3;Q14004-2;Q9NYV4-2;Q9NYV4;Q14004	CDC2;CDK1	1	1	0	2	1	1	1	6
P30260;P30260-2;I3L394;G5EA36	CDC27	2	0	0	0	0	0	0	0
Q16543;K7EQA9;K7EKQ2;K7EIU0;K7EL68	CDC37	2	0	0	0	1	1	1	3
P60953	CDC42	0	0	0	0	0	0	0	1
Q00587-2;Q00587	CDC42EP1	0	0	0	0	1	0	0	0
Q99459	CDC5L	1	0	0	6	2	0	0	0
Q6P1J9	CDC73	2	0	0	1	1	0	0	1
A0A087WXI5;P12830-2;P12830	CDH1	0	0	0	1	0	0	0	0
C9J8J8;P19022-2;P19022	CDH2	1	0	0	0	0	0	0	0
H0YAZ9;A0A087WZU2;Q00536;Q00536-3;Q00536-2;H0YC36;H0YC60	CDK16	1	1	0	1	1	1	3	1
K7EJ83;E7ESI2;G3V5T9;P24941-2;P24941;Q00526	CDK3;CDK2	2	1	0	1	1	2	2	1
P11802-2;P11802;F8VXD2;F8VYH9;F8VZZ0;F8VTV8;F8VWX7;F8VZ51;F8VZ13	CDK4	1	1	0	1	1	2	3	1
Q00535-2;Q00535	CDK5	2	1	1	1	1	2	2	1
K7ES20;K7ENC6;J3QRG6;A0A0A0MRI0;P42771-2;P42771;P42771-4;P42772	CDKN2A;CDKN2B	0	0	0	0	0	1	1	2
A0A087X1N2;Q03701	CEBPZ	1	0	0	0	0	0	0	0
Q9BXW7-2;Q9BXW7	CECR5	0	0	0	0	0	0	0	2
E9PQK4;E9PSH0;E9PKU1;G5EA30;Q92879-5;Q92879-2;Q92879-3;Q92879-6;Q92879;Q92879-4;E9PKA1;F5H4Y5;F5H0D8	CELF1	0	0	0	0	0	0	0	2
Q9UPN4-2;Q9UPN4;I3L2J8;Q9UPN4-3;I3L2X7;I3L4M5;I3L316	CEP131	15	0	0	0	0	0	0	0
H0Y2V6;Q5SW79-2;Q5SW79-3;Q5SW79;E7EWM2;E7EMW0;E5RGW7;E5RG47;H0Y4T4;Q96L14	CEP170	2	0	0	0	0	1	1	0
Q9BV73-2;Q9BV73	CEP250	1	0	0	0	0	0	0	0
E5RK82;E5RJF8;O15182;H0YBL5;E5RH67;E5RFM2	CETN3	0	0	0	0	0	0	0	2
Q9Y6A4	CFAP20	0	0	0	0	0	2	0	0
P23528;E9PP50;G3V1A4;E9PK25;E9PQB7;E9PS23;E9PLJ3	CFL1	4	2	2	5	3	5	4	19
Q9Y281;Q9Y281-3;F8WDN3;G3V2U0	CFL2	2	3	2	4	4	4	1	16
Q9UFW8	CGGBP1	0	0	0	0	0	0	0	1
Q9P2M7;Q9P2M7-2;A6PVU7;H0Y4A8;A2A3M4	CGN	0	0	0	7	0	0	0	0
Q13112	CHAF1B	0	0	0	0	1	0	1	0
Q9Y6H1;Q5T1J5	CHCHD2;CHCHD2P9	0	0	0	0	0	0	0	4
C9JRZ6;Q9NX63;F8WAR4	CHCHD3	3	0	0	0	0	0	0	0
O14646-2;O14646;A0A0D9SF92;A0A087WVF4	CHD1;CHD2	1	0	0	1	0	0	0	0
K7EMY3;F5GWX5;A0A0C4DGG9;Q14839;Q14839-2;Q8TDI0;Q12873-2;Q12873;Q12873-3;F2Z2R5	CHD5;CHD4;CHD3	2	1	0	0	0	0	0	0
J3QK89;Q8IWX8	CHERP	0	0	0	2	0	0	0	0
F8VUA2;F8VVT7;Q9HD42	CHMP1A	1	0	0	0	0	0	0	0
Q9NZZ3	CHMP5	0	0	0	0	0	1	1	0
A0A087X1B7;X6R700;Q9Y3Y2-4;Q9Y3Y2;Q9Y3Y2-3	CHTOP	0	1	0	0	0	0	0	0
O15111	CHUK	0	0	0	1	0	0	0	0
K7ENX8;K7ELV6;K7EJV5;K7ELT6;K7EJV1;K7EMY9;K7EPM4;K7ER40;K7EQR7;D6W5Y5;Q14011;Q14011-2;K7EQX4;K7ENN6;K7EIF7;K7EQL0	CIRBP	0	0	0	0	0	0	0	4
Q07065	CKAP4	4	4	0	1	0	0	0	0
Q14008-2;Q14008;Q14008-3;H0YCF6;H0YEK7;H0YDX5	CKAP5	2	0	0	0	2	0	0	0
P12277;G3V4N7;H0YJG0;G3V461;H0YJK0;P06732	CKB	3	1	0	0	0	0	0	17
P12532;P12532-2;F8WCN3;C9JSQ1;C9JJX8;C9J995;C9J8F6;C9J6W7;C9JT96;P17540	CKMT1A;CKMT1B	0	0	0	4	9	0	0	0
O00299	CLIC1	0	0	0	0	0	0	1	1
Q14677-3;Q14677-2;Q14677;H0YD52	CLINT1	16	16	3	12	18	20	17	2
P30622-2;P30622-1;P30622;F5H0N7;J3KP58	CLIP1	0	0	0	2	0	0	0	0
Q9H078-2;H0YGM0;Q9H078-5;Q9H078-3;Q9H078-4;Q9H078;F5GX99;F5H7A5;F5H392	CLPB	0	0	0	0	0	0	0	10
O76031;H0YM48	CLPX	0	0	0	2	3	0	0	0
P09496-2;P09496-4;P09496-3;P09496;F8WF69;P09496-5;C9J8P9	CLTA	3	8	5	3	3	4	5	5
P09497-2;P09497;D6RJD1;H0Y9Q6	CLTB	0	11	4	1	0	1	1	4
A0A087WVQ6;Q00610-2;Q00610;J3KS13;P53675-2;P53675;A0A087WX41;J3KSQ2;J3KRF5;J3QL20;A0A087WV74;A0A087WXH4;F5H5N6	CLTC	71	89	87	55	58	33	1	0
K7EJJ5	CLTC	7	16	10	7	6	5	0	0
P10909-3;P10909-4;P10909;P10909-5;P10909-2;H0YAS8;H0YC35;E7ERK6;H0YLK8	CLU	0	0	0	0	0	3	0	0
K7EIG1;O75153;I3L2B0;I3L318	CLUH	0	0	0	4	3	1	0	0
Q8NFW8;Q8NFW8-2;F5H296;F5GYM0	CMAS	2	0	0	0	2	3	1	0
Q96DG6	CMBL	0	0	0	0	0	1	5	3
Q8N1G2;H0YCQ1	CMTR1	0	0	0	0	0	0	4	0
Q96KP4;Q96KP4-2;J3QKT2;J3KSS4;J3QRP4;J3QQN6;J3QR27;J3QLU1;J3QKQ0;J3QRD0;J3QRA8;J3QL02;J3KSV5;A0A087WYZ1;J3QRH4	CNDP2	0	0	0	0	0	2	4	2
A6NLH6;Q9P003	CNIH4	1	0	0	1	0	0	0	0
Q15417;Q15417-3;Q15417-2;E9PDU6;K7ES69;A0A087X271;B4DDF4;B4DUT8;Q99439-2;Q99439	CNN3	2	2	0	0	0	3	3	1
A5YKK6-2;A5YKK6;A5YKK6-3;A5YKK6-4;H3BR89;H3BVC9;H3BMH0;B5MDN3;H3BMZ2	CNOT1	0	5	0	0	0	0	0	0
F8VQF4;F8VRS8;F8W145;F8VP97;F8VV52;Q9NZN8-2;Q9NZN8-4;Q9NZN8	CNOT2	0	1	0	0	0	0	0	0
P09543-2;P09543;K7ERC4;K7EN66;C9K0L8;K7ERZ0	CNP	2	0	0	2	6	7	2	0
Q12860-2;Q12860;Q12860-3	CNTN1	9	0	0	0	0	0	0	0
P38432	COIL	1	0	0	0	0	0	0	0
Q8NBJ5;M0QYH0;M0QX72	COLGALT1	0	0	0	0	3	10	11	3
R4GNF2;H0Y4E5;Q9UBI1	COMMD3	0	0	0	0	1	0	0	0
P53621;P53621-2	COPA	7	1	0	8	1	0	0	0
P53618;E9PP73	COPB1	2	1	0	11	1	1	0	0
P35606-2;P35606;D6RBZ7;D6RCL6;D6RBG7;D6RBT6;D6R997	COPB2	2	0	0	9	0	0	1	0
Q9Y678;H0Y8X7	COPG1	0	0	0	4	0	0	2	0
Q9UBF2-2;Q9UBF2	COPG2	1	0	0	3	0	0	1	0
P61201;P61201-2;B4DIH5;H0YKU5;H0YM03	COPS2	0	0	1	6	5	0	0	0
Q9UNS2;H7C3P9;Q9UNS2-2;C9JLV5;J3KTQ1;J3QKR0;J3QL22;J3QS85;K7ES36	COPS3	1	0	0	5	4	0	0	0
Q9BT78;D6RD63;D6RAX7;D6RFN0;Q9BT78-2	COPS4	0	0	0	6	5	0	0	0
Q92905;E5RHF2;E5RHH5	COPS5	1	0	0	3	4	0	0	0
E7EM64;Q7L5N1;H7C3T0	COPS6	0	0	0	2	3	0	0	0
J3KQ34;J3KQ41;Q9H9Q2;Q9H9Q2-3	COPS7B	0	0	0	0	1	0	0	0
H7C3S9;E9PGT6;Q99627-2;Q99627	COPS8	0	0	0	2	1	0	0	0
F8VXB1;F8VUC5;F8W156;F8W651;F8VYZ4;F8VVA7;P61923-5;P61923	COPZ1	0	0	0	0	0	0	0	1
Q9BR76;A0A087WW53;F5H390;F5H0D2;A9Z1Z3-3;A9Z1Z3	CORO1B	6	4	1	4	12	17	19	2
Q9ULV4;Q9ULV4-2;Q9ULV4-3;B4E3S0;H0YHL7;F8VV53;F8W1H8;F8VUX3;F8VSA4;F8VRE9;F8VTT6;F8VVB7;H3BRY3;P31146	CORO1C	20	22	15	26	31	37	37	10
Q92828;A0A087WW88;C9J0A7;Q9UQN3	CORO2A	3	1	0	3	10	8	8	0
Q9UQ03-2;Q9UQ03	CORO2B	2	2	0	5	7	6	5	1
J3QLV6;J3KSS5;Q6QEF8-5;Q6QEF8;Q6QEF8-4;Q6QEF8-3;Q6QEF8-2;K7ERF4;J3QRV4	CORO6	2	1	1	2	2	2	5	0
I3L212;E7EP81;I3L167;A0A0A6YYL4;P57737-2;P57737-4;P57737;P57737-3	CORO7;CORO7-PAM16	0	0	0	0	0	0	1	0
P13073;H3BNI5;Q86WV2;H3BN72;H3BNV9	COX4I1	0	0	0	1	2	0	0	0
H0YHN7;F8W111;P14384	CPM	1	0	0	0	0	0	0	0
F2Z2V0;B0QZ18;Q99829;H0Y524;Q5JX45;E7ENH5;A6PVH9;Q5JX56;Q5JX58;Q5JX59;Q5JX61;Q5JX60;Q5JX44;Q5JX52	CPNE1	0	0	0	0	1	1	3	2
Q96FN4;Q96FN4-2;H3BPR8;H3BQQ3	CPNE2	1	3	1	5	5	2	5	3
O75131;A0A087WYQ3;H0YB26;E5RHZ0;A0A087WXR6;A0A087WUS8;E5RFT7;Q9HCH3-2;Q96A23;O95741;Q96A23-2;O95741-2	CPNE3	13	10	3	7	8	14	19	24
Q86YQ8;E7ENV7;Q86YQ8-2;Q9HCH3;A0A0J9YWA1;Q8IYJ1;A0A0J9YWU8;A0A087WX62;Q8IYJ1-2	CPNE8	12	4	3	11	15	14	11	9
P36551;H0YA22	CPOX	0	0	0	0	0	1	2	0
Q10570	CPSF1	0	2	1	6	0	0	0	0
Q9P2I0	CPSF2	0	0	0	1	0	0	0	0
G5E9W3;Q9UKF6;C9JZH6	CPSF3	1	1	0	2	1	1	1	1
C9JEV9;O95639-3;O95639-2;O95639;B7Z7B0	CPSF4	0	0	0	1	1	0	0	0
F8WJN3;Q16630-3;Q16630;Q16630-2;F8W084	CPSF6	1	1	0	1	4	3	0	0
J3QT54;F5H6M0;F5H047;F5H669;Q8N684-2;Q8N684;Q8N684-3	CPSF7	0	0	0	1	2	1	0	0
Q9H3G5;H7C0X5;H7C218;A0A087WVP6;A0A087WXJ9;C9J6L4;C9JI22;C9JLV0	CPVL	0	0	0	0	1	3	9	4
P46109	CRKL	1	0	0	0	0	0	0	1
C9JP16;O75718	CRTAP	1	0	0	0	0	1	0	2
A0A0C4DGI3;B4DJV2;O75390;H0YIC4;F8W642;F8VZK9;F8VX07;F8VRP1;F8VX68;F8VPF9;F8VPA1;F8VTT8;F8W1S4;F8W4S1;H0YH82	CS	0	0	0	0	0	0	1	4
O75534-2;O75534;O75534-3;O75534-4;E9PLT0;E9PNG3;E9PLD4	CSDE1	0	0	0	3	4	5	10	0
P55060-3;P55060;P55060-4	CSE1L	1	1	0	1	2	2	5	0
H3BU69;H3BUM9;P41240	CSK	1	0	0	1	0	1	0	1
D6REM4;P48729-3;P48729;E7ETM0;P48729-2;Q8N752;U3KQ83;U3KPX3;H0Y9X2;U3KQK7	CSNK1A1;CSNK1A1L	4	0	0	0	0	0	0	1
Q9Y6M4-3;Q9Y6M4-4;Q9Y6M4;Q9Y6M4-2;Q9Y6M4-5;P78368;Q9Y6M4-6;A0A087WW97;A0A087WZK4;H0YBN6	CSNK1G3;CSNK1G2	6	0	0	0	0	0	0	0
E7EU96;Q5U5J2;Q8NEV1;P68400;A0A087WY74;P68400-2;V9GYA2;V9GY80	CSNK2A1;CSNK2A3	1	0	1	3	8	5	0	0
Q5SRQ6;P67870;Q5SRQ3;N0E472;A0A0G2JM12;N0E644;A0A0G2JM58	CSNK2B;CSNK2B-LY6G5B-1181;CSNK2B-LY6G5B--991	0	0	0	1	3	2	0	1
Q16527;F8VQR7;F8VW96	CSRP2	4	2	1	4	6	6	7	5
P04080	CSTB	1	0	0	3	2	2	2	1
Q05048	CSTF1	0	0	0	0	0	0	0	1
Q13363-2;Q13363;E7ESU7;D6RAX2;E7EPF8;H0Y8W7;E9PGB1;H0Y8U5	CTBP1	1	1	0	2	3	4	3	5
Q5SQP8;P56545;P56545-2;A0A087WYL1;H0Y9M9;E7EUB3	CTBP2	1	1	0	2	2	4	2	5
P35221;P35221-2;G3XAM7;P35221-3;E5RJ41;E5RIB1;E5RGY7;A0A0A0MRI5;P26232-4;P26232-6;A0A0A0MTJ6;H0YBB8;E5RG03;REV__Q9P2T0-2;REV__Q9P2T0;Q9UI47	CTNNA1	1	0	0	9	1	0	10	0
P26232-2;P26232-5;P26232;P26232-3;C9J144;C9IZ88	CTNNA2	1	0	0	3	0	0	5	0
B4DGU4;P35222	CTNNB1	4	0	0	5	3	0	1	0
A0A087WUB9;Q8WYA6;Q8WYA6-3;Q8WYA6-2;Q8WYA6-4	CTNNBL1	0	0	0	0	0	0	4	2
C9JZR2;O60716-24;O60716-23;O60716-21;O60716-19;O60716-22;O60716-20;O60716-16;O60716-18;O60716-15;O60716-17;O60716-13;O60716-11;O60716-14;O60716-12;O60716-10;O60716-8;O60716-9;O60716-7;O60716-5;O60716-3;O60716-6;O60716-4;O60716-2;O60716;O60716-32;O60716-31;O60716-29;O60716-27;O60716-30;O60716-28;O60716-26;O60716-25;H0YC95;E9PKY0;E9PRE2	CTNND1	3	0	0	4	3	3	3	0
P17812;P17812-2	CTPS1	8	0	1	7	6	5	4	1
Q9NRF8	CTPS2	1	0	0	0	0	0	2	0
Q6PD62	CTR9	0	0	0	2	0	0	0	0
H0YCY8;P53634	CTSC	0	0	0	0	0	0	0	1
Q14247;Q14247-3;Q14247-2;H0YEV2;H0YCD9	CTTN	1	1	0	8	9	8	12	4
Q13616;A0A0C4DGX4	CUL1	0	0	1	4	7	12	0	0
Q13618-2;Q13618;Q13618-3;A0A087WTG3;H7C399;H7C1L6	CUL3	3	1	0	2	3	5	10	0
A0A0A0MR50;K4DI93;Q13619-2;Q13620-3;Q13619;Q13620-1;Q13620;A0A087WWN2;A6NE76	CUL4A;CUL4B	0	0	0	2	0	0	2	0
Q93034;H0YCA0	CUL5	0	0	0	0	0	3	9	0
C9IZG4;O60888-3;O60888;O60888-2	CUTA	0	0	0	0	0	0	0	1
D6REK3;Q6UX04-2;Q6UX04	CWC27	0	0	0	0	0	0	0	1
P78310-7;P78310;P78310-2;P78310-6;P78310-5;P78310-4;P78310-3	CXADR	3	5	0	0	0	0	0	0
P00387-2;P00387;P00387-3;B1AHF3	CYB5R3	2	0	0	0	0	0	0	0
Q7L576;Q7L576-2;A0A0G2JR96;A0A0G2JQT1;Q7L576-3;H0YL50;A0A0G2JQH3;A0A087WVZ5	CYFIP1	5	2	2	13	2	0	0	0
H7C229;E7EVJ5;Q96F07-2;E7EW33;Q96F07;A0A0G2JRX2;A0A087WU52;A0A0G2JRV9;A0A087WWL1;A0A087WVE1;A0A087WTQ3;A0A087WWZ1;A0A087WV63;A0A0G2JRF5;A0A087WWY5;A0A087WZL7;A0A087X0D6	CYFIP2	6	2	2	12	3	0	0	0
E9PJD7	CYHR1	0	0	0	0	0	0	1	0
P98082-3;P98082;P98082-2;D6REB1;D6RIA5;D6RFF7	DAB2	5	4	5	12	7	12	1	0
P51398-2;P51398-3;P51398;V9GZ03;V9GYL9;V9GZ61;V9GYA7;V9GYJ9;V9GYF7;V9GYC9;V9GYJ3;V9GYW1;V9GY11	DAP3	0	5	0	0	0	0	0	0
P53355;P53355-3;P53355-4;P53355-2;F8WCQ3	DAPK1	1	0	0	1	3	11	1	0
O43293;O43293-2	DAPK3	2	2	0	2	1	1	1	0
P14868;P14868-2;H7BZ35;C9J7S3;C9JLC1;H7C278;C9JQM9	DARS	12	8	1	3	0	1	0	2
K7EQ55;K7EK33;Q96EP5-2;Q96EP5;K7EQ02	DAZAP1	0	0	0	0	0	1	1	4
Q16643;Q16643-3;D6R9W4;D6R9Q9;D6RFI1;D6RCR4	DBN1	28	26	21	37	36	38	30	23
Q16643-2	DBN1	26	23	18	35	33	36	28	20
P11182	DBT	0	0	1	0	0	0	0	0
P61962;A0A087WWI6;P61962-2	DCAF7	3	1	0	1	0	1	0	2
G3V3G9;Q5TAQ9;V9GY54;Q5TAQ9-2;Q5TAQ8	DCAF8	1	0	0	0	0	2	6	0
Q5VZY9;O15075-2;O15075	DCLK1	1	0	0	0	0	0	0	0
E7EX90;Q14203-3;Q14203-4;Q14203-6;Q14203;Q14203-5;Q14203-2;Q6AWB1;E7EWF7;C9JJD0;C9JKG6;E9PCY0;C9J1B7;C9JZA4;C9JTE5;C9JJN7	DCTN1;DKFZp686E0752	5	3	9	40	0	0	0	0
Q13561;Q13561-3;Q13561-2;F8W1I6;H0YI98;F8VW18;F8VRV7;F8VX93;H0YHL1	DCTN2	5	2	2	8	6	19	11	0
X6RCK5;O75935-3;O75935;X6RA56;A0A0A0MRV8;X6RLR1;O75935-2	DCTN3	0	0	0	2	1	5	1	0
Q9UJW0;Q9UJW0-3;Q9UJW0-2;H9KVE0;E5RK21;E5RGG1;E5RI97	DCTN4	5	2	0	3	2	4	3	1
O00399	DCTN6	0	0	0	0	1	0	0	0
J3KS22;J3QS36;Q7Z4W1;J3QS45;J3KSZ5;J3QL34;J3KRZ4	DCXR	0	0	0	3	1	3	3	2
Q16531;F5GY55;Q16531-2;F5H2L3;F5GWI0;F5GZY8;F5H198;F5GYG8	DDB1	4	1	0	16	12	16	29	8
A0A0C4DGS1;P39656-2;P39656-3;P39656;U3KQ84	DDOST	0	1	0	1	0	0	0	0
Q92499;F1T0B3;A0A087X2G1;Q92499-3;Q92499-2	DDX1	10	11	4	8	15	12	6	0
H3BLZ8;Q92841;Q92841-1;Q92841-3;Q92841-2;A0A0U1RQJ0	DDX17	17	13	3	17	18	17	21	12
Q9NVP1;H7C452	DDX18	3	0	0	0	0	0	2	0
Q9UHI6;E9PJ60	DDX20	2	1	0	0	0	0	0	0
Q9NR30;Q9NR30-2	DDX21	21	16	5	20	27	10	4	0
Q9BUQ8;H0YI52;F8VVA2	DDX23	1	0	0	0	0	2	15	0
A0A0D9SEM9	DDX39A	0	1	0	2	2	2	2	2
O00148;O00148-2;K7EQN7;O00148-3;K7EPJ3;K7ENP6;A0A0G2JHN7;K7EL56;K7EIL8;F6U6E2;K7EN69;F6S2B7;F6SXL5	DDX39A	4	3	2	4	7	6	5	7
Q13838;Q13838-2;Q5STU3;A0A0G2JJZ9;F6WLT2;A0A0A0MT12;F6TRA5;F6UJC5;F6S4E6;H0Y400;H0YCC6;F6QYI9;A0A0G2JJL7;F6R6M7	DDX39B	4	3	2	3	6	5	4	10
A0A0D9SFB3;A0A0D9SG12;A0A0D9SF53;O00571;O00571-2;O15523-2;O15523;A0A0J9YVQ7;O15523-3;A0A087WVZ1;C9J8G5;C9J081;B4DLA0;A0A0J9YYH6;A0A087WX09;D6RCM4;Q9NQI0-3;Q9NQI0-2;Q9NQI0-4;Q9NQI0	DDX3X;DDX3Y	17	15	7	16	21	18	23	11
J3KNN5;Q9UJV9;H0Y8L8	DDX41	5	2	0	2	0	1	3	1
A0A0A0MSJ0;Q86XP3-2;Q86XP3	DDX42	0	0	0	0	0	7	0	0
A0A0C4DG89;Q7L014;D6RJA6;H0Y9U3	DDX46	0	0	0	1	1	7	0	0
Q9H0S4-2;Q9H0S4;F5H1N9	DDX47	2	0	0	0	0	0	1	1
J3KTA4;P17844;P17844-2;J3QSF1;J3KRZ1;J3QRQ7;J3QRN5;X6RLV5;J3QR02;J3KRX8;J3QLG9;J3QR62	DDX5	14	12	4	11	11	13	15	16
A0A087WVC1;Q9BQ39	DDX50	4	2	1	2	3	2	3	0
Q5T1V6-2;Q5T1V6	DDX59	1	0	0	0	0	0	0	0
P26196;Q8IV96	DDX6	1	2	0	4	4	5	9	7
G3V158;E9PPM8;Q9Y315;E9PMH9	DERA	0	1	1	2	0	0	0	0
P49366;A0A087WZK0;P49366-2;M0R253;M0QX43;B4E3M2;Q5J8M5;P49366-3;M0QXT2;M0R1T4;M0R0V2	DHPS	0	0	0	0	0	0	4	0
A0A0C4DGQ8;Q6IAN0;J3QKT1;J3QLK1;J3KRS1	DHRS7B	1	0	0	2	0	1	0	0
O43143;F5H658;Q14562	DHX15	11	9	4	11	8	6	7	0
O60231;Q5SQH5	DHX16	1	0	0	1	2	2	3	0
A0A087WYN9;Q7Z478;H0Y8L1	DHX29	1	0	0	1	0	14	0	0
H7BXY3;Q7L2E3-3;Q7L2E3;Q7L2E3-2	DHX30	13	7	1	4	3	2	0	0
E7EWK3;Q9H2U1-3;Q9H2U1-2;Q9H2U1;A0A0G2JRP3;H7C5F5;A0A0G2JQU7	DHX36	0	1	0	1	3	3	1	0
Q92620;Q92620-2;J3KTG2	DHX38	0	0	0	0	0	3	0	0
Q08211;Q08211-2	DHX9	8	23	5	17	26	27	39	0
F5H796;A0A024RBT2;Q9NR28-2;Q9NR28;F5GYH3;F5GX50;F5GXT8;Q9NR28-3;F5H0Q4;H7BZK7	DIABLO	1	1	0	2	2	1	2	1
H9KV28;A0A0G2JH68;O60610-2;O60610-3;O60610	DIAPH1	0	0	0	2	0	0	0	0
Q9UPY3;Q9UPY3-3;Q9UPY3-2;H0YJZ6	DICER1	5	0	0	0	3	0	0	0
D6RCL3;A0A0C4DGB1;Q9UNQ2	DIMT1	2	1	0	0	0	0	0	0
Q9P265	DIP2B	1	0	0	0	0	0	0	0
O60832-2;O60832;C9IYT0;H7C0M1;H7BZF2;H7C2Q9;H7C2Q2	DKC1	3	1	1	3	3	1	0	0
Q5H9P2;P36383	DKFZp686P0738;GJC1	1	0	0	0	0	0	0	0
P10515;H0YDD4;E9PEJ4	DLAT	2	9	0	0	0	0	0	0
P09622;E9PEX6;P09622-3;P09622-2;F8WDM5;F2Z2E3	DLD	3	2	1	6	12	11	17	2
A0A0C4DFT3;Q12959-5;Q12959-3;Q12959-6;Q12959-4;Q12959;Q12959-7;Q12959-2;E7EQD7;Q12959-8;Q12959-9;B4E2H8;C9J110;F2Z2L0;C9IYP1;C9JUA9;C9JN61;H7C325;C9JCP6;A8MUT6;F8W750;H7C166;B5MCC5;B7Z264;E9PIW2;B7Z2T4;E9PN83;Q15700-5;Q15700-3;Q15700;Q15700-4;Q15700-2	DLG1	1	1	0	1	4	2	1	0
Q5JUW8;Q92796-2;Q92796;Q92796-3	DLG3	2	0	0	1	2	6	3	2
P36957;P36957-2;Q86SW4;H0YJF9;G3V3F0;G3V5M3	DLST	9	14	7	0	0	2	0	0
H0Y3E8;E7EQR9;F5GZY3;E7EQS5;F8VX32;E7ESB2;H0Y304;A0A087WV90;E9PDN5;A0A087WTU7;A0A075B6G3;P11532-10;P11532-9;P11532-8;P11532-7;P11532-5;P11532-6;P11532-3;P11532-2;P11532-4;P11532	DMD	1	0	0	0	0	0	0	0
Q08495-3;Q08495-4;Q08495-2;Q08495	DMTN	0	0	0	0	0	0	3	1
P31689;P31689-2	DNAJA1	4	2	2	9	11	7	1	0
O60884;A0A087WT48;I3L320	DNAJA2	1	2	3	8	12	7	1	0
Q96EY1-2;Q96EY1;Q96EY1-3;I3L3D3;I3L1T9;I3L1I6;I3L1T6	DNAJA3	3	0	0	1	2	0	0	1
P25685;P25685-2;M0R080;M0QYT3;M0QXK0;M0R128;M0R1D6;M0QZD0	DNAJB1	2	0	0	3	1	0	1	9
Q9UBS4;H7C2Y5	DNAJB11	0	0	0	1	6	6	12	0
Q9UDY4	DNAJB4	0	0	0	1	2	0	0	0
C9JN01;C9JB42;C9JDR7;C9JDX6;F8WCZ4;C9J2P2;E9PH18;C9J2C4;A0A0J9YX62;O75190-2;O75190-3;O75190	DNAJB6	0	0	0	1	1	0	0	0
Q8IXB1;Q8IXB1-2;E7EP04;Q8IXB1-3;A0A087WXH7;H7C1G0	DNAJC10	10	11	4	9	12	11	14	15
Q5F1R6;Q5F1R6-3;Q5F1R6-2	DNAJC21	0	0	0	0	0	0	1	0
Q99615;Q99615-2;K7ESP1;K7EIH8;K7EPP7;K7ER44;K7EJV7;K7EJL5;K7EN19;K7ELJ8;K7EJE9;K7EK03;K7EJ24	DNAJC7	8	10	7	23	23	15	10	7
O75937	DNAJC8	0	0	0	0	0	0	0	1
F8VZ52;G8JLD5;O00429-4;O00429-5;O00429-3;O00429-2;O00429;O00429-8;O00429-6;F8VR28;F8VYL3;B4DPZ9;F8W1W3;F8VUJ9;B4DDQ3	DNM1L	1	0	0	0	1	2	0	0
P50570-3;P50570-2;P50570-5;P50570-4;P50570;A0A0D9SFB1;A0A0U1RQP1;A0A0D9SFE4;Q05193-5;Q05193-3;Q05193-2;Q05193;H7C5U0;K7EMQ3;E5RHK8;Q9UQ16-5;Q9UQ16-2;Q9UQ16-3;Q9UQ16;Q9UQ16-4	DNM2;DNM1	0	0	0	0	1	2	2	0
P26358;P26358-2;P26358-3;K7ENQ6;K7ENW7;K7ERQ1;K7ELB1;K7EJL0	DNMT1	0	1	0	0	0	6	0	0
A0A0J9YW64;A6NIW2;Q5JSL3	DOCK11	1	0	0	0	0	0	0	0
Q96HP0;K7ESB7;K7EP20;K7EP51;K7EKT0	DOCK6	14	4	2	0	0	0	0	0
H0Y7L2;Q96N67-2;Q96N67-6;Q96N67;Q96N67-4;Q96N67-3;Q96N67-5;A0A0C4DGY6;Q96N67-7;A0A0U1RRC1;A0A0U1RQJ5;A0A0U1RR97;A0A0U1RQT6;A2A369;Q8NF50-4;Q8NF50-3;Q8NF50-2;Q8NF50;A0A0U1RQG7	DOCK7	41	20	9	1	1	1	1	1
J3KMZ8;Q92785-2;Q92785;E9PN04	DPF2	0	2	0	0	0	0	0	0
Q5QPK2;H0Y368;O60762;Q5QPJ9	DPM1	1	3	0	1	3	2	0	0
Q16555-2;Q16555;E5RFU4	DPYSL2	0	0	0	1	2	8	0	0
Q14195-2;Q14195;H0YBT4;D6RF19	DPYSL3	0	0	0	1	5	8	0	0
Q9BPU6;E7EWB4	DPYSL5	1	0	0	0	0	2	0	0
Q9Y295;F8WEE0	DRG1	1	0	0	1	0	1	7	0
Q14126;J3KSI6	DSG2	18	6	1	8	10	3	4	0
P15924;P15924-2;P15924-3	DSP	9	5	1	0	0	0	0	1
E7ERU0;E9PHM6;F6QMI7;E9PEB9;F8W9J4;Q03001;Q03001-8;A0A0U1RQJ2;E7ETB9;H0Y4F5;Q5T0V7;Q6P0N6;Q03001-13;Q03001-3;Q03001-9;E7ESK0;E7ERX3;H0Y7I1;H0YC65;H0Y6T5;H0YC82;Q03001-10	DST	10	4	8	0	0	0	0	0
P60981-2;P60981;F6RFD5	DSTN	0	0	0	3	1	2	0	6
M0R021;M0QZ28;E9PEY4;E7EVB6;Q9Y4J8-8;Q9Y4J8-12;Q9Y4J8-6;Q9Y4J8-10;Q9Y4J8-11;Q9Y4J8-16;Q9Y4J8-5;O60941-6;O60941-3;O60941-5;Q9Y4J8-4;O60941-2;Q9Y4J8-3;O60941-4;O60941-7;O60941;Q9Y4J8-13;Q9Y4J8-2;Q9Y4J8-14;Q9Y4J8-15;Q9Y4J8	DTNA;DTNB	0	0	0	0	0	1	0	0
A0A0C4DGL3;H0YNW5;H0YKC5;P33316-2;P33316;H0YMM5;H0YNJ9;H0YKI0;H0YMP1	DUT	0	0	0	0	0	0	0	3
Q14204;H0YJ21	DYNC1H1	63	95	46	38	0	0	0	0
E7EQL5;Q13409-6;Q13409-3;Q13409-2;E7EV09;Q13409-7;Q13409-5;Q13409;E7EQU2;E7ETL8;E7ESD3;E7EMU4;E7ET01;E9PGG1;E7EUM4;E7ERR6;E7ERH4;E7EU01	DYNC1I2	0	1	0	0	2	1	8	0
Q9Y6G9;E9PHI6;C9JGM7;C9JLW1	DYNC1LI1	1	3	1	0	0	0	0	0
O43237-2;O43237;J3KRI4;H3BUM4	DYNC1LI2	1	0	0	0	0	0	1	2
P63167;F8VXL2;F8VRV5;F8VXI7	DYNLL1	3	1	0	0	1	1	1	4
Q9NP97;H3BNG9;H3BPA0;Q7Z4M1;B1AKR6;Q9NP97-2;Q8TF09	DYNLRB1;DYNLRB2	0	0	0	0	0	0	0	2
H7C2Q8;Q99848	EBNA1BP2	3	2	0	0	0	0	0	0
O95905-2;O95905;O95905-3;C9J316;C9JGV1;F2Z2R1	ECD	3	0	0	0	0	0	0	0
Q13011;M0R248;M0QZW4	ECH1	0	0	0	2	7	3	0	0
P30084	ECHS1	0	0	0	0	0	0	3	1
P42126-2;P42126;H3BS70;Q96DC0	ECI1;DCI	0	0	0	0	0	1	2	0
A0A0C4DGA2;O75521-2;O75521;F1LLU7;F8WAW4;C9JB63	ECI2	0	0	0	0	0	0	0	5
Q6P2E9-2;Q6P2E9	EDC4	1	0	0	0	0	0	0	0
Q5VTE0;P68104;A0A087WVQ9;P68104-2;A0A087WV01;Q05639;A6PW80;Q5JR01	EEF1A1P5;EEF1A1	15	10	12	12	15	13	11	11
P24534;C9JZW3;F8WF65;F2Z2G2	EEF1B2	1	0	0	4	1	4	3	5
E9PK01;P29692;A0A087X1X7;E9PRY8;P29692-2;E9PQ49;E9PI39;E9PQZ1;P29692-4;E9PPR1;E9PL12;E9PMW7;H0YE58;E9PIZ1;H0YE72;H0YCK7;E9PK06;E9PQC9;E9PKK3;E9PK72;E9PNW6;E9PJD0	EEF1D	5	2	3	10	8	9	10	5
P29692-3;E9PL71;E9PN91	EEF1D	4	2	3	9	7	9	9	5
D6RBD7;C9J1V9;O43324-2;O43324	EEF1E1;EEF1E1-BLOC1S5	1	1	1	1	0	1	0	0
P26641;P26641-2	EEF1G	9	5	5	8	15	14	14	10
P13639	EEF2	15	16	10	24	24	26	25	16
Q7L9B9	EEPD1	3	0	0	0	0	0	1	0
A8K855-2;A8K855	EFCAB7	1	0	0	0	0	0	0	1
Q9BUP0;H7C0I0;C9JTV4;Q8WYH2;A0A087X1Z2;Q9BUP0-2	EFHD1	0	0	0	0	0	0	1	8
H0Y4Y4;Q96C19	EFHD2	0	0	0	0	0	1	0	1
A0A087X240;P52803	EFNA5	2	0	0	0	0	0	0	0
Q14156-3;Q14156-2;Q14156	EFR3A	1	0	0	0	0	0	1	0
H7BXG9;E7ESK9;Q9Y2G0-2;Q9Y2G0-3;Q9Y2G0	EFR3B	3	0	0	0	0	0	0	0
Q15029-2;Q15029-3;Q15029;K7EP67;K7EJ74	EFTUD2	4	4	7	17	2	2	5	1
A0A087WUA5;Q9H223	EHD4	0	0	0	0	0	0	1	0
P19525;P19525-2	EIF2AK2	2	0	0	1	1	1	1	1
Q14232-2;Q14232;F5H0D0	EIF2B1	0	0	0	0	0	0	0	2
P49770	EIF2B2	1	0	0	0	0	1	0	1
H0Y580;Q9NR50-3;Q9NR50-2;Q9NR50	EIF2B3	1	0	0	0	0	0	0	0
A0A087WTA5;E7ERK9;Q9UI10-3;Q9UI10;Q9UI10-2;H7C2L8;A0A087WW69	EIF2B4	1	0	0	0	0	1	0	0
E9PC74;Q13144	EIF2B5	2	0	0	0	1	0	0	0
P05198;H0YJS4;G3V4T5	EIF2S1	1	2	0	1	5	5	9	8
P20042	EIF2S2	2	0	0	1	2	7	4	0
P41091;Q2VIR3;F8W810;Q2VIR3-2;H7BZU1	EIF2S3;EIF2S3L	2	0	0	1	4	9	10	2
Q14152;Q14152-2	EIF3A	12	9	19	34	2	0	0	0
P55884;P55884-2;C9JZG1;C9JQN7	EIF3B	4	3	11	12	2	2	0	0
Q99613-2;Q99613;B5ME19;H3BPE3;H3BPE4;H3BTY8	EIF3C;EIF3CL	4	5	8	11	4	8	8	0
O15371-2;O15371-3;O15371;B0QYA5;B0QYA4;B0QYA6	EIF3D	3	0	4	3	1	1	1	1
P60228;E5RGA2;H0YBR5;E5RIT4;H0YAW4;E5RHS5;E5RIP5;E5RJ25;E5RII3	EIF3E	5	1	8	5	2	0	2	7
O00303;H0YDT6;E9PQV8;A0A0D9SEZ9	EIF3F	3	2	4	3	2	3	4	6
O75821;K7EP16;K7ER90;K7EL20;K7ENA8	EIF3G	2	1	3	6	1	2	0	2
B3KS98;O15372;A0A087WZK9;E5RJT0;E5RFW7;E5RFH0;E5RGU4	EIF3H	0	0	0	0	0	0	1	5
Q13347;Q5TFK1	EIF3I	2	1	5	5	0	0	0	5
O75822;O75822-3;O75822-2;H0YGJ7;H0YLP3	EIF3J	0	0	0	0	1	3	8	0
K7ES31;K7ERF1;Q9UBQ5-2;Q9UBQ5;K7EQM4;A0A087WVB9	EIF3K	1	0	0	1	1	1	2	3
B0QY89;Q9Y262;Q9Y262-2;B0QY90;C9JHP4;C9K0Q7;H7C3A0;H0Y7E6	EIF3L	3	2	1	2	2	2	8	13
Q7L2H7;Q7L2H7-2;J3KNJ2;E9PN86;H0YCQ8;E7ESM3;E9PRI2;E9PRY0	EIF3M	3	1	3	2	0	1	4	6
P60842;J3KT12;P60842-2;J3QS69;J3KSZ0;J3KTB5;J3QL43;J3KTN0;J3QR64;J3QLN6;J3KS25;J3QKZ9;J3QL52;J3KSN7;J3KT04;J3KS93;E7EMV8;J3QQP0;E9PBH4;F8WE11	EIF4A1	11	5	2	8	9	10	12	22
Q14240;Q14240-2;E7EQG2	EIF4A2	6	3	1	5	5	7	7	13
P38919;I3L3H2	EIF4A3	5	5	0	2	2	3	2	10
E7EX17;P23588;F8VX11;P23588-2;F8W0K0;F8VRU1;F8VYE9;F8VSC7;F8VP89	EIF4B	0	1	0	1	1	3	3	0
D6RBW1;P06730;P06730-3;P06730-2;H0Y8J7	EIF4E	0	0	0	0	0	0	0	2
Q04637-5;Q04637-4;Q04637-3;Q04637;Q04637-9;Q04637-6;C9JF13;C9J6B6;H7C044;H7C0V6;F8WCF2;REV__Q8NEG2-2;REV__F5H7J8;C9JHW9;REV__Q8NEG2;REV__C9JQZ6;REV__J3KQX6	EIF4G1	9	4	3	24	17	2	0	0
E7EX73;E9PGM1;E7EUU4;Q04637-8;Q04637-7;A0A0A0MR52;C9K073;C9J2Z7	EIF4G1	9	4	3	24	17	2	0	0
A0A0A0MSA7;A0A0U1RQK7;O43432;O43432-3;O43432-4;O43432-2	EIF4G3	1	1	0	5	3	1	0	0
P55010	EIF5	0	0	0	0	0	0	0	2
I3L397;I3L504;P63241;P63241-2;F8WCJ1;C9J7B5;C9J4W5;Q9GZV4;Q6IS14	EIF5A;EIF5A2;EIF5AL1	3	1	0	2	3	4	4	8
A0A087WUT6;O60841	EIF5B	3	0	0	5	7	2	0	0
G5E9D5;Q9BQ52-4;Q9BQ52;E7ES68;Q9BQ52-3;Q9BQ52-2;J3QRS2;V9GYU5;J3QL08;J3QLK4;V9GZ72;V9GYS7;H7C2I4	ELAC2	0	0	0	0	0	0	4	0
Q15717;Q15717-2;M0QZR9;M0R055	ELAVL1	1	5	1	5	6	6	8	7
Q9H9T3-2;Q9H9T3;B4DKA4;Q9H9T3-4;Q9H9T3-5;E5RHY2;E5RIC0;E5RIZ7;H0YAP7;E5RHR2	ELP3	1	0	0	2	4	3	0	0
P50402;Q5HY57;F8WEQ1	EMD	7	5	2	1	1	0	0	0
B5MBZ0;Q9HC35-2;Q9HC35	EML4	0	1	0	4	1	0	0	0
A0A0U1RRM6;Q8N8S7-3;Q8N8S7-2;Q8N8S7;A0A075B6E5;A0A0U1RQP7	ENAH	0	0	0	2	0	1	0	0
P06733;P06733-2;K7EM90;F5H1C3;E5RI09;E5RG95;K7EPM1;K7EKN2;E5RGZ4;F5H0C8;P13929-3;P09104-2;P13929-2;P13929;P09104	ENO1	1	0	0	1	1	3	4	8
Q07075;H0YA67	ENPEP	2	1	0	0	2	0	0	0
Q9NPA8-2;Q9NPA8;E5RHX8	ENY2	0	0	0	0	0	0	0	3
P11171-5;P11171-2;P11171;Q4VB86;P11171-6;P11171-4;P11171-3;P11171-7	EPB41	0	0	0	0	3	1	3	0
O43491;E9PHY5;O43491-4;E9PK52;O43491-3;E9PII3;O43491-2;I6L9B1;Q6R5J7;H0Y5B0;Q6ZSX4;E9PMV8;E9PQD2;E9PN54;E9PJP4;E9PQN0;E9PRG1;E9PIG0;E9PMG5;E9PPC9	EPB41L2	2	0	0	3	18	15	5	0
Q9Y2J2-2;A8K968;A0A0A0MRA8;Q9Y2J2-4;Q9Y2J2;Q9Y2J2-3;B2RB02;A0A0J9YY18;A0A0J9YW31;J3KT37;A0A0J9YW26;A0A0J9YWN0;A0A0J9YWE1;A0A0J9YWS4;J3QS55;J3QS83;J3QRQ6;J3KS70;J3QLU5;J3QKY2;J3KRD1;J3QKK4;J3QR33;Q4VXN0;A0A0D9SG07;A0A0C4DH22;Q9H4G0-4;Q9H4G0-3;Q9H4G0-2;Q9H4G0	EPB41L3	10	2	0	9	23	25	3	0
P29317	EPHA2	2	2	0	0	0	0	3	0
Q9Y6I3-3;Q9Y6I3;Q9Y6I3-1;D6R907;D6RBI9;D6RBR6;D6RFG3;D6REL6;I6L9I8;Q9H201-2;Q9H201	EPN1	1	1	0	3	3	6	0	0
F6PQP6;E9PBC1;I3L2B2;O95208-3;O95208-2;O95208	EPN2	0	0	0	0	0	0	1	0
A0A075B730;A0A087X1U6;P58107	EPPK1	10	5	6	4	4	1	0	0
P07814;V9GYZ6	EPRS	18	5	1	3	1	1	0	0
P42566;B1AUU8;P42566-2;S4R3U1	EPS15	11	6	4	14	0	0	0	0
Q9UBC2-3;Q9UBC2;Q9UBC2-2;M0R165;Q9UBC2-4;M0R2S2;M0R1V5;M0R3I1;K7EJR2;M0R330;M0QX30	EPS15L1	0	2	1	12	1	0	0	0
J3QSB2;J3QRV9;O75616-2;O75616;J3QT61	ERAL1	1	1	0	0	1	1	0	0
B4DIP2;Q96RT1-7;Q96RT1-6;Q96RT1-4;Q96RT1-5;Q96RT1-3;Q96RT1-9;Q96RT1-2;Q96RT1;Q96RT1-8	ERBB2IP	2	0	0	1	0	0	0	0
P84090;G3V279	ERH	0	0	0	0	0	0	1	3
O75477;B0QZ43	ERLIN1	5	1	0	0	0	0	0	0
E5RHW4;O94905;E5RJ09;O94905-2;O94905-3	ERLIN2	6	2	0	0	0	0	0	0
Q96HE7;G3V2H0;G3V503;Q5TAE8;G3V3E6;Q86YB8	ERO1L	0	0	0	0	0	0	0	3
P30040;F8VY02;P30040-2	ERP29	0	0	0	0	0	0	0	3
Q9BS26	ERP44	0	0	0	0	0	1	4	5
H0YGT3;E7EWD9;P11474-2;P11474;O95718-3;O95718-2;O95718	ESRRA;ESRRB	1	0	0	0	0	0	0	0
Q9BSJ8;Q9BSJ8-2;F8VZB1	ESYT1	3	1	3	6	2	0	0	0
D6RCB3;D6RJE8;I3L492;B7Z7P8;P62495-2;P62495	ETF1	0	0	0	0	0	0	0	1
P13804-2;P13804;H0YK49;H0YL12;H0YNX6;H0YKF0;H0YLU7	ETFA	1	1	0	2	1	2	1	2
P38117;P38117-2	ETFB	0	0	0	0	0	0	0	3
B0QYK0;Q01844-6;Q01844-3;Q01844;Q01844-5;H7BY36;A0A0D9SFL3;C9JGE3;Q01844-2;F8WC90;Q01844-4	EWSR1	0	0	0	1	3	2	7	6
Q01780-2;Q01780;K7EJ37	EXOSC10	1	0	0	7	1	0	0	0
Q13868;A3KFL1;A3KFL5;A3KFL2;Q13868-3;Q13868-2	EXOSC2	0	0	0	3	1	0	0	0
Q9NQT5;Q9NQT5-2	EXOSC3	0	0	0	2	1	0	0	0
Q9NPD3;E9PPI9;E9PI41	EXOSC4	1	0	0	2	1	0	0	0
M0R050;Q9NQT4	EXOSC5	0	0	0	1	0	0	0	0
Q5RKV6	EXOSC6	0	0	0	2	1	0	0	0
Q15024	EXOSC7	1	0	0	2	0	0	0	0
Q96B26	EXOSC8	1	0	0	0	0	0	0	0
H0Y9L5;D6R905;D6RIY6;Q06265-3;Q06265-4;Q06265;Q06265-2;D6RA17	EXOSC9	1	0	0	2	1	0	0	0
E7EQR4;P15311	EZR	1	0	0	1	1	3	6	0
Q96CS3	FAF2	0	0	0	0	1	0	0	0
Q8N5W9	FAM101B	0	1	0	0	0	0	0	0
Q9NZB2;Q9NZB2-6;Q9NZB2-4;A0A0C4DG79;A0A0C4DH52;Q9NZB2-2;Q9NZB2-5	FAM120A	0	2	0	1	0	0	0	0
Q9BZQ8;REV__A0A087X280;REV__Q9UHV5;REV__A0A087WVW6	FAM129A	0	0	0	1	4	13	7	0
E9PJK5;Q8N612;Q8N612-2	FAM160A2	0	0	0	0	0	0	1	0
Q9ULE4	FAM184B	2	0	0	0	1	0	0	0
I3L3A7;I3L2L5;I3L317;I3L4Q0;C9JLW8	FAM195B	0	0	0	0	0	0	0	1
Q658Y4	FAM91A1	0	0	0	1	1	0	0	0
E9PH82;Q8NCA5-2;Q8NCA5	FAM98A	0	2	1	3	3	2	0	0
Q52LJ0;Q52LJ0-2	FAM98B	1	1	0	2	3	3	0	0
Q9BXW9-3;Q9BXW9;Q9BXW9-1;H7BZJ7;Q9BXW9-4	FANCD2	3	0	0	1	4	0	0	0
C9JME2;Q9Y4F1;Q9Y4F1-2;M0QYB0;Q9Y4F1-3;H0Y783;M0QXT1	FARP1	6	0	0	0	1	3	1	0
O94887-3;O94887-2;O94887;C9JWM9;C9JVQ5	FARP2	3	0	0	0	0	0	0	0
Q9Y285-2;Q9Y285;K7ER00;K7ER16;K7EPH2;K7ERS0;K7EK06	FARSA	2	1	1	5	5	3	1	3
Q9NSD9;Q9NSD9-2	FARSB	3	0	0	0	1	4	4	6
P49327;A0A0U1RQF0;A0A0U1RRG3;J3KTF0	FASN	45	33	33	82	12	0	1	0
E9PR30;P62861	FAU	2	1	1	2	2	2	2	3
M0R0P1;M0R299;M0QXL5;M0R2Q4;P22087;M0R2U2;M0R1H0;M0R2B0	FBL	1	2	0	2	1	0	1	1
A6NHQ2	FBLL1	0	1	0	2	1	1	0	1
Q8NEZ5;H3BTH6;Q8NEZ5-3;H3BTR7;H3BRE0;Q8NEZ5-2	FBXO22	1	0	0	2	1	2	1	1
Q8TB52	FBXO30	0	0	0	1	1	1	0	0
Q6PJ61	FBXO46	0	0	0	0	0	2	0	0
Q0JRZ9;Q0JRZ9-3;H7BXJ4;Q0JRZ9-2;H0YAE2	FCHO2	8	9	4	7	0	0	0	0
E9PNM1;P37268-4;P37268-3;P37268-2;P37268-5;P37268	FDFT1	0	0	0	0	1	1	0	0
P22830;P22830-2;K7ELX4;K7EKP7;K7EPN2;K7EJM8;K7EJX5	FECH	2	0	0	1	1	1	0	0
A0A0D9SFI6;A0A0D9SFB0;Q5JXH9;A0A0D9SFZ9;Q5JXH8;Q5JXH7;Q5JXI3;Q5JXI2;Q5JXI8;Q13642-3;Q13642-1;Q13642-5;Q13642-4;Q13642;A0A0D9SG53;A0A0D9SGB2;Q5JXI0	FHL1	0	0	0	0	0	0	0	2
Q13643	FHL3	0	0	0	0	0	0	0	1
Q6UN15-4;Q6UN15-3;Q6UN15-5;Q6UN15;A0A0B4J203	FIP1L1	0	0	0	2	1	0	0	0
Q96AY3;K7ESG6;K7ELI6;H0Y827;C9JPC3;Q96AY3-2;K7EM43	FKBP10	0	0	0	0	0	0	11	1
Q00688;G3V5F2	FKBP3	0	0	0	0	0	0	0	2
Q02790;H0YFG2;F5H1U3;F5H120	FKBP4	0	0	0	0	0	0	0	7
Q14318;Q14318-2;U3KQI1;U3KQ64;A0A0A0MTJ1;M0R2K9;Q14318-3	FKBP8	1	0	1	3	2	0	0	0
CON__Q5D862;Q5D862	FLG2	1	1	1	0	0	0	0	0
Q13045;Q13045-3;J3QLR6	FLII	13	11	5	21	36	26	14	0
Q13045-2;K7EQZ7;J3KS39;K7EP37;K7EP27	FLII	12	11	5	20	35	27	14	0
P21333-2;P21333;Q5HY54;Q60FE5;A0A087WWY3;F8WE98;H0Y5C6;H0Y5F3;H7C2E7	FLNA	83	83	79	84	63	17	1	1
O75369-2;O75369-9;O75369;O75369-8;O75369-6;O75369-3;E7EN95;O75369-7;O75369-5;O75369-4;H7C5L4;A0A0A0MT44;A0A0C4DGA1	FLNB	66	48	39	68	71	5	0	1
O75955;O75955-2;A2AB12;A2AB10;A2AB09;A2AB13;A0A0G2JJQ6;A2AB11;A2ABJ5	FLOT1	17	1	0	0	0	0	0	0
Q14254;J3QLD9;E7EMK3;K7EKW9	FLOT2	23	7	0	0	0	0	0	0
Q96PY5;Q96PY5-3;C9IZY8;F8VYL1;O95466;O95466-2;O95466-3	FMNL2	6	3	1	7	6	22	3	0
F8W1F5;Q8IVF7;Q8IVF7-2;Q8IVF7-3	FMNL3	5	3	1	3	3	6	3	0
A8MQB8;G3V0J0;Q06787-8;Q06787-2;Q06787-9;R9WNI0;Q06787-6;Q06787-4;Q06787-5;Q06787-7;Q06787-3;Q06787;A0A087WXI3;G8JLE9;Q8IXW7;A0A087WY29;A0A087WWR6;A0A087X1M7;A0A087WWU4	FMR1	5	2	3	3	2	3	6	2
Q16658;C9JFC0;A0A0A0MSB2;C9JPH9	FSCN1	0	0	0	0	1	4	6	11
P02794;G3V1D1;G3V192;E9PPQ4;E9PRK8;E9PKY7;E9PQR3;E9PKM5;E9PK45	FTH1	2	3	2	3	4	2	2	1
Q9UET6-2;Q9UET6;B7Z4K4	FTSJ1	2	0	0	0	0	0	0	0
Q8IY81	FTSJ3	4	2	0	0	0	0	0	0
E9PEB5;Q96AE4;Q96AE4-2;C9JSZ1	FUBP1	0	0	0	1	1	2	4	2
P04066	FUCA1	0	0	0	0	0	1	2	0
P35637-2;P35637;H3BPE7	FUS	3	4	1	2	5	8	8	12
B4DXZ6;P51114;P51114-2;E9PFF5;P51114-3;E7EU85;C9JAJ4;C9JZE0;C9JY20;H7C4S4	FXR1	14	7	2	4	4	2	2	0
P51116	FXR2	3	2	2	3	4	3	5	0
P06241;P06241-3;P06241-2	FYN	7	1	0	1	1	2	2	2
Q13283;E5RIZ6;E5RI46;E5RIF8;E5RH42;E5RJU8;Q13283-2;E5RH00	G3BP1	3	2	1	1	6	12	16	4
Q9UN86-2;Q9UN86;D6RAC7;D6RB17;D6RGJ4;D6R9X5;D6R9A4;D6RBM9;D6REX8;D6RBR0;D6RE13;D6RBW8	G3BP2	0	0	0	0	4	9	7	0
E7EUI8;P11413;P11413-3;P11413-2;E9PD92;E7EM57	G6PD	0	0	0	0	0	0	0	2
P10253	GAA	0	0	0	0	0	0	0	2
O14976-2;O14976;D6RAW3;A0A087X1U9;H0Y8H5	GAK	4	5	0	1	1	0	0	0
P51570;P51570-2;K7ERJ9;K7ERN9;K7EII7	GALK1	2	1	0	5	7	9	6	2
Q14697;F5H6X6	GANAB	0	0	0	0	0	11	24	11
P04406-2;P04406;E7EUT5;O14556	GAPDH	13	7	6	12	13	15	13	13
F8W9S7;Q14C86-3;Q14C86-4;Q14C86-5;Q14C86-2;Q14C86;Q14C86-6;B0QZ65;B4DGD8;C9IZ08;A0A0A0MQV8;H0Y4E7;H0Y7I9	GAPVD1	0	0	0	5	0	0	0	0
Q9NY12-2;Q9NY12	GAR1	0	0	0	0	1	1	0	1
P41250	GARS	0	0	1	2	8	8	3	2
P22102;P22102-2;F8WD69;C9JBJ1;C9JTV6;C9JZG2;C9JKQ7;H7C366	GART	7	2	1	17	15	18	5	2
G3V1N3;Q86XJ1;H0YIT6	GAS2L3	2	0	0	0	0	0	0	0
C9J7B1;C9K068;H7C333;O75323-2;O75323	GBAS	0	0	0	0	0	1	1	0
E9PGM4;Q04446	GBE1	0	0	0	0	0	0	2	0
Q92538-3;Q92538-2;Q92538	GBF1	1	0	0	0	0	0	0	0
O75600;O75600-2;F2Z340;C9IZC9;H7BZ75	GCAT	0	0	0	0	1	2	0	0
Q92616	GCN1L1	6	0	1	17	6	0	0	0
P50395;P50395-2;Q5SX87;V9GYF8;Q5SX90;V9GYJ7;Q5SX86;Q5SX91;P31150	GDI2	0	0	0	0	0	0	0	10
O14893-3;O14893-2;O14893;G5EA29;H0YDP6;H0YEL0	GEMIN2	2	0	0	0	0	0	0	0
I3L2C7;P57678;I3L399;I3L4A4;I3L1J7;E7EN12;I3L4M4	GEMIN4	4	1	0	0	0	0	0	0
Q8TEQ6	GEMIN5	1	0	1	0	0	0	0	0
Q9H840	GEMIN7	1	1	0	0	0	0	0	0
Q7L5D6-2;Q7L5D6	GET4	0	0	0	0	0	0	0	1
Q969S9-2;Q969S9-3;Q969S9	GFM2	0	0	0	0	1	0	0	0
Q06210-2;Q06210;O94808;E5RJP4	GFPT1	0	0	0	2	7	0	0	0
Q9UJY5-4;Q9UJY5-3;Q9UJY5-2;Q9UJY5;Q9UJY5-6	GGA1	0	0	0	0	0	0	2	0
Q92820	GGH	0	0	0	1	2	1	1	0
O14908;O14908-2;K7EM11;K7ELJ2;K7ESN1;K7EJ33;K7EIT0;Q8TF64	GIPC1	7	2	1	2	1	5	12	15
Q8TF65	GIPC2	1	0	0	0	0	0	0	1
A0A0C4DGN6;Q9Y2X7;Q9Y2X7-3;J3QLH1;J3QRU8	GIT1	1	2	0	0	0	0	0	0
P06280;V9GYN5	GLA	0	0	0	0	0	1	7	0
P23378	GLDC	1	0	0	1	0	0	0	0
Q92896;Q92896-3;Q92896-2;H3BM42;H3BQT1;H3BQU9;H3BRD8	GLG1	5	5	2	2	8	4	0	0
Q9H4G4;Q5VZR0;A0A087WUM5;A0A088AWP7	GLIPR2	3	0	0	0	1	2	2	0
Q04760-2;Q04760	GLO1	0	0	0	0	0	0	0	3
I3L1I0;F6TLX2;Q9HC38-2;Q9HC38	GLOD4	0	0	0	0	0	0	0	1
I3L0P5;O95838	GLP2R	0	0	0	1	1	1	1	0
O76003	GLRX3	1	0	0	1	1	1	1	4
P00367;P00367-3;P49448;P00367-2	GLUD1;GLUD2	1	0	0	8	8	3	0	0
P15104;A0A087WYJ1	GLUL	0	0	0	0	2	1	1	0
G3V4P8;P60983;M0QYG8;M0R1D2;M0R0C1;M0QYJ8;O60234	GMFB	0	0	0	0	0	0	0	3
P49915-2;P49915	GMPS	1	0	0	3	1	3	0	2
P29992;K7EL62;O95837;A0A087WVZ3	GNA11	11	5	0	0	0	1	0	2
Q14344;Q14344-2	GNA13	5	2	0	0	0	0	0	0
P63096;P63096-2;C9JPP4;C9JL77	GNAI1	12	6	1	3	3	2	5	5
P04899;P04899-4;P04899-6;P04899-3;P04899-5;P04899-2	GNAI2	15	4	2	3	3	3	4	6
P08754;P09471-2;P19087;P11488;A8MTJ3;P09471;A0A087WTB6;A2A2R6;H3BTM2;A0A087WZE5;F8WE78;P38405-3	GNAI3	13	6	2	4	4	4	5	6
P63092;P63092-4;Q5JWF2;P63092-3;P63092-2;Q5JWF2-2;A0A0A0MR13;S4R3E3;Q5JWE9;S4R3V9;H0Y7F4;P38405;P38405-2;Q5JWD1;H0Y7E8;K7EQ80;K7EPE2	GNAS	11	6	2	4	5	8	8	12
P19086	GNAZ	6	0	0	0	1	0	0	0
P62873;P62873-2;B1AKQ8;F6UT28;F6X3N5;B3KVK2;F5H8J8;F5H100;F5H0S8;E9PCP0;P16520-2;P16520	GNB1	8	6	5	6	7	7	9	10
Q9BYB4-2;Q9BYB4;C9JPQ6	GNB1L	0	0	0	0	1	1	1	0
P62879;C9JIS1;C9JXA5;C9JZN1;E7EP32;P62879-2	GNB2	11	5	6	7	6	7	7	12
P63244;J3KPE3;D6RAC2;D6REE5;D6RHH4;H0Y8W2;H0YAF8;H0YAM7;D6R9Z1;D6R9L0;D6RFX4;D6RBD0;D6RAU2;E9PD14;D6RFZ9;H0Y8R5;D6RF23;D6RGK8;D6R909;H0Y9P0;D6RHJ5;D6RDI0	GNB2L1	4	0	1	3	3	7	10	14
Q9HAV0;C9JD14;H7C5J5	GNB4	7	3	4	4	4	4	4	8
Q9UBI6	GNG12	2	3	0	1	3	3	4	4
P63218	GNG5	0	1	0	1	1	2	0	0
O60262	GNG7	0	0	0	0	0	1	1	1
Q9BVP2-2;Q9BVP2;C9JYH9;C9JZT7;B4DMU5	GNL3	5	0	0	0	0	0	0	0
P17174;P17174-2	GOT1	0	0	0	0	0	5	0	0
P00505-2;P00505	GOT2	0	2	0	1	0	0	0	0
O75487-2;O75487	GPC4	11	0	0	8	6	1	0	0
Q9Y625;A0A087WT82	GPC6	3	0	0	2	2	1	0	0
F5H039;Q9NQX3;Q9NQX3-2;G3V582;H0YJ30	GPHN	0	0	1	4	0	0	0	0
A0A0J9YXP8;A0A0J9YX90;A0A0J9YYH3;K7EQ48;A0A0A0MTS2;P06744;P06744-2;K7ERK8;K7ELR7;K7EP41;K7ERC6;K7ENA0;K7EPY4	GPI	1	2	0	0	0	0	0	0
Q92917	GPKOW	0	0	0	0	0	0	1	1
F8WD09;Q9HCN4	GPN1	0	0	0	0	0	0	0	1
Q8NFJ5;F5GWG3	GPRC5A	3	1	0	0	0	0	0	0
C9JFE4;A0A096LP07;A0A096LPJ3;A8K070;Q13098-5;Q13098;Q13098-7;Q13098-6;J3QQX0;J3QS84;J3QS88;J3KTB0;J3QLE8;J3QLT0;J3QL53;J3KRE8;J3KSA5;J3KRJ4	GPS1	1	0	0	4	4	0	0	0
A0A087WUQ6;P07203;P07203-2	GPX1	0	0	0	0	1	1	1	2
P62993;J3KT38;P62993-2;J3QRL5	GRB2	3	0	0	1	1	2	4	4
Q9HAV7	GRPEL1	0	0	0	0	0	0	0	1
H0Y8R1;F5H5I6;H0YAK1;Q12849-5;Q12849;H0YAM1	GRSF1	1	0	0	1	0	0	0	14
M0QX71;Q9BQ67	GRWD1	0	0	0	0	0	0	0	1
P06396-2;A0A0A0MS51;A0A0A0MT01;P06396-4;P06396-3;P06396;CON__Q3SX14;Q5T0I0;Q5T0I1;A0A0U1RQL8;REV__H0YJM7;REV__Q6TDU7-4;REV__Q6TDU7-2;REV__Q6TDU7-3;REV__Q6TDU7;REV__F8W8F9	GSN	31	19	3	16	17	17	20	0
H3BR35;P15170;P15170-2;P15170-3;Q8IYD1;H3BSV8	GSPT1;GSPT2	0	0	0	0	2	6	1	0
P00390-5;P00390-4;P00390-2;P00390-3;P00390;E5RI06;H0YC68	GSR	5	1	0	4	6	6	0	0
E9PLF1;E9PHN7;E9PHN6;Q5T8Q9;A0A0A0MTN3;Q5T8R1;F6XZQ7;P28161-2;P46439;P28161;P21266	GSTM2;GSTM5;GSTM3	0	0	0	0	0	1	0	0
Q5TA02;P78417-3;P78417;Q5TA01;P78417-2	GSTO1	0	0	0	0	0	0	0	4
P09211;A8MX94;A0A087X243;A0A087X2E9	GSTP1	0	0	0	0	0	0	0	4
J3KNC0;P52655	GTF2A1	0	0	0	0	0	0	0	1
P78347-2;P78347-4;P78347-3;P78347;P78347-5;C9J6M0;A0A087WW90;A0A0D9SF80;A0A0A0MSY2;Q86UP8-3;Q86UP8;Q6EKJ0	GTF2I	19	11	6	34	38	16	11	0
Q12789-3;Q12789;H3BU37	GTF3C1	3	0	0	0	0	0	0	0
Q9Y5Q9;F8WC64;H0YFI7;H7C0C0;Q9Y5Q9-2	GTF3C3	3	0	0	0	0	0	0	0
Q5T7U1;Q9Y5Q8-2;Q9Y5Q8;Q9Y5Q8-3;Q5T7U4	GTF3C5	1	1	0	1	0	0	0	0
O00178	GTPBP1	1	1	0	0	1	0	0	0
Q9BX10-3;Q9BX10-2;Q9BX10-4;Q9BX10	GTPBP2	1	0	0	0	0	0	0	0
Q9BZE4-2;Q9BZE4;Q9BZE4-3;Q5T3R7	GTPBP4	5	1	0	0	0	0	1	0
Q9NYZ3	GTSE1	0	1	0	0	0	0	0	0
H0Y6R1;H7BZV7;Q9UBP9-3;Q9UBP9-4;Q9UBP9	GULP1	2	0	0	0	0	0	0	0
P13807-2;P13807;P54840	GYS1	0	0	0	4	3	0	0	0
Q92522	H1FX	3	4	1	3	2	2	2	5
K7EK07;Q71DI3;Q16695;P84243;P68431;K7EMV3;B4DEB1;Q5TEC6;K7ES00;Q6NXT2;K7EP01	H3F3B;HIST2H3A;HIST3H3;H3F3A;HIST1H3A;HIST2H3PS2;H3F3C	4	1	2	1	1	2	0	0
Q9P035;H3BPZ1;H3BS72;Q9P035-2;H3BRL8;H3BMZ1	HACD3	5	4	1	4	2	0	0	0
Q9UJ83-2;Q9UJ83;C9J306;Q9UJ83-3;Q9UJ83-4;C9JJM7;B3KPX4	HACL1	0	0	0	0	1	3	0	0
E9PF18;A0A0A0MSE2;Q16836;Q16836-3;Q16836-2	HADH	0	0	0	0	0	0	0	1
P40939;H0YFD6;P40939-2	HADHA	18	16	20	30	36	17	0	0
P55084-2;P55084;F5GZQ3;B5MD38;C9JEY0;C9JE81;C9K0M0	HADHB	18	13	17	23	27	14	0	0
E7ETE2;B4E1C5;B4DDD8;B3KWE1;P12081-3;P12081-2;P12081-4;P12081;B4DQ67;P49590-2;P49590	HARS;HARS2	0	0	0	0	0	0	2	0
O14929-2;O14929	HAT1	0	0	0	0	0	1	2	1
O00165-5;O00165;O00165-2;E9PIQ7;Q5VYD6;O00165-3;O00165-4;O00165-6	HAX1	0	0	0	1	2	0	0	2
CON__Q3SX09;A8MUF7;F8W6P5;E9PEW8;E9PBW4;E9PFT6;CON__P02070;P69892;P69891;P68871;P02100;P02042	HBE1;HBB;HBD;HBG2;HBG1	2	0	0	0	0	0	0	0
A6NEM2;P51610-2;P51610;P51610-4;P51610-3	HCFC1	1	1	0	4	4	0	0	0
Q92769-3;Q92769;Q5TEE2;Q13547;E5RFI6;E5RJ04;E5RGV4;E5RHE7;E5RH52;E5RG37;E5RFP9;H3BM24;E5RK19	HDAC2	3	1	1	4	1	1	0	0
Q7Z4V5-2;Q7Z4V5;Q7Z4V5-4;Q7Z4V5-3;A0A087WX58;A0A087WZ99;K7EJP7;K7EPS6;A0A087WT54	HDGFRP2	0	0	0	0	0	3	0	0
A0A024R4E5;Q00341;Q00341-2;H0Y394;H7C0A4;C9JZI8;C9J5E5;C9JIZ1;C9JT62;C9JHS7;C9JK79;C9JHZ8;C9JES8;C9JMQ6;C9JQ82;C9JBS3;C9JEJ8;A0A0U1RVI6;C9JHN6;H7BZC3;H7C2D1;C9JHS9;C9J739	HDLBP	1	1	0	4	11	11	0	0
Q7Z4Q2-2;Q7Z4Q2	HEATR3	1	0	0	0	0	0	0	0
A0A087X2H1;Q9ULT8;H0YJP0;G3V4V5;H0YJD4;A0A087WVU6	HECTD1	2	0	0	13	12	0	0	0
F8VWT9;J3KPF0;Q9Y4D8-4;Q9Y4D8;Q9Y4D8-2	HECTD4	0	2	0	0	0	0	0	0
O95714;A0A0J9YVP0;A0A0J9YXQ8;H3BUQ1	HERC2	9	0	0	0	0	0	0	1
Q5GLZ8-6;Q5GLZ8-3;Q5GLZ8-2;Q5GLZ8	HERC4	0	0	0	1	1	0	0	0
Q9UII4	HERC5	1	0	0	0	0	0	0	0
O00291-4;O00291;O00291-3;C9JMG5	HIP1	12	13	3	10	21	0	0	0
O75146	HIP1R	2	2	0	1	1	0	0	0
P16403	HIST1H1C	5	6	4	5	3	2	2	0
P10412;P16402;Q02539;P22492;P16401	HIST1H1E;HIST1H1D	5	6	4	5	3	2	2	0
A0A0U1RR32;A0A0U1RRH7;Q99878;Q96KK5;Q9BTM1;Q16777;Q6FI13;P20671;P0C0S8;H0YFX9;Q93077;Q7L7L0;P04908;Q9BTM1-2;C9J0D1;Q71UI9-2;Q71UI9;P0C0S5;Q96QV6;P16104;C9J386;Q71UI9-5;Q71UI9-3;Q71UI9-4;Q8IUE6	HIST1H2AJ;HIST1H2AH;H2AFJ;HIST2H2AC;HIST2H2AA3;HIST1H2AD;HIST1H2AG;HIST1H2AC;HIST3H2A;HIST1H2AB;H2AFV;H2AFZ;HIST1H2AA;H2AFX	2	2	3	3	3	4	3	2
B2R4S9;U3KQK0;Q99880;Q99879;Q99877;Q93079;Q5QNW6;P62807;P58876;O60814;Q5QNW6-2;P57053	HIST1H2BI;HIST1H2BN;HIST1H2BL;HIST1H2BM;HIST1H2BH;HIST2H2BF;HIST1H2BC;HIST1H2BD;HIST1H2BK;H2BFS	4	5	4	4	4	2	3	3
P62805	HIST1H4A	5	4	4	2	2	2	1	0
Q16778;P33778;P23527;P06899;Q8N257;Q96A08;Q6DRA6;Q6DN03	HIST2H2BE;HIST1H2BB;HIST1H2BO;HIST1H2BJ;HIST3H2BB;HIST1H2BA	4	3	3	4	4	2	4	3
P19367-4;P19367-2;P19367;P19367-3;B1AR63;B1AR62;B1AR61;E9PB90;P52789	HK1	0	0	0	0	2	1	8	0
Q5SRN7;A0A0G2JI36;Q5SRN5;A0A0G2JIF2;A0A0G2JL56;Q29960-2;P01893;P30455;P30447;P30443;P16188;P13746;P05534;P04439;Q29963;Q29960;Q07000;P30508;P13746-2;Q9GJ45;A0A0G2JNY4;A0A0G2JNF2;D0EV57;A0A0G2JPA3;B0UXQ0;O19617;A0A0G2JIF0;A2AEA2;A0A0G2JH50;A0A0G2JPD3;A2BF26;A0A0G2JH66;Q95365;Q29940;Q29836;Q29718;Q04826;P30685;P30495;P30493;P30492;P30491;P30488;P30487;P30485;P30484;P30483;P30481;P30475;P30464;P3046…	HLA-A;HLA-C;HLA-H;HLA-F;HLA-B	1	0	0	2	1	0	1	0
A0A087WZE9;Q15651-2;Q15651;P05204	HMGN3;HMGN2	0	0	0	0	0	3	1	0
Q13151	HNRNPA0	0	0	0	0	0	0	2	6
F8W6I7;P09651-3;P09651-2;P09651;F8VZ49;Q32P51;F8VTQ5;F8W646;F8VYN5;H0YH80	HNRNPA1;HNRNPA1L2	1	1	0	2	2	0	3	18
P22626;P22626-2;A0A087WUI2	HNRNPA2B1	3	2	3	2	1	2	2	22
P51991-2;H7C1J8	HNRNPA3	1	2	0	1	1	2	3	16
P51991	HNRNPA3	1	2	0	1	1	2	4	15
D6R9P3;D6RD18;D6RBZ0;A0A087WZV1;Q99729-3;Q99729-2;Q99729-4;Q99729	HNRNPAB	1	3	0	2	1	2	4	8
G3V576;G3V4W0;B4DY08;B2R5W2;G3V4C1;G3V2Q1;P07910-2;P07910;P07910-3;G3V5V7;G3V2D6;P07910-4;G3V555;G3V575;A0A0G2JPF8;A0A0G2JNQ3;P0DMR1;O60812;B7ZW38;B2RXH8;G3V5X6;G3V3K6;G3V251;B4DSU6;G3V4M8;G3V2H6;E5RJ39;B3KT61;Q86SE5-2;Q86SE5;Q86SE5-3	HNRNPC	3	4	5	9	10	4	0	3
H0YA96;H0Y8G5;Q14103-4;Q14103-3;Q14103-2;Q14103;D6RAF8;D6RF44;D6RBQ9;D6RD83	HNRNPD	1	2	1	2	1	2	6	13
A0A087WUK2;O14979-3;O14979-2;O14979	HNRNPDL	0	1	1	1	1	1	2	6
P52597	HNRNPF	8	8	6	8	8	7	8	11
G8JLB6;P31943;E9PCY7;D6RBM0;H0YB39;E5RGV0;D6RIT2;E7EN40;D6RIU0;H0YBD7;E7EQJ0;D6RAM1;D6R9T0;D6RFM3;D6RDU3;D6RJ04;D6RIH9;D6RDL0;H0YBG7;D6RF17;D6R9D3;E5RGH4;E5RJ94;H0YAQ2	HNRNPH1	8	7	3	8	10	10	16	13
P55795	HNRNPH2	5	3	2	4	4	4	6	6
P31942-3;P31942-2;P31942;P31942-4;P31942-6;P31942-5	HNRNPH3	2	1	2	1	2	2	3	10
P61978;P61978-2;S4R457;S4R359	HNRNPK	13	13	9	13	14	12	14	18
P61978-3;Q5T6W2	HNRNPK	12	13	9	13	14	12	13	18
M0QXS5;P14866;P14866-2;M0R076;M0R1W6;B4DVF8;M0QYL7	HNRNPL	4	3	2	5	7	9	10	13
A0A087X0X3;P52272-2;P52272;M0R019;M0QZM1;M0R2T0;M0R0N3;M0R2I7;M0QYQ7;M0R0Y6;M0QY96;M0QYL3	HNRNPM	25	15	4	12	15	15	21	26
O43390;O43390-2;O43390-3;O43390-4;B4DT28	HNRNPR	4	4	2	4	7	5	10	12
Q00839-2;Q00839;Q5RI18	HNRNPU	14	13	5	12	12	11	15	0
Q9BUJ2-2;Q9BUJ2;A0A0A0MRA5;B7Z4B8;Q9BUJ2-4;Q9BUJ2-3;M0R3F1;M0QYZ0;M0QZV6;M0R0K8;M0QYI8;M0R203;M0R247;A0A087X1I2;Q9BUJ2-5;M0QYM5	HNRNPUL1	12	18	10	23	25	28	33	12
X6RGJ2;Q5SSJ5;B0QZK4;Q5SWC8;Q5SSJ5-3;Q5SSJ5-2;B0QZK9;B0QZK8;Q5SSJ5-5	HP1BP3	1	0	0	0	2	0	4	0
P84074;P61601;P37235	HPCA;NCALD;HPCAL1	0	0	0	0	0	0	0	1
P00492;Q9NRG1-2;Q9NRG1	HPRT1	2	1	0	6	4	7	5	0
CON__Q86YZ3;Q86YZ3	HRNR	0	1	0	0	0	1	0	0
Q99714;Q99714-2;Q5H928	HSD17B10	2	1	0	1	6	5	9	6
Q53GQ0;E9PI21;Q53GQ0-2	HSD17B12	1	1	0	3	3	2	0	0
E7ER27;P51659	HSD17B4	0	0	0	0	0	0	1	1
Q92506	HSD17B8	0	0	0	0	2	0	0	0
H3BQI7;H3BT52;Q3SXM5-2;Q3SXM5	HSDL1	0	0	0	0	0	1	1	0
Q6YN16-2;Q6YN16	HSDL2	0	0	0	1	1	2	2	2
P07900;P07900-2;G3V2J8;Q58FG0;Q14568;Q58FG1	HSP90AA1	12	9	6	21	25	43	34	19
P08238;Q58FF7	HSP90AB1	17	19	13	31	34	41	39	24
Q58FF8	HSP90AB2P	3	4	4	6	8	9	11	5
Q58FF6	HSP90AB4P	1	2	1	4	3	6	6	1
P14625;Q96GW1;Q58FF3;H0YIV0;F8W026	HSP90B1	8	3	3	8	28	13	31	2
O43301	HSPA12A	1	0	0	2	1	0	0	0
Q0VDF9	HSPA14	0	0	0	1	1	1	1	0
A0A0G2JIW1;P0DMV9;P0DMV8;P0DMV8-2;V9GZ37	HSPA1B;HSPA1A	25	27	25	34	32	31	38	46
P54652	HSPA2	6	8	8	12	15	12	11	17
P34932;A0A087WYC1;A0A087WTS8;P34932-2	HSPA4	2	0	1	6	8	19	42	0
O95757;E9PDE8;D6RJ96	HSPA4L	1	2	1	2	6	6	35	0
P11021	HSPA5	6	2	3	10	14	21	33	40
P17066;P48741	HSPA6	7	9	9	9	10	9	10	12
P11142;E9PKE3;P11142-2;E9PNE6;A8K7Q2;E9PN89;E9PLF4;E9PQQ4;E9PQK7;E9PK54;E9PS65;E9PPY6;E9PN25;E9PM13;E9PI65	HSPA8	21	22	21	28	32	31	32	36
P38646;D6RJI2;H0YBG6;D6RA73;H0Y8S0	HSPA9	12	11	7	22	20	20	23	38
P04792;C9J3N8;F8WE04	HSPB1	0	0	0	1	0	1	1	2
Q9NZL4;Q9NZL4-3;K7EN20;Q9NZL4-2;K7EMM7;K7EL16	HSPBP1	0	0	0	2	2	1	5	0
P10809;E7EXB4;E7ESH4;P10809-2;C9JL25;C9JL19;C9JCQ4;C9J0S9	HSPD1	23	23	22	27	29	28	27	30
P61604;B8ZZL8;B8ZZ54;S4R3N1	HSPE1;HSPE1-MOB4	0	0	0	0	0	1	1	4
Q92598-2;Q92598;Q92598-4;Q92598-3;A0A0A0MSM0;R4GN69;Q5TBM3	HSPH1	0	2	4	13	14	10	13	0
O43464;A0A0C4DG44;O43464-4;O43464-3;O43464-2	HTRA2	0	0	0	0	0	0	3	1
Q7Z6Z7-2;Q7Z6Z7-3;Q7Z6Z7;H0Y659;A0A087X1S3;A0A087X146;A5YM72-2;A5YM72;A5YM72-4;A5YM72-5;A5YM72-3	HUWE1	5	7	37	4	0	0	0	1
A0A087X054;Q9Y4L1;E9PJ21;A0A087WWI4;K7EQK2;Q9Y4L1-2;J3QL06;J3KTF1;Q9BST8;J3QQH7;J3QLE9;A0A087X214;A0A087WW13	HYOU1	0	0	0	0	0	7	0	0
P41252;J3KR24;A0A0A0MSX9;Q5TCD1;Q5TCC6	IARS	21	13	4	5	1	0	0	0
Q9NSE4	IARS2	0	0	0	1	5	2	5	0
J3KS15;Q14197	ICT1	0	1	0	0	0	0	0	0
P14735;Q5T5N3;P14735-2	IDE	0	0	0	0	0	1	3	0
H0YL11;P48735-2;P48735	IDH2	0	0	0	1	2	2	2	0
H0YMU3;P50213-2;P50213;H0YKD0;H0YLI6;H0YL72	IDH3A	0	0	0	0	2	0	0	1
A0A087WZN1;O43837;A0A087X2E5;O43837-3;O43837-2;A0A0D9SG66	IDH3B	2	1	0	1	3	3	3	1
Q16666-3;Q16666-6;Q16666-2;Q16666;H3BR88;A0A0A0MRB1	IFI16	0	0	0	0	0	0	3	0
P78318	IGBP1	0	0	0	0	0	0	0	1
Q9NZI8;Q9NZI8-2;REV__M0QZ54;REV__M0R118;REV__M0R0M7;Q2L6G8;G8JLG2;REV__A0A087WWS7;REV__Q15833;Q15517	IGF2BP1	4	7	4	7	8	8	15	17
F8W930;Q9Y6M1-1;Q9Y6M1;Q9Y6M1-5;Q9Y6M1-6;Q9Y6M1-3;Q9Y6M1-4	IGF2BP2	1	3	1	1	3	2	4	12
O00425;O00425-2;F8WD15	IGF2BP3	5	8	2	6	7	9	11	9
A0A0A0MS14	IGHV1-45	1	0	0	0	0	0	0	0
D6REL4;Q9H4P6;E7EQZ7;Q13123	IK	1	0	0	0	0	0	1	0
O95163;F5H2T0;H0YDF3	IKBKAP	0	0	0	2	4	3	0	0
B4DY09;Q12905;X6R6Z1;A0A0A0MRL0	ILF2	7	5	2	8	8	10	13	0
Q12906-4;Q12906-6;Q12906-7;Q12906-5;Q12906-2;Q12906-3;Q12906;K7EKJ9;K7ER69;K7EQR9;K7ERM6;K7ENK6;K7EM82;K7EJ09;K7EQ75;K7EKY0	ILF3	9	3	2	7	11	19	23	0
H7C2I8;F8SNU7;Q9H0C8	ILKAP;ILKAP3	0	0	0	1	1	1	1	0
Q16891-3;Q16891-4;Q16891;B9A067;Q16891-2;C9J406;H7C463;A0A087WYS0;D6RAW4	IMMT	22	1	0	0	0	0	0	0
C9J381;P20839-2;P20839-4;P20839;P20839-3;P20839-7;P20839-5;P20839-6	IMPDH1	0	0	0	0	1	3	0	0
H0Y4R1;P12268;E7ETK5;C9K0R9	IMPDH2	6	2	1	7	16	14	0	0
A0A0U1RR46;A0A087WUZ6;Q8NI35-4;Q8NI35-3;Q8NI35-2;Q8NI35	INADL	1	0	0	0	0	0	0	0
A0A0A0MQU1;Q27J81-2;Q27J81	INF2	1	0	0	0	0	0	0	0
B8ZZB2;Q96PE3-2;Q96PE3-4;Q96PE3-3;Q96PE3	INPP4A	0	0	0	1	0	1	0	0
C9JZB0;Q9BT40-2;Q9BT40	INPP5K	0	0	0	1	0	0	0	0
Q8TEX9;Q8TEX9-2;H0YN14;H0YLV0;H0YL92;H0YN07;H0YMR4;H0YK93;H0YKG5	IPO4	4	0	0	1	1	2	0	0
H0Y8C6;O00410;O00410-3;O00410-2;C9JMV5;E7ETV3;C9JZD8;C9JQT6;E7ESA1;E7ESZ1;E7EWK4;E7EX05;E7EQT5;E7ETV8;E7EV12;H0Y3V4;O60518;C9J875	IPO5	3	0	0	0	2	4	5	0
O95373;E9PLB2	IPO7	4	0	0	0	0	0	0	0
P46940;A0A0J9YXZ5;H0YLE8;H0YKA5;A0A087X225;A0A087WWP1;F2Z2E2;Q86VI3	IQGAP1	35	20	15	36	48	31	12	0
E7EWC2;F5H7S7;Q13576;D6R939;Q13576-3;Q13576-2;E9PDT6	IQGAP2	5	0	1	2	0	2	0	0
H7C224;D3YTB5;P51617-4;P51617-2;P51617-3;P51617	IRAK1	0	0	0	0	1	0	0	0
O43187	IRAK2	0	0	0	0	0	0	1	0
Q7Z5L9-2;Q7Z5L9	IRF2BP2	0	0	0	0	0	0	1	0
Q9H1B7	IRF2BPL	0	0	0	0	1	0	0	0
O14654	IRS4	36	19	8	18	16	7	2	1
D6RGE2;Q96CN7	ISOC1	0	0	0	0	0	2	1	0
Q9NPH2-2;Q9NPH2-3;Q9NPH2;J3QS51;J3KRH4	ISYNA1	1	0	0	1	3	8	4	0
Q96J02-3;Q96J02-2;Q96J02;H0YBA4;Q9H0M0-6;Q9H0M0-3;Q9H0M0	ITCH	3	1	0	1	1	1	1	0
Q14643-4;Q14643-3;Q14643-8;Q14643-7;Q14643-5;Q14643-6;Q14643-2;Q14643;B7ZMI3	ITPR1	15	0	0	0	0	0	0	0
Q14571;Q14571-2;H7C2X9	ITPR2	15	0	0	0	0	0	0	1
Q14573	ITPR3	41	1	0	0	0	0	0	0
Q15811-4;Q15811-9;Q15811-8;Q15811;H0Y3G5;F8W7U0;CON__ENSEMBL:ENSBTAP00000001528;A0A087WVF7;Q15811-6;Q15811-12;Q15811-11;Q15811-3;Q15811-10;Q15811-7;Q15811-2;Q9NZM3-2;Q9NZM3	ITSN1;ITSN2	0	1	0	2	0	0	0	0
A0A0A0MT83;P26440-2;P26440	IVD	0	0	0	0	0	0	1	0
Q96ST2-2;Q96ST2-3;Q96ST2	IWS1	0	0	0	0	0	2	0	0
Q8N9B5-2;Q8N9B5	JMY	7	2	2	9	11	16	2	2
P14923;C9JK18;C9JKY1;C9J826;C9JTX4;C9JPI2;K7ERP3	JUP	21	5	0	10	14	4	6	0
Q15046;Q15046-2;H3BVA8;J3KRL2;H3BPV7	KARS	1	0	0	6	12	16	15	0
K7EM02;K7EIJ8;Q8IYT4-2;Q8IYT4	KATNAL2	1	0	0	0	1	0	0	0
Q96CX2;Q68DU8;Q6ZWB6	KCTD12	0	0	0	1	2	7	0	0
O60341;O60341-2;R4GMP9	KDM1A	0	0	0	0	0	0	8	0
Q07666;Q07666-3;Q07666-2	KHDRBS1	5	4	3	6	6	6	6	3
E5RG12;H0YAQ1;H0YAQ3;E5RJZ9;O75525-2;O75525	KHDRBS3	0	0	0	0	0	0	0	1
A0A087WTP3;Q92945;M0R0I5;M0QYH3;M0QXW7;M0R3J3;M0R251;M0QYG1;M0R263;M0R0C6	KHSRP	1	4	1	11	10	11	15	1
F5H1N7;Q6ZU35;R4GNI9	KIAA1211	1	0	1	5	5	1	0	0
Q5T5P0;Q5T5P1;Q5T5P2-9;Q5T5P2-2;Q5T5P2-7;Q5T5P2-10;Q5T5P2;Q5T5P2-4;Q5T5P2-8;Q5T5P2-6;Q5T5P2-3	KIAA1217	0	0	0	1	0	0	0	4
A0MZ66-5;A0MZ66-6;A0MZ66;A0MZ66-3;A0MZ66-8;A0MZ66-4;A0MZ66-2;A0MZ66-7	KIAA1598	0	0	0	1	8	1	0	0
Q9BY89	KIAA1671	2	1	0	3	1	2	1	0
H0Y8E4;E9PH70;Q9ULH0-3;Q9ULH0-2;Q9ULH0-4;Q9ULH0	KIDINS220	2	0	0	0	0	0	0	0
Q15058	KIF14	1	0	0	0	0	0	0	0
H7BYN4;Q02241;Q02241-2;Q02241-3;H0YME6;H0YMJ4;H0YKQ5	KIF23	10	1	0	0	0	0	0	0
O00139-2;O00139-1;O00139-5;O00139;O00139-4	KIF2A	2	0	0	1	1	2	2	0
Q99661-2;Q99661;Q5JR91;Q5JR89;Q8N4N8	KIF2C	2	0	0	3	3	1	0	0
P33176;Q12840;J3KNA1	KIF5B	3	3	4	8	2	0	0	0
Q9BW19;A0A087X1W5	KIFC1	2	0	0	1	0	0	0	0
G5E9S8;G3V2E7;F8W6L3;G3V3H3;G3V5R9;E7EVH7;Q07866-8;Q07866-2;Q07866-3;Q07866;Q07866-7;Q07866-5;Q07866-10;Q07866-6;Q07866-4;Q07866-9	KLC1	1	0	0	1	0	0	0	0
E9PI24;E9PP09;C9JHT2;E9PM83;E9PQ02;A8MX29;Q9H0B6-2;Q9H0B6	KLC2	0	0	0	2	0	0	0	0
H7C4M1;Q9NSK0-5;Q9NSK0;Q9NSK0-3	KLC4	0	0	0	1	0	0	0	0
J3QSX3;Q53G59;Q53G59-2	KLHL12	0	0	0	0	1	0	0	0
Q96PQ7-5;Q96PQ7-4;Q96PQ7-6;Q96PQ7;Q96PQ7-2;Q96PQ7-3	KLHL5	0	0	0	0	0	1	0	0
P52294;C9JYI4;C9J352;C9JWD9;F2Z3G4;C9J4U1	KPNA1	1	0	0	0	1	2	4	3
P52292;J3QLL0;J3KS65	KPNA2	3	5	2	5	8	9	6	5
O00505;H0Y4S9	KPNA3	0	0	0	1	1	1	2	2
O60684;Q5TFJ7;H0Y3K0;S4R3E5	KPNA6	1	0	0	0	0	0	1	4
Q14974;Q14974-2;J3KTM9;J3QR48;J3QKQ5;J3QRG4	KPNB1	13	5	2	10	10	13	20	9
P01116-2;P01116;P01111;G3V4K2;G3V5T7;P01112-2;P01112	KRAS;NRAS;HRAS	2	0	0	0	0	0	0	0
P04264;CON__P04264	KRT1	18	24	22	17	17	18	22	17
CON__P13645;P13645;CON__Q148H6;CON__Q7Z3Y7;Q7Z3Y7;CON__Q7Z3Z0;CON__Q7Z3Y8;CON__Q99456;CON__Q2M2I5;Q7Z3Z0;Q7Z3Y8;Q99456;Q2M2I5;CON__Q14525;CON__A2A5Y0;CON__Q92764;C4AM86;CON__A2AB72;CON__Q497I4;CON__O76015;CON__O76013;CON__Q7Z3Y9;CON__O76014;CON__REFSEQ:XP_986630;Q14525;O76013-2;O76014;Q92764;O76015;O76013;Q7Z3Y9	KRT10	18	24	20	16	20	16	17	20
CON__P02533;P02533;CON__Q61782;K7ESE1;CON__P35900;CON__Q9D312;P35900;K7ENV3;C9JTG5;CON__Q8N1A0;Q8N1A0-2;Q8N1A0	KRT14	4	15	5	6	5	4	6	3
CON__P08779;P08779;CON__Q9Z2K1;CON__Q3ZAW8;K7ENW6	KRT16	3	15	3	4	3	4	4	3
CON__Q04695;Q04695;K7EPJ9;F5GWP8	KRT17	3	9	2	4	4	4	5	2
F8VZY9;P05783;CON__H-INV:HIT000015463	KRT18	1	1	0	2	6	9	10	1
CON__P08727;P08727;C9JM50;CON__P19001;K7EMS3	KRT19	4	4	1	3	4	12	16	2
P35908;CON__P35908;CON__Q7Z794;Q7Z794;H0YID6;H0YHD9;F8VS61	KRT2	19	27	26	14	17	14	18	18
CON__Q9UE12;CON__Q15323;CON__Q14532;Q15323;Q14532;CON__Q6NTB9;CON__O76009;O76009	KRT31;KRT32;KRT33A	2	0	0	0	0	1	1	1
CON__P19013;P19013	KRT4	2	1	1	6	1	0	1	2
CON__P13647;P13647;F8W0C6;H0YI76;H0YIN9;F8VV57;F8VU69	KRT5	10	12	12	6	7	2	5	3
CON__P02538;P02538	KRT6A	9	18	8	13	6	2	5	2
CON__Q32MB2;Q86Y46;CON__Q7RTS7;F8W1S1;Q7RTS7;Q86Y46-2;H0YIC5;CON__Q3SY84;Q3SY84;H0YIG3	KRT73;KRT74;KRT71	3	4	2	3	2	1	3	2
CON__P05787;P05787;P05787-2;F8VUG2;F8W1U3;CON__H-INV:HIT000292931;F8VP67;CON__Q9DCV7;CON__Q9NSB2;CON__Q6ISB0;Q9NSB2;CON__H-INV:HIT000016045;CON__REFSEQ:XP_092267;H0YIB2	KRT8	9	10	7	9	14	23	23	1
CON__P35527;P35527;K7EQQ3	KRT9	14	20	10	11	14	6	14	13
Q86UP2-2;Q86UP2-3;Q86UP2-4;Q86UP2;G3V4Y7;H0YJV5;H0YJP2;H0YJZ8;G3V5G2;B7Z6P3	KTN1	1	0	0	5	0	0	0	0
P13473-2;P13473;P13473-3	LAMP2	0	0	0	1	1	1	1	0
Q6IAA8;H0YFI1;F5H479;F5GX19;F5H3Y3	LAMTOR1	2	0	0	0	0	0	0	1
Q9UHA4;Q9UHA4-2	LAMTOR3	2	1	0	1	1	1	1	3
A0A087WV46;C9JXA7;Q0VGL1	LAMTOR4	0	0	0	0	0	0	1	1
R4GMU8;E9PLX3;A0A0C4DGV4;O43504	LAMTOR5	0	0	0	0	0	0	0	1
F8WDS9;E9PHS0;O43813	LANCL1	0	0	1	0	1	3	2	1
Q9NS86	LANCL2	2	0	0	0	2	1	0	0
Q6PKG0;Q6PKG0-3;A0A0B4J210;E5RH50;H0YBW1;H0YAN4;Q659C4-7;Q659C4-6;Q659C4-5;Q659C4-9;Q659C4-2;Q659C4;E5RHK4;H0YC33;H0YC73	LARP1	5	5	3	6	9	7	2	0
Q96J85;Q71RC2-7;Q71RC2-5;Q71RC2-3;Q71RC2;Q71RC2-4;F8W1I4;Q8TBL5;A0A087WTL9;F8VY40;Q6P4E2;X6RLN4;Q71RC2-2;Q71RC2-6	LARP4	0	0	0	1	0	2	1	0
Q92615;H0Y641;H0Y4V9	LARP4B	1	1	0	2	1	3	4	0
Q9P2J5;Q9P2J5-2;Q9P2J5-3;A0A087WXY1	LARS	10	0	0	3	10	15	15	0
Q9Y4W2-4;Q9Y4W2-2;Q9Y4W2	LAS1L	1	0	0	0	0	0	0	0
C9J9W2;Q14847;Q14847-2	LASP1	0	0	0	0	0	0	0	1
P13796;P13796-2	LCP1	1	1	0	1	1	2	1	5
P00338;P00338-3;P00338-4;P00338-5;P00338-2;F5GYU2;F5GXY2;F5GXH2;F5H5J4;F5H6W8;F5GZQ4;F5H8H6;F5GXC7;F5GWW2;F5GXU1	LDHA	2	1	1	0	2	2	13	2
P07195;A8MW50;C9J7H8;F5H793;F5H5G7;F5H155;A0A087WUM2;G3XAP5;F5H245;Q6ZMR3;P07864	LDHB	9	9	7	8	9	8	12	12
Q32P28-4;Q32P28;Q32P28-3;H7C2W6;E2QRI1;Q32P28-2	LEPRE1	1	0	0	0	0	5	6	0
P17931;G3V3R6	LGALS3	0	0	0	0	0	0	0	6
Q08380;K7EP36;K7ESM3;K7EKQ5;K7ERZ6;K7EJY8;K7EJD3;K7ES75;K7EN99;K7EQT9	LGALS3BP	15	16	18	18	20	18	14	5
H0YJN9;G3V2T4;G3V4E4;Q99538-3;Q99538-2;Q99538	LGMN	1	0	0	0	1	1	0	1
P49916-3;P49916;P49916-4;P49916-2;K7ERZ5;K7EQB6;K7ENR9;K7EJR4	LIG3	11	11	7	13	17	16	13	0
Q9UHB6;Q9UHB6-2;F8VQE1;F8VRN8;Q9UHB6-3;F8VS07;F8VTU2;F8VVQ7;J3QQM5;Q9BT23	LIMA1	41	36	24	51	58	60	64	18
Q9UHB6-4;Q9UHB6-5	LIMA1	41	35	24	52	58	58	63	18
Q9UPQ0-10;Q9UPQ0-2;Q9UPQ0;Q9UPQ0-4;H0Y8P3;D6RD46;Q9UPQ0-8;Q9UPQ0-6;E7EPK0;E9PDJ9;G5EA03;Q9UPQ0-9;Q9UPQ0-3;Q9UPQ0-5;D6RJ93;Q6NVB9;D6R8Y0;Q9UPQ0-7	LIMCH1	24	4	0	9	17	32	7	1
Q9NUP9;G3V1D4;H0YIA8;O14910;H0YI92;J3KN23;Q9HAP6	LIN7C;LIN7A	2	1	0	4	1	1	3	5
A0A087WW77;Q15334	LLGL1	1	0	0	0	0	1	1	0
J3QRV5;Q6P1M3-2;Q6P1M3;J3KRE1;J3QLV4;J3QRZ8;J3QL58;J3QSA6;Q6P1M3-3	LLGL2	0	0	0	0	0	1	2	0
P02545;P02545-2;P02545-6;P02545-3;Q3BDU5;P02545-5;P02545-4;Q5TCI8;H0YAB0;A0A0C4DGC5	LMNA	0	0	0	0	8	19	0	0
P20700;E9PBF6;A0A0D9SFE5;A0A0D9SFY5	LMNB1	0	0	0	0	3	8	0	0
J9JID7;Q03252	LMNB2	0	0	0	0	6	2	0	0
Q8WWI1-3;F8WD26;J3KP06;Q8WWI1-4;Q8WWI1-2;Q8WWI1;E9PMP7;H0Y424	LMO7	11	4	0	14	35	34	11	12
E9PMS6;A0A0A0MTE2;E9PMT2;Q8WWI1-5;H0YDG6;E9PJ10;E9PK58;E9PLU6;H0YDQ3;H0YE95;E9PRE3;E9PRJ0;U3KQE6;E9PMJ6	LMO7	10	3	0	13	35	34	11	11
Q8IWU2	LMTK2	3	0	0	0	0	0	0	0
A0A044PY82;Q96FF7	LOC113230	1	0	0	0	0	0	0	2
K7EJE8;K7EKE6;P36776-3;P36776-2;P36776;K7ER27;K7ER56;K7ERR6;K7EQF8	LONP1	1	0	0	1	3	3	14	0
A0A0G2JRI7;A0A0G2JQ62;Q8NF37	LPCAT1	0	0	0	1	0	1	0	0
H0Y9N9;H0YAC6;E9PEM5;P50851-2;P50851	LRBA	0	0	0	1	0	0	0	0
Q9Y2L9-2;Q9Y2L9;Q9Y2L9-3	LRCH1	2	1	0	0	0	0	0	0
Q5VUJ6-2;Q5VUJ6	LRCH2	7	3	1	0	0	0	0	0
Q96II8;Q96II8-2;Q96II8-3;Q96II8-4;E9PD99;F8WFB5;H7C1G3;H7C0J8;H7C0F9	LRCH3	12	2	0	0	0	0	0	0
P42704;B8ZZ38;A0A0C4DG06;C9JCA9;A0A0C4DG51;Q9NP80-3;Q9NP80-2;Q9NP80	LRPPRC	4	0	0	2	5	15	20	0
Q9BTT6;Q5T0G3;Q9BTT6-2	LRRC1	4	0	0	1	2	0	0	1
C9J6A1;Q96PB8	LRRC3B	0	0	0	1	1	0	0	0
Q9H9A6	LRRC40	0	0	0	0	1	1	0	0
Q8N1G4	LRRC47	8	0	0	3	5	6	4	2
H3BSW0;Q8N9N7	LRRC57	0	0	0	0	0	0	0	1
Q96AG4;I3L223	LRRC59	5	2	1	1	1	1	0	2
Q32MZ4-3;Q32MZ4-2;Q32MZ4	LRRFIP1	1	3	0	3	2	1	1	0
Q32MZ4-4	LRRFIP1	1	1	0	2	1	1	1	0
Q9Y608-4;Q9Y608;Q9Y608-2;Q9Y608-5;C9JSU1;H7C3N9;Q9Y608-3;C9JJC9;C9JC17;C9J321;C9J0U5	LRRFIP2	4	4	2	12	18	17	4	0
H7C5S6;Q9UFC0	LRWD1	0	0	0	0	0	1	0	0
K7ELG9;Q3MHD2;Q3MHD2-2	LSM12	0	0	0	1	0	0	0	0
U3KQS7;V9GZ56;Q9Y4Z0;M0QXB0;U3KQK1	LSM4	0	0	0	0	0	0	0	2
P62312	LSM6	0	0	0	0	0	0	0	3
F2Z2Y6;C9JIZ0;C9JNV3;O95777	LSM8	0	0	0	0	0	0	0	1
P09960-3;P09960-2;P09960-4;P09960	LTA4H	0	0	0	0	0	0	0	2
Q9NQ29-2;Q9NQ29;A8MYV2;Q9NQ29-3;B8ZZ12;F8WBC1;F2Z322	LUC7L	2	2	0	2	1	2	3	3
Q9Y383;A0A0A6YYC3;Q96HJ9-2;A0A0A6YYJ8;Q9Y383-3;Q9Y383-2;B8ZZ10;V9GZ75;F8WEU3;B8ZZ09	LUC7L2;C7orf55-LUC7L2	4	2	0	2	1	4	7	3
J3KPP4;O95232;D6RDI2;D6RHH0;U3KQT3;E7EN55;C9JL41;H0YA81;O95232-2	LUC7L3	1	2	1	3	4	5	2	2
Q86V48-2;Q86V48-3;Q86V48;E5RFK8	LUZP1	6	0	1	3	5	3	0	0
Q9NX58	LYAR	1	1	0	0	1	0	0	0
P07948-2;P07948;E5RJ37;H0Y3C5;J3KPD6;P08631-3;P08631-2;P08631-4;P08631	LYN	20	5	0	0	0	1	2	4
Q9BRK4;B1AL11;B1AL12;B1AL13	LZTS2	4	0	0	0	0	0	0	0
H3BPE1;H3BQK9;Q9UPN3-3;Q9UPN3-2;Q9UPN3-4;Q9UPN3;H0Y390;Q9UPN3-5;E9PNZ4;E9PLY5;E9PLY0;H0Y314;H0YD69;E9PS75	MACF1	20	10	28	1	0	0	0	0
Q13257;Q13257-2;D6RJE3	MAD2L1	0	0	0	1	2	2	0	0
Q9UNF1;Q5H909;Q9UNF1-2;Q5H907	MAGED2	0	0	0	4	1	0	0	0
F5H6P7;P61326;Q96A72;F5H3U9;F5H6N1;P61326-2	MAGOHB;MAGOH	0	2	0	0	0	0	0	0
O00754-2;O00754	MAN2B1	0	0	0	1	0	0	0	0
P46821;D6RA40;D6RA32;E9PGC8;P78559;P78559-2	MAP1B	6	9	3	2	0	0	0	0
H3BTL1;Q9GZQ8;A6NCE7	MAP1LC3B;MAP1LC3B2	0	0	0	0	0	0	0	1
M0QXQ9;M0R1J2;M0QY41;Q66K74-2;Q66K74	MAP1S	0	0	0	0	0	1	0	0
E9PRZ0;J3QR49;P46734-2;P46734;P46734-3	MAP2K3	0	0	0	1	0	0	0	0
K7ELM6;K7EIW3;P52564-2;P52564	MAP2K6	1	0	0	0	0	0	0	0
F5H4R1;J3KNB8;F5H538;Q9Y6R4-2;Q9Y6R4	MAP3K4	0	1	0	0	0	0	0	0
E7EVA0;P27816-6;P27816;P27816-2;H0Y2V1;H7C4C5;F8W9U4;P27816-5;P27816-4;B5MEG9	MAP4	1	1	0	4	7	2	1	0
E7ENQ1;G3XAA2;H7C360;G5E948;E7EN19;E7ESS2;A0A0D9SEY1;O95819-4;O95819-2;O95819;O95819-5;O95819-3;C9J840;E7EX83;A0A0D9SG62;H7C0P6;Q9UKE5-8;Q8N4C8-5;Q9UKE5-5;Q8N4C8-2;Q9UKE5-7;Q8N4C8-3;Q9UKE5-3;Q8N4C8-4;Q9UKE5-6;Q9UKE5-2;Q8N4C8;Q9UKE5-4;Q9UKE5;C9J338;I3L2I2	MAP4K4;TNIK;MINK1	2	0	0	1	0	0	0	0
Q3KQU3-2;Q3KQU3-4;Q3KQU3;Q3KQU3-3	MAP7D1	2	0	0	0	0	0	0	0
P28482;P28482-2;P27361-2;H0YDH9;K7ELV1;K7EN18;P31152;Q16659	MAPK1	1	0	0	2	3	2	3	5
Q8NDC0	MAPK1IP1L	0	0	0	0	0	1	1	1
B3KR49;E9PQW4;P27361-3;P27361;E9PBK7;E9PJF0;H0YEX6;E9PRH7	MAPK3	0	0	0	1	1	0	1	4
Q15691	MAPRE1	0	0	0	0	0	1	0	2
A0A087WZH7;P29966	MARCKS	0	0	0	1	4	4	5	0
P49006	MARCKSL1	0	1	0	1	0	2	4	3
P56192;P56192-2;H0YIP0;F5H2V6;H0YHV5;H0YIC2;F8VPL7;F8VS26;H0YHL6;F8W0M7;F8W0S4;F8VZZ9;H0YI94;H0YI27	MARS	11	4	0	6	3	2	5	1
P31153-2;P31153;Q00266	MAT2A;MAT1A	0	0	0	0	0	0	1	1
A0A0R4J2E8;A8MXP9;P43243;D6REM6;D6R991;H0Y8T4;B3KM87;P43243-2;D6RAM9;D6RAY2;D6R8Z5;D6RBI2;D6RE02;D6RIA2;Q68E03;D6RB45;D6R9F3;D6RBS2;D6RCM3;D6REK4;D6RBK5	MATR3	8	8	3	6	12	1	0	0
H3BQI4;I3L2Z5;A0A087WWR2;P56270-3;P56270;P56270-2	MAZ	0	0	0	0	0	0	0	1
Q9HCC0-2;Q9HCC0;D6RD67;A0A0G2JM88;D6R9R1;D6RDF7	MCCC2	1	0	0	1	4	9	0	3
P49736;H0Y8E6;F8WDM3	MCM2	0	0	0	0	2	7	6	0
P25205;P25205-2;J3KQ69;Q7Z6P5	MCM3	10	8	6	16	26	22	8	0
P33991;E5RG31	MCM4	0	0	0	4	7	3	0	0
P33992;B1AHB1;B1AHA9;B1AHB2	MCM5	8	3	4	14	19	16	8	0
Q14566	MCM6	0	0	0	6	10	6	6	0
P33993;P33993-3;P33993-2;C9J8M6	MCM7	4	1	3	11	11	5	1	1
Q9BTE3-2;Q9BTE3-3;Q9BTE3	MCMBP	1	0	0	1	2	3	0	0
P40925;P40925-3;B8ZZ51;B9A041;P40925-2;C9JF79;C9JLV6;C9JRL4	MDH1	0	0	0	0	0	0	0	5
P40926;G3XAL0;P40926-2	MDH2	0	0	0	0	0	3	5	9
P23368-2;P23368	ME2	0	0	0	0	1	1	1	0
Q15648-3;Q15648	MED1	1	0	0	0	0	0	0	0
Q9Y316-2;Q9Y316;Q9Y316-3	MEMO1	0	0	0	0	0	0	0	1
P08582;C9JVN1;P08582-2	MFI2	8	0	0	0	0	0	0	0
O60502-4;O60502;O60502-2;O60502-3;H7C3X0	MGEA5	0	0	0	0	5	0	0	0
Q5VV87;Q5VV89;O14880	MGST3	1	0	0	0	0	0	0	0
Q86YT6	MIB1	7	0	0	0	0	0	0	0
A0A024RCL3;Q96QC4;A0A0G2JJ55;H0Y615;A0A0G2JK11;A0A0G2JHB5;A0A0G2JH91;F5H7Q8;X6R344;A0A0G2JNW8;A0A0G2JH58;Q29980-2;Q29983;Q29980	MICA;MICB	2	0	0	0	0	0	0	0
Q8TDZ2;Q8TDZ2-4;Q8TDZ2-2;Q5TED7;H0Y6Z4	MICAL1	2	0	0	0	0	1	3	0
Q7RTP6;Q7RTP6-2;Q7RTP6-4;Q7RTP6-3;Q7RTP6-5;J3KSK6;J3QQT0;E9PP85;C9J922;J3KRP8;J3QLA3;J3QR21;O94851-2;O94851-5;O94851-6;O94851-4;O94851-3;O94851	MICAL3	21	4	0	14	14	4	0	0
P14174	MIF	0	0	0	1	1	1	1	1
Q9NXC5	MIOS	0	0	0	1	0	0	0	0
A0A087WV66;P46013-2;P46013	MKI67	8	2	0	0	0	0	0	0
A8MQ02;J3KN01;P55196;P55196-5;P55196-3;P55196-1;Q5TIG5;P55196-2;P55196-6;H0Y7R8;H0Y8L4;H0Y948;H0Y8U8;H0Y9I0;H0YA98;F8W9I4;E9PFY5	MLLT4	2	1	0	4	10	6	3	0
Q96T76-9;Q96T76;Q96T76-8;Q96T76-5;Q5T454;Q96T76-7;H0Y7V3;H7C1W5;H0Y746	MMS19	0	0	0	3	2	1	0	0
Q9BU76-2;Q9BU76-3;Q9BU76-4;Q9BU76	MMTAG2	1	0	0	0	0	0	0	0
Q13724-2;Q13724;C9J8D4	MOGS	1	0	0	0	1	0	0	0
Q7Z3U7-2;Q7Z3U7-6;Q7Z3U7-5;Q7Z3U7;F8VZV1;Q7Z3U7-3	MON2	1	2	1	1	0	0	0	0
Q9HCE1;Q5JR04;Q9HCE1-2	MOV10	23	20	2	5	2	1	0	0
Q6UVY6;Q6UVY6-2;A6PVS1	MOXD1	8	0	0	0	1	1	1	0
A2IDA3;P29372-5;P29372-4;P29372-2;P29372	MPG	1	1	0	1	0	0	0	0
C9JB34;C9J9J4;A8MTH1;Q00013-2;Q00013-3;Q00013	MPP1	0	0	0	0	0	1	0	0
Q8N3R9-2;Q8N3R9	MPP5	2	1	0	0	0	0	0	0
S4R337;Q5T2T1;U5GXS2;Q5T2T1-2	MPP7	1	0	0	2	2	1	0	0
Q6WCQ1;Q6WCQ1-2;H0Y2S9;H0Y7E2;H7C3G6;J3QRL2;J3KSK7;K7EL39;K7EJ14;J3QL44;A8MZF8;F6WMF4	MPRIP	47	17	12	1	0	0	0	0
Q6WCQ1-3;J3KSW8	MPRIP	45	17	12	1	0	0	0	0
F8W7U8;P49959-2;P49959;P49959-3;F5GXT0;F5H742;F5H256	MRE11A	3	1	0	3	1	2	4	0
Q7Z7H8;Q7Z7H8-2	MRPL10	1	0	0	0	0	0	0	0
B4DLN1;P52815;F6QW41;Q9UBX3;Q9UBX3-2	MRPL12	0	2	0	1	1	1	0	4
Q9P015;E5RHF4;E5RIZ4	MRPL15	0	2	0	0	0	0	0	0
C9IY40;Q5T653	MRPL2	0	1	0	0	0	0	0	0
I3L2X1;Q9BYC9;Q9BYC9-2	MRPL20	0	1	0	0	0	0	0	0
Q7Z2W9-2;Q7Z2W9	MRPL21	0	1	0	0	0	0	0	0
X6RJ73;Q96A35	MRPL24	0	1	0	0	0	0	0	0
A2IDC6;Q13084	MRPL28	0	1	0	0	0	0	0	0
Q96DV4;Q96DV4-2	MRPL38	1	2	0	0	0	0	0	0
C9JG87;Q9NYK5;Q9NYK5-2	MRPL39	0	2	0	0	0	0	0	0
K7ES61;Q9BYD3	MRPL4	1	0	0	0	0	0	0	0
H0YBU8;H0Y6Y8;B1AL05;Q8N983-4;Q8N983-3;Q8N983-2;Q8N983;Q8N983-6;Q8N983-7	MRPL43	0	3	0	0	0	0	0	0
Q9H9J2	MRPL44	0	1	0	0	0	0	0	0
Q9HD33-2;Q9HD33;Q9HD33-3	MRPL47	0	2	0	0	0	0	0	0
Q96EL3	MRPL53	0	0	0	0	1	0	0	1
Q9BYD2;Q5SZR1	MRPL9	0	2	0	0	0	0	0	0
P82664	MRPS10	0	2	0	0	0	0	0	0
P82912-3;P82912-2;P82912	MRPS11	0	1	0	0	0	0	0	0
O60783	MRPS14	0	1	0	0	0	0	0	0
P82914	MRPS15	0	2	0	0	0	0	0	0
A6ND22;Q9Y3D3-2;Q9Y3D3	MRPS16	0	2	0	1	0	0	0	0
E9PE17;I3L0E3;Q9Y2R5	MRPS17;hCG_1984214	1	2	0	0	0	0	0	0
Q9Y399;Q5T8A0	MRPS2	2	3	0	0	0	0	0	0
A0A075B746;P82921	MRPS21	0	1	0	0	0	0	0	0
G5E9W7;G5E9V5;P82650;H7C5F2;H7C5H3;P82650-2;H7C5L9;C9J5D8	MRPS22	0	7	0	0	0	0	0	0
J3QLR8;Q9Y3D9	MRPS23	0	2	2	0	0	0	0	0
P82663;E7EPW2;P82663-2;P82663-3	MRPS25	0	5	0	0	0	0	0	0
Q9BYN8	MRPS26	0	4	0	0	0	0	0	0
G5EA06;Q92552;Q92552-2;D6RH20;D6RJC7;E5RJ73	MRPS27	1	6	2	1	0	0	0	0
Q9Y2Q9;H0YAT2;H7C5V3;E5RFT8;E5RGC7;E5RK86;E5RFH3;H0YC42	MRPS28	0	2	0	0	0	0	0	3
Q92665	MRPS31	0	3	0	0	0	0	0	0
Q9Y291;C9JBY7	MRPS33	0	2	0	0	0	0	0	0
A0A087WUZ8;C9JJ19;P82930	MRPS34	0	4	1	0	0	0	0	0
P82673;H0YG82;P82673-2	MRPS35	2	2	0	0	0	0	0	0
P82909;D6R941	MRPS36	0	5	0	1	0	0	1	5
P82675;P82675-2	MRPS5	0	3	0	0	0	0	0	0
P82932	MRPS6	0	1	0	0	0	0	0	0
J3QLS3;Q9Y2R9;J3QQS1;J3KSI8;J3QKW2	MRPS7	0	6	2	1	0	0	0	0
P82933	MRPS9	3	4	1	0	0	0	0	0
Q9UKD2	MRTO4	0	0	0	0	0	0	0	3
V9H019;E9PHA6;P43246-2;P43246;A0A087X1E7;A0A087X078;V9H0B2;V9H015;C9J809	MSH2	1	0	0	3	7	4	3	0
P20585	MSH3	0	0	0	0	1	0	0	0
P52701;P52701-4;P52701-3;A0A087WWJ1;P52701-2;A0A087WYT6;C9JH55;C9J8Y8;C9J7Y7	MSH6	6	0	2	12	8	0	0	0
J3QKT5;J3KTC1;B4DHE8;Q96DH6-2;Q96DH6	MSI2	0	1	0	0	0	0	0	1
E7ESY4;Q13330-3;Q13330;Q13330-2;F8W9Y9;H0Y4T7;H7C3F3;E9PCS8;E7EQY4;D6W5A2;E7EV10;Q9BTC8-2;Q9BTC8	MTA1	1	3	0	3	0	0	0	0
F8WES2;F2Z2F3;J3QSB7;B4DUC8;Q13126-7;Q13126-4;Q13126;Q13126-6;Q13126-5;Q13126-3;Q13126-2	MTAP	0	0	0	0	0	0	0	1
E5RJU9;Q86UE4	MTDH	1	0	0	0	0	0	0	0
P11586;F5H2F4;V9GYY3	MTHFD1	11	7	3	14	22	20	22	0
A0A087WVM4;B7ZM99;Q6UB35;H0Y327;Q4VXM0;Q6UB35-2;Q4VXM1;Q5JYA8;Q5JYA3	MTHFD1L	1	2	0	5	4	4	6	0
P13995;B9A062;P13995-2;B8ZZU9	MTHFD2	0	0	0	1	3	4	2	0
C9JL85;P58546	MTPN	0	0	0	0	0	0	0	1
C9JNK6;O75431-2;O75431;C9JAZ1	MTX2	2	0	0	0	0	0	0	2
P22033	MUT	0	0	0	0	0	0	1	0
E9PLL0;E9PQA6;Q96EY5-2;Q96EY5-3;Q96EY5	MVB12A	1	0	0	0	0	0	0	0
C9JJV6;C9JZL8;C9J5M0;C9JC07;Q96S97	MYADM	2	0	0	0	0	0	0	0
Q9BQG0;Q9BQG0-2;I3L1L3;I3L2H8	MYBBP1A	16	9	3	5	10	6	0	0
O75592-2;O75592	MYCBP2	1	0	0	0	0	0	0	1
A0A0A0MQW0;A0A0A0MR39;Q9P2K5-2;Q9P2K5;A0A087WWC8;A0A087WUT0;Q9P2K5-4;H0YN19	MYEF2	0	0	0	0	0	0	0	3
P35580-2;P35580-4;E7ERA5;H0Y6I0;Q13439-3;Q13439-4;Q13439;Q13439-5	MYH10	171	145	93	69	46	35	6	16
P35580;P35580-3	MYH10	171	145	95	70	46	35	6	16
P35580-5	MYH10	170	143	93	68	46	35	6	16
Q7Z406-6;Q7Z406;Q7Z406-2;Q7Z406-4;Q7Z406-5;M0QY43;A0A0C4DFM8;A1L2Z2	MYH14	79	68	52	7	5	5	2	4
P13533;P12883;A0A087X0T3;Q9Y623;P12882;P11055;Q9UKX2;Q9H6N6	MYH6;MYH7;MYH7B;MYH4;MYH1;MYH3;MYH2	2	2	2	0	0	0	0	0
P35579;Q5BKV1;B1AH99	MYH9	173	164	125	83	57	52	19	24
P35579-2;REV__S4R3H4;REV__E7EQT4;REV__Q9UKV3-5;REV__Q9UKV3;Q9UKX3;A7E2Y1	MYH9	106	101	77	55	38	35	17	20
P05976-2;P05976;P08590	MYL1;MYL3	2	2	1	2	1	2	1	2
J3QRS3;P19105;J3KTJ1;P24844;P24844-2	MYL12A;MYL9	9	10	9	9	9	9	9	15
O14950	MYL12B	10	10	9	9	9	9	9	15
P60660-2;F8W1R7;G3V1V0;P60660;G8JLA2;J3KND3;B7Z6Z4;G3V1Y7;F8VPF3;F8VZU9;F8W180;F8VXL3;H0YI43	MYL6	8	8	8	8	8	8	8	11
P14649;F8W1I5;F8VSA2	MYL6B	14	10	7	12	13	12	14	17
Q92614;A0A0D9SFK2;Q92614-4;Q92614-3;Q92614-2;Q92614-5;H0YEV9	MYO18A	81	90	101	54	0	2	0	0
Q96H55-3;Q96H55;A0A087WYT7;A0A087WZQ9;A0A087WU55;A0A087WY49;Q96H55-2;Q96H55-4	MYO19	2	0	0	0	1	0	0	0
E9PDF6;O43795;E7EQD9;H7C2Y7;C9JYW1;C9JUP5;A0A0U1RRI3	MYO1B	51	45	24	32	25	8	0	0
O43795-2	MYO1B	51	44	24	32	25	8	0	0
C9K0I9	MYO1B	4	2	1	1	1	0	0	0
O00159-3;F5H6E2;O00159;I3L501	MYO1C	54	42	28	38	31	17	10	3
O00159-2;I3L204;I3L4D4;I3L3Y6;I3L168;I3L3F5	MYO1C	53	42	27	37	30	17	10	3
O94832;J3QRN6;K7EIG7;J3KRL0;J3QRR2;F8WEW9;B0I1T2-2;B0I1T2-3;B0I1T2-4;B0I1T2	MYO1D	58	34	23	25	16	8	0	0
Q12965;H0YNQ8;H0YN00;H0YLE5;H0YLJ4	MYO1E	10	3	1	7	6	14	12	0
Q9Y4I1-2;Q9Y4I1;A0A087WY00;G3V394;F8W6H6;Q9Y4I1-3;F8WE88;E7ERV5;O95317;Q9UES5	MYO5A	72	48	25	1	0	0	0	0
Q9ULV0;Q7Z7A5	MYO5B	62	31	13	1	0	0	0	0
A0A0A0MR36;Q9ULV0-2;Q9ULV0-3;K7EPI3	MYO5B	29	14	8	0	0	0	0	0
Q9NQX4;Q9NQX4-2;H0YMK3;H0YM93;H0YM96	MYO5C	23	9	3	1	1	0	0	0
Q9UM54-6	MYO6	81	70	52	68	63	56	22	3
A0A0A0MRM8	MYO6	80	70	52	69	64	57	22	4
Q5JVM0	MYO6	7	5	3	5	5	6	0	0
A0A0D9SGC1;E7EW20;Q9UM54-1;Q9UM54;Q9UM54-4	MYO6	81	69	51	68	62	55	22	3
P41227-2;P41227;F8W808;A8MWP7;Q9BSU3	NAA10	0	0	0	0	1	0	2	0
F8VZJ2;H0YHX9;Q13765;E9PAV3-2;E9PAV3;F8W0W4;F8W1N5;F8VNW4;F8VZ58;Q9BZK3	NACA	0	1	0	1	2	2	5	2
A0A0C4DGV3;B7Z8V7;Q4G0N4-3;Q4G0N4-2;Q4G0N4	NADK2	0	0	0	1	1	1	1	1
Q13564-3;Q13564-2;Q13564;Q13564-4	NAE1	0	0	0	0	2	1	2	0
C9JEV6;Q9UJ70;Q9UJ70-2;H0YE82;H7C1L7;H0YEB7;H7C286;H7C3G9	NAGK	0	0	0	0	0	1	2	0
P54802	NAGLU	0	0	0	1	1	0	0	0
F8W020;F8VY35;F8W0J6;F5H4R6;P55209-2;P55209;H0YIV4;F8VXI6;F8VUX1;F8VVB5	NAP1L1	4	2	1	3	3	5	8	10
F8W118;F8VV59;B7Z9C2;H0YHC3;F8VRJ2;H0YH88;P55209-3	NAP1L1	4	2	1	3	3	5	7	9
F8W543	NAP1L1	3	1	0	2	2	4	6	8
Q99733;Q99733-2;E9PNW0;E9PJJ2;E9PS34;E9PNJ7;C9J6D1;C9JZI7;A8MXH2;E9PKT8;E9PKI2;E9PP22;C9J1B1;H0YCI4	NAP1L4	1	1	0	1	1	1	3	9
O43776;K7EQ35;K7EIU7;K7EPK2;O43776-2;K7EMQ6;K7EJ19	NARS	1	0	0	0	0	0	8	0
P49321;P49321-3;P49321-4;E9PPR5;Q5T624;P49321-2;H0YDS9;E9PNB5;E9PPQ8;E9PI86;E9PRH9;H0YF33	NASP	0	0	0	1	2	6	0	0
A0A087WV29;Q9H0A0-2;Q9H0A0	NAT10	1	0	0	0	0	0	0	0
Q15021	NCAPD2	1	0	0	0	0	0	0	0
E9PKK4;G3V1A9;P42695	NCAPD3	1	0	0	0	0	0	0	0
Q9BPX3	NCAPG	1	0	0	0	0	0	0	0
Q09161	NCBP1	0	0	0	1	2	3	4	0
Q9Y2A7;Q9Y2A7-2	NCKAP1	3	0	0	6	2	0	0	0
Q9NZQ3-4;Q9NZQ3-3;Q9NZQ3-2;Q9NZQ3;H7C0T9;H7C2K2;C9JSC3;Q9NZQ3-5	NCKIPSD	1	0	0	0	0	1	0	0
P19338;H7BY16;C9JYW2;C9JLB1;C9J1H7;C9JWL1	NCL	11	8	8	15	23	22	34	13
P62166-2;P62166	NCS1	0	0	0	0	0	0	0	1
Q8N1B9;C9J6X0;A0A087WXC5;E7ESZ7;O95299;O95299-2	NDUFA10	1	0	0	0	0	0	0	0
U3KQP3;B4DEZ3;K7EJE1;E7ENQ6;Q9P0J0;Q9P0J0-2	NDUFA13	1	0	0	0	0	0	0	0
O00483	NDUFA4	2	0	0	1	3	0	0	0
P51970	NDUFA8	0	0	0	0	0	0	0	1
Q16795	NDUFA9	1	0	0	0	1	0	0	0
O75306-2;O75306	NDUFS2	0	0	0	2	0	1	0	0
O75489;E9PS48;O75489-2	NDUFS3	0	0	0	3	2	3	2	0
Q8NC96;F5GYH1;F5H2U7;Q8NC96-2	NECAP1	4	2	0	4	4	0	0	0
D6RAN6;F6SKB8;Q9NVZ3-3;Q9NVZ3;Q9NVZ3-2;H0Y970;Q9NVZ3-4	NECAP2	0	0	0	0	0	0	0	2
Q96PU5-2;Q96PU5-6;Q96PU5-5;Q96PU5-7;Q96PU5;Q96PU5-3;Q96PU5-9;Q96PU5-4;K7ERN1;H0Y8H4	NEDD4L	7	1	0	1	2	2	2	1
F8VSA6;E9PS38;S4R3E9;E9PL57;Q15843	NEDD8;NEDD8-MDP1	0	0	0	0	1	0	1	0
Q8TD19	NEK9	0	0	0	2	0	0	0	0
Q8WX92	NELFB	1	0	0	0	0	1	1	1
O60524-2;O60524-4;O60524-5;O60524-3;O60524;G3V5V3	NEMF	0	0	0	0	0	2	0	0
Q0ZGT2-2;E7EUA0	NEXN	3	2	0	12	21	14	21	1
Q0ZGT2-4;Q0ZGT2;H7BXY5;Q0ZGT2-3;E7ETM8	NEXN	3	2	0	12	22	13	21	1
Q8NBF2-2;Q8NBF2	NHLRC2	0	0	0	0	0	0	0	1
B1AHD1;P55769	NHP2L1	0	0	0	0	1	1	1	1
E9PN67;C9J066;Q8N4C6-6;Q8N4C6-11;Q8N4C6-9;Q8N4C6;Q8N4C6-5;Q8N4C6-7;H0YDJ4;H9KV85;Q8N4C6-4;Q8N4C6-2;Q8N4C6-10	NIN	3	0	0	0	0	0	0	0
J3QRD6;J3QRR4;Q9Y221;J3QLW7;Q9Y221-2	NIP7	0	0	0	0	0	0	0	2
Q9BPW8;C9JDV8;H7C2U6	NIPSNAP1	0	0	0	0	1	1	1	0
Q9Y2I1-2;Q9Y2I1	NISCH	1	0	0	1	0	0	0	0
O15226;O15226-2;A0A087WXT2	NKRF	1	1	0	0	0	0	0	0
K7ERN7;A0A0A0MRH0;Q9NVX2	NLE1	0	0	0	0	0	1	1	0
E9PCB6;Q9BYT8	NLN	0	0	0	0	0	0	1	0
Q86W26	NLRP10	0	1	0	1	0	0	0	0
P15531;P15531-2	NME1	3	2	1	3	6	5	8	1
Q32Q12;P22392-2;J3KPD9;P22392;E7ERL0;E5RHP0;O60361;F6XY72;C9K028	NME1-NME2;NME2;NME1;NME2P1	3	3	1	4	8	6	10	1
H3BPR2;Q13232	NME3	0	0	0	0	0	1	0	0
A0A087WVT9;Q4TT34;F2Z2X0;O00746-2;O00746	NME4	0	0	0	0	0	1	1	0
Q9Y5B8-2;Q9Y5B8;E9PNU1;B4DXC8	NME7	0	0	0	0	0	0	0	2
P30419-2;P30419;Q5VUC6;O60551;K7EN82;B7Z8J4	NMT1;NMT2	0	0	0	0	0	1	3	0
Q9H6W3-2;Q9H6W3	NO66	0	0	0	0	4	1	0	0
Q8WTT2	NOC3L	2	0	0	0	0	0	0	0
Q9BSC4-2;Q9BSC4-4;Q9BSC4	NOL10	1	0	0	0	0	0	0	0
A0A0A0MRW6;Q9H6R4-3;Q9H6R4-2;Q9H6R4-4;Q9H6R4	NOL6	1	0	0	0	0	0	0	0
A0A0A0MRM9;Q14978;Q14978-3;Q14978-2;S4R349;S4R402;S4R341;S4R3C2	NOLC1	2	0	0	0	6	11	8	2
Q5C9Z4	NOM1	1	1	0	0	0	0	0	0
Q15233;Q15233-2;H7C367;C9JYS8;C9IZL7;C9J4X2	NONO	10	4	0	5	10	12	12	23
A0A087WV73;P46087-2;P46087;P46087-4;P46087-3;F5H5X6;F5GYR3;F5H359;F5GWB7;F5H709;F5H8G6	NOP2	2	0	0	1	3	14	5	0
O00567;H0Y653;H0YDU4;Q5JXT2	NOP56	2	0	0	1	1	0	0	0
Q9Y2X3;H7BZ72	NOP58	3	0	0	1	1	1	0	0
A0A075B797;M0R3B2;A0A075B6F9;Q9Y314	NOSIP	1	0	0	0	0	0	0	1
E9PLK3;P55786-2;P55786;H0YCQ5;H0YDG0;A6NEC2-2;A6NEC2	NPEPPS	2	0	0	2	1	2	2	1
P06748;P06748-3;P06748-2;E5RI98;E5RGW4	NPM1	10	9	3	9	9	11	8	16
O75607	NPM3	1	0	0	1	0	2	1	3
I3L0N3;P46459-2;P46459;I3L2G1;I3L0L3;K7EQD6	NSF	0	0	0	0	0	1	2	1
Q9UNZ2-6;Q9UNZ2-4;Q9UNZ2;Q9UNZ2-5;F2Z2K0	NSFL1C	0	0	0	0	0	0	0	2
Q08J23-2;Q08J23;Q08J23-3	NSUN2	5	1	0	1	2	3	6	0
Q9H857;Q9H857-2;Q9H857-3;Q9H857-4;H7C519;H7C4G8	NT5DC2	2	1	0	3	6	6	3	0
Q9BV86-2;Q9BV86;S4R344;S4R3J7	NTMT1	1	0	0	1	0	0	1	2
Q5TDF0;Q9BSD7	NTPCR	3	2	0	6	5	5	3	1
Q9Y266;A0A0A0MSU9;A0A0A0MSS4	NUDC	1	0	0	2	3	3	6	6
P36639-4;P36639-3;P36639-2;P36639	NUDT1	0	0	0	0	0	0	0	1
O43809;H3BND3;H3BV41	NUDT21	0	1	0	4	9	3	3	0
A6NFX8;Q9UKK9;A6NJU6;A6NCQ0;C9JYY9;H0YEY4	NUDT5	0	0	0	0	0	0	0	5
Q14980-4;Q14980-3;Q14980-2;Q14980;A0A087WY61;H0YFY6	NUMA1	1	3	0	0	0	0	0	0
P49757-4;P49757-2;P49757-3;P49757;P49757-8;P49757-7;P49757-6;P49757-5;G3V3R1;G3V3Z8;P49757-9;G3V4S6;G3V433;G3V3M5	NUMB	3	1	0	1	0	0	0	0
P57740;P57740-3;P57740-2;G3V1T4	NUP107	1	0	0	2	1	0	0	0
Q8WUM0	NUP133	3	1	0	2	0	3	1	0
E9PF10;O75694;O75694-2;D6RA13	NUP155	6	3	3	1	5	4	3	0
G3V198;Q12769;E9PR16;Q12769-3	NUP160	3	0	0	2	0	0	0	0
Q92621;U3KPX2	NUP205	3	0	0	1	0	0	0	0
Q8TEM1;Q8TEM1-2	NUP210	9	2	0	0	0	0	0	0
P35658-2;P35658-4;P35658;P35658-3;A0A0A0MSW3;P35658-5;H0YF36;E9PKD2;B7ZAV2;H0Y837	NUP214	0	0	0	15	3	0	0	0
Q8NFH3;Q8NFH3-2	NUP43	0	0	0	0	0	0	0	3
Q9UKX7-2;Q9UKX7;B0QY21	NUP50	0	0	0	2	3	1	1	0
Q7Z3B4-2;Q7Z3B4-3;Q7Z3B4	NUP54	0	0	0	0	1	1	0	0
M0QX10;A0A0U1RVK9;M0QYY0;M0QX13;M0QZL5;M0R1S1;M0QX64;M0R302;M0QXN5;P37198	NUP62	0	0	0	1	1	0	0	0
J3QLV0;J3QLD4;J3QL54;Q9BW27-2;Q9BW27-3;Q9BW27	NUP85	1	0	0	0	0	0	0	0
Q99567;J3KMX1;I3L4K7	NUP88	0	0	0	6	5	2	0	1
Q8N1F7;H3BVG0;Q8N1F7-2;H3BV15;H3BV11;H3BRI8;H3BM93;H3BPA9	NUP93	1	0	0	2	3	1	1	0
P52948-6;P52948-2;P52948-5;P52948;H0YCR0;H0YEN4;H7C3P6;P52948-4;P52948-3	NUP98	0	0	0	1	0	1	0	0
O15504-3;O15504	NUPL2	0	0	0	0	0	0	0	1
Q9BXS6-4;Q9BXS6-6;Q9BXS6-3;Q9BXS6-5;Q9BXS6-2;Q9BXS6;H0YKA7;Q9BXS6-7	NUSAP1	2	0	0	0	0	0	0	0
Q9UBU9;B4E227;E9PIN3;Q9UBU9-2;E9PLA7;H0YDU0	NXF1	0	0	0	0	1	1	2	3
Q6DKJ4-2;Q6DKJ4-3;Q6DKJ4;I3L4V6	NXN	0	0	0	0	0	2	0	0
P04181;P04181-2	OAT	3	1	1	1	1	3	7	7
Q01968-2;Q01968	OCRL	1	0	0	0	0	0	0	0
Q02218;E9PDF2;E9PCR7;Q02218-2;A0A0D9SFS3;E9PFG7;Q02218-3;Q9ULD0;Q9ULD0-3;Q9ULD0-2;C9J4G7	OGDH	9	28	6	9	17	38	18	0
J3KQ32;Q9NTK5;Q9NTK5-2;C9JTK6;Q9NTK5-3	OLA1	1	0	0	0	1	1	2	4
E5KLK1;E5KLJ6;E5KLJ9;E5KLJ5;O60313;O60313-2;H7C141;H7C3G2	OPA1	0	0	0	2	1	4	6	0
Q9BZF1-3;Q9BZF1-2;Q9BZF1;F8VQX7;F8VUA7;F8VVD3;F8VVE7;F8VZ43;Q9H0X9-3;Q9H0X9-2;Q9H0X9	OSBPL8	7	9	3	1	0	0	0	0
Q96SU4-5;Q96SU4-4;Q96SU4-3;Q96SU4-7;Q96SU4-2;Q96SU4;Q96SU4-6	OSBPL9	1	0	0	1	0	0	0	0
F5GYN4;J3KR44;F5GYJ8;Q96FW1	OTUB1	0	0	0	0	0	0	0	1
P13674	P4HA1	0	0	0	0	0	0	14	4
O15460-2;O15460;E7ENX0;E7EPI9;C9JX45;A8MXE0;E7ERI1;C9JCP0;C9JN43;C9JIG4	P4HA2	4	1	0	2	13	12	23	2
P07237;H7BZ94;H0Y3Z3;I3L398;I3L312;I3L0S0;I3NI03;I3L3U6;I3L4M2;I3L514;I3L3P5;I3L1Y5	P4HB	6	6	2	7	16	11	28	19
Q9UQ80-2;Q9UQ80;F8VR77;H0YIN7;F8W0A3	PA2G4	1	1	0	2	3	4	4	1
P11940;E7EQV3;P11940-2;A0A087WTT1;E7ERJ7;H0YAR2;Q9H361;H0YBN4;E5RJB9;H0YAP2;E5RGH3;E5RH24;H0YB86;H0YAS6;H0YB75;H0YAS7;Q4VXU2;E5RHG7;Q4VXU2-2;H0YC10;E5RGC4;E5RFD8;Q96DU9-2;Q96DU9;E5RJM8;H0YAW6	PABPC1	5	9	6	11	15	20	32	22
Q13310-2;Q13310-3;B1ANR0;Q13310;H0Y5F5;H0YEU6;H0YCC8;B1ANR1;H0YEQ8;H0Y6X6;H0YER0;P0CB38	PABPC4	8	6	5	9	13	14	27	24
Q86U42-2;Q86U42;Q92843-2;B4DEH8;G3V4T2;H0YJH9	PABPN1	0	0	0	1	1	1	3	2
A0A0U1RR22;Q9UNF0-2;Q9UNF0	PACSIN2	0	0	0	0	0	3	0	0
A0A0C4DGG1;Q9UKS6;E9PIY1;E9PJ75;E9PNM9;H0YDM6;E9PJ33	PACSIN3	5	0	0	1	0	2	5	0
Q8N7H5-3;Q8N7H5;B4DGJ5;Q8N7H5-2	PAF1	1	0	0	2	0	0	0	0
P43034;P43034-2;I3L495;I3L3N5	PAFAH1B1	0	0	0	0	0	0	5	2
J3KNE3;P68402	PAFAH1B2	0	0	0	0	0	0	0	1
Q9NWQ8	PAG1	1	0	0	0	0	0	0	0
P22234;E9PBS1;P22234-2;D6RF62	PAICS	5	3	2	14	18	0	0	0
Q9H074-3;D6REB4;Q9H074-2;Q9H074;D6RJF2;D6RD97;D6RJ02	PAIP1	0	0	0	0	0	1	2	4
Q9ULE6	PALD1	1	0	0	0	0	3	0	0
O75781;O75781-2;A0A087WTK8	PALM	2	2	0	0	0	0	1	0
A0A0G2JR38;E9PHT6;Q9NVE7;H0YA26;H0YA31	PANK4	0	0	0	2	4	0	0	0
Q99497;K7ELW0;K7EN27	PARK7	2	3	3	3	4	5	5	6
P09874;Q5VX84;Q5VX85	PARP1	17	7	4	12	23	40	39	2
Q96IZ0;H0YHP5;H0YI16;A0A0B4J260;F8W1M8	PAWR	11	7	4	7	5	5	5	2
E5RFX4;Q96KB5;Q96KB5-2	PBK	0	0	0	0	0	1	1	1
P61457;H0YA52;Q9H0N5	PCBD1	0	0	0	0	0	0	0	6
Q15365;F8VTZ0;H3BSP4;C9K0A2;F8WC71;C9IZV9;C9J7A9;C9JSA6;C9J5V4;C9JTY5;C9JZY3;C9J0A4;F6TJN8;P57723-2;P57723	PCBP1	6	4	5	5	9	10	9	8
Q15366-6;Q15366-3;Q15366;Q15366-2;H3BRU6;F8VZX2;Q15366-4;Q15366-5;Q15366-7;Q15366-8;F8W0G4;F8VXH9;F8W1G6;J3QT27;E9PFP8;P57721-2;P57721-3;P57721-5;P57721-4;P57721;H3BSS4;F8VRH0;H3BND9	PCBP2	6	4	3	5	6	7	7	6
E7ETA6;Q15154-2;Q15154;A6NNN6;H0YBA1;E7EV93;E9PGW9;Q15154-3;E5RGQ4	PCM1	26	0	0	0	0	1	0	0
F6S8N6;A0A0A0MRJ6;H7BY58;P22061;P22061-2;F8WDT3;F8WAV5;F8WAX2;H7C4X2;C9J0F2	PCMT1	3	0	1	3	4	5	3	10
P12004	PCNA	3	2	0	5	8	6	4	7
O95613-2;O95613	PCNT	1	0	0	0	0	0	0	0
Q14690	PDCD11	4	0	0	0	0	0	0	0
Q9BRP1	PDCD2L	1	0	0	1	1	1	1	2
K7ESJ4;O14737;O14737-2;Q3HM38;X6R2P6;K7EQA1	PDCD5	0	0	0	0	0	0	0	2
O75340;O75340-2;A0A024QZ42;H0Y9X3;A0A087WZ38;E7EPW6;O75340-3;D6RA21;Q86W51	PDCD6	5	4	3	3	5	5	5	12
Q8WUM4;Q8WUM4-2;Q8WUM4-3;C9IZF9;F8WEQ7;F8WBR8;F8WDK9	PDCD6IP	7	1	2	9	13	17	18	0
Q9H2J4;H7BZP2	PDCL3	0	0	0	0	0	0	0	2
F6T1Q0;Q6L8Q7-2;Q6L8Q7	PDE12	0	0	0	0	0	0	1	0
O60658;O60658-6;O60658-2;H0YNP3;H0YKR1;E9PIJ0;O60658-4;O60658-3;O60658-5	PDE8A	3	0	0	0	0	0	0	0
P08559-3;P08559;P08559-2;P08559-4;Q5JPU3;Q5JPU0;Q5JPT9;Q5JPU1;P29803	PDHA1	0	0	0	1	0	3	0	5
P11177-2;P11177;P11177-3;C9J634;F8WF02	PDHB	3	4	1	5	6	6	8	5
P30101	PDIA3	0	0	0	0	0	0	1	10
H7BZJ3	PDIA3	0	0	0	0	0	0	0	4
P13667	PDIA4	0	0	0	0	0	0	6	11
Q15084-3;Q15084;Q15084-4;Q15084-5;Q15084-2	PDIA6	1	1	1	1	3	3	3	16
Q6R954;F8WEE2;Q8WUT1;F8WCX5;F6VRR5;Q9BY77-2;Q9BY77	PDIP46;POLDIP3	1	0	0	0	0	0	0	1
O00151	PDLIM1	0	0	0	0	0	0	0	5
Q96HC4-7;Q96HC4-4;Q96HC4;Q96HC4-6;H0Y929;A0A0D9SFR4;H0YBI4;H0Y8Y3;A0A0A0MSP3;Q96HC4-3;Q96HC4-2	PDLIM5	1	0	0	0	0	0	0	1
O00764-2;O00764;F2Z2Y4;A8MV33;O00764-3	PDXK	0	0	0	0	0	0	0	3
P01213	PDYN	1	0	0	1	1	1	1	1
Q5EBL8;Q5EBL8-2	PDZD11	0	0	0	0	0	0	0	2
Q9UBV8	PEF1	4	1	1	3	3	3	4	6
A0A087WZG9;B4DSP0;A0A087WXK2;A0A087WUL4;A0A087WX23;Q86TG7-2;Q86TG7	PEG10	1	1	0	0	0	0	0	0
C9JFV4;E7EV54;Q8IZL8;I3L4P1;I3L445	PELP1	3	0	0	0	1	0	0	1
P12955-3;P12955-2;P12955	PEPD	0	0	0	0	0	1	0	1
Q96FX8	PERP	1	0	0	0	0	0	0	0
O75381-2;O75381;K7EK59	PEX14	4	2	0	6	1	0	0	0
E9PS71;B7Z8B3;Q5QNY5;P40855;P40855-5	PEX19	0	0	0	0	0	0	0	2
B4E0T2;P50542-2;P50542-3;P50542;P50542-4;J3KPV0;F5GZ41;F5H0L9;F5GYB4;F5H3X7;F5H5C0;F5H432;F5GXX3;F5H205;F5H637	PEX5	3	0	0	0	1	3	11	3
O15067;J3KT98;J3KTQ5;H0YGH1	PFAS	1	0	0	2	3	5	6	0
Q9UHV9	PFDN2	0	0	0	0	0	0	0	3
H3BMQ1;H3BPF6;Q99471-3;Q99471	PFDN5	0	0	0	0	0	0	1	0
P17858;P17858-2	PFKL	5	1	3	5	6	4	1	1
P08237;P08237-3;P08237-2;F8VP00	PFKM	3	1	2	2	5	1	0	1
Q01813;Q01813-2;B1APP6;B1APP8;H0Y757;Q5VSR5;V9GY25;H0Y3Y3;V9GYV7	PFKP	11	5	5	13	16	14	9	8
P07737;K7EJ44;CON__P02584;I3L3D5	PFN1	1	1	0	1	0	1	1	4
P18669;Q8N0Y7;P15259	PGAM1;PGAM4	0	0	0	0	0	0	0	5
Q96HS1;Q96HS1-2;F5GXG4	PGAM5	7	9	3	0	0	0	0	0
K7EMN2;K7EM49;P52209-2;P52209;K7EPF6	PGD	0	0	0	0	0	0	4	2
P00558;P00558-2;P07205	PGK1	0	0	0	0	0	0	0	5
O95336;M0R1L2;M0R261;M0R0U3	PGLS	0	0	0	2	0	1	1	2
O00264;O00264-2	PGRMC1	0	1	0	1	2	2	0	3
Q9H814	PHAX	1	0	0	1	2	1	0	1
C9JW96;P35232;C9JZ20;E7ESE2;E9PCW0;P35232-2;D6RBK0	PHB	3	5	0	0	0	0	0	0
J3KPX7;Q99623;F5GY37;Q99623-2;F5GWA7;F5H3X6;F5H0C5;F5H2D2	PHB2	6	4	2	0	0	0	0	0
O43175;Q5SZU1	PHGDH	4	5	5	7	10	4	10	8
J3KN10;P42356;P42356-2;A4QPH2-4;A4QPH2;A8MTF1;Q8N8J0;A4QPH2-2	PI4KA	11	0	0	5	0	0	0	0
Q13492-3;Q13492-2;Q13492-5;Q13492;Q13492-4;E9PKP6;E9PI56;E9PLJ8;E9PK13;H0YCY1;E9PJT1	PICALM	4	5	3	5	8	13	7	1
H0YE97;H0YEY8;H0YD48;H0YEF7;H0YEH1	PICALM	0	0	0	0	2	3	1	0
A0A0A0MTE1	PIH1D2	1	1	1	0	0	0	0	0
O00443;A0A0C4DGF9;O00443-2;E9PPP3	PIK3C2A	17	12	1	1	0	0	0	1
P27986;P27986-4	PIK3R1	1	0	0	0	0	0	0	0
O00459;E9PFP1	PIK3R2	2	0	0	0	0	0	0	0
K7EN45;Q13526;K7EMU7	PIN1	0	0	0	0	0	0	0	2
Q5JRX3-3;Q5JRX3;Q5JRX3-2;H0Y7L7;A0A0A0MRX9;B1APQ1;H0Y4F7	PITRM1	0	0	0	0	0	0	4	0
P14618;P14618-2;H3BTN5;P14618-3;B4DNK4;H3BQ34;H3BR70;H3BT25;H3BUW1;H3BTJ2;H3BU13;H3BN34;H3BQZ3;P30613-2;P30613	PKM	5	3	1	7	9	10	14	21
Q99959-2;Q99959;B8QGS9	PKP2	4	1	0	0	0	0	0	0
Q13393-4;Q13393-2;Q13393	PLD1	1	0	0	0	0	0	0	0
I3L1F3;O14939-3;O14939-4;O14939;I3L222	PLD2	3	0	0	0	0	0	0	0
Q8IV08;M0R3G9	PLD3	1	0	0	1	2	2	2	1
Q15149-7;Q15149-8;Q15149-9;Q15149-5;Q15149-4;Q15149-6;Q15149-3;Q15149-2;Q15149;E9PQ28;E9PIA2;E9PKG0;E9PMV1	PLEC	4	4	2	1	2	1	0	0
A1L390-3;A1L390;G3V311;A1L390-2;A0A0U1RR71	PLEKHG3	2	0	0	5	6	1	1	0
P53350	PLK1	1	0	0	0	0	0	0	0
Q02809;Q02809-2;Q5JXB7;Q5JXB8	PLOD1	1	0	0	1	5	14	21	16
O00469;O00469-2;E7ETU9;O00469-3;C9JXZ0;F8WEW3	PLOD2	1	0	0	0	2	16	14	0
O60568;H7C2V1;H7C2S8;H7C0B8;C9JIX5;H7C2A8;C9JU11	PLOD3	1	0	0	1	0	2	7	15
P13797;P13797-3;A0A0A0MSQ0;P13797-2;H7C4N2;U3KQI3;Q14651;C9JAM8;F2Z2Z9;Q5TBN3	PLS3	4	1	1	2	7	9	7	14
Q10713;Q10713-2;Q5SXN9	PMPCA	0	0	0	0	0	0	0	4
O75439;G3V0E4;F8WAZ6	PMPCB	0	0	0	0	0	1	3	0
A0A0D9SFD6;M0R3C8;A0A0D9SFL2;Q96T60-2;Q96T60;A0A0D9SEV0;M0R000;M0QYI1;M0QYH2	PNKP	0	0	0	0	1	1	0	2
Q9H307-2;Q9H307	PNN	1	0	0	0	0	0	0	0
P00491;G3V5M2;G3V2H3;G3V393	PNP	0	0	0	0	0	0	11	0
Q8IY17-5;Q8IY17-2;Q8IY17-3;Q8IY17;Q8IY17-4	PNPLA6	1	0	0	0	0	0	0	0
Q8TCS8;F8WBI3;H7BXF6	PNPT1	0	0	0	0	0	6	0	0
S6FW71;Q9Y2G5-2;Q9Y2G5-1;Q9Y2G5	POFUT2	0	0	0	0	0	0	0	2
E7EW18;P06746;H0YAV8;H0YBX1;E5RIJ0	POLB	0	0	0	0	0	0	0	3
M0R2B7;P28340;M0QZR8;M0QXE6;M0QXQ2;M0QZB4	POLD1	0	0	0	0	1	1	5	0
Q9Y2S7;B4DEM9	POLDIP2	1	1	0	1	2	2	0	9
Q9NRF9	POLE3	0	0	0	0	0	0	0	1
H0Y723;E7EQB9;O15160-2;O15160;D6RDJ3	POLR1C	0	0	0	2	1	0	0	0
A0A0C4DGZ0;P24928;A0A087WWE2;P24928-2	POLR2A	0	0	0	15	0	0	0	0
C9J4M6;C9J2Y9;P30876	POLR2B	1	0	0	12	0	0	0	0
P19387	POLR2C	0	0	0	3	0	0	0	0
A0A087WVZ9;P19388;A0A087WWX0;A0A0A0MQR7;A0A087WVN5	POLR2E	0	0	1	3	1	0	0	2
O00411;K7EMH3	POLRMT	3	2	0	2	0	0	0	0
Q99575	POP1	1	0	0	2	1	0	0	0
Q6S8J3;A5A3E0;P0CG38;P0CG39;A0A0G2JRD4;Q495V5;A0A0D9SFE8;A0A0G2JQ08;A0A087WXQ7;D7UEQ8;A0A0G2JQB7;A0A0C4DH93;A0A0D9SFL1;A0A087X187;A6NC16;A0A087X092;A0A087X067;A0A087WTB9;A0A0A6YYL3;A0A0G2JMU2;A0A087WUV4;Q6S8J3-3;Q6S5H4-3;Q6S8J3-2;Q6S8J7-2;Q6S5H5-2;Q6S8J7;Q6S5H5;A6NI47;B2RU33;Q6S5H4-2;H3BUK9;Q6S545;Q6S5H4;A0JP26	POTEE;POTEF;POTEI;POTEJ	12	10	9	10	11	11	11	12
Q9BYX7	POTEKP	5	4	4	5	5	5	6	5
Q15181;Q5SQT6	PPA1	0	0	0	0	0	0	0	4
Q9H2U2-6;Q9H2U2-3;Q9H2U2;Q9H2U2-2;D6R967;H0Y9D8;A0A0C4DGB9;D6RAD3;D6RGV9;Q9H2U2-4	PPA2	0	0	0	0	0	1	0	2
A0A0A0MTP2;F5GZP6;Q86W92-3;Q86W92-4;Q86W92-2;Q86W92	PPFIBP1	1	0	0	0	0	0	0	0
P62937;F8WE65;C9J5S7;P62937-2;E5RIZ5;P0DN26;A0A0H2UH34;A0A0B4J2A2;A0A075B767;A0A075B759;Q9Y536;F5H284	PPIA	4	2	2	4	4	3	6	8
P23284	PPIB	1	0	0	2	2	2	3	6
B8ZZ77;H7BZ14;Q9H2H8;Q9H2H8-2	PPIL3	0	0	0	0	0	0	0	1
O15355	PPM1G	5	2	0	6	6	6	8	4
P62136;P62136-2;E9PMD7;P62136-3;F5H1L6;F5H037	PPP1CA	8	5	4	10	11	10	12	14
P62140;C9JP48;C9J9S3	PPP1CB	7	6	4	8	9	6	9	11
P36873;P36873-2;F8VYE8;F8W0W8;F8VR82;A0A087WYY5;E7ETD8;F8WE71;H0Y3Y6	PPP1CC;PPP1CB	9	4	5	8	9	7	8	9
Q96QC0	PPP1R10	0	0	0	0	2	0	0	0
O14974;O14974-5;O14974-4;O14974-3;O14974-2;F8VZN8;H0YHI8;H0YIS4;H0YIM2;A0A0U1RQZ1;H0YIS3;F8VW28;H0YHL8;E1CKY7;A0A0A0MS24;O60237-4;O60237	PPP1R12A	19	15	12	29	27	26	10	4
K7EL81;Q9BZL4-5;Q9BZL4-3;Q9BZL4-4;Q9BZL4;Q9BZL4-2	PPP1R12C	1	0	0	1	2	1	0	0
A0A0G2JHC2;Q6NYC8;Q6NYC8-2;Q6NYC8-3;Q6NYC8-4	PPP1R18	0	0	0	1	2	6	5	1
Q9ULJ8;Q9ULJ8-4;Q9ULJ8-5;Q9ULJ8-3	PPP1R9A	6	3	1	11	5	1	0	1
D3DTX6;Q96SB3	PPP1R9B	16	10	5	21	20	18	3	2
P67775;P62714;P67775-2;H0YC23;E5RHC1;H0YBN9;E5RFI3;E5RHP4;E7ESG8	PPP2CA;PPP2CB	1	2	0	2	2	1	3	7
P30153;B3KQV6;C9J9C1;E9PH38;P30154-5;P30154-4;P30154;P30154-2;E9PPI5;E9PNM7;E9PHZ6;H0YDG7;P30154-3	PPP2R1A	6	2	0	9	8	8	15	16
P63151;P63151-2;E5RIY1;E5RFR9;Q9Y2T4-3;Q9Y2T4-4;Q9Y2T4-2;Q9Y2T4	PPP2R2A	0	0	0	1	1	1	3	0
Q16537-2;Q16537;Q16537-3;Q15172-2;Q15172;Q15173-2;Q15173	PPP2R5E	1	0	0	0	0	0	3	6
E9PPC8;E9PK68;E7ETC2;Q5F2F8;Q08209-5;Q08209-3;Q08209-2;P16298-2;P16298-3;Q08209;P16298;P16298-4	PPP3CA;PPP3CB	0	0	0	0	0	1	0	0
O00743-2;O00743;O00743-3	PPP6C	2	1	1	0	1	1	0	0
E9PK08;E9PNN8;E9PQP7;H7BXH2;E9PKF6;Q5H9R7-3;Q5H9R7-4;Q5H9R7-6;Q5H9R7-2;Q5H9R7;Q5H9R7-5	PPP6R3	1	0	0	0	0	0	0	0
O43663-4;O43663;O43663-3;O43663-2;H0YL53;H0YLA0;H0YM42;G3V3N7	PRC1	6	1	1	1	1	1	2	1
Q06830;A0A0A0MSI0;A0A0A0MRQ5	PRDX1	10	13	8	11	11	14	13	15
P32119;A6NIW5;P32119-2	PRDX2	4	4	2	7	8	10	9	8
P30048-2;P30048	PRDX3	3	2	1	4	4	4	4	6
Q13162;H7C3T4;A6NJJ0;A6NG45	PRDX4	4	4	3	5	8	8	2	4
P30044-2;P30044;P30044-3;P30044-4	PRDX5	2	0	0	0	0	1	0	6
P30041	PRDX6	3	1	1	2	6	7	7	9
Q13131;Q13131-2;Q96E92;A0A087WXX9;P54646	PRKAA1	4	4	5	3	1	0	5	0
F5H2X8;Q9Y478;F5H610	PRKAB1	1	1	0	1	0	1	1	0
O43741;O43741-2	PRKAB2	1	2	0	1	0	1	2	0
P17612-2;P17612;Q15136	PRKACA;KIN27	1	0	0	0	0	0	1	5
A0A087WVC4;A0A0A0MS54;P22694-4;P22694-3;P22694;P22694-5;P22694-7;P22694-6;P22694-9;P22694-2;B1APF7;B1APG1;B1APG0;B1APG2;B1APF8;B1APF9;B1APG3;P22694-8;P22694-10;K7ERP6	PRKACB	2	1	0	0	0	0	1	4
F8VYY9;P54619-2;P54619;P54619-3;H0YHF8;H0YIC9;F8VZX1;E9PGP6;Q9UGJ0-2;Q9UGJ0-3;Q9UGJ0;F8VPF5;F8VVA3	PRKAG1	1	1	5	4	5	2	6	0
P10644;P10644-2;K7EPB2;K7EM13;K7EIE5;K7EID3;K7EJ40;K7EK41;K7EKR1;K7EPR5;K7EQK3;K7EMU2;X6RAV4;K7EMZ6;H7BYW5;C9JSK5;P31321	PRKAR1A	4	1	0	0	0	1	7	0
P13861-2;P13861;H7C330;H7C1L0;P31323	PRKAR2A	1	1	0	0	0	0	0	2
P17252;J3KRN5;H3BV73;P05129-2;P05129;M0R0I9;J3KN97	PRKCA	18	15	7	13	15	15	22	15
P05771;P05771-2;I3L148;I3L1Z0	PRKCB	6	4	3	3	6	5	4	4
G3V4L3;P24723-2;P24723;Q02156	PRKCH;PRKCE	1	0	0	0	0	0	0	0
K7ELL7;P14314-2;P14314;K7EPW7;A0A0C4DGP4;K7EKX1;K7EJ70	PRKCSH	0	0	0	0	0	4	7	5
P78527;P78527-2;F5GX40;H0YG84	PRKDC	50	32	26	39	1	0	0	0
E9PKG1;H7C2I1;Q99873-3;Q99873-2;Q99873-4;Q99873;E9PQ98;E9PIX6;E9PNR9;H0YDE4;A0A087X1W2;Q9NR22-2;Q9NR22	PRMT1	0	0	0	0	1	1	4	9
A0A0A0MSN7;O60678-2;O60678	PRMT3	0	0	0	0	0	2	0	0
O14744;O14744-2;O14744-5;O14744-3;H0YJX6;O14744-4;G3V580;G3V5L5;G3V2L6;G3V2X6;C9JSX3;H0YJD3;H7BZ44;G3V507;G3V2F5;H0YJ77	PRMT5	5	0	0	14	7	0	1	0
A2A2V1;P04156-2;P04156;X6RKS3	PRNP	2	0	0	0	0	0	0	0
Q9UNN8;A0A0U1RQQ4	PROCR	1	2	0	0	0	0	0	0
Q9UMS4;F5GY56;H0YGF3;F5H2I0	PRPF19	3	1	0	5	4	2	0	0
O43395;O43395-3	PRPF3	0	0	0	0	0	4	0	0
Q5VTL8;A0A0A0MRN0;Q5VTL8-2	PRPF38B	2	0	0	0	1	1	0	0
Q86UA1;Q86UA1-2;H0YJY9;G3V5M7;F8WB90	PRPF39	1	0	0	0	2	10	5	0
O43172-2;O43172	PRPF4	0	0	0	0	0	1	1	0
O75400-2;O75400-3;O75400	PRPF40A	1	1	0	2	2	0	0	0
Q6P2Q9;I3L0J9;I3L3Z8;I3L1T8	PRPF8	9	7	7	29	2	0	0	0
P60891;A0A0B4J207;P21108;B1ALA9;P60891-2;B7ZB02;B1ALA7;H7C540	PRPS1;PRPS1L1	4	0	0	2	1	2	2	3
P11908;P11908-2;A6NMS2;D3YTJ7	PRPS2	2	0	0	1	0	0	0	3
C9J168;B4DP31;Q14558;Q14558-2;C9JKT9;C9JNQ3;I3L4G9;C9JUN4;I3L0S1	PRPSAP1;PRPSAP2	0	0	0	0	1	1	1	0
E7EPA1;O60256-4;O60256-3;O60256-2;O60256;C9JDH0;E7EW35;C9JDU5;C9JJS3;C9K0K7	PRPSAP2	0	0	0	0	0	1	2	1
Q96M27-4;Q96M27-5;Q96M27;Q96M27-3;Q96M27-2	PRRC1	0	0	0	0	0	0	0	1
E7EPN9;Q9Y520-3;Q9Y520-6;Q9Y520-4;Q9Y520-5;Q9Y520;Q9Y520-7;Q9Y520-2;P48634-4;Q5JSZ5-5;P48634-2;P48634-3;P48634;Q5JSZ5	PRRC2C	0	0	0	2	1	1	0	0
CON__P07477;E7EQ64;P07477;H0Y8D1;A6XMV8;Q5NV56;A0A0J9YYC8;A0A087WW55;A0A0J9YW57;A6XMV9;A0A0J9YXX4;Q8NHM4;P07478	PRSS1;TRY8;PRSS3P2;PRSS2	1	2	2	2	2	2	2	2
B1AN99;P35030-5;P35030-3;P35030-2;P35030-4;P35030	PRSS3	0	1	1	0	0	1	0	0
Q9Y617-2;Q9Y617	PSAT1	0	0	0	0	0	0	0	2
P25786;P25786-2;F5GX11;B4DEV8	PSMA1	1	0	0	11	0	0	0	0
A0A024RA52;P25787;C9JCK5;H3BT36;H7C402	PSMA2	0	0	0	10	0	0	0	0
P25788-2;P25788;G3V4X5;G3V3W4;G3V5N4;H0YJ03	PSMA3	1	0	0	8	0	0	0	0
P25789;H0YMZ1;H0YN18;H0YL69;H0YMA1;H0YKT8;H0YMI6;P25789-2;H0YLC2;H0YKS0;H0YLS6;H0YMV3	PSMA4	1	0	1	8	1	0	0	1
P28066;P28066-2	PSMA5	2	0	2	10	1	0	0	0
G3V5Z7;P60900;G3V295;G3V3I1;P60900-2;G3V3U4;P60900-3;H0YJC4;G3V4S5;G3V2S7	PSMA6	1	0	2	9	0	0	0	0
O14818;O14818-2;H0Y586;Q8TAA3-2;Q8TAA3-5;Q8TAA3;O14818-4;A0A087WYS6;F5GY34	PSMA7;PSMA8	4	2	3	10	1	1	0	0
P20618	PSMB1	2	0	0	6	0	0	0	0
P49721;A0A087WVV1	PSMB2	1	0	0	9	1	0	0	0
P49720;A0A087WXQ8;A0A087WY10;A0A087WUL2	PSMB3	0	0	1	8	0	0	0	0
P28070	PSMB4	2	0	0	6	0	0	0	0
P28074-3;P28074;H0YJM8;P28074-2	PSMB5	1	0	1	7	0	0	0	0
P28072;I3L3X7;A0A087X2I4	PSMB6	0	0	1	4	0	0	0	0
Q99436;Q5TBG5;Q99436-2	PSMB7	1	0	0	6	0	0	0	0
P62191;P62191-2;G3V4X1	PSMC1	4	4	11	7	2	0	0	0
P35998;P35998-2;C9JLS9	PSMC2	5	4	10	12	4	0	0	0
R4GNH3;P17980;E9PM69;E9PN50;E9PMD8;E9PKD5;E9PLG2	PSMC3	7	3	11	9	7	5	4	0
P43686;P43686-2	PSMC4	5	4	10	11	2	3	2	2
P62195;P62195-2;J3QQM1;J3QSA9;J3KRP2;J3QLH6;J3QSE0;J3QRW1;J3QRR3;J3KTQ9;Q8NB90-3;Q8NB90-2;Q8NB90	PSMC5	7	5	8	7	4	2	1	1
A0A087X2I1;P62333;H0YJC0;H0YJS8;H0YJX2;H0YJE9;H0YJT1	PSMC6	4	2	9	5	3	5	2	0
Q99460-2;Q99460;A0A087WW66;H7C378;C9J9M4;H7BZR6;F8WCE3	PSMD1	5	2	8	0	0	0	17	1
B1AJY5;B1AJY7;O75832	PSMD10	1	0	1	2	2	1	1	0
O00231;O00231-2;J3QRY4;J3KSW3;J3QS13	PSMD11	3	5	13	4	12	0	0	0
O00232;O00232-2	PSMD12	2	0	8	4	10	0	0	0
Q9UNM6;J3KNQ3;A0A087WUL9;Q9UNM6-2;E9PL38;H0YD73;E9PQG3;E9PPD2;F8W8J6	PSMD13	2	1	9	2	4	0	0	0
O00487;C9JW37	PSMD14	2	1	3	2	3	0	0	0
Q13200;Q13200-3;Q13200-2;H7C1H2;C9JPC0;H7C2Q3;F8WBS8	PSMD2	5	8	14	17	5	1	1	0
O43242;O43242-2;H0YGV8	PSMD3	5	1	14	7	10	0	0	0
P55036;Q5VWC4;A6PVX3;P55036-2;H0Y3Y9;A2A3N6;H0Y561	PSMD4	0	0	1	2	2	5	5	4
Q15008;Q15008-4;Q15008-3;Q15008-2;C9J7B7;C9J0E9;H7C531	PSMD6	1	0	8	3	6	0	0	0
P51665;H3BNT7;H3BTM8;H3BQV2	PSMD7	1	0	5	3	3	0	0	0
K7EJR3;R4GMR5;P48556;K7EJC1;K7ENY6	PSMD8	1	2	2	1	1	0	0	3
F5H7X1;F5H5V4;F5GX23;J3KN29;O00233-2;O00233;F5H169;O00233-3	PSMD9	0	0	0	1	1	1	0	0
H0YKU2;H0YM70;A0A087X1Z3;Q9UL46	PSME2	0	0	0	0	0	0	0	1
B7Z8D3;A0A087WTV2;K7ENH2;K9J957;P61289;P61289-3;P61289-2	PSME3	1	0	0	0	1	1	1	1
O95456-2;O95456;F8WBH7	PSMG1	2	1	0	1	1	1	1	1
Q8WXF1;Q8WXF1-2;X6RDA4	PSPC1	0	0	0	0	1	1	3	11
A0A0U1RRM4;P26599;P26599-2;P26599-3;A6NLN1;A0A0D9SF20;K7EKJ7;K7EK45;K7ELW5;K7ES59;A0A087WUW5;A0A087WU68;O95758-1;O95758-6;O95758-2;O95758;O95758-5;O95758-4;O95758-7;X6R242;Q9UKA9;Q9UKA9-2;Q9UKA9-4;Q9UKA9-3	PTBP1	10	9	5	10	10	10	12	17
Q96EY7;B8ZZQ4;Q96EY7-2;F8WE76	PTCD3	0	9	1	0	0	0	0	0
P48651;P48651-3;P48651-2	PTDSS1	2	0	0	0	0	0	0	0
A0A087WYT3;Q15185-3;Q15185-4;Q15185;Q15185-2	PTGES3	0	0	0	0	0	0	0	2
E9PQM0;Q8WUK0-2;Q8WUK0-3;Q8WUK0	PTPMT1	1	0	0	1	2	0	0	0
A0A087WWP7;A0A087X1P0;P23470-2;P23470	PTPRG	7	0	0	3	4	0	0	0
A0A0J9YYL3;A0A0J9YXJ8;A0A0J9YVP6;A0A0J9YXX5;Q9UHX1-4;Q9UHX1-6;Q9UHX1-3;Q9UHX1-5;Q9UHX1-2;Q9UHX1;A0A0J9YVR6;E9PQ56;A0A0J9YWM1;H0YEM1;E9PMU7;E9PN18;H0YCP8;E9PL19	PUF60	1	1	0	6	13	10	6	7
Q00577	PURA	2	3	0	0	0	0	0	0
F5GY32;F5H1S9;G8JLB3;Q9Y606-2;Q9Y606;F5H168;F8W9U5;F5H1B2;F5GXL3	PUS1	1	0	0	0	0	0	1	2
A0A0B4J2E5;Q15269	PWP2	2	0	0	1	0	0	0	0
Q96C36;A0A087WTV6;A0A087WZR9;J3KR12;A0A087WX69;A0A087WZF0;J3QKT4	PYCR2	0	0	0	1	5	1	0	0
P11216;H0Y4Z6	PYGB	0	0	0	0	4	7	0	0
E9PK47;P06737-2;P06737;P11217-2;P11217	PYGL	0	0	0	1	22	10	1	0
P47897;P47897-2;B4DDN1;C9J165;A0A0U1RQT0;H7C0R3;A0A0U1RQM8;A0A0U1RQU2;A0A0U1RQE9;A0A0U1RRI9;A0A0U1RQL2;A0A0U1RRC8;A0A0U1RQX5;F2Z2V6;A0A0U1RR66;A0A0U1RQQ5;A0A0U1RQC3;A0A0U1RRJ7;A0A0U1RQX9;A0A0U1RQJ6	QARS	9	6	0	0	0	0	6	10
H0YGD6;H0YG47;Q96PU8-5;Q96PU8-9;Q96PU8-8;Q96PU8-6;Q96PU8-3;Q96PU8;F5GXS8;F5GYM3	QKI	0	0	0	0	0	1	1	2
B5MCZ9;Q16769-2;Q16769;C9JS14	QPCT	0	0	0	0	1	2	3	6
P61026	RAB10	2	0	0	1	0	1	0	0
P51153;H0YLJ8;H0YL94;H0YMN7;A0A087WWB9;A0A087WTI1;H0YNE9;P62820-3;Q92930;P61006-2;P61006;P59190-2;P59190	RAB13	3	0	0	1	0	1	0	0
X6RFL8;P61106	RAB14	0	1	0	0	0	0	1	1
E9PLD0;E7END7;P62820-2;Q9H0U4;Q92928;P62820	RAB1B;RAB1A;RAB1C	2	0	0	2	1	2	1	1
Q9UL25	RAB21	0	0	0	0	0	0	0	2
C9JY26;A8MYQ9;Q9BZG1-4;Q9BZG1-2;Q9BZG1	RAB34	0	0	0	0	0	1	0	0
Q9H2M9	RAB3GAP2	0	0	0	0	4	0	0	0
P61020-2;P61020	RAB5B	2	1	0	1	1	2	1	2
P51148;P51148-2;K7ERI8;K7ERQ8;F8VVK3;K7ENY4;F8VWU4;F8VVZ0;F8VUA5;P20339-2;P20339;K7EIP6;F8WCY6;F8WD79;F8VPW9;F8VSF8;F8VWZ7	RAB5C	3	2	0	4	3	5	3	3
C9JB90;C9JU14;J3KR73;P20340-4;Q9NRW1-2;Q9NRW1;P20340-2;P20340;Q14964	RAB6B;RAB6A;RAB39A	1	1	0	1	1	0	0	1
Q15276-2;Q15276;I3L456	RABEP1	0	0	0	3	0	0	0	0
H7C533;F8WAX9;F8WF50;F8WDC7;C9JXM3;Q5HYI8	RABL3	0	0	0	0	0	0	0	1
H0Y4Z8;Q3YEC7;Q3YEC7-2	RABL6	1	1	0	0	0	0	0	0
B1AH77;B1AH80;P63000;P15153;P63000-2;J3KSC4;J3QLK0;B1AH78;P60763	RAC2;RAC1;RAC3	0	1	0	0	1	0	2	0
Q9H0H5;H0YIK5;F8VRD2;F8VVY0;F8VXH1;F8VUW9;F8VV39;F8VS54;F8VWX0;F8W0L1;F8VZ66;F8VV47;F8VWY4;F8VVE5;F8VZ41	RACGAP1	6	0	0	0	0	0	0	0
P54727;Q5W0S5;Q5W0S4;K7ENJ0;K7ELW1;P54725-2;P54727-2;P54725-3;P54725	RAD23B	0	0	0	0	0	0	3	1
Q92878-3;Q92878;Q92878-2;E7ESD9;E7EN38;H7C0V2	RAD50	6	4	1	8	0	0	0	0
Q9P0K7-4;Q9P0K7-3;Q9P0K7;Q9P0K7-2;D6RB27;D6R9G4;D6RBY4;D6REL2;D6R9G6;D6RF74;D6RE17;D6RB25;D6RBW6;H0Y518;Q9C0D0-2;Q9C0D0	RAI14	44	21	11	3	1	1	0	1
P11233;H7C3P7;P11234;P11234-3;P11234-2;F8WEQ6;C9JPE8;C9JYR1;C9J6B1;C9JQB3	RALA;RALB	2	1	0	0	0	1	1	2
Q15311;J3QLT3;E7ENF8	RALBP1	0	2	1	10	0	0	0	0
Q5QPM2;Q5QPM0;Q5QPM1;Q5QPL9;Q9UKM9-2;Q9UKM9	RALY	0	1	0	0	1	0	0	0
B5MDF5;P62826;J3KQE5;F5H018;H0YFC6;B4DV51;A0A087X0W0	RAN	2	2	2	2	3	5	5	7
F6WQW2;P43487-2;P43487;C9JXG8;C9JJ34;C9JDM3;C9JGV6	RANBP1	1	0	0	1	1	1	1	2
A0A087WTZ2;Q9H2T7	RANBP17	0	0	1	0	1	0	1	2
P49792	RANBP2	2	1	1	7	2	1	0	0
Q96S59;Q96S59-2;Q96S59-3	RANBP9	0	2	0	0	0	0	0	0
P46060;B0QYT6;B0QYT5;B0QYT4;H0Y4Q3	RANGAP1	0	0	0	1	0	0	3	0
P62834;P61224-2;P61224-3;P61224;A0A075B6Q0;A0A0J9YXB3;P61224-4;A6NIZ1;F5H4H0;F5GYH7;F5H077;F5GWU8;F5H491;F5H0B7;F5H500;F5H823;B7ZB78;F5GZG1;F5H6R7;F5H004;F5GYB5;F5GX62;E7ESV4;F5H7Y6;F8WBC0	RAP1A;RAP1B	3	1	0	1	3	2	2	2
P10114	RAP2A	4	0	0	0	0	1	0	0
P61225	RAP2B	5	1	0	1	0	0	0	1
Q9Y3L5;F6U784;A0A087X2C3	RAP2C;RAP2A	6	0	0	0	0	0	0	0
P54136;P54136-2;E5RH09;E5RJM9	RARS	7	6	1	0	0	0	0	0
Q8TDY2-2;Q8TDY2;E5RH63;H0YC30;E5RH44;H0YC28	RB1CC1	33	77	87	42	15	0	0	0
Q09028-3;Q09028;Q09028-4;Q09028-2;H0YCT5;H0YF10;H0YDK2;H0YEU5;E9PNS2;C9JPP3;E9PIC4;E9PNS6	RBBP4	3	2	1	3	3	4	2	6
E9PC52;Q16576;Q16576-2;Q5JP02;Q5JP01;Q5JNZ6	RBBP7	3	3	2	5	4	4	6	6
A0A0A0MR66;P98175-2;P98175;P98175-4;P98175-3;P52756	RBM10	0	0	0	0	0	16	3	0
Q9NTZ6	RBM12	0	0	0	0	0	2	0	0
Q96PK6;Q96PK6-2;A0A0A6YYI9;F8WDX3;A0A0A0MSL8;B8ZZ74;Q96PK6-3;Q96PK6-4	RBM14	1	2	0	2	0	2	3	4
Q96I25;Q5W011;Q5W010;H0Y6J6;Q5W012	RBM17	0	0	1	2	0	0	0	0
P49756;P49756-2;P49756-3;H0YE46;E9PQU5	RBM25	2	1	0	2	0	0	0	0
Q9NW13;C9JE21;Q9NW13-2;C9JAA9	RBM28	3	3	0	0	0	0	0	0
P98179	RBM3	0	0	0	0	0	0	0	1
Q5TCT4;A2A2V2;P42696-2;P42696	RBM34	1	0	0	0	0	0	0	0
Q5QP23;G3XAC6;Q14498-3;Q14498-2;Q14498;Q5QP22;A0A0U1RQH7;H0Y4X3;F8WF24;F2Z3E6;F2Z2Z5;F8WF73;A8MYG5	RBM39	2	1	0	1	0	2	1	2
Q9BWF3;E9PB51	RBM4	0	0	0	0	0	0	1	4
K7EQ03;K7EP90;Q9BTD8-4;Q9BTD8-2;Q9BTD8-3;Q9BTD8;K7ER08;K7EML2	RBM42	0	0	0	0	0	1	2	0
Q9BQ04;E9PLB0;E9PM61;D6R9K7;U3KQD5;J3QRR5;Q9BWF3-3;Q9BWF3-4;Q9BWF3-2	RBM4B;RBM4	0	0	0	0	0	0	1	3
I3L521;F5GXV8;F5GY08;J3KPD3;Q9Y580	RBM7	0	0	0	0	0	0	0	1
H0Y6E7;H3BT71;P38159;P38159-2;H3BR27;P38159-3;Q96E39;H3BNC1;O75526;H3BUY5;Q8N7X1	RBMX	0	0	0	0	0	0	2	9
P10745	RBP3	0	1	0	1	0	0	0	0
P62877	RBX1	0	0	0	0	1	2	2	0
Q9P258	RCC2	11	4	2	7	6	7	7	6
Q15293-2;Q15293;E9PP27	RCN1	0	0	0	0	0	0	0	2
Q14257;Q14257-2;H0YL43;A8MXP8	RCN2	7	3	2	2	2	0	0	7
P35241;P35241-5;P35241-4;E9PNV3;P35241-3;V9GZ54;E9PQ82	RDX	1	0	0	1	1	3	5	0
P46063	RECQL	0	0	0	1	1	2	0	0
E2QRG8;Q00765	REEP5	0	0	0	0	0	0	0	1
Q96D71-3;Q96D71;Q96D71-2;Q96D71-4;E9PMG1;H0YDT0;F2Z3L2;H0YE89;H0YE73;H0YCR2;H7C1V2;H7C225;H0YCF0;Q8NFH8-3;Q8NFH8-2;Q8NFH8-4;Q8NFH8	REPS1	5	10	8	19	3	3	0	0
P35251-2;P35251;H0Y8U4	RFC1	4	0	0	0	0	0	0	0
P35250-2;P35250;A0A087WVY3;H7C5P4	RFC2	2	0	0	1	0	0	0	0
P35249;H7C1P0;C9JXZ7;C9JTT7;C9J8M3;C9JZI1;P35249-2	RFC4	2	1	0	1	1	0	0	0
E9PEP3;F5H5S0;C9JH72;P40937-2;P40937	RFC5	0	0	0	0	0	1	0	0
Q14699;G3XAJ6;C9JHG2;C9JRN3;C9JWQ9;F8WAR1;U3KPZ2;H7BZ31;Q52LD8	RFTN1	10	1	0	1	3	6	8	2
J3KNE0;Q7Z3J3;A6NKT7;F8W705;J3KQ37;F8VYC4;Q99666-2;P0DJD0;P0DJD1;Q99666;O14715	RGPD3;RGPD4;RGPD8;RGPD1;RGPD5;RGPD2	2	2	1	2	2	1	0	0
B7WPL0	RIC8B	1	0	0	0	0	0	0	0
H7C2B5;Q5UIP0-2;Q5UIP0	RIF1	1	0	0	0	0	0	0	0
P13489;E9PMJ3;E9PLZ3;E9PIM9;E9PMA9;E9PMN0;E9PIK5;H0YCR7	RNH1	2	0	0	1	0	2	3	2
K7EP06;O43148;O43148-2;K7ERH6	RNMT	1	0	0	0	2	3	4	5
H3BV80;H3BMS0;H3BMM9;H3BTC0;Q15287-3;Q15287-2;Q15287	RNPS1	0	0	0	0	0	0	0	1
O75116;Q14DU5;A0A0U1RQV4;E9PF63;Q13464;C9JFJ0;D6REE7	ROCK2;ROCK1	1	0	1	1	0	0	0	0
O75695	RP2	6	3	0	1	1	2	2	2
P27694;I3L4R8;I3L2M5;I3L524	RPA1	1	1	0	1	4	2	24	6
P15927;P15927-2;P15927-3;Q5TEJ0;Q5TEJ7	RPA2	0	2	0	0	2	1	6	3
P35244;B5MC59	RPA3	0	0	0	0	0	1	5	1
Q9H6T3-3;Q9H6T3-2;Q9H6T3	RPAP3	0	0	0	0	0	2	0	0
P49247	RPIA	1	0	0	1	1	2	1	0
X1WI28;P27635;B8A6G2;A6QRI9	RPL10	9	8	1	2	2	1	0	0
F8W7C6;A0A087WV22;H7C123;H7C2C5;Q96L21;H7C2U2	RPL10	9	7	1	2	2	1	0	0
P62906	RPL10A	9	7	2	3	2	3	5	7
P62913;P62913-2;Q5VVC8;Q5VVC9	RPL11	3	4	2	3	3	5	4	5
P30050;P30050-2	RPL12	4	4	3	2	3	3	4	9
P26373;P26373-2;J3QSB4;H3BUK8;H3BTH3;J3KS98	RPL13	5	7	4	3	4	4	4	4
P40429;M0QYS1;Q8J015;Q6NVV1;M0QZU1;A0A096LPE0	RPL13A;RPL13a	9	6	2	2	4	3	2	1
E7EPB3;P50914	RPL14	4	5	1	1	1	1	1	1
P61313;E7EQV9;E7ENU7;E7EX53;P61313-2;E7ERA2	RPL15	11	6	2	4	3	2	2	0
A0A087WXM6;J3QQT2;J3KRX5;A0A0A6YYL6;P18621;P18621-3;J3QLC8;A0A0A0MRF8;P18621-2;J3KRB3;A0A087WWH0;J3QS96;A0A087WY81;J3KSJ0	RPL17;RPL17-C18orf32	8	3	0	1	1	0	0	1
J3QQ67;Q07020;G3V203;H0YHA7;Q07020-2;F8VYV2;A0A075B7A0;F8VUA6;F8VXR6	RPL18	7	6	1	3	2	3	2	2
Q02543;M0R3D6;M0R1A7;M0R117;M0R0P7	RPL18A	9	7	2	2	2	1	0	1
J3QR09;J3KTE4;P84098;J3QL15	RPL19	6	7	1	5	2	4	3	1
P46778;G3V1B3;M0R181;M0R3I5	RPL21	8	5	0	1	1	1	0	0
K7ERI7;P35268;K7ELC4;K7EMH1;K7EP65;K7EKS7;K7EJT5;C9JYQ9;H0Y8C2;Q6P5R6	RPL22	2	2	1	1	1	1	1	4
P62829;C9JD32;J3KT29;J3KTJ3;B9ZVP7;J3QQT9	RPL23	8	6	3	5	7	5	4	6
P62750;H7BY10;K7EJV9;K7ERT8;A8MUS3;K7EMA7	RPL23A	6	8	2	7	8	7	7	10
C9JXB8;C9JNW5;P83731	RPL24	7	5	2	2	2	0	1	2
P61254;J3QRI7;J3QQQ9;J3QQV1;J3QRC4;J3KTJ8;J3KSS0;J3KS10	RPL26	8	10	2	5	4	1	4	5
E5RIT6;Q9UNX3;E5RHH1	RPL26L1	6	9	2	4	3	1	4	6
P61353;K7ELC7;K7EQQ9;K7ERY7	RPL27	6	5	2	4	4	3	4	4
E9PLL6;P46776;E9PJD9;E9PLX7	RPL27A	5	4	1	1	2	1	0	0
P46779;H0YKD8;P46779-2;P46779-3;H0YMF4;P46779-4;P46779-5;H0YLP6	RPL28	8	9	1	1	4	2	0	0
P47914	RPL29	2	2	2	2	2	2	2	1
P39023;G5E9G0;H7C422;H7C3M2;B5MCW2;F8WCR1;Q92901	RPL3	22	14	1	4	5	2	3	1
E5RI99;P62888;A0A0C4DH44;A0A0B4J213;E5RJH3	RPL30	2	2	0	0	1	1	1	0
H7C2W9;C9JU56;B7Z4E3;B7Z4C8;P62899-3;P62899;P62899-2;B8ZZK4	RPL31	5	6	2	3	3	4	5	6
D3YTB1;F8W727;P62910;D3YTI8	RPL32	7	6	1	3	2	2	2	3
P49207	RPL34	3	3	2	1	0	0	0	1
P42766;F2Z388	RPL35	4	3	2	3	4	3	3	5
P18077;C9K025;F8WBS5;F8WB72	RPL35A	4	3	1	2	1	1	0	0
Q9Y3U8;J3QSB5;J3KTD3	RPL36	4	3	1	1	0	0	0	2
Q969Q0;R4GN19;J3KQN4;P83881;H0Y5B4;H7BZ11	RPL36AL;RPL36A;RPL36A-HNRNPH2	1	3	1	0	0	0	0	0
P61513;G5E9R3;C9J4Z3;Q6P4E4;E9PEL3;M0R0A1;M0R2L6	RPL37A	3	2	1	1	1	1	0	0
J3KT73;J3QL01;P63173;J3KSP2	RPL38	2	1	2	3	2	3	3	2
Q59GN2;P62891	RPL39P5;RPL39	1	1	0	1	0	0	0	0
P36578;H3BM89;H3BTP7;H3BU31	RPL4	20	18	3	4	1	0	0	0
P46777;Q5T7N0;R4GNJ2	RPL5	7	11	4	11	11	13	15	16
Q02878;F8VZ45;U3KQR5;F8VR69;F8VZA3;F8VWR1;F8VU16	RPL6	15	15	3	6	3	2	1	0
P18124;A8MUD9;C9JIJ5;C9JZ88	RPL7	15	11	1	3	1	3	0	2
P62424;Q5T8U3;Q5T8U2	RPL7A	15	13	3	10	6	4	0	0
P62917;E9PKZ0;E9PKU4;G3V1A1;E9PP36	RPL8	10	7	3	4	5	4	2	3
P32969;D6RAN4;H0Y9V9;E7ESE0;H0Y9R4	RPL9	7	4	1	2	3	3	1	6
P05388;F8VWS0;P05388-2;F8VU65;F8VPE8;G3V210;F8VW21;Q8NHW5;F8VQY6;F8VRK7;F8VWV4;F8VZS0;F8VS58;F8W1K8	RPLP0;RPLP0P6	8	6	5	7	11	15	18	9
P05386	RPLP1	1	0	0	1	1	3	3	1
P05387;H0YDD8;P05386-2	RPLP2	2	2	0	1	4	7	8	4
P04843;B7Z4L4;F8WF32	RPN1	4	0	0	1	1	0	0	0
Q5JYR4;Q5JYR7;P04844-2;P04844;F2Z3K5	RPN2	2	0	0	0	0	0	0	0
P78346;P78346-2;Q5VU10;Q5VU11	RPP30	1	0	1	3	1	0	0	0
P46783;F6U211;S4R435;Q9NQ39	RPS10;RPS10-NUDT3;RPS10P5	4	5	4	6	3	4	3	8
P62280;M0QZC5;M0R1H5;M0R1H6	RPS11	8	7	5	4	5	4	4	1
P25398	RPS12	3	3	1	1	2	3	3	6
P62277;J3KMX5;E9PS50	RPS13	8	8	3	5	4	3	4	3
P62263;H0YB22;E5RH77	RPS14	5	4	2	3	3	4	3	6
K7EM56;A0A0B4J2B4;S4R417;K7EQJ5;K7ELC2;P62841;S4R456;K7EJ78	RPS15	2	3	0	1	1	1	1	4
I3L3P7;P62244;I3L246;H3BN98;H3BV27;H3BT37;I3L303;H3BVC7	RPS15A	4	4	1	3	2	4	4	2
P62249;M0R210;A0A087WZ27;M0R3H0;M0R1M5;Q6IPX4;M0QX76	RPS16;ZNF90	11	6	2	2	1	1	1	3
P08708;H0YN88;A0A075B716;H0YN73;H3BNC9	RPS17	3	4	0	0	4	3	5	8
P62269;A0A0G2JQH2;Q5GGW2;J3JS69	RPS18	8	9	4	6	5	5	6	6
P39019;M0R2L9;M0QXK4;M0QYF7;M0R140;A0A075B6E2	RPS19	2	8	5	6	9	4	5	10
P15880;H0YEN5;E9PQD7;E9PMM9;I3L404;E9PM36;E9PPT0;H3BNG3;H0YE27	RPS2	11	10	5	8	7	4	1	0
P60866;P60866-2;E5RIP1;E5RJX2;G3XAN0	RPS20	4	2	2	2	2	2	2	4
Q8WVC2;P63220;Q9BYK1;Q9BYK2	RPS21	2	0	0	0	1	3	4	5
P62266;D6RD47;D6RDJ2;D6RIX0;D6R9I7	RPS23	5	3	2	3	1	3	2	3
E7ETK0;A0A087WUS0;P62847-2;P62847-3;P62847;P62847-4	RPS24	4	4	2	3	0	1	0	0
P62851	RPS25	5	5	3	3	2	3	2	4
P62854;Q5JNZ5	RPS26;RPS26P11	1	2	0	0	0	0	0	0
P42677;Q5T4L4;C9J1C5	RPS27	5	4	3	4	5	4	1	1
P62979;J3QS39;J3QTR3;F5H6Q2;F5GYU3;F5H2Z3;F5H265;B4DV12;F5H388;F5H747;F5GXK7;J3QKN0;Q5PY61;Q96C32;P62987;P0CG47;P0CG48;M0R1V7;M0R1M6;M0R2S1;J3QSA3;F5GZ39	RPS27A;UBB;UBC;UBA52	4	5	4	3	3	3	3	3
H0YMV8;Q71UM5;C9JLI6	RPS27L	3	2	3	1	3	2	1	1
P62857	RPS28	1	0	0	1	1	2	2	2
P62273;P62273-2	RPS29	1	0	0	1	0	0	0	1
P23396;P23396-2;E9PL09;E9PPU1;H0YEU2;F2Z2S8;H0YCJ7;E9PQ96;E9PJH4;H0YF32;E9PK82;E9PSF4;E9PQX2;H0YES8	RPS3	13	12	8	15	13	13	13	10
P61247;D6RG13;E9PFI5;D6RAT0;H0Y9Y4;H0Y8L7;D6RB09;D6R9B6;D6RAS7;D6RI02;D6RED7;D6RGE0	RPS3A	10	11	3	6	6	4	7	10
P62701;C9JEH7;Q8TD47;P22090	RPS4X	14	14	7	8	4	5	3	5
M0R0F0;M0R0R2;P46782;M0QZN2	RPS5	6	6	1	4	6	4	6	6
P62753;A2A3R5;A2A3R7	RPS6	6	7	1	2	2	2	2	2
P62081;B5MCP9	RPS7	7	8	4	5	4	2	8	15
P62241;Q5JR95	RPS8	8	8	4	4	3	3	1	0
A0A024R4M0;P46781;B5MCT8;C9JM19;F2Z3C0;A8MXK4	RPS9	11	11	4	6	11	10	9	4
C9J9K3;A0A0C4DG17;P08865;F8WD59	RPSA	7	6	4	7	9	12	13	16
Q8N122-2;Q8N122-3;Q8N122	RPTOR	0	0	0	0	0	1	0	0
Q6P087-2;Q6P087;H7C2C3;H7C0K7;C9JM75;H7C454;H7C1H7;Q6P087-3	RPUSD3	1	0	0	0	1	0	0	0
Q92600-3;Q92600;Q92600-2;F8WBZ6	RQCD1	2	1	0	0	0	0	0	0
Q7L523;Q5VZM2-2;Q5VZM2;Q5VZM0	RRAGA;RRAGB	0	0	0	0	0	0	0	2
P10301	RRAS	2	0	0	0	0	0	0	0
E9PK85;A0A0C4DGH2;P62070-3;P62070;P62070-4;P62070-2;E9PQ87	RRAS2	5	0	0	0	2	0	0	0
A0A0A0MRV0;Q9P2E9-3;Q9P2E9-2;Q9P2E9;F8W7S5;A0A087WVV2;A2A2S5	RRBP1	3	0	0	0	0	0	0	0
E9PL69;P23921	RRM1	0	0	0	0	0	0	1	0
P31350;P31350-2;C9JXC1;A0A0C4DGZ6;H0YAV1;Q7LG56-2;Q7LG56;Q7LG56-6	RRM2	0	0	0	0	0	0	2	1
Q9Y3B9	RRP15	1	0	0	0	0	0	0	0
Q14684;Q14684-2	RRP1B	3	0	0	0	0	0	0	0
J3QSV6;O76021;I3L3C4;I3L3U9;O76021-2;I3L234	RSL1D1	4	2	0	0	0	1	4	0
Q96DX4	RSPRY1	1	0	0	0	0	0	0	0
O00442;O00442-2	RTCA	0	0	0	0	0	0	1	2
Q9Y3I0	RTCB	6	9	4	13	14	9	0	0
H0YKX1;Q92541	RTF1	0	0	0	0	0	0	1	0
Q9NQC3-2;Q9NQC3-5;Q9NQC3;F8W914;Q9NQC3-4;H7C106;Q9NQC3-3;Q9NQC3-6;A0A0U1RQR6	RTN4	1	0	0	4	5	6	2	0
Q86VV8-3;Q86VV8;J3KTD2;Q86VV8-2;Q86VV8-4	RTTN	2	1	0	0	0	0	0	0
H0Y9Y8;J3KPP6;Q96T51-3;Q96T51-2;Q96T51	RUFY1	0	1	1	0	0	0	0	0
Q9Y265;Q9Y265-2;E7ETR0;H7C4G5;J3QLR1;H7C4I3	RUVBL1	9	9	8	18	14	9	1	2
Q9Y230;Q9Y230-2;M0R0Y3;X6R2L4;M0QXI6;M0R0Z0	RUVBL2	3	4	5	16	14	4	0	0
P60903	S100A10	3	2	2	3	2	2	3	3
P31949	S100A11	0	0	0	1	0	0	0	0
Q96ER3	SAAL1	1	0	0	0	0	0	0	0
Q15424-2;Q15424;Q15424-4;Q15424-3;Q14151;K7EII0	SAFB;SAFB2	0	1	0	0	1	4	0	0
Q9Y512	SAMM50	5	0	0	0	0	0	0	0
X1WI22;D6RAA2;Q5SQT8;D6RDB2;D6RD69;Q9Y6B6;Q9NR31	SAR1A;SAR1B	0	0	0	0	0	0	0	1
H0YHG0;P82979	SARNP	0	0	0	0	0	0	0	1
Q5T5C7;P49591	SARS	1	0	0	1	0	0	3	1
M0QWZ7;Q9NP81;M0R2C6;Q9NP81-2;B4DJM9;M0R259;M0R2H5;M0QX29;M0R1C0	SARS2	0	0	0	0	1	3	5	6
O43290	SART1	0	0	0	0	0	1	0	0
Q15020-4;Q15020;F8VV04;Q15020-2;F8VVK9;F8VZM2;F8W667;H0YHU8	SART3	0	0	0	6	11	0	0	0
C9JR56;Q9UPW6-2;Q9UPW6;Q01826;Q01826-2	SATB2;SATB1	0	0	0	2	0	0	0	0
G5E933;O95248;O95248-4	SBF1	2	0	0	0	0	0	0	0
O95104-3;O95104	SCAF4	0	0	0	0	0	1	0	0
Q8WVM8;J3KNG4;Q8WVM8-2;Q8WVM8-3;G3V4I1;G3V5F3;G3V2M8;G3V3K9;G3V363;H0YJS6	SCFD1	0	0	0	0	0	0	3	2
Q9Y6U3;Q9Y6U3-2;Q9Y6U3-3;E5RHX6;E5RHN8;C9JGB6;F8WBX5	SCIN	31	16	4	10	14	15	15	16
P35498-3;P35498-2;P35498	SCN1A	0	0	1	0	0	0	0	0
O43819;C9JBU1	SCO2	0	0	0	1	0	0	1	1
A0A0G2JNZ2;A0A0G2JPP5;Q14160;Q14160-3;A0A0G2JMS7;Q14160-2;H0YDF9;H0YCG0	SCRIB	10	2	0	5	5	1	2	2
E5RJB8;E5RHU3;E7ESK6;E9PBI9;P34741	SDC2	0	0	0	2	0	0	0	0
Q99470	SDF2	0	0	0	0	0	1	1	0
Q9HCN8	SDF2L1	0	0	0	0	1	2	5	0
H0Y3T6;G3V1E2;Q9BRK5-4;Q9BRK5-3;Q9BRK5-6;Q9BRK5;Q9BRK5-2	SDF4	0	0	0	0	0	0	0	3
P31040;D6RFM5;P31040-2;A0A087X1I3;P31040-3;H0Y8X1	SDHA	0	0	0	2	5	3	8	8
P21912;A0A087WWT1;A0A087WXX8	SDHB	2	0	0	2	3	4	7	3
P55735;A8MXL6;A0A0C4DFR6;P55735-2;P55735-3;E7ERC8	SEC13	1	0	0	1	0	2	1	3
F1T0I1;J3KNL6;O15027-2;O15027-4;O15027-3;O15027;O15027-5;X6RGP5;A0A0C4DH09	SEC16A	5	2	0	0	0	0	0	0
F5H365;Q15436;Q15436-2;G3V4V1;G3V1W4;G3V3G5;G3V2R6;G3V5X8;G3V4Q2;G3V5K1	SEC23A	1	3	1	4	8	12	7	3
Q15437;Q5QPE2	SEC23B	0	1	1	3	5	6	3	0
Q9Y6Y8;Q9Y6Y8-2	SEC23IP	0	0	0	1	3	0	0	0
O95486;O95486-2;H0Y9J6	SEC24A	0	0	0	1	2	8	1	0
O95487-2;O95487;O95487-3	SEC24B	0	0	0	1	3	3	0	0
P53992;G5EA31;P53992-2;A0A0U1RR49	SEC24C	2	1	0	4	8	9	8	0
E9PC44;E9PDM8;O94855;O94855-2	SEC24D	0	0	0	0	0	0	1	0
D6REX3;O94979-6;O94979-3;O94979-10;O94979-4;O94979-9;O94979-2;O94979;O94979-8;H7BXG7;O94979-7;D6RHZ5;O94979-5;H0YAB3;H0Y9K1;H0Y8V7;H0Y8W8;H0YAF5;H0Y9T9	SEC31A	1	0	0	0	2	12	5	0
B4DR61;P61619;H7C1Q9;C9JXC6;H7C069;A6NK38;F2Z2C7;A6NIF9;C9JJV4;F8W776;Q8TC24;P61619-3;Q9H9S3-2;Q9H9S3-3;Q9H9S3	SEC61A1;SEC61A2	0	0	0	2	0	0	0	0
P60468;S4R3B5	SEC61B	0	0	1	2	3	1	1	0
K7ELV2;Q96EE3;Q96EE3-1;K7ENI5	SEH1L	0	0	0	1	1	2	2	1
F2Z2W8;F8WCR4;A6PVX1;Q13228-2;Q13228;Q13228-4	SELENBP1	0	0	0	1	0	0	0	0
A0A087X0R7;Q9H4L4	SENP3-EIF4A1;SENP3	1	0	0	0	0	0	0	0
D6RGI3;D6RER5;Q9NVA2;Q9NVA2-2;D6RDU5;H0Y961;B1AMS2;Q14141-2;Q14141-4;Q14141;H0Y9G8;D6RDP1;D6R9Y6;Q14141-3	SEPT11;SEPT6	0	0	0	5	6	1	2	0
A0A087X1G7;A0A0B4J1S4;O60613;A0A0J9YX89	SEPT15	0	0	0	0	1	3	3	0
B5MCX3;Q15019;Q15019-2;Q15019-3;C9J2Q4;C9IY94;C9J938;C9JB25;C9IZU3;C9JQJ4;H7C310;B5MD47;H7C2Y0;C9JZI2;C9JFT1;F8WB65	SEPT2	1	1	0	9	8	2	1	0
G3V1Q4;E7ES33;E7EPK1;Q16181-2;Q16181;A0A0U1RRH9;A0A0U1RRE1;Q5JXL7;A0A0U1RRM2;J3QRT6;J3KSZ7;O43236-5;Q6ZU15;O43236-2;O43236-3;O43236;O43236-4	SEPT7	2	1	0	4	9	1	1	1
A0A087X142;A6NMH6;A6NFQ9;F8W8I8;Q92599-2;Q92599-4;Q92599;Q92599-3;C9JV02;A0A0A0MRP8;C9J4G8	SEPT8	0	0	0	2	3	0	0	0
Q9UHD8-7;Q9UHD8-2;Q9UHD8-5;Q9UHD8;K7EJ51;Q9UHD8-3;K7ENL0;K7ER34;K7EPY1;K7EK18;K7EL40;Q9UHD8-4;Q9UHD8-9;Q9UHD8-8;K7ERG1;K7EIR4;K7EKN4;K7EN52;K7EJV0;K7ENQ5;K7EJZ2;K7ELJ9;K7ER52;K7EIE4;K7ER14;K7EQD7;K7EJL9	SEPT9	1	1	0	7	2	0	0	0
Q8NC51;Q8NC51-3;Q8NC51-2;Q8NC51-4	SERBP1	7	6	2	8	14	14	15	23
P30740;P30740-2	SERPINB1	1	0	0	0	1	1	0	0
A0A024QZX5;A0A087X1N8;P35237	SERPINB6	1	0	0	1	1	1	2	6
P50454;E9PR70;E9PPV6;E9PKH2;E9PNX1;E9PK86;E9PMI5;E9PJH8;E9PIG2;E9PRS3;H0YEP8;E9PQ34;E9PLA6	SERPINH1	1	1	1	3	3	4	3	4
A0A0C4DFV9;Q01105-3;Q01105-4;Q01105-2;Q01105;A0A087X027;P0DME0	SET;SETSIP	0	0	0	0	0	0	0	5
Q15459;Q15459-2;H7C1L2;F8WB66;F8WC79	SF3A1	0	0	0	0	20	5	0	0
Q15428;K7EMT0	SF3A2	0	0	0	0	5	0	0	0
Q12874	SF3A3	0	0	0	1	1	0	2	2
O75533;H7C341	SF3B1	2	2	2	7	13	0	0	0
A0A087WZZ5;Q13435;E9PPJ0;H0YCG1;E9PJT3;E9PJ04;H0YEX5;E9PIL8	SF3B2	0	1	1	2	7	12	0	0
Q15393;Q15393-2;Q15393-3;J3QL37;J3QRB2;H3BMB0;I3L4G7	SF3B3	6	6	4	16	14	3	2	0
Q9Y3B4	SF3B6	1	1	1	1	1	1	1	0
P31947-2;P31947	SFN	1	2	1	3	2	1	2	2
P23246;P23246-2;H0Y9K7;H0Y9U2	SFPQ	6	2	1	2	4	19	28	6
Q6P4A7-3;Q6P4A7	SFXN4	0	0	0	0	1	0	0	0
Q9UJC5	SH3BGRL2	3	1	1	0	0	0	0	3
Q99961;Q99961-3;Q99961-2;M0QYE0;M0R0I3;H3BRH8;Q99963-4;Q99963	SH3GL1	0	1	0	0	4	3	3	3
Q99962	SH3GL2	0	0	0	0	1	1	1	3
Q8TEC5	SH3RF2	0	0	0	1	1	0	1	0
M0R2U6;M0QZF2;M0QYJ9;M0R2P6;Q8TBC3-2;Q8TBC3	SHKBP1	0	1	0	0	0	0	0	0
P34896-4;P34896-3;P34896-2;P34896	SHMT1	1	0	0	1	1	2	1	1
P34897-3;P34897;P34897-2;H0YIZ0;G3V2Y4;G3V5L0;G3V4W5;G3V540;G3V2D2;G3V241;G3V3Y8;G3V4T0;G3V4X0;G3V2W0;G3V2E4	SHMT2	4	2	0	8	8	13	12	6
Q8TF72	SHROOM3	1	1	1	1	1	1	1	1
D6REA1;Q9H173	SIL1	0	0	0	0	0	0	0	2
Q96ST3	SIN3A	1	0	0	0	0	0	0	0
Q96FS4;F6RY50;E9PIB3	SIPA1	0	0	0	0	11	5	0	0
O43166-3;O43166-2;O43166;F5GYF8	SIPA1L1	5	0	0	1	1	3	0	2
Q9P2F8;Q9P2F8-2	SIPA1L2	7	0	0	0	0	1	0	0
O60292	SIPA1L3	1	0	0	0	1	2	0	0
Q15477;H7C5N0	SKIV2L	0	0	0	5	0	0	0	0
P42285;H0YAC4;H0Y8U3;D6REC7	SKIV2L2	0	0	0	0	0	11	21	0
E5RGM3;E7ERH2;F8W8N3;E5RJR5;P63208-2;P63208	SKP1	1	1	0	0	0	1	1	1
Q5T8R3;Q5T8R5;P53985-2;P53985	SLC16A1	1	0	0	0	0	0	0	0
A0A087X0U3;A0A087WT87;P43003-2;P43003	SLC1A3	1	0	0	0	0	0	0	0
Q15758;M0QXM4;M0QX44;Q15758-3;Q15758-2	SLC1A5	1	1	1	3	2	0	0	0
P53007;B4DP62	SLC25A1	1	0	0	3	2	1	0	0
I3L1P8;Q02978;Q02978-2	SLC25A11	3	2	1	5	6	3	0	0
O75746-2;O75746	SLC25A12	1	0	0	1	2	0	0	0
Q9UJS0;Q9UJS0-2;R4GN64	SLC25A13	1	0	0	1	5	0	0	0
J3KSB1;J3KSI7;J3QL84;J3KS44;J3QLV3;J3KRY6;Q9HC21-2;Q9HC21	SLC25A19	1	0	0	1	1	0	0	0
A0A0D9SFA8;K4DIB0;K4DIA2;A0A0D9SG84;E9PI74;E9PQ36;K4DIB6;K4DIB3;K4DIB8;K4DIA8;A0A0D9SEI9;A0A0D9SFE1;E9PJH7;Q9H1K4;Q9H936;E9PS95	SLC25A22;SLC25A18	0	0	0	0	2	0	0	0
Q00325-2;Q00325;F8VVM2;F8VZL5;F8VWR4;F8VWQ0	SLC25A3	8	5	3	9	5	5	1	0
P05141	SLC25A5	8	8	8	11	14	8	8	1
P12236;P12235;V9GYG0;Q9H0C2	SLC25A6;SLC25A4	10	6	6	10	11	8	6	1
F5GZS6;J3KPF3;P08195-2;P08195-3;P08195;P08195-4;H0YFX4;F5GZI0	SLC3A2	2	1	0	0	2	1	0	0
Q7Z7L1;Q68D06-2;Q08AF3;Q68D06	SLFN11	0	1	0	2	3	1	0	0
H0YJW7;A0A087WUN7;H0YJ40;G3V4X6;G3V2S9;Q9GZT3-2;Q9GZT3;H0YJ07;H0YJU7	SLIRP	0	0	0	0	0	2	1	0
Q9H2G2-2;Q9H2G2	SLK	0	0	0	0	1	0	0	0
K7EJX0;B7Z5N5;Q15796-2;Q15796;H0YMP2;H0YL71;K7ESI8;K7EL92;H3BP09;K7ERC7;H3BVD1;P84022-3;P84022-2;P84022;O15198-2;O15198	SMAD2;SMAD3;SMAD9	1	1	0	2	1	1	1	1
P51532-5;P51532-3;Q9HBD4;P51532-2;P51532-4;P51532;A0A0A0MT49;P51531-2;P51531;A0A0U1RQZ9;F6VDE0;A0A0U1RRF5;K7EP28;A0A0U1RRD6;A0A0U1RRF8;A0A0A0MSS5;F6UH26;A0A0U1RQU0;A0A0U1RR09;F6XE55;A0A0U1RQE1;A0A0U1RQW7;A0A0U1RRN2;B1ALG1;A0A0U1RR83;A0A0U1RQX3;F6T8Q0;B1ALG2;A0A0U1RR26;A0A0U1RRG6;B4DNT1;B1ALF6;A0A087X0E3;A0A0A0MS59;A0A0C4DFX4;Q6ZRS2-3;Q6ZRS2-2;Q6ZRS2	SMARCA4	1	10	1	1	0	0	0	0
Q9H4L7-3;Q9H4L7;Q9H4L7-2	SMARCAD1	0	0	0	0	0	1	0	0
G5E975;Q12824-2;Q12824;A0A0U1RQQ2;A0A0U1RRB8;C9JTA6;A0A0G2JSE9;B5MCL5	SMARCB1	1	0	1	0	0	0	0	0
Q92922;F8WE13	SMARCC1	0	4	0	0	0	0	0	0
F8VXC8;Q8TAQ2-2;Q8TAQ2-3;Q8TAQ2;F8VZW6	SMARCC2	1	5	2	0	0	0	0	0
F8VUB0;Q6STE5-2;Q96GM5-2;Q6STE5;Q96GM5;F8VW95;C9JYI7;F8VZ70;F8VRQ4;J3KMX2;B9EGA3;Q92925-3;Q92925-2;Q92925	SMARCD1;SMARCD3;SMARCD2	1	1	0	0	0	0	0	0
J3KT85;J3QR61;J3QKS7;B4DGM3;Q969G3-6;Q969G3-5;Q969G3-3;Q969G3-2;Q969G3-4;Q969G3	SMARCE1	0	2	0	0	0	0	0	0
G8JLG1;Q14683;H0Y7K8;V9GY57	SMC1A	5	4	3	9	0	0	0	0
O95347-2;O95347;Q5T821;A0A0C4DGE5	SMC2	2	2	0	1	0	0	0	0
Q9UQE7	SMC3	4	3	0	5	1	0	0	0
E9PD53;Q9NTJ3-2;Q9NTJ3;C9JR83;C9J9E4;C9JWF0;C9IYK2;C9JJ64	SMC4	3	2	1	1	0	0	0	0
A6NHR9-2;A6NHR9;J3KTL8;A6NHR9-3	SMCHD1	1	0	1	2	0	0	0	0
Q8TEV9;Q8TEV9-2	SMCR8	0	5	7	1	3	1	0	0
Q92485;F8VWW8;Q92485-2;Q5T0Y8;F8VXS3	SMPDL3B	9	3	0	0	0	0	0	0
P53814-5;P53814;P53814-6;C9JGQ0;H7C372;H7BZZ8;B5MCI0;A0A087WVP4;A0A087X1R1;P53814-2	SMTN	2	0	0	0	0	0	0	0
Q2TAY7;Q2TAY7-2	SMU1	0	0	0	0	0	5	5	9
O00161;H3BNE1;H3BR18;H3BM38;H3BPJ0;O00161-2;H3BR99;H3BV99;H3BP15;H3BQY9;H3BNG6;H3BU94	SNAP23	4	2	0	0	0	0	2	0
Q7KZF4;H7C597	SND1	4	5	0	5	7	10	25	0
O75643;O75643-2;B4E0P5	SNRNP200	5	2	6	17	32	11	0	0
P08621;P08621-2;P08621-3;P08621-4;M0QYR1;M0QX04	SNRNP70	3	1	0	7	19	8	8	12
P09012;M0R221;M0R2B8;M0QZG7;M0R268;M0QXK2;M0R0G9	SNRPA	0	1	0	4	9	11	4	3
P09661;H0YKK0;H0YMA0;H0YLR3	SNRPA1	1	2	1	4	5	6	1	0
P08579	SNRPB2	0	0	0	2	4	4	1	1
A0A0A0MRR7;P09234	SNRPC	0	0	0	1	1	1	1	1
P62314;J3QLI9;J3QLR7	SNRPD1	1	1	1	2	5	4	2	0
P62316;P62316-2;K7ERG4;K7EJB5	SNRPD2	1	1	1	5	8	8	5	0
P62318-2;P62318;H3BT13	SNRPD3	1	2	1	2	4	2	2	2
P62304;A6NHK2	SNRPE	1	1	1	2	1	2	2	1
P62306;A0A0B4J254;F8W0W6	SNRPF	0	0	0	0	4	5	0	0
P62308;A8MWD9;Q49AN9;F5H013;C9JVQ0	SNRPG;SNRPGP15	2	1	0	2	4	3	3	2
J3QLE5;A8MT02;P14678-2;P63162;P14678;P63162-2;P14678-3;J3KRY3;S4R3P3	SNRPN;SNRPB	1	1	2	2	8	6	3	0
Q13425;H7BY41;H0YCS0;Q13425-2	SNTB2	1	0	0	1	1	1	0	0
O60749-2;O60749	SNX2	0	0	0	0	0	1	0	0
A0A0C4DFU6;Q96L92-2;Q96L92-3;Q96L92	SNX27	0	0	0	1	1	0	0	1
A0A087WYU1;Q9Y5X1	SNX9	5	4	0	3	3	8	0	0
H0YKB3;Q00796-2;Q00796;H0YLA4	SORD	0	0	0	0	0	2	0	0
O60271-4;O60271;A0A087X2D8;O60271-5;O60271-3;O60271-9;O60271-2;E9PFH7;A0A087WYG2;Q9UPT6;D6RHI8;H0YBE9	SPAG9	0	0	0	11	0	0	0	0
K7EJH0;K7EMX1;K7EJV2;K7ESQ2;Q8NBT2;Q8NBT2-2	SPC24	0	0	0	0	0	0	0	2
Q5M775-4;Q5M775;J3KSG2;Q5M775-5;Q5M775-3;Q5M775-2;J3QQM0;J3KRN9	SPECC1	13	0	1	8	2	0	0	0
Q69YQ0-2;Q69YQ0;F8WAN1;C9J8U1;C9JLY8;REV__Q9P225-2;REV__Q9P225	SPECC1L;SPECC1L-ADORA2A	23	17	17	53	23	0	0	0
Q8N0X7	SPG20	1	0	0	0	1	0	1	0
Q8N0Z3	SPICE1	2	0	0	0	0	0	0	0
Q13813	SPTAN1	72	79	97	48	17	54	10	0
Q13813-3	SPTAN1	72	79	97	48	17	53	10	0
A0A0D9SGF6;Q13813-2	SPTAN1	71	78	97	47	17	54	10	0
Q01082;A0A087WUZ3	SPTBN1	70	77	81	65	4	7	0	0
Q01082-3;Q01082-2;F8W6C1;P11277-3;P11277;P11277-2;H0YJE6	SPTBN1	65	72	76	60	2	4	0	0
O15020-2;O15020;A4QPE4;E9PJZ2	SPTBN2	14	27	17	13	1	0	1	0
Q13501-2;Q13501;E7EMC7;E9PFW8;C9JRJ8;E3W990	SQSTM1	4	0	0	0	0	0	0	0
P12931;P12931-2	SRC	7	1	0	1	1	3	6	7
Q5VZB4;A0A075B7B5;G5EA48;B7ZM87;A2RUF3;Q7Z6B7-2;O75044;Q7Z6B7	SRGAP2;SRGAP1	0	0	0	1	0	0	0	0
C9J0K6;P30626-3;P30626-2;P30626;B4DHQ6	SRI	0	0	0	0	1	1	3	5
P19623;K7EL89;K7ESL0	SRM	1	0	0	1	1	1	1	2
P37108;H0YLA2	SRP14	2	3	0	3	2	2	3	2
P61011;G3V4F7;P61011-2;G3V346;A0A0D9SFN7;G3V3L9;G3V480	SRP54	0	0	0	0	0	0	0	6
Q9UHB9-4;Q9UHB9-2;Q9UHB9;Q9UHB9-3	SRP68	1	0	0	0	1	6	0	0
O76094;O76094-2;R4GNC1;D6RDY6	SRP72	0	0	0	0	1	7	1	0
P49458;E9PE20;P49458-2	SRP9	1	1	0	0	2	2	2	0
Q96SB4;H3BLV9;Q5R363;Q96SB4-4;Q96SB4-3;D6RBM8;H7C2I2;D6RBF8;C9J2M4;C9JWF7;A8MPP7;A8MPY5;E7ETV6;Q9UPE1-2;Q9UPE1-3;Q9UPE1-4;Q9UPE1	SRPK1	4	1	0	3	4	6	6	0
P78362;P78362-2;H7C5L6;H7C521;F8WBW4	SRPK2	2	0	0	1	1	2	2	0
Q9UQ35;Q9UQ35-2;I3L1I8;I3L182;I3L4D8;Q9UQ35-3;I3L1C0;I3L3Q8;A0A087X1W1	SRRM2	9	11	3	6	3	4	4	0
Q9BXP5-5;Q9BXP5-4;Q9BXP5-2;Q9BXP5-3;Q9BXP5;H7C3A1;H7C1K0;H7C0U8;A0A0A0MSP6	SRRT	0	1	0	0	1	9	0	0
J3KTL2;Q07955;Q07955-3;Q07955-2;J3KSR8;J3QQV5;J3KSW7	SRSF1	1	1	0	1	0	1	1	8
Q5JRI1;O75494-5;O75494-4;O75494-6;O75494-3;O75494-2;O75494;Q6IQ42	SRSF10;FUSIP1	0	0	0	0	0	0	0	2
Q5T760;Q05519-2;Q05519;S4R3C4;B4DWT1;Q5T757	SRSF11	1	1	0	2	2	3	1	0
J3QL05;J3KP15;Q01130-2;Q01130;Q9BRL6-2;Q9BRL6	SRSF2;SRSF8	1	2	1	0	1	1	3	4
P84103-2;P84103;A0A087X2D0	SRSF3	3	4	2	3	3	4	3	5
A0A0D9SEM4;Q08170	SRSF4	1	1	1	1	0	3	5	1
Q13243;Q13243-3;B4DJK0;B4DUA4;G3V5K8;Q13243-2	SRSF5	1	1	1	1	0	1	2	4
Q13247-3;Q13247;Q13247-2	SRSF6	2	1	1	2	0	4	4	2
A0A0B4J1Z1;C9JAB2;Q16629-3;Q16629-2;Q16629-4;Q16629;F8WEA1	SRSF7	2	4	0	2	2	3	2	6
Q13242;H0YIB4;S4R3G0	SRSF9	1	0	0	0	1	1	1	6
F5GWN1;J3KRP6;J3QS72;X6R3J2;J3QQM2;J3KT74;J3QQW2;Q15532-2;Q15532	SS18	0	0	0	0	0	0	0	2
P05455;E7ERC4;E9PGX9;E9PFL9	SSB	1	4	0	0	2	1	10	14
Q04837;A0A0G2JLD8;E7EUY5;C9K0U8	SSBP1	3	1	0	2	1	3	5	5
E9PHV5;P28290-2;P28290;P28290-3;E7EUL7;H7BZ26	SSFA2	20	0	0	0	0	0	0	0
F5H527;Q76I76;Q76I76-4;Q8WYL5-2;Q8WYL5-5;Q8WYL5-4;Q8WYL5	SSH2	2	0	0	2	1	0	0	0
C9J3L8;C9J5W0;E9PAL7;C9IZQ1;P43307-2;P43307	SSR1	0	0	0	2	1	1	0	0
P51571;A6NLM8	SSR4	3	0	1	2	1	1	2	0
Q08945;E9PMD4;A0A0U1RRK2	SSRP1	0	0	0	0	7	4	11	0
P50502;A0A087X1H6;H7C3I1;Q3KNR6;Q8NFI4;F6VDH7;Q8IZP2;F8WAQ7	ST13;ST13P5;ST13P4	0	0	0	2	3	2	5	8
E9PLH5;E9PKE0;B4DDL8;P78524-3;P78524-2;P78524	ST5	1	0	0	0	0	0	0	0
A6NMU3;Q92783-2;Q92783	STAM	0	0	0	0	0	0	1	0
O95630;C9JK83;O95630-2;F5H5B9;C9JEK5;C9JZ93	STAMBP	3	4	3	5	9	11	11	8
Q96FJ0;Q96FJ0-2;B3KR00	STAMBPL1	4	7	3	6	7	8	6	5
Q5JW30;O95793-2;O95793-3;O95793;A0A087X1A5;F6UDC6;Q5JW28	STAU1	0	0	0	0	0	1	2	2
P31948;P31948-2;P31948-3;F5H783;F5GXD8;H0YGI8	STIP1	0	0	0	1	1	1	5	16
Q5JV98;H0Y630;Q8NBY1;B4DR80;B4E0Y9;Q9P289-2;Q9P289;Q9Y6E0-2;Q9Y6E0;Q5JV99;C9JDH9;C9J6L2;C9JCC0;C9J232;H7C279;O00506-3;O00506-2;Q9P289-3;O00506	STK24;STK26;STK25	2	0	0	1	1	1	0	1
P27105;F8VSL7;P27105-2	STOM	2	1	0	3	0	0	0	0
Q9UJZ1-2;Q9UJZ1;A0A087WYB4	STOML2	3	0	0	0	0	1	0	3
Q8WXE9;Q8WXE9-3	STON2	2	2	0	1	0	3	5	0
Q9Y3F4;Q9Y3F4-2;H0YH33	STRAP	0	1	0	1	2	1	3	8
Q96SI9-2;Q96SI9	STRBP	2	0	0	0	0	4	3	0
O43815-2;O43815	STRN	0	1	0	1	0	0	0	0
P46977-2;P46977	STT3A	0	1	0	0	0	0	0	0
Q9UNE7;Q9UNE7-2;H3BS86;H3BTA3;H3BUD0	STUB1	7	4	5	15	11	8	13	12
K7EQB1;Q9UNK0	STX8	1	0	0	0	0	0	0	0
A0A087WWS7;Q15833-2;Q15833;Q15833-3;M0R0M7;M0QZ54;M0R0D4;M0R118;M0R1A1	STXBP2	0	0	0	0	0	0	0	3
P53999;D6RC37;D6R970	SUB1	0	0	0	0	0	0	0	2
Q5T9Q5;Q9P2R7-2;Q9P2R7;A0A0U1RQF8;A0A0U1RRI1;Q5T9Q8	SUCLA2	0	0	0	1	2	2	1	0
P53597	SUCLG1	0	0	0	0	0	1	0	0
Q96I99;E9PDQ8;Q96I99-2;H0Y852	SUCLG2	0	0	0	1	1	1	1	1
H3BRY5;P50225;H3BQX5;P50226;E9PKR8;E9PKW4;P50225-2;E9PM76;A0A0A6YYL2;P0DMN0;P0DMM9;P0DMM9-3;H3BNY7;P0DMM9-2	SULT1A1;SULT1A2	0	0	0	1	1	1	1	8
Q9Y5B9;G3V5A4;G3V401;G3V2X0	SUPT16H	0	0	0	0	2	9	15	0
P63272;J3KSQ6;J3QR04;D3DTZ5;J3QSB9	SUPT4H1	0	0	0	0	1	1	0	0
O00267-2;O00267;M0QYL9	SUPT5H	0	0	0	0	0	7	0	0
Q7KZ85;Q7KZ85-2	SUPT6H	0	0	0	1	1	5	0	0
O95425-4;O95425;O95425-3;O95425-2;A0A0J9YWY6	SVIL	49	34	23	60	56	46	12	2
E7EMB1;Q9UH65;E9PJM7	SWAP70	1	0	0	0	0	0	0	1
Q96A49	SYAP1	0	0	0	0	0	0	0	1
O60506-4;O60506-3;O60506-2;O60506;B7Z645;O60506-5;F6UXX1	SYNCRIP	5	4	1	4	3	6	8	13
G3V5X4;A0A0A0MRE3;Q8WXH0;Q8WXH0-2;A0A0C4DH87;A0A0C4DGK3;Q8WXH0-6;Q8WXH0-11;Q8WXH0-12;Q8WXH0-5;Q8WXH0-10;Q8WXH0-4;Q8WXH0-3;Q8WXH0-13;O60673-2;O60673;Q8WXH0-7	SYNE2;REV3L	1	0	0	1	0	0	0	0
A0A0D9SGJ6;J3KQV8;O43426;C9JW66;J3KPK1;C9JFZ1;O43426-4;O43426-2;O43426-5;C9J1Z6	SYNJ1	2	4	0	0	0	0	0	0
F5GZC2;F5H6C1;F5H1N2;F5H126;O43581;O43581-2	SYT7	1	0	0	0	0	0	0	0
F6SS63;Q8N5C8-2;Q8N5C8	TAB3	0	0	0	1	1	0	1	1
Q92804-2;Q92804;A0A075B7D9;A0A075B7F4;A0A075B7F2	TAF15	1	3	0	0	4	5	9	5
A0A087WY94;A0A087WVD7;Q9Y3D8	TAF9;AK6	0	0	0	0	0	0	0	1
X6RJP6;P37802;P37802-2	TAGLN2	0	0	0	0	0	0	0	1
F2Z393;P37837	TALDO1	0	0	0	0	0	0	0	1
Q7L7X3-3;Q7L7X3;H0YF68;Q7L7X3-2;Q9H2K8	TAOK1	0	0	0	0	0	4	0	0
A0A087WX29;Q13148;A0A087WXQ5;K7EJM5;A0A087WV68;K7EN94;B1AKP7;G3V162;A0A087X260;A0A087WYY0;Q13148-4	TARDBP	2	2	0	2	1	2	2	1
P26639;P26639-2;D6RCA5;D6R9F8;D6RDJ6;D6RBR8	TARS	1	0	1	2	5	8	0	0
Q9BW92;U3KQG0;Q9BW92-2;F6S7Q7;U3KQ50	TARS2	2	1	1	3	3	3	2	0
H7C380;H0Y8P0;Q86TI0-2;Q86TI0	TBC1D1	1	0	0	0	0	0	0	0
Q8TC07-2;Q8TC07-3;Q8TC07	TBC1D15	1	0	0	1	1	0	0	0
O60343-2;O60343-3;O60343;Q5JU47;O60343-4;O60343-5	TBC1D4	1	0	0	1	1	0	0	0
Q66K14-2;Q66K14	TBC1D9B	1	0	0	0	0	0	0	0
K7EK42;Q99426;K7EP07;Q99426-2;K7EL99	TBCB	0	0	0	2	2	3	2	2
Q15813;Q15813-2	TBCE	0	0	0	1	2	1	1	1
C9JLJ1;C9JCK0;C9JBN1;A0A0D9SF25;F8W9D8;C9IYU9;A0A0D9SF63;Q9BZK7	TBL1XR1	0	0	0	0	0	0	1	0
E9PF19;Q9Y4P3;F8WCR3;F8WDI9;Q96E41	TBL2	2	0	0	0	0	0	0	0
E5RJ93;E5RIS7;P23193	TCEA1	0	0	0	0	0	0	0	1
E5RHG8;Q15369-2;Q15369;R4GMY8	TCEB1	0	0	0	0	0	0	1	2
Q15370;Q15370-2;A0A0B4J296;B8ZZU8;I3L0M9	TCEB2	0	0	0	0	0	0	0	3
G3V220;O14776-2;O14776	TCERG1	0	0	0	0	2	2	0	0
Q07283	TCHH	0	0	0	1	0	1	0	0
Q13428-3;E7ETY2;Q13428-8;Q13428-7;Q13428;Q13428-4;J3KQ96;Q13428-2;Q13428-6;Q13428-5;H0YA99	TCOF1	11	5	1	5	6	4	1	0
P17987;E7EQR6;F5H282;E7ERF2;F5H136;F5GZI8;F5H676;F5GZ03;F5H726;F5GYL4;F5H7Y1	TCP1	15	8	10	17	12	11	10	10
G3V2F4;E7EPD8;Q9NUW8;G3V2J6;Q9NUW8-2;H0YJL7;G3V2U6;H0YJ44;Q9BRS7	TDP1	0	0	0	0	0	1	1	1
Q9NZ01;M0QXM3;M0R3C3;M0R329;B4DR74;Q9NZ01-2	TECR	4	2	1	5	3	1	0	0
Q9NYB0	TERF2IP	0	0	0	0	0	0	1	0
Q9UGI8-2;Q9UGI8;F8W7T0;F8WDI4	TES	1	0	0	2	0	2	3	8
J3KRZ8;A0A087WVA8;Q8IWB9;Q8IWB9-2	TEX2	0	0	0	0	0	0	0	1
H7BYN3;Q00059;Q00059-2	TFAM	0	0	0	0	0	0	0	2
F8VWL0;Q12800-2;Q12800-3;Q12800-4;Q12800;F8VX55	TFCP2	0	0	0	0	0	0	1	2
Q92734-2;Q92734;Q05BK6;Q92734-4;Q92734-3;C9JJP5;C9JUE0;C9JTY3	TFG	5	6	11	16	17	7	1	0
P02786;G3V0E5;H7C3V5;F8WBE5	TFRC	1	1	0	2	5	12	0	0
A0A087WWS1;Q96FV9;J3KT14;A0A087WY84;Q96FV9-2	THOC1	0	2	0	0	0	0	0	0
A0A0C4DG98;Q8NI27;H0Y815	THOC2	3	2	0	0	0	0	0	0
D6RGZ2;Q96J01-2;Q96J01	THOC3	1	0	0	0	0	0	0	1
Q86W42-3;Q86W42;Q86W42-2	THOC6	1	1	0	0	0	0	0	1
Q9Y2W1	THRAP3	1	1	0	0	1	3	1	1
P31483-2;C9JTN7;H7BY49;F8WE16;E5RG67	TIA1	0	0	0	0	0	1	2	10
F8W8I6;P31483;P31483-3;E5RGV5	TIA1	0	0	0	0	0	1	2	10
Q01085;Q01085-2;E7ETJ9;E7ETC0;A6NKZ9	TIAL1	0	0	0	1	0	1	2	9
Q9Y5L4;K7EIT2	TIMM13	0	0	0	0	0	0	0	3
Q3ZCQ8;Q3ZCQ8-2;M0R0C3;M0R2F8;Q3ZCQ8-3;M0R003;M0R1Y4;M0QXC3;M0R2Z3;M0R303;M0R2D2;M0R047	TIMM50	5	5	5	6	6	6	4	3
O60220	TIMM8A	0	0	0	0	0	0	0	1
Q9Y5J9;G3XAN8;E9PIR3	TIMM8B	0	0	0	0	0	0	0	3
O75663-2;O75663	TIPRL	0	0	0	0	0	1	0	0
A0A087X0K9;G5E9E7;Q07157-2;G3V1L9;Q07157;H0YKB1;H0Y3R8;H0YLT6	TJP1	3	1	2	19	36	2	0	0
Q9UDY2-6;Q9UDY2-3;Q9UDY2;Q9UDY2-7;Q9UDY2-5;Q9UDY2-4;Q9UDY2-2;U3KQJ2;B1AN86	TJP2	0	0	0	3	10	5	0	0
I3L252;H0YCY6;A0A087WUL0;Q3LXA3-2;Q3LXA3	TKFC;DAK	0	0	0	0	0	1	1	0
A0A0B4J1R6;P29401;P29401-2;E9PFF2	TKT	0	4	0	1	0	1	0	0
Q6P9B6	TLDC1	0	0	0	0	0	0	0	1
Q9Y490	TLN1	1	0	0	5	32	1	0	0
P49755;G3V2K7	TMED10	1	1	0	0	0	0	1	0
D6RAA6;P57088;H0Y8N0	TMEM33	1	0	0	1	0	0	0	0
Q9BTV4	TMEM43	1	0	0	0	0	0	0	0
F8WBF4;C9K0I4;F8WDH1;P56557	TMEM50B	1	0	0	0	0	0	0	0
P28289;P28289-2;Q9NZQ9-2;Q9NZQ9	TMOD1	12	8	3	10	9	17	18	21
Q9NZR1;G5EA42;Q9NZR1-2;H0YMA2	TMOD2	5	6	4	6	6	8	14	12
Q9NYL9;H0YNJ8;H0YKU1;H0YNU8	TMOD3	18	15	5	16	15	19	19	22
G5E972;P42167;P42167-2;H0YJH7;P42167-3	TMPO	9	6	1	2	3	3	1	5
P42166	TMPO	6	5	0	2	2	4	0	4
H0Y720;Q9UPQ9-1;Q9UPQ9;Q9UPQ9-2	TNRC6B	1	2	0	0	2	2	1	0
Q9H0E2;F2Z2Y8;E7EN89;Q9H0E2-2;E9PP67;E9PQ25;E9PNS3	TOLLIP	3	2	2	5	6	5	11	0
O60784;O60784-2;O60784-4;O60784-3;B0QY01;V9GYF4;B0QY02;Q6UW50;V9GZ68;H7BYN7;F8WB30;F8WAW7;F8WE29;F8WBB0	TOM1	11	8	4	14	14	14	19	8
Q6ZVM7;Q6ZVM7-5;Q6ZVM7-2;Q6ZVM7-3;B7Z2U2;F5H3S6;Q6ZVM7-4;K7ENB0	TOM1L2	12	7	3	10	16	16	20	10
P11387;E5RJ95;E5RFS0;E5RIC7;Q969P6-2;Q969P6;E5RJ33;H0YBR3;H0YC03;E5RGE7;E5RGR4;E5RFE3;E5RGR2	TOP1	1	1	0	2	7	5	4	0
P11388;P11388-2;P11388-3;P11388-4;E9PCY5;Q02880-2;Q02880;J3KTB7	TOP2A;TOP2B	4	0	0	0	0	0	0	0
A0A087WZU8;A0A0U1RQC9;P04637-7;P04637-4;P04637;E7ESS1;A0A087X1Q1;J3KP33;P04637-8;P04637-9;P04637-5;P04637-6;P04637-2;P04637-3;A0A087WXZ1;A0A087WT22;E9PFT5;E7EQX7;E7EMR6	TP53	6	1	0	0	0	0	0	0
A6NNK5;Q12888;Q12888-3;Q12888-2;M0R142;C9JXV0	TP53BP1	0	3	0	0	0	0	0	0
P60174-1;P60174;P60174-4;U3KPZ0;U3KPS5;U3KQF3	TPI1	0	0	1	7	0	0	0	0
P09493-3;P09493-9;Q6ZN40;P09493-8;P09493-7	TPM1	13	21	11	22	23	26	33	35
H7BYY1;F5H7S3;B7Z596;P09493-2	TPM1	13	17	11	17	19	20	24	29
P09493-10;P09493-4;P09493;H0YL52;H0YKX5;P09493-6;H0YNC7;H0YKP3;H0YL42;H0YK20;H0YL80;A0A087WTJ7;H0YKZ6;H0YLS7;H0YKJ4	TPM1	13	20	10	21	22	25	33	33
Q5TCU3;CON__Q3SX28;Q5TCU8;P07951-2;P07951;P07951-3	TPM2	8	12	7	14	13	14	13	15
P06753-2;A0A087WWU8;Q5HYB6;P06753-3;P06753-5;Q5VU61;P06753-4;P06753-7;D6R904;K7EP68;D6RFM2	TPM3;DKFZp686J1372	15	28	16	26	32	27	25	34
P67936;P67936-2;K7ENT6;K7ERG3;K7EMU5;K7EPV9;K7EPB9;U3KQK2;Q2TAC2-2;Q2TAC2	TPM4	13	20	11	24	27	21	20	27
K7EQW8	TPM4	0	1	0	2	2	3	2	2
Q5VZU9;P29144	TPP2	0	0	0	0	1	4	1	0
P12270;P12270-2;Q5SWX9	TPR	0	15	5	0	0	0	0	0
Q9ULW0;Q9ULW0-2	TPX2	1	1	0	0	0	0	0	0
Q13595-2;Q13595-4;Q13595-3;Q13595	TRA2A	0	0	0	0	0	0	0	1
P62995-3;P62995;H7C2L4;H7BXF3	TRA2B	0	0	0	0	0	0	0	3
Q12933-4;Q12933-3;Q12933;Q12933-2;B1AMY1;B1AMX7;B1AMX8	TRAF2	2	1	0	3	2	0	0	0
Q12931-2;Q12931;I3L0K7;I3L253;I3L239	TRAP1	2	0	0	2	2	2	2	5
O43617-2;O43617;A0A087WWM0;A0A087WYS5;A6NKE1	TRAPPC3	0	0	0	0	0	0	0	4
P19474;P19474-2	TRIM21	0	0	0	0	0	0	1	5
Q14258	TRIM25	1	1	0	1	1	5	0	0
P14373-2;P14373	TRIM27	1	0	0	0	0	0	0	0
Q13263;Q13263-2;M0R0K9;M0R3C0;M0R2I3	TRIM28	5	4	2	13	23	16	12	0
Q5JVY0;Q13049	TRIM32	0	0	0	2	0	0	0	0
Q9H2D6-5;Q9H2D6-7;Q9H2D6-3;Q9H2D6-2;Q9H2D6;H0Y5J9;Q9H2D6-6;F6WYE2;F6TR96	TRIOBP	7	1	0	0	0	0	0	0
H7C2Y1;Q14669-4;Q14669;Q14669-2;Q14669-3	TRIP12	1	0	0	0	0	0	0	0
Q15645;Q15645-2;H0YAL2	TRIP13	3	2	1	3	5	2	2	1
K7EQQ8;Q9NXH9-2;Q9NXH9	TRMT1	0	0	0	0	0	1	0	0
F5GYQ2;F5GX77;Q9UI30-2;Q9UI30	TRMT112	0	0	0	0	0	0	0	1
F2Z2W7;Q8IZ69-2;Q8IZ69	TRMT2A	0	0	0	1	1	0	0	0
Q9UJA5-4;Q9UJA5-3;Q9UJA5-2;Q9UJA5	TRMT6	0	0	0	0	0	1	0	0
Q96FX7	TRMT61A	0	0	0	1	1	1	0	0
P10155-3;P10155-5;P10155-4;P10155	TROVE2	0	0	0	0	0	1	1	0
F5H6B6;F5H8A0;Q86TN4-2;Q86TN4-3;Q86TN4;Q86TN4-4	TRPT1	0	0	0	0	0	0	0	1
C9JT21;P43897;P43897-2	TSFM	0	0	0	0	0	0	0	1
F5H442;Q99816;Q99816-2	TSG101	1	1	0	3	5	4	1	0
H7C1D4;E9PGT1;Q15631;Q15631-2;A0A0J9YVW2	TSN	0	0	0	0	1	1	5	0
Q2NL82;I3L1Q5;I3L4E8	TSR1	3	0	0	0	2	6	1	0
A0A087WW06;Q96AY4;B0QYP5	TTC28	4	0	0	0	0	0	0	0
Q6PGP7;D6RCE2	TTC37	1	0	0	3	1	0	0	0
Q86TV6;Q86TV6-2	TTC7B	0	0	0	2	0	0	1	0
Q14166	TTLL12	0	0	0	1	1	3	5	5
Q71U36-2;Q71U36;Q13748;Q13748-2;Q6PEY2;F8VQQ4;V9GZ17	TUBA1A;TUBA3C;TUBA3E	16	15	15	21	20	17	20	12
P68363;P68363-2;P68366-2;P68366;F8VVB9;C9JDS9;F8VRZ4;F8VS66;F8VWV9;C9JEV8;C9JQ00;C9JJQ8;F8VX09;C9JDL2;A6NHL2-2;A6NHL2;F8VRK0;F8VXZ7;F8W0F6;Q9H853	TUBA1B;TUBA4A	15	16	17	22	21	17	21	14
F5H5D3;Q9BQE3	TUBA1C	14	15	16	19	19	17	20	12
Q9NY65-2;C9J2C0;Q9NY65;C9K0S6	TUBA8	8	7	9	11	12	10	11	8
Q5JP53;P07437;Q5ST81;G3V2A3;G3V5W4;G3V2R8;G3V3R4;G3V2N6	TUBB	22	17	17	20	21	19	21	22
Q13885	TUBB2A	20	16	14	19	20	18	19	20
Q9BVA1	TUBB2B	21	17	15	19	20	19	20	20
A0A0B4J269;Q13509;Q13509-2	TUBB3	12	10	10	13	13	11	12	12
P04350;M0R2D3;M0R278;M0QY85;M0QZL7;M0R0X0;M0QY37;M0QX14;M0QYM7;M0R042;M0R1I1;M0R2T4;A0A075B724	TUBB4A	20	13	13	18	19	19	17	16
P68371	TUBB4B	22	17	17	20	21	20	21	22
Q9BUF5;K7ESM5;K7EL29;K7ESQ3;K7EQT3;K7EJ64;K7ERA8;K7EJZ4;K7ES63;K7EN98;K7EPE5	TUBB6	14	9	6	13	15	12	12	7
Q3ZCM7;A0A075B736;Q5SQY0;A6NNZ2;CON__ENSEMBL:ENSBTAP00000025008;Q9H4B7	TUBB8;TUBB1	10	7	8	8	9	9	10	8
P23258;K7EKE5;K7EIS0;Q9NRH3	TUBG1;TUBG2	0	2	0	0	0	0	0	0
P49411;H3BNU3	TUFM	21	14	9	23	23	24	18	14
Q12792;Q12792-3;Q12792-4;F8VS81;F8W1Q9;F8VRG3;F8W645	TWF1	9	5	5	8	9	10	11	13
Q6IBS0;D6RG15;H0Y858;H7C5I2;Q9NR96-4	TWF2	3	1	0	1	3	3	4	13
P40222	TXLNA	0	0	0	0	1	1	0	0
Q9NUQ3;Q9NUQ3-2	TXLNG	0	0	0	0	0	3	0	0
P10599;P10599-2	TXN	1	2	0	2	4	2	4	5
Q8NBS9;Q8NBS9-2	TXNDC5	1	0	0	1	5	2	5	9
K7ESL1;P83876	TXNL4A	0	0	0	0	0	0	0	1
E9PIR7;F8W809;A0A087WSW9;E9PNQ6;A0A087WSY9;Q16881-5;Q16881-2;Q16881-4;Q16881-3;Q16881-6;Q16881;E2QRB9;Q16881-7;E9PQI3;E9PLT3;E9PKI4;A0A0B4J225;E9PIZ5;E9PKD3	TXNRD1	0	0	0	0	0	0	3	0
E9PPF2;E9PM19;P29597	TYK2	1	0	0	0	0	0	0	0
P0DN76;Q01081-2;Q01081;K7EJH3;K7EJM7;M0QYK5;M0R2N4;Q01081-3;Q01081-4;Q8WU68-3;Q8WU68-2;Q8WU68	U2AF1;U2AF1L4	2	3	1	2	2	3	4	2
P26368-2;P26368;K7ENG2;K7ELP8	U2AF2	3	2	0	1	1	3	7	9
O15042-2;O15042;E7ET15;E7EW00;H0Y8D9;O15042-3	U2SURP	0	0	0	4	0	0	0	0
H0YNH8;Q9BZF9-2;Q9BZF9;F5H2B9;H0YN48;H0YMI1	UACA	17	2	0	1	0	0	0	0
P22314-2;P22314;Q5JRR9;Q5JRS0;Q5JRR6;Q5JRS2;Q5JRS1;Q5JRS3	UBA1	4	2	1	4	12	12	29	2
Q9UBT2;Q9UBT2-2;K7EPL2;U3KQ55;K7ES38;K7ESK7	UBA2	0	0	0	0	0	0	6	0
Q8TBC4-2;Q8TBC4;F8W8D4;F8WF86	UBA3	0	0	0	0	0	2	3	0
F8W726;Q14157-4;Q14157-1;Q14157-3;Q14157;Q14157-5;Q5VU77;H0Y5H6;H7C2T8	UBAP2L	1	0	0	0	1	2	2	1
P68036-2;P68036;P68036-3	UBE2L3	0	0	0	0	0	1	0	1
M0QX69;P61081	UBE2M	0	0	0	0	0	1	1	0
Q9C0C9;K7ES11	UBE2O	0	0	0	0	2	0	0	0
Q15386	UBE3C	1	0	0	1	2	0	0	0
Q9UHD9	UBQLN2	0	0	0	0	0	0	1	0
Q6ZT12;Q6ZT12-4;H7C481;H0Y3K2	UBR3	1	0	0	1	1	0	0	0
Q5T4S7-3;Q5T4S7-4;Q5T4S7;Q5T4S7-2;X6R960;Q5T4S7-5;A0A0A0MSW0	UBR4	3	4	0	0	0	0	0	0
O95071-2;O95071;E7EMW7;E7ET84	UBR5	7	3	0	0	0	0	0	0
Q9HAC8;Q8WUN7	UBTD1;UBTD2	2	0	0	0	0	0	0	0
P17480;E9PMM2;E9PKP7;P17480-2	UBTF	1	0	0	1	0	0	0	0
E9PJ81;E9PRQ7;Q04323;Q04323-2;A0A087WTZ5	UBXN1	2	0	0	1	0	2	0	2
F8WB86;Q6PJ80;C9JLR4;Q92575	UBXN4	1	0	0	0	0	0	0	0
Q5LJA5;Q5LJA9;Q9Y5K5-2;Q9Y5K5-4;Q9Y5K5-3;Q9Y5K5;Q5LJB0;H0Y4E0;H0Y6Y4;H0Y4K0;H0Y636	UCHL5	0	0	0	0	0	0	0	6
Q9BZX2	UCK2	0	0	0	0	1	0	0	0
Q9NYU2-2;Q9NYU2;H7BZG0;Q9NYU1;F8WCI2;F8WCE6	UGGT1	0	0	0	3	10	27	25	0
A0A087WYS1;E7EUC7;Q16851-2;Q16851;C9JWG0;C9JVG3;C9JQU9;C9JNZ1	UGP2	0	0	0	0	2	0	0	0
[truncated: 162 more rows]

## Sheet: ULK1
Protein IDs	Gene names	Peptides segment 1	Peptides segment 2	Peptides segment 3	Peptides segment 4	Peptides segment 5	Peptides segment 6	Peptides segment 7	Peptides segment 8
A8K2U0;H0YGG5;A8K2U0-2;H0YH14	A2ML1	0	0	0	0	5	0	0	0
P49588;P49588-2;H3BPK7	AARS	0	0	0	0	0	0	7	0
Q5JTZ9	AARS2	0	0	1	1	0	0	1	0
F8WAH1;Q9UDR5;F8WE53	AASS	0	0	0	5	0	0	0	0
O75027;O75027-2;B4DGL8;A0A087WW65;O75027-3;E9PJR8;E9PNQ5	ABCB7	0	0	3	5	2	0	0	0
A0A0A0MS99;I3L4X2;P33527-8;P33527-6;P33527-7;P33527-5;P33527-4;P33527-2;P33527-3;P33527;P33527-9	ABCC1	0	0	0	2	0	0	0	0
Q8NE71;Q8NE71-2;H0YGW7;Q5STZ8;A0A0G2JIC2	ABCF1	2	1	1	5	7	7	1	0
B6VEX4;A0A0A0MRT6;Q8IZP0-10;Q8IZP0-8;Q8IZP0-7;Q8IZP0-2;Q8IZP0-4;Q8IZP0-3;Q8IZP0-5;Q8IZP0-6;Q8IZP0-9;Q8IZP0-12;Q8IZP0;B7Z836;E9PEZ7;E7EW77;E7EP65;A0A0C4DG21;F8WAL6;Q8IZP0-11;Q9NYB9-3;Q9NYB9-2;Q9NYB9-4;Q9NYB9	ABI1	0	0	0	2	1	0	0	0
O14639-4;O14639-3;O14639-5;O14639-2;O14639-6;O14639;J3QSX6;F8W8M4;A0A0A0MRL6;H0Y7N6;F6XFR5	ABLIM1	0	0	0	0	0	1	6	11
Q12979-4;Q12979;A0A0G2JQ41;Q12979-2;B7Z683;Q12979-3;I3L2P5;A0A0G2JRJ1;I3L3W0;I3NI05;P11274-2;P11274;I3L379;I3L4Y1;I3L2C0;I3L1U8;A0A0G2JQT5;I3L0R7;A0A0G2JSE0;A0A0D9SGD7;I3L259;I3L2L3;H0Y554	ABR	4	3	7	9	20	18	3	0
A0A0B4J2A4;P42765;K7EME0	ACAA2	0	0	0	0	0	2	1	0
Q13085-3;Q13085-2;Q13085;Q13085-4;Q59FY4;O00763-3;O00763-2;O00763;A0A087X0W4;S4R3S7;F8W8T8;H0YGH5	ACACA	0	0	6	15	3	0	0	0
Q709F0;Q709F0-2;F8WEV0;D6RDI8;Q709F0-3;H0Y9C6;A0A0J9YXS1	ACAD11	0	1	0	0	8	0	0	0
H0Y8Z9;Q9H845	ACAD9	0	0	1	2	1	1	2	0
P45954-2;P45954	ACADSB	0	0	0	2	1	0	0	0
P49748-2;P49748;P49748-3;G3V1M7;K7EQP4;J3QKU9;K7EJW8;J3KSR4	ACADVL	0	0	0	0	2	2	6	0
P24752;E9PRQ6;P24752-2;H0YEL7	ACAT1	0	0	0	1	0	0	1	4
Q9H3P7	ACBD3	0	0	1	2	4	4	11	1
P53396-2;P53396;P53396-3;K7ESG8;K7EIE7	ACLY	2	5	6	29	27	0	0	0
A2A274;Q99798	ACO2	0	0	0	0	0	0	5	0
Q9Y305-3;Q9Y305-2;Q9Y305;Q9Y305-4;H7C5Q2	ACOT9	1	1	3	3	3	2	2	1
P24666;G5E9R5;P24666-4;P24666-3;P24666-2;F2Z2Q9;D3YTI2	ACP1	0	0	1	1	2	0	0	2
O95573;O60488-2;O60488	ACSL3;ACSL4	0	0	1	2	2	0	1	0
P60709;G5E9R0;E7EVS6;C9JZR7;C9JTX5	ACTB	30	32	27	30	28	28	30	43
Q562R1	ACTBL2	9	10	9	9	8	9	7	14
P68032;P68133;P63267;P62736;A6NL76;P63267-2;C9JFL5;F6UVQ4;F6QUT6;F8WB63;B8ZZJ2	ACTC1;ACTA1;ACTG2;ACTA2	19	21	18	19	19	18	19	34
P63261;I3L3I0;I3L1U9;I3L3R2;J3KT65;K7EM38;C9JUM1;F8WCH0	ACTG1	30	32	28	30	28	28	30	43
I3L4N8	ACTG1	14	16	12	14	13	14	15	21
H7C5S0;O96019;O96019-2	ACTL6A	0	0	0	0	0	0	0	2
P12814;P12814-3;P12814-2;P12814-4;H9KV75;G3V2N5;G3V2W4;H0YJW3;H7C5W8;H0YJ11;G3V2X9;G3V5M4;G3V2E8;G3V380	ACTN1	18	14	15	22	27	52	7	1
O43707;O43707-2;F5GXS2;O43707-3;K7EP19;D6RH00	ACTN4	39	36	34	41	46	72	25	2
H7C144	ACTN4	14	16	16	16	16	27	10	0
K7EJH8	ACTN4	8	6	4	8	10	17	5	0
V9GYX7;Q9NZ32;G3V2Q5;G3V5Y4;F6S9Y6;G3V524	ACTR10	2	1	1	1	3	2	2	0
P61163;R4GMT0	ACTR1A	2	3	2	5	4	0	1	3
P42025	ACTR1B	0	1	1	2	0	0	0	1
P61160;P61160-2;F5H6T1	ACTR2	8	6	5	8	10	11	0	0
P61158;B4DXW1;Q9P1U1-2;Q9P1U1;F8WDR7;Q9P1U1-3;A0A0A0MTI9;H7C4J1;C9IZN3;Q9C0K3;F8WEW2;F8WE84	ACTR3	9	7	6	10	18	12	0	1
Q9UHI8	ADAMTS1	0	0	0	1	0	1	1	0
Q8NI60-3;Q8NI60;Q8NI60-2;Q8NI60-4	ADCK3	0	0	2	2	0	0	0	0
E7EV99;E7ENY0;P35611-2;P35611-6;P35611;P35611-3;H0Y9H2;P35611-4;A0A0A0MSR2;P35611-5;D6RJE2;D6RAH3;D6RF25;P35612-2;P35612-8;P35612-9;P35612-4;P35612-3;P35612	ADD1	2	1	3	5	2	1	0	0
A0A087WX08;Q9UEY8-2;Q9UEY8	ADD3	2	0	2	1	0	0	0	0
P13945	ADRB3	0	0	0	0	1	0	0	0
Q16186;A0A087WUX6;A0A087WX59	ADRM1	0	0	1	0	0	2	2	1
P30566;A0A0A6YY92;P30566-2;A0A096LNY5;A0A096LNY6;A0A096LP92;A0A096LPA2;A0A096LNY4;B4DEP1;A0A096LP72	ADSL	0	0	0	0	1	4	3	0
Q8TED9-4;Q8TED9;Q8TED9-2	AFAP1L1	0	1	0	1	0	0	0	0
Q9Y4W6;K7EP56	AFG3L2	0	1	4	4	3	0	0	0
E9PG39;E9PC15;Q53H12	AGK	1	1	1	2	2	1	0	0
P35573;P35573-2;P35573-3	AGL	0	0	6	36	19	6	0	0
Q9UKV8-2;Q9UKV8;Q5TA58;Q9H9G7-2;Q9UL18;Q9H9G7	AGO2;AGO1;AGO3	0	2	0	1	2	1	0	0
P23526;P23526-2	AHCY	0	0	0	0	6	18	0	1
H0Y8B3;O43865-2;Q96HN2-4;Q96HN2-3;O43865;Q96HN2-2;Q96HN2	AHCYL2;AHCYL1	0	0	0	0	0	0	2	2
Q09666;E9PJZ0;E9PKR9;E9PJC6;E9PLK4;Q09666-2;E9PQE3;P48552	AHNAK	108	176	236	179	102	50	17	4
Q8IVF2-3;Q8IVF2;Q8IVF2-2	AHNAK2	3	11	28	17	1	0	0	0
G3V438;O95433;H0YJ63;O95433-2;H0YJU2;H0YJG7	AHSA1	0	1	2	2	2	1	0	3
Q9BQI0;Q9BQI0-3;Q9BQI0-2;A6PVM9;Q5JUP3;Q9BQI0-4;H7C605	AIF1L	4	3	3	3	4	6	6	12
O95831-3;O95831;O95831-2;E9PMA0;O95831-5;O95831-6;O95831-4	AIFM1	6	7	11	18	18	18	15	17
Q12904;Q12904-2;D6R937	AIMP1	0	1	2	0	0	0	0	0
A8MU58;F8W950;Q13155	AIMP2	1	1	1	1	0	0	0	0
O00170;E9PMH2	AIP	0	0	0	0	1	1	0	2
F8W1A4;P54819-2;P54819;F8VZG5;P54819-6;P54819-3;P54819-5;P54819-4;G3V213;F8VY04;F8VPP1	AK2	0	0	0	0	0	0	0	9
Q02952-3;Q02952-2;Q02952	AKAP12	0	0	1	4	0	0	0	0
Q9Y2D5-6;Q9Y2D5-4;C9JA33;B1ALY0;Q8IXS6;Q8IXS6-2;Q9Y2D5;Q9Y2D5-5;Q9Y2D5-7	AKAP2;PALM2;PALM2-AKAP2	1	0	0	0	1	0	0	0
Q9ULX6-2;Q9ULX6;V9GZ50	AKAP8L	0	0	3	0	0	0	0	0
H3BLU7;Q8NHP1;O43488	AKR7A2;AKR7L	0	0	0	0	0	0	0	1
P54886-2;P54886	ALDH18A1	0	0	2	3	3	14	0	0
P30837	ALDH1B1	0	1	4	3	3	3	2	1
P05091-2;P05091;F8VP50;S4R3S4	ALDH2	0	0	0	0	0	4	0	0
J3QRD1;P51648;P51648-2;J3QS00;I3L1M4;J3QKK9;J3KTG1;E9PJV0;C9JGJ2;I3L0X1;C9JKT2;C9JMC5;I3L3I9;A8MYB8;E9PNN6;P48448;P43353-2;P30838;P43353	ALDH3A2	1	2	2	5	3	2	0	0
C9J8Q5;P51649;P51649-2	ALDH5A1	0	0	0	0	1	1	0	0
P49419-2;P49419;A0A0J9YWF7;F8VS02;P49419-4;H0YHM6;F8VVF2	ALDH7A1	0	0	0	0	1	4	1	4
P49189;P49189-2	ALDH9A1	0	0	0	0	1	0	6	0
J3KPS3;P04075;P04075-2;H3BQN4;H3BPS8;H3BUH7;H3BR04;H3BMQ8;H3BU78;H3BR68;A0A087WXX2;P09972;P05062	ALDOA	3	2	4	6	11	8	9	0
Q6P6C2;Q6P6C2-1;Q6P6C2-3	ALKBH5	0	0	0	0	0	0	0	2
Q86V81;E9PB61	ALYREF	0	0	0	0	0	0	1	6
Q4VCS5;E7ERM3;A6NP16;Q4VCS5-2	AMOT	24	26	32	33	25	7	1	1
Q8IY63-2;Q8IY63	AMOTL1	2	2	4	4	6	1	0	0
H0Y360;Q01433-2;Q01433;Q01433-3;Q01433-5;Q01433-4;H0YCL9;E9PJF6;E9PIJ1;H0YF16	AMPD2	0	0	0	5	15	5	0	0
Q9P2R3;Q9P2R3-2;Q9P2R3-4	ANKFY1	0	0	0	0	2	2	0	0
O15084-2;O15084;O15084-4;O15084-1;B4DIW9	ANKRD28	0	0	1	1	0	0	0	0
Q9BZ19	ANKRD60	0	1	0	0	0	0	0	0
Q92688-2;Q92688;H7BZ09;H0YN26;P39687	ANP32B	0	0	0	0	0	0	0	4
E9PPH5;Q9BTT0-3;Q9BTT0	ANP32E	0	0	0	0	0	0	0	1
P04083;Q5T3N1;Q5T3N0	ANXA1	0	0	0	0	0	1	2	13
P50995-2;P50995;H0Y6E1	ANXA11	4	2	1	0	0	2	8	20
P07355;P07355-2;H0YN42;H0YMD0;H0YMU9;A6NMY6;H0YM50;H0YNP5;H0YKS4;H0YN28;H0YL33;H0YMM1;H0YKZ7;H0YLV6;H0YMT9;H0YKX9;H0YKL9;H0YMW4;H0YNA0;H0YN52;H0YKV8;H0YMD9;H0YNB8;H0YKN4;H0YLE2	ANXA2;ANXA2P2	25	20	20	21	23	23	28	33
D6RA82;P12429	ANXA3	0	0	0	0	0	0	0	1
Q6P452;P09525;P09525-2;B4E1S2	ANXA4	2	0	0	0	1	1	1	8
P08758;D6RBL5;D6RBE9;E9PHT9;D6RCN3	ANXA5	1	0	0	0	0	0	1	15
P08133;P08133-2;E7EMC6;E5RK63;E5RJF5;E5RFF0;E5RI05;E5RJR0;E5RIU8;H0YC77	ANXA6	5	2	0	2	3	11	36	49
E5RK69	ANXA6	4	2	0	2	3	6	19	27
P20073-2;P20073	ANXA7	0	0	0	0	0	0	1	10
Q10567-3;Q10567-2;Q10567;Q10567-4;C9J1E7	AP1B1	17	13	10	16	29	6	5	0
O43747;O43747-2;H3BR36;H3BUN9;H3BNR4;B3KNW1	AP1G1	1	1	0	1	6	0	0	0
E7ENJ6;Q9BXS5;Q9BXS5-2;K7EJL1;K7EPJ8;K7ER75;A0A087WZX7;K7ENA7;K7EQX3;K7EK69;K7EQ90;K7ERH5;K7EL08;Q9Y6Q5;Q9Y6Q5-2	AP1M1	0	0	0	0	7	1	0	0
O95782-2;O95782	AP2A1	35	37	28	31	40	9	0	0
O94973;A0A0G2JS82;O94973-2;O94973-3;A0A0G2JQM1;E9PR62;A0A0G2JRF9;A0A0G2JQA4;A0A0G2JQT9;H0YEG0;A0A0G2JS17;H0YDE9;A0A0G2JRS3;E9PNC4;E9PQP4;E9PPY8;M0R2D9;E9PPZ3;E9PS94	AP2A2	28	31	29	26	35	6	1	1
P63010;P63010-2;A0A087X253;P63010-3;A0A087WU93;A0A087WZQ6;A0A087WYD1;K7ERB2;K7EN71;K7EJX1;A0A087WXS3;K7EKZ5;K7EJ01;H7C034	AP2B1	28	23	25	27	40	11	6	0
A0A087WY71;Q96CW1-2;Q96CW1;E9PFW3;C9JJ47;C9JGT8;C9JJD3;C9JTK4;C9JPV8;H7C4C3	AP2M1	18	18	16	16	20	4	0	0
M0R0N4;M0QYZ2;P53680;X6R390;P53680-2;M0QZ21;M0R1S0	AP2S1	5	5	4	5	7	1	0	0
O00203-3;O00203	AP3B1	0	0	1	2	2	1	1	0
O14617-4;O14617;O14617-5;A0A087WYN6;O14617-3;O14617-2	AP3D1	0	0	2	2	0	0	0	0
B1ALD2;Q9Y6B7-2;Q9Y6B7	AP4B1	0	0	1	0	0	0	0	0
C9JIF9;P13798;F8WEH5;H7C393;H7C1U0	APEH	0	0	0	0	0	3	1	0
Q8NCW5-2;Q8NCW5	APOA1BP	0	0	0	0	0	0	0	1
CON__P17690;J3KS17;P02749	APOH	0	0	0	0	0	0	2	0
Q9UKG1;C9JAB0	APPL1	0	0	0	0	3	9	0	0
Q8NEU8;Q8NEU8-2;Q8NEU8-3;F8VXB0;F8VWV2;F8VR68;F8VS86;H0YH86	APPL2	0	0	0	0	1	12	5	0
H3BQZ9;P07741;H3BSW3;H3BQF1;H3BQB1;P07741-2	APRT	0	0	0	0	0	0	0	2
Q96II5;P10398;H7C560;P15056	ARAF;BRAF	0	1	2	3	2	0	0	0
B0YIW6;P48444;Q6P1Q5;P48444-2;E9PK34	ARCN1	0	1	2	4	1	1	0	1
P18085;U3KQF2;C9JPM4;C9JAK5;F5H1V1;F5H6T5;F8WDB3;F5H0C7;C9J1Z8;F5H423;P61204-2;P84085;P84077;P61204	ARF4	2	1	0	1	2	2	0	0
P05089;P05089-2;P05089-3	ARG1	1	0	0	0	4	0	0	0
Q9NWB6-3;Q9NWB6-2;Q9NWB6	ARGLU1	0	0	0	0	0	1	1	0
Q6P4F7-3;Q6P4F7	ARHGAP11A	0	1	0	0	2	1	1	0
J3KTF8;J3QQX2;P52565;J3KRE2;J3KS60;J3KRY1;P52565-2	ARHGDIA	0	0	0	0	0	0	1	3
O15085;O15085-2	ARHGEF11	0	2	6	6	0	0	0	0
Q9NZN5-2;Q9NZN5;E9PMR6	ARHGEF12	13	12	18	25	5	0	0	0
H0Y488;O14497-3;O14497-2;O14497	ARID1A	0	1	1	0	0	0	0	0
F8VYN9;P40616-2;P40616;B4DZG7;F8VP99;F8VP63	ARL1	2	2	1	3	3	1	0	0
P36405	ARL3	0	0	0	0	0	0	0	1
Q96BM9;A0A087X2J2;Q9NVJ2	ARL8A	0	1	0	1	3	0	0	1
C9J8P8;C9JAA7;C9JBY2;G5E9V7;G5E9V6;B7Z637;Q8IUR7-6;Q8IUR7-8;Q8IUR7-3;Q8IUR7-7;Q8IUR7-2;Q8IUR7	ARMC8	0	1	0	0	0	0	0	0
Q92747;E9PF58;Q92747-2	ARPC1A	6	4	4	8	6	5	0	0
O15143;C9J4Z7;F8VXW2;C9JEY1;C9JQM8;C9JFG9;C9J6C8;C9JBJ7;C9K057;C9JTT6	ARPC1B	4	5	4	7	11	10	0	0
O15144;H7C3F9;C9JTV5;G5E9J0;G5E9S7	ARPC2	10	7	10	8	14	11	0	0
O15145;C9JZD1;F8VR50	ARPC3	5	4	5	5	7	7	1	1
F8WCF6;P59998;F8WDD7;A0A0A6YYG9;P59998-3;P59998-2;H7C0A3;F8WE39;R4GN08;P59998-4;F8WDW3	ARPC4-TTLL3;ARPC4	6	5	5	6	6	6	0	0
B1ALC0;O15511;O15511-2	ARPC5	1	0	0	2	4	4	0	0
Q9BPX5	ARPC5L	0	0	1	1	3	2	0	0
E7EMM4;Q13510-3;Q13510;Q13510-2	ASAH1	0	0	0	0	0	0	0	1
A0A087WXS7;O43681;K7ERW9	ASNA1	0	0	0	0	0	0	0	2
P08243-2;P08243;P08243-3;F8WEJ5;C9J057;C9JLN6;C9JM09;C9JT45	ASNS	0	0	0	0	1	1	5	7
J3QL04;J3KRY8;J3QR12;Q9BZE9-4;Q9BZE9-3;Q9BZE9;Q9BZE9-2	ASPSCR1	0	0	0	0	0	1	0	0
Q9NVI7-2;Q9NVI7;H0Y2W2;Q9NVI7-3;Q5T9A4;Q5T9A4-3;Q5SV16;Q5T2N8;Q5T9A4-2	ATAD3A;ATAD3B	9	13	6	0	0	0	0	0
Q9BSB4;F8VQD9;F8VVA0;H3BMZ4	ATG101	6	5	6	1	1	0	0	0
O75143-2;O75143;O75143-5;O75143-3;O75143-4;J9JIF6;E9PPR2;H0YEM7;J3KST9;J3QR83;J3QRL1;J3KRU6;H0YCL5;J3QLH7;J3QR16;H0YDR0	ATG13	8	16	20	8	2	0	0	0
P31939;P31939-2;F8WEF0;C9JLK0;H7C1S2	ATIC	0	0	0	0	0	0	20	0
P05023-3;P05023-4;P05023;P05023-2;M0R116;A0A0A0MT26;P13637;P13637-2;P13637-3;B1AKY9;P50993;H0Y7C1;P20648;Q13733;Q5TC02;Q5TC01;Q5TC05;M0QXF2	ATP1A1;ATP1A3	6	2	5	9	14	11	0	0
V9GYR2;P05026-2;P05026	ATP1B1	0	0	0	0	1	1	0	0
C9JXZ1;C9JA36;P54709-2;P54709	ATP1B3	0	0	0	0	1	1	0	0
P16615;P16615-5;P16615-2;P16615-3;H7C5W9;P16615-4;O14983-2;O14983;O14983-3;Q93084-4;Q93084-2;Q93084-3;Q93084-7;Q93084;Q93084-6;Q93084-5;H3BVB2;A0A0C4DH86	ATP2A2	12	11	20	18	19	11	0	0
P23634-5;P23634-4;P23634-3;P23634-2;P20020-5;P20020-2;P20020-6;P23634-7;P23634-6;P20020-3;P23634-8;P23634;P20020-4;P20020;E7ERY9;H0Y7S3;Q16720-8;Q16720-7;Q16720-6;Q01814-4;Q16720-3;Q16720-5;Q01814-7;Q16720-2;Q01814-3;Q01814-6;Q01814-2;Q16720-4;Q01814-8;Q16720;Q01814-5;Q01814	ATP2B4;ATP2B1;ATP2B2;ATP2B3	0	0	1	2	1	0	0	0
P25705;P25705-2;P25705-3;K7ENJ4;K7EK77;K7ERX7;K7EJP1;K7EQH4;K7ESA0	ATP5A1	12	13	20	18	16	15	13	10
P06576;H0YH81;F8W079;F8W0P7;H0YI37	ATP5B	10	11	17	15	12	2	18	18
P36542;P36542-2	ATP5C1	3	4	5	3	1	1	0	0
Q5QNZ2;P24539	ATP5F1	0	2	2	0	0	0	0	0
O75947;F5H608;O75947-2	ATP5H	0	0	0	0	0	0	0	2
P56385	ATP5I	0	1	1	1	0	0	0	0
C9JJT5;C9JU26;G3V325;P56134-4;P56134-3;P56134-2;P56134	ATP5J2-PTCD1;ATP5J2	1	2	2	2	2	1	0	0
E9PN17;O75964	ATP5L	2	0	2	2	1	1	0	0
P48047;H7C0C1;H7C086;H7C068	ATP5O	1	1	2	1	0	1	0	7
K7EN36;K7EPG4;Q93050-1;Q93050;Q93050-3;K7EM24;B7Z641;B7Z2A9	ATP6V0A1	2	0	0	0	0	0	0	0
J3QL14;R4GN72;F5GYQ1;P61421	ATP6V0D1	1	0	0	0	0	0	0	0
P38606-2;P38606;C9JA17;C9JVW8	ATP6V1A	0	0	0	1	0	0	0	2
P21281	ATP6V1B2	0	0	0	0	0	1	0	1
C9J8H1;P36543-2;P36543	ATP6V1E1	0	0	0	0	0	0	0	1
Q9UBB4-2;Q9UBB4	ATXN10	0	1	2	2	2	1	1	1
H0YH87;F8WB06;F8VQP2;V9GY86;Q99700-2;Q99700-5;Q99700-4;Q99700;F8VRK6;F8W0B5	ATXN2	0	0	0	0	1	1	0	0
Q8WWM7-6;Q8WWM7-8;Q8WWM7-5;Q8WWM7-4;Q8WWM7-9;Q8WWM7-2;Q8WWM7;Q8WWM7-3;H3BUF6;H3BSK9;Q8WWM7-7	ATXN2L	0	0	0	1	1	1	0	0
K7EMZ3;K7ENZ2;K7EKG9;Q14CW9;Q14CW9-2	ATXN7L3	0	0	0	0	0	0	1	0
Q9Y679-3;Q9Y679-2;Q9Y679	AUP1	0	0	1	1	1	0	0	0
O14965;J3KRJ2;B4DXA6;A3KFJ1;Q5QPD4;A0A0A0MSY3;Q5Y191;A3KFJ0;Q96GD4-3;Q9UQB9-2;Q9UQB9-3;Q9UQB9	AURKA;AURKB;AURKC	0	1	1	1	0	0	0	0
J3KT86;Q96GD4-4;Q96GD4;Q96GD4-5;J3QR41;J3KTD6;J3QLN8;Q96GD4-2	AURKB	0	0	1	1	2	0	0	0
P25311;C9JEV0	AZGP1	0	0	0	0	2	0	0	0
H0YLF3;F5H6I0;P61769	B2M	0	0	0	0	0	0	0	1
O95816;O95816-2	BAG2	3	5	5	3	4	2	1	2
O95817	BAG3	0	0	0	0	0	1	1	0
O95429-2;O95429	BAG4	0	0	0	0	0	0	0	1
Q9UL15;Q9UL15-2	BAG5	0	0	0	1	0	0	0	1
F6S6P2;X6REW1;A0A0G2JJM1;A0A0G2JL47;A0A024RCR6;A0A0G2JK23;P46379-4;P46379-5;P46379-2;P46379;P46379-3;F6UR09;F6U1F2;F6XTU0;A0A0G2JJR8;F6WML8;F6VEM6;F6X9W3;F6U341	BAG6;BAT3	0	0	0	2	2	0	0	0
O75531	BANF1	0	0	0	0	0	0	0	2
P80723;P80723-2;U3KQP0	BASP1	2	1	1	3	6	7	12	1
P51572;P51572-2;C9JMD7;C9JSP1;C9JQ75;C9J0M4	BCAP31	0	2	0	0	0	0	0	0
Q9P287;Q9P287-4;Q9P287-3;Q9P287-2	BCCIP	0	0	0	0	0	0	3	1
F5H5P2;P12694;H0YH31;F5GXU9;M0R0C8;P12694-2	BCKDHA	0	0	0	0	1	0	0	1
E9PK09;E9PQN2;E9PKI6;E9PK91;Q9NYF8-4;Q9NYF8-3;Q9NYF8-2;Q9NYF8;E9PJA7;H0YF00	BCLAF1	2	3	1	1	1	1	0	0
C9J8G3;Q9Y276;C9J1S9;C9J4Q9;C9JAS4	BCS1L	0	0	0	0	3	0	0	0
E9PI77;E9PIW1;A0A087X2B2;E9PMH5;Q13490-2;Q13489;Q13490	BIRC2;BIRC3	0	0	0	0	0	1	0	0
Q9NR09;H7C094;H7C3P0	BIRC6	0	1	12	0	0	0	0	0
K7ES02;Q13867;K7ESE8;J3KSD8;J3KS79;K7ENH5	BLMH	0	0	0	0	2	9	0	0
P53004;C9J1E1	BLVRA	0	0	0	0	0	0	0	2
P30043	BLVRB	0	0	0	0	0	0	0	1
Q9NSY1;H0Y9P1;Q9NSY1-2;Q9NSY1-3;K4DI97	BMP2K	8	12	10	11	15	14	2	0
Q9H3K6;A0A087WZT3;Q9H3K6-2;H3BV85;H3BTW0;A0A0B4J295;H3BVE0	BOLA2;BOLA2B	0	0	0	0	2	2	1	3
F8W733;Q9NXR7-4;Q9NXR7-3;Q9NXR7;Q9NXR7-1;C9J2G0	BRE	0	0	1	1	2	1	0	0
Q8TDN6	BRIX1	6	3	0	1	1	1	1	0
Q8TDC3-3;Q8TDC3;Q8TDC3-2	BRSK1	0	0	1	0	0	0	0	0
P35613-2;P35613;A0A087WUV8;P35613-3;P35613-4;A0A087X2B5;I3L192;R4GMX5;R4GN83	BSG	2	1	1	3	1	4	7	3
Q7KYR7-3;Q7KYR7-5;Q7KYR7	BTN2A1	0	0	0	0	0	1	0	0
J3QT28;O43684-2;O43684;J3QSX4	BUB3	0	1	1	3	2	2	2	5
Q13895;H7BY94	BYSL	0	1	0	0	1	0	1	1
C9JFN4;C9IZ80;Q7L1Q6-2;Q7L1Q6;Q7L1Q6-4;Q7L1Q6-3	BZW1	0	0	0	0	0	0	0	1
E9PFD4;B5MCE7;Q75MG1;B5MCH7;E7ETZ4;Q9Y6E2	BZW2	0	0	0	0	0	0	0	1
Q9H8K7	C10orf88	0	0	1	3	8	7	0	0
A0A087WYP2;Q8IZQ5	C11orf31;SELH	0	0	0	0	0	0	0	2
A0A0B4J220;E9PLD3;E9PRG8	C11orf98	0	0	0	0	0	1	2	0
Q9Y224;G3V4C6;H0YJB9;G3V4E7	C14orf166	2	3	4	5	6	8	0	3
Q9BV19	C1orf50	0	0	0	0	1	0	0	0
Q07021;I3L3Q7;I3L3B0	C1QBP	3	2	2	2	2	2	3	7
A0A096LNH5;A0A0B4J2D5;A0A096LPI6;P30042;A0A096LP73;H7C2G3;F2Z2Q0;A0A096LP12;A0A0B4J2H4;H7C1F6;P30042-2;A0A096LNJ1	C21orf33	0	0	0	0	1	0	0	4
Q8WWC4;H7C0V0	C2orf47	0	0	0	2	0	0	1	0
C9JQV0;Q9BRJ6	C7orf50	1	0	0	0	0	0	0	1
Q96LT7;Q96LT7-2	C9orf72	0	2	1	0	0	0	0	0
P00918	CA2	2	0	0	0	0	0	0	0
P54289-4;P54289-5;P54289;P54289-3;P54289-2;E7ERK3;H0Y715;C9JE82;C9JVC9;Q9NY47-4;Q9NY47-2;Q9NY47-3;Q9NY47;Q9NY47-5	CACNA2D1	8	0	0	0	0	0	0	0
Q9HB71-3;Q9HB71	CACYBP	1	1	0	0	1	1	2	2
F8VPD4;P27708;H7C2E4;H7BZB3;H7C3Z5;P31327-2;P31327;P31327-3	CAD	33	63	69	37	4	1	1	0
A0A087X105;A0A087WZW4;A0A087X1W8;A0A0A0MTJ8;A0A087WZR6;X5DQS5;Q9BY67-5;Q9BY67;Q9BY67-4;Q9BY67-3;F5H125;H0YG94;A0A087X0T8;Q9BY67-2	CADM1	2	0	0	0	0	1	1	0
Q8NFZ8	CADM4	0	0	0	0	0	0	4	0
Q05682-5;E9PGZ1;E7EX44;Q05682-4;Q05682-3;Q05682-6;Q05682-2;Q05682;C9J813;C9JEK3;REV__H0YH95;REV__H0YEF9;REV__E9PJZ7;REV__H0YHK3;REV__O75334-6;REV__O75334-5;REV__Q13136-2;REV__Q13136;REV__O75334-2;REV__O75334-4;REV__G3V200;REV__O75334-3;REV__O75334	CALD1	6	3	7	8	26	24	25	1
H0Y7A7;P62158;E7ETZ0;E7EMB3;F8WBR5;M0QZ52;G3V479;G3V361;Q96HY3;G3V226;P27482;C9J7T9;P02585	CALM2;CALM1;CALM3	5	2	0	1	3	4	2	7
Q9NZT1	CALML5	0	0	0	0	1	0	0	0
P27797;K7EJB9;K7EL50	CALR	0	0	0	0	0	0	0	10
O43852-13;O43852-14;O43852-11;O43852-10;O43852-5;O43852-6;O43852;O43852-3	CALU	0	0	0	0	0	0	0	1
D6R938;E9PBG7;E9PF82;Q13557-8;Q13557-12;Q13557-9;Q13557-10;Q13557-5;Q13557;Q13557-3;Q13557-6;Q13557-4;Q13557-11;H0Y9C2;H0Y9J2	CAMK2D	2	4	9	6	0	0	0	0
Q86VP6;Q86VP6-2;A0A0C4DGH5;H0YH27;Q86VP6-3	CAND1	1	3	3	8	10	12	8	0
P27824;P27824-2;P27824-3;H0Y9Q7;D6RGY2;D6RFL1;D6RAU8;D6RB85;D6RDP7;H0Y9H1;D6RAQ8;D6RHJ3;D6RD16	CANX	2	1	0	3	4	5	9	0
Q01518;Q01518-2;Q5T0R7;Q5T0R6;Q5T0R5;Q5T0R4;Q5T0R3;Q5T0R2;Q5T0R1;Q5T0R9;Q5T0R8;Q5T0S3;B7Z385;A0A087X0J3;A0A087WZ15;E9PDI2;P40123-3;P40123-2;P40123	CAP1	0	0	0	1	12	7	5	0
P07384;E9PIA9;E9PLX0;E9PJJ3;E9PLC9;E9PMC6;E9PJA6;E9PSA6;E9PQB3;E9PRM1	CAPN1	0	0	0	0	0	1	2	0
P17655-2;P17655	CAPN2	0	0	0	1	2	0	1	1
U3KQE2;K7EM73;K7EIV0;A0A075B7C0;K7ELJ7;A0A0C4DGQ5;P04632	CAPNS1	0	0	0	0	1	0	0	0
A0A087X082;Q14444-2;Q14444;E9PLA9;G3V153	CAPRIN1	1	2	2	6	8	2	0	0
P52907	CAPZA1	8	10	7	11	10	11	12	3
P47755;C9JUG7;F8W9N7;P47755-2;A0A0D9SET8;F8WED3	CAPZA2	6	7	6	11	10	11	10	3
P47756-2;B1AK87;B1AK88;P47756;B1AK85	CAPZB	16	14	15	20	18	19	19	8
Q86X55-1;Q86X55;Q86X55-2;K7EQA8;K7EK20;K7EPK1;K7EQB9	CARM1	0	0	2	2	5	4	2	2
B4DKY1;P49589-2;P49589;P49589-3	CARS	0	0	0	0	0	1	4	0
H0YCZ2;Q8NG31-2;Q8NG31	CASC5	0	0	0	0	1	0	0	0
Q5JS74;O14936-3;O14936-4;O14936-6;O14936-2;O14936;Q5JS72;O14936-5;Q5JS79	CASK	3	0	1	2	1	2	5	0
P31944	CASP14	0	0	0	0	7	0	0	0
P04040	CAT	0	0	0	0	2	0	0	0
Q03135;C9JKI3;E9PCT5;Q03135-2;P56539	CAV1	3	1	0	0	0	0	0	0
E9PQ63;A8MTM1;P16152-2;P16152;O75828	CBR1;CBR3	0	0	0	0	0	0	0	2
P0DN79;P35520;P35520-2;C9JMA6;H7C1W6;H7C2W0;H7C2H4	CBS	0	0	0	0	0	0	3	0
F2Z2T4;C9J3G2;Q9BRT8-3;Q9BRT8;Q8IUF1;Q5RIB5;Q5JTY2;A0A087WTC0;Q6NVZ8;F8WEG4;A0A0B4J2E3;A0A087WZQ3;F8WEU0;E7EUZ7;A0A087WYD2;A0A087X140;A0A087WWG3;A0A0A6YYH9;Q5RIB0;H0Y5V3;A0A0A0MRU4;Q9BRT8-4;Q5RIA9-3;Q9BRT8-2;Q5JTY5-2;Q5RIA9;Q5JTY5;Q4V339	CBWD1;CBWD2;CBWD5;CBWD3;CBWD7;CBWD6	0	0	0	1	2	0	0	0
Q13185	CBX3	0	0	0	0	0	0	0	1
Q6P1N0-2;Q6P1N0;K7EJY5;K7EMP1	CC2D1A	0	0	0	0	0	2	0	0
Q8IX12-2;Q8IX12;A0A0C4DGG8	CCAR1	0	0	1	1	0	0	0	0
Q8N163-2;Q8N163;G3V119;H0YB24;H0YC69;E5RFJ3;H0YC58;E5RGU7;A0A087X2B6;E5RHJ4	CCAR2	0	0	4	10	0	0	0	0
Q96CT7;M0R2F5	CCDC124	0	0	0	0	0	0	0	3
Q96A33;Q96A33-2;A0A087WYW6	CCDC47	0	1	2	2	4	1	0	0
Q16204	CCDC6	0	0	0	0	0	1	0	0
P14635-2;P14635	CCNB1	0	0	1	1	1	1	1	0
Q8ND76-3;Q8ND76-2;Q8ND76;R4GN48;R4GNF3	CCNY	3	0	0	1	1	1	2	5
Q8N7R7-3;Q8N7R7;H7C0P7;Q8N7R7-2;Q5T2Q4	CCNYL1	2	0	0	0	0	0	2	3
P78371;F5GWF6;P78371-2;F8VQ14	CCT2	8	11	18	33	15	18	17	12
P49368;B4DUR8;P49368-2;Q5SZX6;E9PRC8;E9PQ35;Q5SZW8;E9PM09;Q5SZX9	CCT3	8	6	15	34	12	13	8	13
P50991;P50991-2	CCT4	8	10	14	20	11	11	13	16
P48643;E7ENZ3;B7ZAR1;E9PCA1;P48643-2;D6RIZ7;H0Y914	CCT5	8	5	17	23	10	8	23	15
P40227;P40227-2	CCT6A	8	8	13	19	11	10	10	7
Q92526-3;Q92526;Q92526-2	CCT6B	1	1	2	4	2	2	2	0
Q99832;Q99832-3;Q99832-4;Q99832-2;F8WAM2;F8WBP8;A0A0D9SG95	CCT7	7	8	11	23	9	9	13	14
P50990;P50990-2;P50990-3;H7C4C8;H7C2U0	CCT8	10	13	21	33	19	18	19	20
Q9Y5K6	CD2AP	1	2	2	11	8	1	3	0
H3BLV0;B1AP13;H7BY55;P08174-4;P08174;P08174-3;P08174-5;P08174-2;P08174-6;P08174-7;B1AP15	CD55	8	0	0	0	0	0	0	0
E9PNW4;E9PR17;P13987	CD59	2	0	0	0	0	0	0	0
A0A024QZP7;P06493;E5RIU6;A0A087WZZ9;P06493-2;F8VXD2;K7ELV5;F8VYH9;F8VZZ0;F8VTV8;F8VWX7;F8VZ51;Q9BVE2;E7EUK8;A0A087X209;J3QSD7;Q00534;Q96Q40-2;Q96Q40-4;Q96Q40-3;O94921-3;Q96Q40-5;Q96Q40;O94921-2;O94921;Q07002;Q07002-2;Q07002-3;Q9NYV4-3;Q14004-2;Q9NYV4-2;Q9NYV4;Q14004	CDC2;CDK1	1	1	1	2	2	4	1	5
Q9UJX2-3;Q9UJX2	CDC23	0	0	2	1	0	0	0	0
Q16543;K7EQA9;K7EKQ2;K7EL68;K7EIU0	CDC37	0	0	4	3	9	9	7	20
P60953	CDC42	0	0	0	0	0	0	0	1
Q99459	CDC5L	1	0	0	2	4	1	0	0
Q6P1J9	CDC73	0	0	0	0	1	0	1	0
A0A087WXI5;P12830-2;P12830	CDH1	0	0	0	1	0	0	0	0
P19022-2;P19022;C9J8J8;C9J126;A0A0G2JRA4;A0A087WX99;P55283-2;P55283	CDH2	0	0	0	4	3	0	0	0
A0A087WZU2;Q00536;Q00536-3;Q00536-2;E5RGN0;H0YBX5;E5RJM2;H0YAZ9;F5H6Z0;Q00537-2;Q00537;H0YC36;E5RIY8;E5RIU4;F8VZY6;H0YC60;F8VQZ9	CDK16;CDK17	1	1	1	1	1	2	2	2
K7EJ83;E7ESI2;G3V5T9;P24941-2;P24941;Q00526	CDK3;CDK2	1	1	1	2	1	2	2	1
P11802-2;P11802;F8VZ13	CDK4	1	1	1	2	1	1	1	2
Q00535;Q00535-2	CDK5	1	1	2	3	2	2	3	3
K7ES20;K7ENC6;J3QRG6;A0A0A0MRI0;P42771-2;P42771;P42771-4	CDKN2A	0	0	0	0	0	0	0	1
Q9BXW7-2;Q9BXW7	CECR5	0	0	0	0	0	0	0	1
E9PQK4;E9PSH0;E9PKU1;G5EA30;Q92879-5;Q92879-2;Q92879-3;Q92879-6;Q92879;Q92879-4	CELF1	0	0	0	0	0	0	0	1
I3L2J8;Q9UPN4-3;Q9UPN4-2;Q9UPN4;I3L316;I3L4M5;I3L2X7	CEP131	7	0	0	0	0	0	0	0
E7EWM2;E7EMW0;H0Y2V6;Q96L14;Q5SW79-2;Q5SW79-3;Q5SW79	CEP170;CEP170P1	0	0	0	0	0	0	1	1
E5RK82;E5RJF8;O15182	CETN3	0	0	0	0	0	0	0	1
P23528;E9PP50;E9PK25;G3V1A4;E9PQB7;E9PS23;E9PLJ3	CFL1	6	5	2	5	4	6	5	21
Q9Y281;Q9Y281-3;F8WDN3;G3V2U0	CFL2	3	5	1	3	3	2	5	19
Q9P2M7	CGN	0	0	0	1	0	0	0	0
Q13112	CHAF1B	0	0	0	0	1	0	1	0
Q9Y6H1;Q5T1J5	CHCHD2;CHCHD2P9	0	0	0	0	0	0	0	2
C9JRZ6;F8WAR4;Q9NX63	CHCHD3	1	0	0	0	0	0	0	0
F8VUA2;F8VVT7;Q9HD42	CHMP1A	1	0	0	0	1	0	1	1
Q9NZZ3	CHMP5	0	0	0	0	0	1	1	0
A0A087X1B7;X6R700;Q9Y3Y2-4;Q9Y3Y2;Q9Y3Y2-3	CHTOP	0	0	1	0	0	0	0	0
O15111	CHUK	0	0	1	2	0	0	0	0
B4DL54;P49356-2;P49356	CHURC1-FNTB;FNTB	0	0	0	0	0	0	1	0
K7EQX4;K7ENN6;K7EIF7;K7EQL0;K7ENX8;K7ELV6;K7EJV5;K7ELT6;K7EJV1;K7EMY9;K7EPM4;K7ER40;K7EQR7;D6W5Y5;Q14011;Q14011-2	CIRBP	1	0	0	0	0	0	0	1
Q07065;H3BUW6;H3BN64;H3BRM1;H3BRF9;Q96K21-4;Q96K21-3;Q96K21-2;Q96K21	CKAP4	3	6	5	4	3	0	0	0
Q14008-2;Q14008;Q14008-3	CKAP5	0	0	0	0	1	0	0	0
P12277;H0YJG0;G3V4N7;G3V461;H0YJK0;G3V2I1;P06732	CKB	3	0	0	0	0	0	0	18
P12532;P12532-2;F8WCN3;C9JSQ1;C9JJX8;C9J995;C9J8F6;C9J6W7;C9JT96;P17540	CKMT1A;CKMT1B	0	0	0	1	8	0	0	0
D6RAZ4;O14967	CLGN	0	0	0	1	0	0	0	0
O00299	CLIC1	0	0	0	0	0	0	0	1
Q14677-3;Q14677-2;Q14677;H0YD52	CLINT1	12	14	7	4	13	15	18	2
P30622-2;P30622-1;P30622;F5H6A0;J3KP58	CLIP1	0	0	0	3	0	0	0	0
E9PMI6;J3KN38;P54105	CLNS1A	0	0	0	0	0	0	0	1
H0YGM0;Q9H078-4;Q9H078-2;Q9H078;Q9H078-5;Q9H078-3;F5GX99;F5H7A5;F5H392	CLPB	0	0	0	0	0	0	0	9
O76031	CLPX	0	0	1	2	1	0	1	0
P09496-2;P09496-4;P09496-3;P09496;F8WF69;P09496-5;C9J8P9	CLTA	6	10	11	3	5	5	3	7
P09497-2;P09497;D6RJD1;H0Y9Q6	CLTB	4	11	10	3	1	1	3	2
A0A087WVQ6;Q00610-2;Q00610;J3KS13;A0A087WX41;J3KSQ2;J3KRF5;J3QL20;A0A087WV74;F5H5N6	CLTC	69	86	101	63	57	35	7	1
K7EJJ5	CLTC	8	8	16	6	6	4	0	0
P53675-2;P53675;A0A087WXH4	CLTCL1	18	22	21	13	13	7	2	0
I3L2B0;K7EIG1;O75153	CLUH	0	0	0	0	2	0	0	0
Q8NFW8;F5GYM0;Q8NFW8-2	CMAS	0	0	0	0	1	2	1	0
Q96DG6	CMBL	0	0	0	0	0	2	6	1
Q96KP4-2;Q96KP4;J3QQN6;J3QR27;J3QLU1;J3QKQ0;J3QRD0;J3QRA8;J3QL02;J3KSV5;A0A087WYZ1;J3QKT2;J3KSS4;J3KRD5;J3QRP4;A0A087WVS2	CNDP2	0	0	0	0	1	4	3	0
A6NLH6;Q9P003	CNIH4	1	1	1	1	1	1	0	0
E9PDU6;Q15417-3;Q15417-2;Q15417	CNN3	1	0	0	0	0	0	0	1
Q9H8M5-3;Q9H8M5-2;Q9H8M5	CNNM2	0	0	0	2	0	0	0	0
Q8NE01;Q8NE01-2;Q8NE01-3;Q6P4Q7	CNNM3	0	0	0	2	1	0	0	0
A5YKK6-3;A5YKK6-2;A5YKK6;A5YKK6-4;H3BMZ2;H3BR89;H3BVC9;H3BMH0	CNOT1	1	7	1	2	0	0	0	0
F8VQF4;F8VRS8;F8W145;F8VP97;F8VV52;Q9NZN8-2;Q9NZN8-4;Q9NZN8	CNOT2	0	1	0	0	0	0	0	0
P09543-2;P09543;K7ERC4;K7EN66;C9K0L8;K7ERZ0	CNP	0	3	2	4	3	4	0	1
Q12860-2;Q12860;Q12860-3;H0YIJ1;F8VUI8;F8VUI9	CNTN1	4	0	0	0	0	0	0	0
O75128;O75128-2;H7C1N2;J3KR05;O75128-6;O75128-3;O75128-7;C9J9X1;A0A0J9YWK3;H7C2C4;O75128-5;O75128-4	COBL	0	0	0	1	0	0	2	1
Q8NBJ5;M0QYH0	COLGALT1	0	0	0	0	0	1	5	1
P53621;P53621-2	COPA	3	4	7	11	2	0	0	0
P53618;E9PP73;E9PP63;E9PKQ1	COPB1	0	1	4	10	2	1	0	0
P35606-2;P35606;D6R997;D6RBZ7;D6RCL6;D6RBG7;D6RBT6	COPB2	1	1	3	9	2	0	4	0
M0R061;M0QXB4;O14579-3;O14579-2;O14579	COPE	0	0	0	1	0	0	0	1
Q9Y678	COPG1	0	0	1	3	1	0	1	0
Q9UBF2-2;Q9UBF2	COPG2	0	0	3	4	1	0	1	0
P61201;P61201-2;B4DIH5;H0YKU5;H0YM03;H0YMC2	COPS2	0	0	1	7	8	0	0	0
H7C3P9;Q9UNS2-2;Q9UNS2;K7ES36;C9JLV5	COPS3	0	0	0	3	4	0	0	0
Q9BT78;D6RAX7;D6RFN0;Q9BT78-2;D6RD63	COPS4	0	0	0	6	9	0	0	0
Q92905;E5RHH5;E5RHF2;E5RFS1;E5RG35;E5RK55	COPS5	0	0	1	3	6	0	0	0
E7EM64;Q7L5N1;H7C3T0	COPS6	0	0	0	2	8	0	0	0
J3KQ34;J3KQ41;Q9H9Q2;Q9H9Q2-3	COPS7B	0	0	0	0	1	0	0	0
H7C3S9;E9PGT6;Q99627-2;Q99627	COPS8	0	0	0	1	2	0	0	0
Q9BR76;A0A087WW53;F5H390;F5H0D2;A9Z1Z3-3;A9Z1Z3	CORO1B	2	2	3	4	12	13	22	5
Q9ULV4;Q9ULV4-2;Q9ULV4-3;B4E3S0;H0YHL7;F8VV53;F8W1H8;F8VUX3;F8VSA4;F8VRE9;F8VTT6;F8VVB7;H3BRY3;Q6QEF8-2;P31146	CORO1C	22	22	22	19	32	35	39	17
Q92828;A0A087WW88;C9J0A7;Q9UQN3	CORO2A	1	0	2	3	10	9	12	3
Q9UQ03-2;Q9UQ03	CORO2B	1	1	1	3	7	7	11	1
J3KSS5;J3QLV6;Q6QEF8-5;Q6QEF8;Q6QEF8-4;Q6QEF8-3;K7ERF4;J3QRV4	CORO6	2	2	2	2	2	2	5	1
A0A0A6YYL4;P57737-2;P57737-4;P57737;P57737-3	CORO7-PAM16;CORO7	0	0	0	0	0	0	1	0
P13073;Q86WV2;H3BPG0;H3BN72;H3BNV9	COX4I1	0	0	1	2	2	1	0	0
O75976-2;O75976	CPD	0	0	0	0	0	3	0	0
F2Z2V0;B0QZ18;Q99829;H0Y524;Q5JX45;E7ENH5;A6PVH9;Q5JX56;Q5JX58;Q5JX59;Q5JX61;Q5JX60;Q5JX44;Q5JX52	CPNE1	0	0	0	0	1	1	3	3
Q96FN4;Q96FN4-2;H3BPR8;H3BUC8;H3BQQ3	CPNE2	2	1	1	2	2	5	6	5
O75131;A0A087WYQ3;E5RHZ0;A0A087WXR6;A0A087WUS8;H0YB26;E5RFT7	CPNE3	4	6	6	8	9	12	17	20
Q86YQ8;E7ENV7;Q86YQ8-2;Q9HCH3;A0A0J9YWA1;A0A0J9YWU8;Q8IYJ1;A0A087WX62;Q9HCH3-2;Q8IYJ1-2;Q96A23;O95741;Q9UBL6-2;Q96A23-2;O95741-2;Q9UBL6	CPNE8	8	6	4	8	12	12	11	12
P36551;H0YA22	CPOX	0	0	0	0	2	1	3	0
Q10570;A0A087X101	CPSF1	0	2	2	5	3	0	0	0
Q9P2I0;H0YJF4	CPSF2	0	0	0	2	0	0	0	0
G5E9W3;Q9UKF6	CPSF3	1	1	1	1	2	1	1	2
C9JEV9;O95639-3;O95639-2;O95639	CPSF4	0	0	1	1	1	0	0	0
F8WJN3;Q16630-3;Q16630;Q16630-2;F8W084	CPSF6	0	0	0	1	2	3	0	0
J3QT54;F5H6M0;F5H047;F5H669;Q8N684-2;Q8N684;Q8N684-3	CPSF7	0	0	0	0	1	2	0	0
Q9H3G5;H7C0X5;A0A087WVP6;H7C218;A0A087WXJ9;C9JLV0;C9J6L4;C9JI22	CPVL	2	0	0	0	2	4	10	2
P46109	CRKL	0	0	0	0	0	0	1	3
C9JP16;O75718	CRTAP	0	0	1	0	0	2	0	3
B4DJV2;O75390;A0A0C4DGI3;H0YIC4;F8VTT8;F8W4S1;F8W642;F8W0J2;F8VZK9;F8VP03;F8VX07;F8VRP1;F8VX68;F8VWQ5;F8VPF9;F8VU34;F8VPA1;F8VR34;F8W1S4;H0YH82;F8W031	CS	0	0	0	0	1	0	4	4
E9PLT0;O75534-2;O75534;O75534-3;O75534-4;E9PNG3;E9PJK7	CSDE1	0	0	0	2	2	1	9	0
P55060-3;P55060;P55060-4;P55060-2	CSE1L	0	0	1	2	4	4	9	0
H3BU69;H3BUM9;P41240	CSK	1	0	0	1	1	1	1	1
P48729-3;P48729;D6REM4;Q8N752;P48729-2;E5RG27;D6RGE5;U3KQ83;U3KPX3;H0Y9X2;U3KQK7;E7ETM0	CSNK1A1;CSNK1A1L	2	0	0	0	0	0	0	1
H0Y2N6;J3QQI9;B0QY36;H0Y645;B0QY35;B0QY34;H7BYT1;P48730-2;P48730;P49674	CSNK1D;CSNK1E	0	0	0	1	0	0	0	0
Q9Y6M4-5;Q9Y6M4-3;Q9Y6M4-4;Q9Y6M4;Q9Y6M4-2;Q9Y6M4-6;P78368;A0A087WW97;A0A087WZK4;A0A0U1RQK2;H0YBN6;A0A0U1RR14;A0A087WXD7;A0A087WWF5;K7ESB6;U3KQA5;A0A0U1RQT7;Q8IXA3;A0A0U1RQY7;U3KQB3;Q9HCP0-2;Q9HCP0	CSNK1G3;CSNK1G2	2	0	0	0	1	0	0	0
E7EU96;Q5U5J2;Q8NEV1;P68400;A0A087WY74;P68400-2	CSNK2A1;CSNK2A3	0	0	1	1	6	6	0	0
P19784;H3BV19;H3BSA1	CSNK2A2	0	0	0	0	1	3	0	0
Q5SRQ6;P67870;Q5SRQ3;N0E472;A0A0G2JM12	CSNK2B;CSNK2B-LY6G5B-1181;CSNK2B-LY6G5B--991	0	0	1	1	1	2	0	0
Q16527;F8VQR7;F8VW96	CSRP2	1	3	0	1	2	4	4	5
P04080	CSTB	0	0	0	0	0	1	0	0
A0A0A0MSZ9;Q05048	CSTF1	0	0	0	0	1	0	0	0
Q13363-2;Q13363;E7ESU7;D6RAX2;E7EPF8;E9PGB1;H0Y8W7	CTBP1	1	1	1	2	1	2	2	2
Q5SQP8;P56545;P56545-2;A0A087WYL1;H0Y9M9;E7EUB3;H0Y8U5	CTBP2	1	1	1	3	1	2	2	1
H7C270;H7C1Z7;Q9GZU7-3;Q9GZU7-2;Q9GZU7;H7C2S4;O15194-2;O15194	CTDSP1;CTDSPL	1	0	0	0	0	0	0	1
P35221;P35221-2;G3XAM7;P35221-3;E5RIB1;E5RJ41;E5RGY7;E5RG03;A0A0A0MRI5;P26232-4;P26232-6;H0YBB8;E5RGY6;A0A0A0MTJ6;E5RJZ2;E5RIT8;E5RFM3;E5RJL0;E5RIE0;E5RHV7;REV__Q9P2T0-2;REV__Q9P2T0;Q9UI47	CTNNA1	1	0	2	15	7	1	11	0
P26232-2;P26232-5;P26232;P26232-3;C9J144;C9IZ88	CTNNA2	0	0	1	6	4	0	4	0
B4DGU4;P35222	CTNNB1	3	1	3	11	10	0	1	0
A0A087WUB9;Q8WYA6;Q8WYA6-3;Q8WYA6-2;Q8WYA6-4	CTNNBL1	0	0	0	0	0	0	3	0
C9JZR2;O60716-32;O60716-31;O60716-29;O60716-27;O60716-30;O60716-28;O60716-26;O60716-25;O60716-24;O60716-23;O60716-21;O60716-19;O60716-22;O60716-20;O60716-16;O60716-18;O60716-15;O60716-17;O60716-13;O60716-11;O60716-14;O60716-12;O60716-10;O60716-8;O60716-9;O60716-7;O60716-5;O60716-3;O60716-6;O60716-4;O60716-2;O60716;E9PKY0;H0YC95	CTNND1	0	0	2	4	3	2	5	0
P17812;P17812-2	CTPS1	8	4	7	9	9	6	4	3
Q9NRF8	CTPS2	0	0	1	0	1	2	2	0
P07858;R4GMQ5	CTSB	0	0	1	2	2	0	0	0
H0YCY8;P53634;P53634-2;P53634-3	CTSC	0	0	0	0	1	0	0	1
P07339;F8W787;F8WD96;C9JH19;H7C1V0;H7C469	CTSD	0	0	0	0	5	0	0	0
Q14247;Q14247-3;Q14247-2;H0YEV2;H0YCD9	CTTN	1	1	0	1	8	3	13	5
J3QLQ8;Q9NWM3;J3KT42;V9GY27;B1AQP5;O75618;O75618-2;Q9NWM3-2	CUEDC1;DEDD	0	0	0	0	0	2	0	0
Q13616;A0A0C4DGX4	CUL1	0	0	2	5	5	13	0	0
Q5T2B5;A0A0A0MTN0;Q13617;Q13617-2	CUL2	0	0	0	0	0	2	2	0
Q13618-2;Q13618;Q13618-3;A0A087WTG3;H7C1L6;A0A087X1R9;H7C399	CUL3	0	0	1	0	3	5	12	0
A0A0A0MR50;K4DI93;Q13619-2;Q13620-3;Q13619;Q13620-1;Q13620;A0A087WWN2;A6NE76	CUL4A;CUL4B	0	0	0	2	0	0	0	0
Q93034	CUL5	0	0	0	0	0	1	6	0
C9IZG4;O60888-3;O60888;O60888-2	CUTA	0	0	0	0	0	0	0	1
P78310-7;P78310-2;P78310-6;P78310;P78310-4;P78310-5;P78310-3	CXADR	4	1	0	0	0	0	3	2
Q7L576;A0A0G2JR96;A0A0G2JQT1;Q7L576-2;Q7L576-3;A0A0G2JRX2;A0A087WU52;A0A0G2JRV9;A0A087WWL1;H0YL50;A0A0G2JQH3;A0A087WVZ5	CYFIP1	2	1	2	10	11	0	0	0
H7C229;E7EVJ5;Q96F07-2;E7EW33;Q96F07;A0A087WVE1;A0A087WTQ3;A0A087WWZ1;A0A087WV63;A0A0G2JRF5;A0A087WWY5;A0A087WZL7;A0A087X0D6	CYFIP2	2	1	2	9	8	0	0	0
E9PJD7;Q6ZMK1-2;Q6ZMK1;E9PQ42	CYHR1	0	0	0	0	2	0	4	0
P98082;P98082-3;P98082-2;D6REB1;D6RIA5;D6RFF7;D6RGZ1	DAB2	5	9	9	14	7	12	5	1
P51398-2;P51398-3;P51398;V9GZ03;V9GYL9;V9GZ61;V9GYA7;V9GYJ9;V9GYF7;V9GYC9;V9GYJ3;V9GYW1;V9GY11	DAP3	0	5	0	0	0	0	0	0
P53355;P53355-3;P53355-4;P53355-2;F8WCQ3	DAPK1	0	0	0	2	3	19	1	0
O43293;O43293-2	DAPK3	1	0	0	0	2	2	0	0
P14868;P14868-2;C9J7S3;H7C278;C9JLC1;H7BZ35;C9JQM9	DARS	9	7	7	3	1	2	1	5
Q6PI48	DARS2	0	0	0	0	0	0	1	0
K7EQ55;K7EK33;Q96EP5-2;Q96EP5;K7EQ02	DAZAP1	0	0	0	0	0	0	1	3
Q16643;Q16643-3;D6R9W4;D6R9Q9;D6RFI1;D6RCR4	DBN1	18	19	21	28	30	42	33	27
Q16643-2	DBN1	16	17	19	25	27	40	30	24
P11182;Q5VVL7	DBT	0	0	3	0	0	0	0	0
P61962;A0A087WWI6	DCAF7	1	2	1	2	3	5	5	2
G3V3G9;Q5TAQ9;V9GY54;Q5TAQ9-2;H0YDY4;Q5TAQ8;H0YJ60	DCAF8	0	0	0	0	1	2	3	1
P81605;P81605-2	DCD	2	0	0	0	0	0	0	0
E7EX90;Q14203-3;Q14203-4;Q14203-6;Q14203;Q14203-5;Q14203-2;Q6AWB1;E7EWF7;C9J1B7;C9JZA4;C9JTE5;C9JJN7;C9JJD0;C9JKG6;E9PCY0	DCTN1;DKFZp686E0752	3	2	16	36	2	0	0	0
Q13561;Q13561-3;Q13561-2;F8W1I6;H0YI98;F8VW18;F8VX93;F8VRV7;H0YHL1	DCTN2	2	3	6	6	7	17	7	1
O75935-3;O75935;X6RCK5;X6RA56;A0A0A0MRV8;X6RLR1;O75935-2	DCTN3	0	0	0	1	1	9	2	0
Q9UJW0;Q9UJW0-3;Q9UJW0-2;H9KVE0;E5RK21;E5RGG1;E5RI97	DCTN4	3	1	1	3	2	3	8	2
Q9BTE1;H3BUD2;H3BS05;H3BR94;Q9BTE1-3;Q9BTE1-2	DCTN5	0	0	0	0	2	1	1	0
O00399	DCTN6	0	0	0	0	1	0	0	1
J3KS22;Q7Z4W1;J3QS36;J3QS45;J3KRZ4;J3KSZ5;J3QL34	DCXR	0	0	0	2	3	3	2	2
Q16531;F5GY55;Q16531-2;F5H2L3;F5GWI0;F5GZY8;F5GYG8;F5H198	DDB1	2	5	8	10	15	17	32	0
A0A0C4DGS1;P39656-2;P39656-3;P39656;U3KQ84	DDOST	2	3	2	2	2	0	1	0
Q92499;F1T0B3;A0A087X2G1;Q92499-3;Q92499-2	DDX1	5	3	7	9	12	10	4	0
H3BLZ8;Q92841;Q92841-1;Q92841-3;Q92841-2;A0A0U1RQJ0	DDX17	16	8	11	9	15	18	24	9
Q9NVP1	DDX18	1	0	0	0	0	0	4	0
Q9UHI6	DDX20	3	0	0	0	0	0	0	0
Q9NR30;Q9NR30-2	DDX21	16	6	10	16	21	7	2	0
Q9BUQ8;H0YI52;F8VVA2	DDX23	0	0	0	0	0	3	6	0
A0A087WXU8;F5GYL3;G3V529;Q9GZR7-2;Q9GZR7	DDX24	1	0	0	0	0	0	0	0
A0A0D9SEM9	DDX39A	0	1	1	2	2	2	1	0
O00148;O00148-2;K7EQN7;O00148-3;K7EPJ3;H0Y400;K7ENP6;A0A0G2JHN7;K7EL56;K7EIL8;F6U6E2;K7EN69;F6S2B7;F6SXL5	DDX39A	2	2	2	6	4	4	6	6
Q13838;Q13838-2;Q5STU3;F6WLT2;A0A0G2JJZ9;A0A0A0MT12;F6TRA5;F6UJC5;F6S4E6;H0YCC6;F6QYI9;A0A0G2JJL7;F6R6M7	DDX39B	2	2	2	4	3	3	5	9
A0A0D9SFB3;A0A0D9SG12;A0A0D9SF53;O00571;O00571-2;O15523-2;O15523;O15523-3;A0A0J9YVQ7;C9J081;A0A087WVZ1;B4DLA0;C9J8G5;A0A087WX09;A0A0J9YYH6;D6RCM4;Q9NQI0-3;Q9NQI0-2;Q9NQI0-4;Q9NQI0;H0Y960	DDX3X;DDX3Y	11	9	12	12	16	19	29	9
J3KNN5;Q9UJV9	DDX41	2	2	0	0	1	0	2	0
A0A0A0MSJ0;Q86XP3-2;Q86XP3	DDX42	0	0	0	0	0	4	0	0
A0A0C4DG89;Q7L014;D6RJA6;H0Y9U3	DDX46	0	0	0	0	0	10	2	0
Q9H0S4-2;Q9H0S4;F5H1N9	DDX47	0	0	0	0	0	0	0	2
J3KTA4;P17844;P17844-2;J3QSF1;J3KRZ1;J3QRQ7;X6RLV5;J3QR02;J3KRX8;J3QRN5	DDX5	12	6	7	10	11	12	19	16
A0A087WVC1;Q9BQ39	DDX50	3	1	1	2	4	4	3	0
P26196;Q8IV96	DDX6	0	0	1	2	3	3	3	7
A0A0A0MS49;Q8TEH3;Q8TEH3-7;Q8TEH3-6;A0A0A0MS48;Q8TEH3-4;Q8TEH3-3;Q8TEH3-5;Q8TEH3-2	DENND1A	0	4	0	0	0	0	0	0
G3V158;E9PPM8;Q9Y315;E9PMH9	DERA	0	0	2	2	0	0	0	0
I3L112;P52429	DGKE	0	0	1	1	1	0	0	0
P49366;M0R253;M0QX43;B4E3M2;Q5J8M5;A0A087WZK0;P49366-2;M0R0V2;P49366-3	DHPS	0	0	0	1	1	1	4	0
J3KRS1;A0A0C4DGQ8;Q6IAN0	DHRS7B	0	1	1	1	1	0	0	0
O43143;F5H658;Q14562	DHX15	5	8	7	9	7	6	4	0
O60231;Q5SQH5	DHX16	0	0	0	0	1	1	1	0
A0A087WYN9;Q7Z478	DHX29	1	0	0	0	0	9	0	0
H7BXY3;Q7L2E3-3;Q7L2E3;Q7L2E3-2	DHX30	8	6	3	2	3	2	0	0
Q7L7V1-2;Q7L7V1;X6R717	DHX32	0	0	0	0	2	0	0	0
E7EWK3;Q9H2U1-3;Q9H2U1-2;Q9H2U1;A0A0G2JRP3;A0A0G2JQU7	DHX36	0	0	0	0	2	1	1	0
Q08211;Q08211-2	DHX9	21	11	10	13	18	24	35	0
F5H796;A0A024RBT2;Q9NR28-2;Q9NR28;F5GX50;F5GXT8;Q9NR28-3;F5GYH3;F5H0Q4;H7BZK7	DIABLO	1	1	1	2	2	3	1	2
H9KV28;A0A0G2JH68;O60610-2;O60610-3;O60610	DIAPH1	0	0	0	4	0	0	0	0
A0A0C4DGB1;Q9UNQ2	DIMT1	1	0	0	0	0	0	0	0
O60832-2;O60832;C9IYT0;H7BZF2;H7C2Q2;H7C0M1	DKC1	2	0	1	1	3	2	0	0
P06753-2;Q5HYB6;A0A087WWU8;P06753-3;Q5VU61;D6R904;K7EP68;D6RFM2	DKFZp686J1372;TPM3	20	24	21	27	28	34	36	39
P10515;H0YDD4;E9PEJ4	DLAT	6	6	0	0	0	0	0	0
P09622;E9PEX6;P09622-3;P09622-2;F8WDM5;F2Z2E3	DLD	3	6	2	4	8	13	16	3
Q12959-5;Q12959-3;Q12959-6;Q12959;Q12959-7;A0A0C4DFT3;Q12959-8;Q12959-9;Q12959-4;Q12959-2;E7EQD7;B4E2H8;C9J110;F2Z2L0;C9IYP1;C9JUA9;C9JN61;H7C325;C9JCP6;A8MUT6;F8W750;H7C166;B5MCC5;B7Z264;E9PIW2;B7Z2T4;E9PN83;Q15700-5;Q15700-3;Q15700;Q15700-4;Q15700-2	DLG1	2	1	1	3	5	7	1	1
Q5JUW8;Q92796-3;Q92796-2;Q92796	DLG3	1	0	0	1	1	2	2	2
P36957;P36957-2;Q86SW4;H0YJF9;G3V3F0;G3V5M3	DLST	9	19	14	2	1	3	0	0
Q08495-3;Q08495-4;Q08495-2;Q08495	DMTN	0	0	0	0	0	0	1	2
E9PGY2;H0Y650;Q86Y56-3;Q86Y56	DNAAF5	0	0	0	0	0	0	1	0
P31689;P31689-2	DNAJA1	2	3	4	8	12	6	3	0
O60884;A0A087WT48;I3L320	DNAJA2	3	2	5	6	12	4	3	0
Q96EY1-2;Q96EY1;Q96EY1-3	DNAJA3	1	1	2	2	0	0	0	0
P25685;P25685-2;M0R080;M0R128;M0R1D6;M0QZD0;M0QYT3;M0QXK0	DNAJB1	0	0	0	0	0	0	1	6
Q9UBS4;H7C2Y5	DNAJB11	0	0	0	1	3	1	11	0
C9J2C4;A0A0J9YX62;O75190-2;O75190-3;O75190;C9JB42;C9JDR7;C9JDX6;F8WCZ4;C9J2P2;E9PH18;C9JN01;Q8WWF6;C9JRD2;C9JXB9;Q8NHS0;P25686-2;O75190-4;Q7Z6W7;P25686	DNAJB6;DNAJB3	0	0	1	2	2	0	0	0
Q8IXB1;Q8IXB1-2;E7EP04;Q8IXB1-3;A0A087WXH7;H7C1G0	DNAJC10	6	7	5	6	7	6	11	3
Q99543-2;Q99543	DNAJC2	0	0	0	0	0	0	1	0
Q5F1R6;Q5F1R6-3;Q5F1R6-2	DNAJC21	0	0	0	0	0	0	1	0
Q99615-2;Q99615;K7EPP7;K7ESP1;K7EIH8;K7EJE9;K7EK03;K7EJL5;K7EN19;K7EJV7;K7ER44;K7ELJ8;K7EJ24	DNAJC7	1	3	5	8	7	1	1	4
O75937	DNAJC8	0	0	0	0	0	0	0	2
Q8WXX5	DNAJC9	0	0	0	0	0	0	0	2
G8JLD5;O00429-4;O00429-5;O00429-3;O00429-2;O00429;O00429-8;O00429-6;F8VZ52;O00429-7;F8VR28;F8VYL3;B4DPZ9;F8W1W3;F8VUJ9;B4DDQ3	DNM1L	0	0	0	0	1	3	2	0
P50570-3;P50570-2;P50570-5;P50570-4;P50570;A0A0D9SFB1;A0A0U1RQP1;A0A0D9SFE4;Q05193-5;Q05193-3;Q05193-2;Q05193;H7C5U0;K7EMQ3	DNM2;DNM1	0	0	0	1	1	0	3	0
P26358-3;P26358;P26358-2;K7ENW7	DNMT1	0	0	0	0	0	4	0	0
Q96HP0;K7ESB7	DOCK6	4	2	3	2	0	0	0	0
H0Y7L2;Q96N67-4;Q96N67-3;Q96N67-5;Q96N67-2;Q96N67-6;Q96N67;A0A0C4DGY6;Q96N67-7;A0A0U1RRC1;A0A0U1RQJ5;A2A369;Q8NF50-4;Q8NF50-3;Q8NF50-2;Q8NF50;A0A0U1RQG7;A0A0U1RR97;A0A0U1RQT6	DOCK7	27	21	28	10	0	1	1	1
E9PN04;J3KMZ8;Q92785-2;Q92785	DPF2	0	1	1	0	0	0	0	0
Q5QPK2;H0Y368;O60762	DPM1	0	0	0	1	0	0	0	0
Q16555-2;Q16555;E5RFU4	DPYSL2	0	0	0	0	4	8	0	0
Q14195-2;Q14195;D6RF19	DPYSL3	0	1	0	0	6	9	0	0
Q9BPU6	DPYSL5	0	0	0	0	0	3	0	0
Q9Y295	DRG1	1	0	0	0	1	3	3	0
Q02413;Q02413-2	DSG1	0	0	0	0	2	0	0	0
Q14126;J3KSI6	DSG2	17	6	7	10	13	8	5	2
P15924;P15924-3;P15924-2	DSP	10	19	10	1	38	1	1	0
E7ERU0;E9PHM6;F6QMI7;E9PEB9;F8W9J4;Q03001;Q03001-8;E7ETB9;A0A0U1RQJ2;Q5T0V7;Q6P0N6;Q03001-13;Q03001-3;Q03001-9;Q03001-10;H0YC82;E7ESK0;E7ERX3;H0YAT7	DST	4	5	27	1	0	0	0	0
P60981;F6RFD5;P60981-2	DSTN	0	2	3	4	3	3	2	3
A0A0C4DGL3;H0YNW5;H0YKC5;P33316-2;P33316	DUT	0	0	0	0	0	0	0	1
Q14204;H0YJ21	DYNC1H1	39	101	75	49	0	0	0	0
E7EQL5;Q13409-6;Q13409-3;Q13409-7;Q13409-2;Q13409-5;Q13409;E7EQU2;E7ESD3;E7EMU4;E7EV09;E9PGG1;E7EU01;E7EUM4;E7ERR6;E7ERH4;E7ET01;E7ETL8	DYNC1I2	0	1	1	0	0	1	3	0
Q9Y6G9;E9PHI6;C9JGM7;C9JLW1	DYNC1LI1	1	2	3	0	0	0	0	0
J3KRI4;O43237-2;O43237	DYNC1LI2	0	0	0	0	0	0	0	1
P63167;F8VXL2;F8VRV5;F8VXI7	DYNLL1	2	2	1	0	3	0	1	5
Q96FJ2	DYNLL2	2	3	1	0	3	0	2	3
Q9NP97;B1AKR6;H3BNG9;H3BPA0;Q7Z4M1;Q9NP97-2;Q8TF09	DYNLRB1	0	0	0	0	0	0	2	3
Q5VTU3;P63172	DYNLT1	0	0	0	0	0	0	0	2
H7C2Q8;Q99848	EBNA1BP2	6	0	0	0	0	0	0	0
Q15125	EBP	0	0	0	1	0	0	0	0
Q13011;M0R248;M0QZW4	ECH1	0	0	0	0	8	3	0	0
P30084	ECHS1	0	0	0	0	0	0	5	0
P42126-2;P42126;H3BS70;Q96DC0	ECI1;DCI	0	0	0	0	0	1	1	0
F1LLU7;A0A0C4DGA2;O75521-2;O75521	ECI2	0	0	0	0	0	0	0	1
Q5VTE0;P68104;A0A087WVQ9;P68104-2;A0A087WV01;Q05639;A6PW80;Q5JR01	EEF1A1P5;EEF1A1	12	11	11	10	12	11	10	13
P24534;F8WF65;F2Z2G2;C9JZW3	EEF1B2	2	0	1	1	0	2	6	3
E9PK01;P29692;E9PQ49;E9PI39;A0A087X1X7;E9PRY8;P29692-3;P29692-2;E9PL71;E9PPR1;E9PL12;E9PQZ1;P29692-4;E9PMW7;E9PN91;E9PIZ1;H0YCK7;H0YE58;E9PK06;H0YE72;E9PKK3;E9PK72;E9PNW6;E9PQC9;E9PJD0	EEF1D	4	0	3	7	5	8	7	7
D6RBD7;C9J1V9;O43324-2;O43324;D6RCQ0;H0YAL7	EEF1E1;EEF1E1-BLOC1S5	1	1	2	1	1	1	1	1
P26641;P26641-2	EEF1G	8	5	7	7	10	11	12	11
P13639	EEF2	14	12	14	19	17	23	31	6
Q7L9B9	EEPD1	1	0	0	0	0	1	1	1
A8K855-2;A8K855	EFCAB7	1	0	0	0	0	0	0	1
Q9BUP0;H7C0I0;A0A087X1Z2;Q9BUP0-2;C9JTV4;Q8WYH2	EFHD1	1	1	0	0	1	2	0	12
Q14156-3;Q14156-2;Q14156;E5RJS1	EFR3A	5	0	0	0	0	0	1	0
Q9Y2G0;H7BXG9;E7ESK9;Q9Y2G0-3;Q9Y2G0-2	EFR3B	2	0	0	0	0	1	3	0
Q15029-2;Q15029-3;Q15029;K7EP67;K7EJ74	EFTUD2	3	6	8	15	4	2	7	0
P19525-2;P19525;F8WBH4;C9JZT2	EIF2AK2	1	0	0	0	0	1	0	2
Q14232;Q14232-2;F5H0D0	EIF2B1	0	0	0	0	0	0	0	4
P49770	EIF2B2	0	0	0	0	0	1	0	0
P05198;H0YJS4;G3V4T5	EIF2S1	2	0	0	1	3	5	4	6
P20042	EIF2S2	0	1	0	0	0	3	1	0
P41091;Q2VIR3;F8W810;Q2VIR3-2;H7BZU1	EIF2S3;EIF2S3L	0	0	0	1	2	4	5	0
Q14152;Q14152-2	EIF3A	6	4	39	43	3	0	0	0
P55884;P55884-2;C9JZG1;C9JQN7	EIF3B	4	2	12	15	2	1	0	0
Q99613-2;Q99613;B5ME19;H3BPE3;H3BPE4;H3BTY8	EIF3C;EIF3CL	3	1	18	15	3	4	5	0
O15371-2;O15371-3;O15371;B0QYA5;B0QYA6;A0A0D9SGB5;B0QYA4;B0QYA8	EIF3D	1	1	5	5	0	0	4	0
P60228;E5RGA2;H0YBR5;E5RIT4;H0YAW4;E5RHS5	EIF3E	0	0	10	10	2	1	4	7
O00303;H0YDT6;E9PQV8;A0A0D9SEZ9	EIF3F	2	0	5	2	1	3	5	5
O75821;K7ER90;K7EL20;K7EP16;K7ENA8;K7EL60	EIF3G	1	0	7	6	2	2	1	1
A0A087WZK9;B3KS98;O15372;E5RJT0	EIF3H	0	0	1	0	0	0	0	4
Q13347;Q5TFK1	EIF3I	0	0	6	6	0	0	0	5
O75822;O75822-3;O75822-2;H0YGJ7;H0YLP3	EIF3J	0	0	0	0	3	7	6	0
K7ERF1;Q9UBQ5;K7ES31;Q9UBQ5-2;A0A087WVB9;K7EK53;K7EQM4	EIF3K	0	0	2	0	2	0	2	4
B0QY89;Q9Y262;Q9Y262-2;B0QY90;C9JHP4;C9K0Q7;H7C3A0;H0Y7E6	EIF3L	2	0	4	2	1	4	13	10
Q7L2H7;J3KNJ2;Q7L2H7-2;H0YCQ8;E9PN86;E7ESM3;E9PRI2;E9PRY0	EIF3M	0	0	4	3	0	1	5	5
P60842;J3KT12;P60842-2;J3KTB5;J3QS69;J3KSZ0;J3QL43;J3QR64;J3QLN6;J3KS25;J3KTN0;J3QKZ9;J3QL52	EIF4A1	2	2	2	1	3	4	11	17
E7EQG2;Q14240;Q14240-2;J3KSN7;J3KT04;J3KS93;E7EMV8	EIF4A2	2	1	1	0	2	2	6	10
P38919;J3QQP0;E9PBH4;F8WE11;I3L3H2	EIF4A3	3	4	1	1	1	0	1	5
E7EX17;P23588;F8VX11;P23588-2;F8W0K0;F8VRU1;F8VYE9;F8VSC7;F8VP89	EIF4B	0	0	0	0	0	1	3	0
D6RBW1;P06730;P06730-3;P06730-2;H0Y8J7	EIF4E	0	0	0	0	0	0	0	2
Q04637-5;Q04637-4;Q04637-3;Q04637;Q04637-9;E7EX73;E9PGM1;E7EUU4;Q04637-6;Q04637-8;Q04637-7;A0A0A0MR52;C9JF13;C9J6B6;C9K073;C9J2Z7;H7C044;H7C0V6;A0A0A0MSA7;A0A0U1RQK7;O43432-4;O43432;O43432-3;F8WCF2;REV__Q8NEG2-2;REV__F5H7J8;C9JHW9;REV__Q8NEG2;REV__C9JQZ6;REV__J3KQX6	EIF4G1	4	1	9	15	24	4	1	0
P55010;H0YK11;H0YMJ8;H0YM54;H0YLZ1;H0YN40	EIF5	0	0	0	0	0	0	1	3
I3L397;I3L504;P63241;P63241-2;F8WCJ1;C9J7B5;C9J4W5;Q9GZV4;Q6IS14	EIF5A;EIF5A2	1	1	1	1	2	1	5	4
A0A087WUT6;O60841	EIF5B	0	0	0	0	2	1	0	0
B7ZBH1;P56537	EIF6	0	0	0	0	0	0	0	1
G5E9D5;Q9BQ52-4;Q9BQ52;E7ES68;Q9BQ52-3;H7C2I4;Q9BQ52-2	ELAC2	0	0	0	1	1	1	3	0
Q15717;Q15717-2;M0QZR9;M0R055	ELAVL1	1	2	1	1	2	1	5	7
B4DKA4;Q9H9T3-4;Q9H9T3-5;Q9H9T3-2;Q9H9T3	ELP3	0	0	0	1	3	3	0	0
I3L1Q3;Q8TE02;Q8TE02-4	ELP5	0	0	0	1	1	0	0	0
Q5HY57;P50402;F8WEQ1	EMD	4	4	5	3	2	0	0	0
B5MBZ0;Q9HC35-2;Q9HC35	EML4	0	0	0	2	1	0	0	0
P06733;P06733-2;K7EM90;F5H1C3;E5RI09;E5RG95;K7EPM1;K7EKN2;E5RGZ4;F5H0C8;P13929-3;P09104-2;P13929-2;P13929;P09104	ENO1	4	0	1	0	0	3	7	7
Q07075;H0YA67	ENPEP	1	0	0	0	7	0	0	0
P22413	ENPP1	0	0	0	1	0	0	0	0
Q9NPA8-2;Q9NPA8;E5RHX8	ENY2	0	0	0	0	0	0	0	3
P11171-5;P11171-2;P11171;Q4VB86;P11171-6;P11171-4;P11171-3;P11171-7	EPB41	0	0	0	0	2	6	2	0
O43491;E9PHY5;O43491-4;E9PK52;O43491-3;I6L9B1;E9PII3;O43491-2;H0Y5B0;E9PQD2;Q6R5J7;E9PRG1;E9PIG0;Q6ZSX4;E9PMV8;E9PJP4;E9PQN0;E9PMG5;E9PN54;E9PPC9	EPB41L2	3	1	1	2	18	15	6	0
Q9Y2J2-2;A8K968;A0A0A0MRA8;Q9Y2J2-4;Q9Y2J2;Q9Y2J2-3;B2RB02;A0A0J9YY18;A0A0J9YW31;J3KT37;A0A0J9YW26;A0A0J9YWN0;A0A0J9YWE1;A0A0J9YWS4;J3QS55;J3QS83;J3QRQ6;J3KS70;J3QLU5;J3QKY2;J3KRD1;J3QKK4;J3QR33;Q4VXN0;A0A0D9SG07;A0A0C4DH22;Q9H4G0-4;Q9H4G0-3;Q9H4G0-2;Q9H4G0	EPB41L3	11	6	6	13	26	26	5	1
P29317;J3KR66;F8W9W0;C9JXA2;Q96L35;B1AKC9;F8VP57;B7ZKW7;B7ZKJ3;A0A0B4J1T8;Q9UF33-2;Q9UF33-3;P29317-2;P54762-5;P54756-3;P29320;P54762;P29323-2;P54760;P29323-3;Q15375-2;Q15375-4;Q15375;P54753;P29322;P54756-2;Q9UF33;P54756;P29323	EPHA2	3	0	0	0	1	2	6	0
P07099	EPHX1	0	0	0	0	0	0	1	0
Q9Y6I3-3;Q9Y6I3;Q9Y6I3-1;D6R907;D6RBI9;D6RBR6;D6RFG3;D6REL6;I6L9I8;Q9H201-2;Q9H201	EPN1	0	0	0	1	3	9	0	0
F6PQP6;E9PBC1;I3L2B2;O95208-3;O95208-2;O95208	EPN2	0	0	0	0	0	0	1	0
P58107	EPPK1	1	1	20	20	8	0	1	0
P07814;V9GYZ6	EPRS	15	12	12	7	2	0	0	1
P42566;B1AUU8;P42566-2;S4R3U1	EPS15	8	12	16	16	2	1	0	0
M0R165;Q9UBC2-3;Q9UBC2;Q9UBC2-2;Q9UBC2-4;M0R2S2;M0R3I1;M0R1V5;K7EJR2;M0R330;M0QX30	EPS15L1	0	3	1	11	4	0	0	0
Q96RT1-7;Q96RT1-6;Q96RT1-4;Q96RT1-5;Q96RT1-3;Q96RT1-9;Q96RT1-2;Q96RT1;Q96RT1-8;B4DIP2	ERBB2IP	0	0	0	0	2	1	1	0
Q969X5-2;Q969X5	ERGIC1	0	0	0	1	1	0	0	0
P84090;G3V279	ERH	0	0	0	0	0	0	1	2
O75477;B0QZ43;O94905-2;O94905-3	ERLIN1	5	3	1	0	0	0	0	0
E5RHW4;O94905;E5RJ09	ERLIN2	7	3	1	0	0	0	0	0
Q96HE7;G3V3E6;G3V2H0;G3V503;G3V5B3;Q5TAE8;Q86YB8	ERO1L	0	0	0	0	0	0	0	5
P30040;F8VY02;F8W1G0;P30040-2	ERP29	0	0	0	0	0	0	0	4
Q9BS26	ERP44	0	0	0	0	0	0	3	8
Q9BSJ8;Q9BSJ8-2;F8VZB1	ESYT1	5	1	8	16	14	2	2	0
H7BXI1;A0A087WXU3;A0FGR8-2;A0FGR8;A0FGR8-6;A0FGR8-4;A0FGR8-5	ESYT2	0	0	1	3	1	0	0	0
P13804;P13804-2;H0YK49;H0YLU7;H0YL12;H0YNX6;H0YKF0;J3KN60;H0YL83	ETFA	0	2	0	1	1	1	2	3
P38117;P38117-2;M0QY67	ETFB	0	0	0	0	0	0	0	3
E9PCN4;P57679	EVC	0	0	0	0	0	0	1	0
B0QYK0;Q01844-6;Q01844-3;Q01844;Q01844-5;H7BY36;A0A0D9SFL3;C9JGE3;Q01844-2;F8WC90;Q01844-4	EWSR1	0	0	0	0	2	2	6	4
Q96KP1	EXOC2	0	0	1	0	0	0	0	0
Q96A65;Q96A65-2	EXOC4	0	0	1	1	0	0	0	0
F8W9B8;A0A0A0MSI8;O00471	EXOC5	0	0	1	0	0	0	0	0
B5MCY9;K7ERQ5;A0A0A0MSB8;Q9UPT5-4;Q9UPT5-2;Q9UPT5-5;Q9UPT5-1;Q9UPT5-6;Q9UPT5;C9JME6;A0A0A0MRE1;B4DJ07	EXOC7	1	0	1	0	0	0	0	0
Q01780-2;Q01780	EXOSC10	0	0	0	3	0	0	0	0
Q13868;A3KFL1;A3KFL5;A3KFL2;Q13868-3;Q13868-2	EXOSC2	0	0	0	2	2	0	0	0
Q9NQT5;Q9NQT5-2	EXOSC3	0	0	0	0	2	0	0	0
Q9NPD3;E9PPI9;E9PI41	EXOSC4	0	0	1	2	2	0	0	0
Q5RKV6	EXOSC6	0	0	0	2	2	0	0	0
Q15024	EXOSC7	0	0	0	1	0	0	0	0
H0Y9L5;D6R905;D6RIY6;Q06265-3;Q06265-4;Q06265;Q06265-2	EXOSC9	1	0	1	1	1	0	0	0
E7EQR4;P15311;P26038;P35241;P35241-5;P35241-4;V9GZ54;E9PQ82;E9PNV3;P35241-3	EZR;MSN;RDX	0	0	0	0	1	5	5	0
P00742	F10	0	1	0	0	0	0	0	0
Q01469	FABP5	0	0	0	0	3	0	0	0
B3KT28;Q9UNN5	FAF1	0	0	0	0	0	1	0	0
Q9BZQ8;H0Y7M9;REV__A0A087X280;REV__Q9UHV5;REV__A0A087WVW6	FAM129A	0	0	0	0	6	17	7	0
Q15018	FAM175B	0	0	0	0	1	0	0	0
Q9ULE4	FAM184B	1	0	0	0	0	0	0	0
I3L3A7;I3L2L5;I3L317;I3L4Q0;C9JLW8	FAM195B	0	0	0	0	0	0	0	1
A0A087WYF6;F8W7U3;J3KP36;E7ESD2;A0A0A0MR88;A0A096LPC5;Q9Y4E1-5;Q9Y4E1-3;Q9Y4E1-6;Q9Y4E1-2;Q9Y4E1;Q9Y4E1-4;Q641Q2-2;Q641Q2	FAM21A;FAM21C	0	0	0	1	0	0	0	0
Q658Y4;E7ER68	FAM91A1	0	0	0	2	2	0	0	0
E9PH82;Q8NCA5-2;Q8NCA5;C9J3G8	FAM98A	1	2	2	4	4	3	0	0
Q52LJ0;Q52LJ0-2	FAM98B	0	0	0	0	2	3	0	0
Q9BXW9;Q9BXW9-1;Q9BXW9-3;H7BZJ7	FANCD2	1	1	2	3	2	0	0	0
Q9NVI1;H3BP78;F8W7R3;Q9NVI1-2;Q9NVI1-1	FANCI	0	1	2	3	3	1	0	0
E9PNW8;Q8WVX9	FAR1	0	0	1	0	0	0	0	0
C9JME2;Q9Y4F1;Q9Y4F1-2;M0QYB0;Q9Y4F1-3;H0Y783;M0QXT1	FARP1	3	1	2	4	1	8	3	0
Q9Y285-2;Q9Y285;K7ER00;K7ER16;K7EPH2;K7EK06;K7ERS0	FARSA	1	2	3	3	2	1	3	4
Q9NSD9;Q9NSD9-2	FARSB	1	0	0	0	1	2	6	5
P49327;A0A0U1RQF0;A0A0U1RRG3;J3KTF0	FASN	26	31	52	83	28	0	0	0
E9PR30;P62861	FAU	1	1	1	1	1	2	2	3
M0R0P1;M0R299;M0QXL5;M0R2Q4;P22087;M0R2U2;M0R1H0;M0R2B0	FBL	3	1	2	2	2	1	0	0
A6NHQ2	FBLL1	2	1	1	2	2	0	0	1
G3V4U0;G3XA98;Q9UBX5	FBLN5	0	0	0	0	0	0	0	1
J3KTA1;Q96IG2-2;Q96IG2	FBXL20	1	0	0	0	0	0	0	0
H0YIE9;Q4G104;O94952-1;O94952	FBXO21	0	0	0	0	0	0	1	0
H3BTH6;Q8NEZ5-3;Q8NEZ5;H3BRE0;Q8NEZ5-2	FBXO22	0	0	0	0	0	1	0	1
Q8TB52	FBXO30	0	0	0	0	0	1	0	0
Q6PJ61;K7ERN4	FBXO46	1	0	0	0	0	3	3	0
Q0JRZ9;Q0JRZ9-3;H7BXJ4;Q0JRZ9-2;H0YAE2	FCHO2	7	11	13	16	4	1	0	0
E9PNM1;P37268-4;P37268-3;P37268-2;P37268-5;P37268	FDFT1	0	0	0	0	1	1	1	0
A0A087X1D8;A0A087WVN4;P14324-2;P14324;A0A087WTP2	FDPS	0	0	0	0	0	0	0	2
F8VWL3;J3KSS3;F8VVF1;E9PQT1;E9PNX0;B7Z493;E9PJX4;Q96M96	FGD4	0	0	0	0	1	1	0	0
Q13643	FHL3	0	0	0	0	0	0	0	1
Q6UN15-4;Q6UN15-3;Q6UN15-5;Q6UN15;A0A0B4J203	FIP1L1	0	1	2	2	0	0	0	0
Q96AY3;H0Y827;Q96AY3-2;K7ESG6;K7ELI6;C9JPC3;K7EM43	FKBP10	0	0	0	0	0	0	13	0
Q00688;G3V5F2	FKBP3	0	0	0	0	0	0	0	2
Q02790;H0YFG2;F5H1U3;F5H120	FKBP4	0	0	0	0	0	0	2	7
Q13451;Q13451-2	FKBP5	0	0	1	2	5	6	10	17
M0R2K9;Q14318;Q14318-2	FKBP8	0	0	1	1	0	0	0	0
Q75LS8;O95302-2;O95302;O95302-3	FKBP9P1;FKBP9	0	0	0	0	0	0	0	1
CON__P20930;P20930	FLG	1	0	0	0	4	0	0	0
CON__Q5D862;Q5D862	FLG2	2	3	0	0	4	0	0	0
Q13045;Q13045-3;J3QQQ2;J3QQU5;J3QLR6;K7EQZ7;J3KT47	FLII	12	8	10	18	33	28	25	1
Q13045-2;K7EP37;K7EP27;J3KS39	FLII	12	8	10	17	32	28	24	1
P21333-2;P21333;Q5HY54;Q60FE5;A0A087WWY3;F8WE98;H0Y5C6;H0Y5F3;H7C2E7	FLNA	68	70	89	90	67	11	1	1
O75369-2;O75369-9;O75369;O75369-8;O75369-6;O75369-3;E7EN95;O75369-7;O75369-5;O75369-4;H7C5L4;A0A0A0MT44;A0A0C4DGA1	FLNB	48	45	49	62	71	2	0	1
O75955;O75955-2;A2AB10;A2AB12;A2AB09;A2AB13;A0A0G2JJQ6;A2AB11;A2ABJ5	FLOT1	14	3	1	0	1	0	0	0
J3QLD9;E7EMK3;Q14254;K7EKW9	FLOT2	14	2	0	0	0	0	3	2
Q96PY5-3;Q96PY5;C9IZY8;F8W1F5;Q8IVF7-2;Q8IVF7-3;Q8IVF7;O95466-2;O95466;O95466-3;F8VYL1;K7EK60	FMNL2	9	5	3	13	21	35	6	4
A8MQB8;G3V0J0;Q06787-8;Q06787-2;Q06787-9;A0A087WXI3;R9WNI0;Q06787-6;Q06787-4;Q06787-5;Q06787-7;Q06787-3;Q06787;G8JLE9;Q8IXW7;A0A087WY29;A0A087WWR6	FMR1	4	6	4	5	5	3	8	0
I3L2G3;Q9HA64	FN3KRP	0	0	0	0	0	0	0	1
Q16658;C9JFC0;A0A0A0MSB2;C9JPH9	FSCN1	1	1	1	2	5	8	16	18
P02794;G3V1D1;G3V192;E9PPQ4;E9PRK8;E9PKY7;E9PQR3;E9PKM5;E9PK45	FTH1	3	3	2	2	3	2	1	1
Q8IY81	FTSJ3	3	0	0	0	0	0	0	0
E9PEB5;Q96AE4;Q96AE4-2;C9JSZ1	FUBP1	0	0	0	0	1	2	7	0
Q96I24	FUBP3	0	0	0	0	0	0	0	2
P04066	FUCA1	0	0	0	0	0	0	1	0
P35637-2;P35637;H3BPE7	FUS	4	4	1	5	5	8	8	12
B4DXZ6;P51114;P51114-2;E9PFF5;P51114-3;E7EU85;C9JZE0;C9JY20;C9JAJ4;C9IZ22;H7C4S4;C9J5B4	FXR1	16	10	10	5	8	6	5	2
P51116;I3L1Z2	FXR2	7	4	6	3	5	5	7	1
Q9BQS8;Q9BQS8-4	FYCO1	0	0	0	1	0	0	0	0
P06241	FYN	4	2	1	1	1	3	2	1
Q13283;E5RIZ6;E5RI46;E5RIF8;E5RH42;E5RJU8;Q13283-2;E5RH00	G3BP1	1	0	1	1	7	13	11	2
Q9UN86-2;Q9UN86;D6RAC7;D6RB17;D6RGJ4;D6R9X5;D6R9A4;D6RBM9;D6REX8;D6RBR0;D6RE13;D6RBW8	G3BP2	0	0	0	0	3	9	4	0
E9PD92;E7EM57;E7EUI8;P11413;P11413-3;P11413-2	G6PD	0	0	0	0	0	0	0	2
P10253	GAA	0	0	0	1	1	1	4	0
H6UMI1;O95166;I3L3J4	GABARAP	0	0	0	0	0	0	2	6
F5GZY7;Q9H0R8;Q9H0R8-2	GABARAPL1	0	0	0	0	0	0	1	4
O14976-2;O14976;D6RAW3;A0A087X1U9;H0Y8H5	GAK	5	6	2	2	3	0	0	0
P51570;P51570-2;K7ERJ9;K7EII7;K7ERN9	GALK1	4	4	4	8	8	5	2	4
Q14697;F5H6X6	GANAB	0	0	0	0	1	15	21	3
Q14697-2;E9PKU7;E9PNH1	GANAB	0	0	0	0	1	15	21	3
P04406-2;P04406;E7EUT5;O14556	GAPDH	2	0	1	1	10	13	13	0
F8W9S7;Q14C86-3;Q14C86-4;Q14C86-5;Q14C86-2;Q14C86;Q14C86-6;B0QZ65;A0A0A0MQV8;B4DGD8;H0Y4E7;H0Y7I9;C9IZ08	GAPVD1	0	0	2	4	0	0	0	0
P41250;H7C443	GARS	0	1	4	9	8	5	9	0
P22102;P22102-2;F8WD69;C9JBJ1;C9JTV6;C9JZG2;C9JKQ7;H7C366	GART	2	0	3	7	15	16	2	0
G3V1N3;Q86XJ1;H0YIT6	GAS2L3	1	0	0	2	4	1	2	1
O75323-2;O75323;C9J7B1;C9K068;H7C333;F8WBI5	GBAS	0	0	1	0	0	0	2	0
E9PGM4;Q04446	GBE1	0	0	0	0	0	0	1	0
O75600;O75600-2;F2Z340;C9IZC9;H7BZ75	GCAT	0	0	0	1	1	0	0	0
Q96CN9	GCC1	0	0	0	0	1	1	0	0
Q92947;K7EQ99;K7ESA6;Q92947-2	GCDH	0	0	1	2	0	0	0	0
Q92616	GCN1L1	0	1	6	19	16	0	0	0
P50395;P50395-2;Q5SX87;Q5SX86;Q5SX91;V9GYF8;Q5SX90;P31150;V9GYJ7	GDI2	0	0	0	0	0	0	1	11
Q7L5L3-1;Q7L5L3	GDPD3	0	0	0	0	1	0	0	0
I3L2C7;P57678;E7EN12;I3L4M4;I3L4A4;I3L399	GEMIN4	3	2	0	0	0	0	0	0
Q8TEQ6	GEMIN5	1	0	1	0	0	0	0	0
Q9H840	GEMIN7	0	0	0	0	0	0	0	1
Q06210-2;Q06210	GFPT1	0	0	0	2	3	0	0	0
P38435-2;P38435	GGCX	0	0	0	0	1	0	0	0
Q92820	GGH	0	0	0	1	0	2	1	0
O14908;O14908-2;K7EM11;K7ESN1;K7ELJ2;K7EJ33;K7EIT0;Q8TF64	GIPC1	3	1	1	4	5	5	14	19
Q8TF65	GIPC2	0	0	0	0	0	0	0	1
J3QRU8;A0A0C4DGN6;Q9Y2X7;Q9Y2X7-3;J3QLH1;F8W822;R4GNG3;F8WAK2;F8VXI9;Q14161-2;Q14161-11;Q14161-7;Q14161-9;Q14161-6;Q14161-10;Q14161-8;Q14161-4;Q14161-5;Q14161-3;Q14161	GIT1	0	0	3	0	0	0	0	0
P06280;V9GYN5	GLA	0	0	0	0	0	0	2	0
P23378	GLDC	0	0	0	0	2	1	2	0
Q92896;Q92896-3;Q92896-2;H3BM42;H3BQU9;H3BQT1;H3BRD8	GLG1	5	7	9	10	22	17	10	0
Q5VZR0;Q9H4G4;A0A087WUM5;A0A088AWP7	GLIPR2	3	0	0	1	1	2	3	1
Q04760-2;Q04760	GLO1	0	0	0	0	0	0	0	2
I3L1I0;F6TLX2;Q9HC38-2;Q9HC38	GLOD4	0	0	0	0	0	0	0	1
I3L0P5;O95838	GLP2R	0	0	0	1	1	1	1	0
P00367;P00367-3;P49448;P00367-2	GLUD1;GLUD2	0	1	3	7	9	2	0	0
P15104;A0A087WYJ1	GLUL	0	0	0	0	1	2	1	0
O60547-2;O60547	GMDS	0	0	0	1	0	1	1	0
Q9Y692-2;Q9Y692	GMEB1	0	0	0	0	0	1	0	0
G3V4P8;P60983;M0QYG8;M0R1D2;M0R0C1;M0QYJ8;O60234	GMFB;GMFG	0	0	0	0	0	0	0	2
C9K0U5;H7C608;E2QRF9;O75496	GMNN	0	0	0	0	0	0	1	0
P49915-2;P49915	GMPS	0	0	0	4	2	3	2	2
P29992;K7EL62;O95837	GNA11	6	1	1	2	2	6	7	5
Q14344-2;Q14344	GNA13	2	0	0	0	0	1	2	1
P63096;P63096-2;C9JPP4;C9JL77	GNAI1	12	4	2	4	3	5	6	8
P04899;P04899-4;P04899-6;P04899-3;P04899-5;P04899-2;P09471-2;P19087;P11488;P09471;A8MTJ3;A0A087WTB6;A2A2R6;H3BTM2;A0A087WZE5;P38405-3	GNAI2	11	4	3	4	3	4	7	8
P08754	GNAI3	10	4	4	4	5	5	8	10
P50148;B1AM21	GNAQ	4	1	1	2	2	3	6	3
P63092;P63092-4;Q5JWF2;S4R3E3;Q5JWE9;S4R3V9;Q5JWD1;H0Y7E8	GNAS	8	6	6	7	8	9	13	13
P63092-2;Q5JWF2-2;P63092-3;A0A0A0MR13;P38405;P38405-2;K7EQ80;K7EPE2;H0Y7F4	GNAS	8	6	6	7	8	9	13	13
P19086	GNAZ	3	0	0	1	2	0	1	3
P62873;P62873-2;F6UT28;B1AKQ8;F6X3N5;B3KVK2;F5H8J8;F5H100;F5H0S8;E9PCP0;P16520-2;P16520	GNB1	7	6	5	7	8	7	8	11
Q9BYB4-2;Q9BYB4;C9JPQ6	GNB1L	0	0	1	0	0	1	1	0
P62879;C9JIS1;C9JXA5;C9JZN1;E7EP32;P62879-2	GNB2	10	9	7	7	8	8	8	13
P63244;D6RAC2;D6REE5;J3KPE3;D6RHH4;H0Y8W2;D6R9Z1;H0YAM7;D6R9L0;D6RBD0;D6RFX4;H0YAF8;D6RAU2;E9PD14;H0Y8R5;D6RFZ9;D6RGK8;D6R909;D6RF23;H0Y9P0;D6RDI0;D6RHJ5	GNB2L1	0	0	0	0	4	4	6	13
Q9HAV0;C9JD14;H7C5J5	GNB4	8	5	4	4	4	6	6	7
Q9UBI6	GNG12	2	2	1	3	4	5	6	5
G3V2C9;G3V415;G3V3J9;G3V2N0;P59768	GNG2	0	0	0	0	0	0	0	1
P50150	GNG4	0	0	0	0	0	1	1	0
P63218	GNG5	0	1	0	0	1	1	1	1
O60262	GNG7	0	0	0	0	1	1	1	1
Q9BVP2-2;Q9BVP2	GNL3	4	1	0	0	0	0	0	0
D6RAY7;D6R9P4;D6RFF8;P46926;P46926-2;D6R917;D6RB13;Q8TDQ7-3;Q8TDQ7-2;Q8TDQ7	GNPDA1	0	0	0	0	0	0	3	0
E7EU81;Q14789-4;Q14789-3;Q14789;Q14789-2	GOLGB1	0	1	0	0	0	0	0	0
Q9H8Y8-2;Q9H8Y8;Q9H8Y8-3	GORASP2	0	0	0	0	0	0	2	0
P17174;P17174-2	GOT1	0	0	0	0	0	6	0	0
P00505-2;P00505	GOT2	1	2	0	1	0	0	0	0
O75487;O75487-2;Q9Y625;A0A087WT82	GPC4	5	0	1	6	12	4	1	0
F5H039;Q9NQX3;Q9NQX3-2;G3V582;H0YJ30	GPHN	0	0	2	4	0	0	0	0
A0A0A0MTS2;P06744;P06744-2;K7EQ48;A0A0J9YXP8;A0A0J9YX90;A0A0J9YYH3;CON__Q3ZBD7;K7ERK8;K7ELR7;K7EP41;K7ERC6;K7ENA0;K7EPY4;K7EIL4	GPI	5	7	1	0	1	0	0	0
F8WD09;Q9HCN4	GPN1	0	0	0	0	0	0	0	1
Q8NFJ5;F5GWG3	GPRC5A	2	0	0	0	1	0	0	0
C9JFE4;A0A096LP07;A0A096LPJ3;A8K070;Q13098-5;Q13098;Q13098-7;Q13098-6;J3QQX0;J3QS84;J3QS88;J3KTB0;J3QLE8;J3QLT0;J3QL53;J3KRE8;J3KSA5;J3KRJ4	GPS1	0	0	0	4	5	0	0	0
A0A087WUQ6;P07203	GPX1	0	0	0	0	0	0	0	1
P62993;J3KT38;P62993-2;J3QLF6;J3QRL5	GRB2	0	0	0	1	3	2	5	5
Q9HAV7	GRPEL1	0	0	0	0	0	0	0	2
H0Y8R1;F5H5I6;H0YAK1;Q12849-5;Q12849;H0YAM1	GRSF1	0	0	0	0	0	0	0	10
Q5TC63;Q5TC63-3;A0A087X0Y1;Q5TC63-2	GRTP1	0	0	0	0	0	0	0	2
Q9BQ67;M0QX71	GRWD1	0	0	0	0	0	0	1	2
J3KRG2;Q96QA5	GSDMA	0	0	0	0	3	0	0	0
P06396-2;A0A0A0MS51;A0A0A0MT01;P06396-4;P06396-3;P06396;Q5T0I0;Q5T0I1;A0A0U1RQL8;REV__H0YJM7;REV__Q6TDU7-4;REV__Q6TDU7-2;REV__Q6TDU7-3;REV__Q6TDU7;REV__F8W8F9	GSN	26	17	15	15	14	19	24	1
P15170-2;P15170-3;H3BR35;P15170;Q8IYD1;H3BSV8	GSPT1;GSPT2	0	0	0	0	2	3	8	0
P00390-5;P00390-4;P00390-2;P00390-3;P00390;E5RI06;H0YC68	GSR	1	0	0	1	3	4	1	0
P48637;P48637-2	GSS	0	0	0	0	0	0	3	0
Q5TA02;P78417-3;P78417;Q5TA01;P78417-2	GSTO1	0	0	0	0	0	0	0	3
P09211;A8MX94;A0A087X243;A0A087X2E9	GSTP1	0	0	0	0	0	1	0	4
J3KNC0;P52655	GTF2A1	0	0	0	0	0	0	0	1
P78347-2;P78347-4;P78347-3;P78347;P78347-5;C9J6M0;A0A087WW90;A0A0D9SF80;A0A0A0MSY2;Q86UP8-3;Q86UP8;Q6EKJ0	GTF2I	11	7	15	27	36	10	11	0
Q9Y5Q9-2;Q9Y5Q9	GTF3C3	0	0	1	0	0	0	0	0
Q5T7U1;Q9Y5Q8-2;Q9Y5Q8;Q9Y5Q8-3	GTF3C5	0	1	1	1	0	0	0	0
O00178	GTPBP1	1	0	0	1	0	1	0	0
Q9BZE4-2;Q9BZE4;Q5T3R7;Q9BZE4-3	GTPBP4	4	0	0	0	0	0	1	0
Q9UBP9-3;Q9UBP9-4;Q9UBP9;B8ZZL1;H0Y6R1;H7BZV7;Q9UBP9-2	GULP1	0	0	0	0	0	0	2	0
P08236-3;P08236-2;P08236;F8WBK6;F2Z3L6	GUSB	0	0	0	0	3	0	0	0
P13807-2;P13807;M0QYU1	GYS1	0	0	0	1	5	0	0	0
Q92522	H1FX	3	2	1	0	2	2	0	2
K7EMV3;B4DEB1;K7EK07;K7ES00;Q71DI3;Q16695;P84243;P68431;K7EP01;Q5TEC6;Q6NXT2	H3F3B;H3F3A;HIST2H3A;HIST3H3;HIST1H3A;HIST2H3PS2;H3F3C	3	2	0	2	0	2	0	1
Q9P035;H3BS72;H3BPZ1;Q9P035-2;H3BRL8;H3BMZ1	HACD3	6	6	5	6	5	0	0	0
Q9UJ83-2;Q9UJ83;C9J306;Q9UJ83-3;Q9UJ83-4;C9JJM7;B3KPX4	HACL1	0	0	0	0	0	3	0	0
E9PF18;A0A0A0MSE2;Q16836;Q16836-3;Q16836-2	HADH	0	0	0	0	0	0	1	2
P40939;H0YFD6;P40939-2	HADHA	16	22	23	28	34	22	1	0
P55084;P55084-2;F5GZQ3;B5MD38;C9JEY0;C9JE81;C9K0M0	HADHB	18	18	22	25	29	18	0	0
H3BPK3;Q16775-2;Q16775;H3BV79;H3BPQ4	HAGH	0	0	0	0	0	0	0	2
E7ETE2;B4DDD8;B3KWE1;P12081-4;P12081	HARS	0	0	0	0	0	0	1	0
O14929-2;O14929	HAT1	0	0	0	0	2	1	1	2
O00165-5;O00165;O00165-2;O00165-3;E9PIQ7;Q5VYD6;O00165-4;O00165-6	HAX1	0	1	1	1	2	1	0	3
A6NEM2;P51610-2;P51610;P51610-4;P51610-3;H7C1C4	HCFC1	0	0	0	5	5	0	0	0
Q13547	HDAC1	0	1	4	3	1	1	0	1
Q92769-3;Q92769;Q5TEE2;E5RFI6;E5RJ04;E5RGV4;E5RHE7;E5RH52;E5RG37;E5RFP9;H3BM24;E5RK19;E7ESJ6;O15379;O15379-2	HDAC2;HDAC1	1	1	5	6	3	2	0	1
P51858-2;P51858;P51858-3	HDGF	0	0	0	0	0	0	0	1
A0A087WX58;K7EPS6;Q7Z4V5-2;Q7Z4V5	HDGFRP2	0	0	0	0	0	1	0	0
A0A024R4E5;Q00341;Q00341-2;H7C0A4;H0Y394;C9JZI8;C9J5E5;C9JIZ1;C9JT62;C9JHS7;C9JK79;C9JHZ8;C9JES8;H7C2D1	HDLBP	0	0	0	0	8	5	0	0
A0A087X2H1;Q9ULT8;G3V4V5;H0YJP0;H0YJD4;A0A087WVU6	HECTD1	4	1	1	13	18	0	0	0
Q15751	HERC1	0	2	0	0	0	0	0	0
O95714;A0A0J9YXQ8;A0A0J9YVP0	HERC2	2	0	0	0	0	0	0	0
H3BS10;H3BP20;P06865	HEXA	0	0	0	0	0	0	1	0
P31937	HIBADH	0	0	0	0	0	0	1	0
C9JAW5;C9JNU6;Q9Y241	HIGD1A	0	0	0	0	1	0	0	0
O00291;O00291-3;O00291-4;C9JMG5	HIP1	8	17	13	17	36	1	0	0
P16403;P10412;P16402;Q02539;P22492;P16401	HIST1H1C;HIST1H1E;HIST1H1D	6	5	4	3	4	0	0	0
A0A0U1RR32;A0A0U1RRH7;Q99878;Q96KK5;Q9BTM1;Q16777;Q93077;Q7L7L0;Q6FI13;P20671;P0C0S8;P04908;H0YFX9;C9J0D1;Q71UI9-2;Q71UI9;P0C0S5;Q96QV6;P16104;Q9BTM1-2;C9J386;Q71UI9-5;Q71UI9-3;Q71UI9-4;Q8IUE6	HIST1H2AJ;HIST1H2AH;H2AFJ;HIST2H2AC;HIST1H2AC;HIST3H2A;HIST2H2AA3;HIST1H2AD;HIST1H2AG;HIST1H2AB;H2AFV;H2AFZ;HIST1H2AA;H2AFX	2	2	3	2	3	3	3	2
B2R4S9;U3KQK0;Q99880;Q99879;Q99877;Q93079;Q5QNW6;P62807;P58876;O60814;Q5QNW6-2;P57053;Q16778;P33778;P23527;P06899;Q8N257;Q96A08;Q6DRA6;Q6DN03	HIST1H2BI;HIST1H2BN;HIST1H2BL;HIST1H2BM;HIST1H2BH;HIST2H2BF;HIST1H2BC;HIST1H2BD;HIST1H2BK;H2BFS;HIST2H2BE;HIST1H2BB;HIST1H2BO;HIST1H2BJ;HIST3H2BB;HIST1H2BA	5	6	4	2	3	3	2	2
P62805	HIST1H4A	4	3	2	2	2	1	0	0
P19367-4;P19367-2;P19367;P19367-3;B1AR63;B1AR62;B1AR61	HK1	0	0	0	2	2	2	10	0
E9PB90;P52789	HK2	0	0	0	2	1	2	3	0
Q5SRN7;Q5SRN5;P13746;P04439;P13746-2;A0A0G2JI36;A0A0G2JIF2;A0A0G2JL56;P01893;P16188;P30455;P30443;P05534;A0A0G2JIF0;A0A0G2JH50;A2BF26;Q29960-2;Q09160;P30459;P30457;P30453;P16190;P16189;P01891;P30447;Q9TNN7;Q29960;Q31611;A0A0G2JNX1;Q9GJ45;Q8MH48;A0A0G2JNF2;Q5RJ85;A0A0G2JPQ3;D0EV57;A0A0G2JPA3;Q6DU44;B0UXQ0;A0A0G2JPD3;A0A0G2JH66;P17693;P13747;Q95365;Q29940;Q29836;Q29718;P30685;P30498;P30495;P30493;P…	HLA-A;HLA-H;HLA-C	0	1	2	2	2	3	0	0
O19617;A2AEA2;Q31612;P10321	HLA-C;HLA-B	0	1	1	3	1	2	0	0
A0A075B6F6;Q8TCT9-5;Q8TCT9;Q8TCT9-4;Q8TCT9-2;A0A0C4DGU3	HM13	0	0	0	1	1	1	0	0
Q5T7C4;P09429	HMGB1	0	0	0	0	0	0	0	1
Q01581;P54868-3;P54868-2;P54868	HMGCS1	0	0	0	0	0	0	3	0
Q13151	HNRNPA0	0	0	0	0	0	0	1	5
F8W6I7;P09651-3;P09651-2;P09651;F8VZ49;Q32P51;F8VTQ5;F8VYN5;F8W646;H0YH80	HNRNPA1;HNRNPA1L2	5	2	0	1	2	5	6	16
P22626;P22626-2;A0A087WUI2	HNRNPA2B1	7	3	1	1	2	2	4	21
P51991-2	HNRNPA3	0	0	1	0	1	0	1	14
P51991	HNRNPA3	0	0	1	0	1	0	1	14
D6R9P3;D6RD18;D6RBZ0;A0A087WZV1;Q99729-3;Q99729-2;Q99729-4;Q99729	HNRNPAB	2	1	1	1	1	2	3	9
G3V576;G3V4W0;B4DY08;B2R5W2;G3V4C1;G3V2Q1;P07910-2;P07910;P07910-4;P07910-3;G3V5V7;G3V2D6;G3V555;G3V575;A0A0G2JPF8;A0A0G2JNQ3;P0DMR1;O60812;B7ZW38;B2RXH8;G3V5X6;G3V3K6;G3V251;B4DSU6;G3V4M8;G3V2H6;E5RJ39;B3KT61;Q86SE5-2;Q86SE5;Q86SE5-3	HNRNPC	3	4	5	9	9	1	0	2
H0YA96;H0Y8G5;Q14103-4;Q14103-3;Q14103-2;Q14103;D6RAF8;D6RF44;D6RBQ9;D6RD83	HNRNPD	1	1	1	2	2	1	3	12
A0A087WUK2;O14979-3;O14979-2;O14979	HNRNPDL	1	1	1	1	1	1	0	4
P52597	HNRNPF	7	8	7	6	6	5	6	10
G8JLB6;P31943;E9PCY7;D6RBM0;E7EN40;H0YB39;E5RGV0;D6RIU0;H0YBD7;E7EQJ0;D6RAM1;D6R9T0;D6RFM3;D6RIT2;D6RDU3;D6RJ04;D6RIH9;D6RDL0;D6RF17;H0YBG7;D6R9D3;E5RGH4;H0YAQ2;E5RJ94	HNRNPH1	8	7	9	9	8	9	15	14
P55795	HNRNPH2	5	4	4	3	4	4	6	10
P31942-3;P31942-2;P31942;P31942-4;P31942-6;P31942-5	HNRNPH3	4	1	0	1	2	1	2	9
P61978;P61978-2;S4R457;S4R359	HNRNPK	9	11	8	9	12	12	15	13
P61978-3;Q5T6W2	HNRNPK	9	11	8	9	12	12	14	14
P14866;M0QXS5;P14866-2;M0R1W6;B4DVF8;M0R076;M0QYL7	HNRNPL	1	4	1	3	6	6	7	14
A0A087X0X3;P52272-2;P52272;M0R019;M0R2T0;M0QZM1;M0R0N3;M0QYQ7;M0R2I7;M0R0Y6;M0QY96;M0QYL3	HNRNPM	21	11	6	6	5	10	23	21
O43390;O43390-2;O43390-3;O43390-4;B4DT28	HNRNPR	3	2	2	3	5	5	13	9
Q00839-2;Q00839;Q5RI18	HNRNPU	11	10	9	10	8	10	13	0
Q9BUJ2-2;Q9BUJ2;A0A0A0MRA5;B7Z4B8;Q9BUJ2-4;Q9BUJ2-3;M0R3F1;M0QYZ0;M0QYI8;M0R0K8;M0QZV6;M0R203;M0QYM5;M0R247;A0A087X1I2;Q9BUJ2-5	HNRNPUL1	7	14	13	18	18	24	35	7
X6RGJ2;Q5SSJ5;B0QZK4;Q5SWC8;Q5SSJ5-3;Q5SSJ5-2;B0QZK9;B0QZK8;Q5SSJ5-5	HP1BP3	3	1	1	1	0	0	1	0
E9PC71;P37235;E5RK89;E5RFL9;E5RJT1;E5RJJ6;E5RGZ0;H7BZC1;E5RI95;E5RHE8;E5RI78;E5RHC8;E5RIG4;E5RIZ1;E5RIA5;E5RGA9;P84074;P61601	HPCAL1;NCALD;HPCA	0	0	0	0	0	0	0	2
P00492;Q9NRG1-2;Q9NRG1	HPRT1	0	0	1	2	3	8	2	0
CON__Q86YZ3;Q86YZ3	HRNR	1	1	0	1	0	0	0	0
J3KR40;Q96QI5	HS3ST6	0	0	0	0	0	0	1	0
Q99714;Q99714-2;Q5H928	HSD17B10	0	1	0	2	2	3	9	4
Q53GQ0;E9PI21;Q53GQ0-2	HSD17B12	1	1	2	2	3	2	0	0
Q6YN16;Q6YN16-2	HSDL2	0	0	0	0	1	2	4	2
P07900;P07900-2;G3V2J8;Q58FG0;Q14568;Q58FG1	HSP90AA1	11	9	11	15	32	44	47	15
P08238;Q58FF7	HSP90AB1	20	15	22	21	38	42	44	27
Q58FF8	HSP90AB2P	3	4	6	6	10	11	11	6
Q58FF6	HSP90AB4P	2	1	1	1	5	6	7	1
P14625;Q96GW1;F8W026;Q58FF3;H0YIV0	HSP90B1	2	1	2	7	20	18	34	2
O43301	HSPA12A	0	0	0	1	2	0	0	0
Q0VDF9	HSPA14	0	0	0	0	1	1	1	0
A0A0G2JIW1;P0DMV9;P0DMV8;P0DMV8-2;V9GZ37	HSPA1B;HSPA1A	26	27	25	26	26	30	39	41
P54652	HSPA2	7	10	7	10	8	13	16	14
P34932;A0A087WYC1;A0A087WTS8;P34932-2	HSPA4	1	1	0	4	7	14	37	0
O95757;E9PDE8;D6RJ96	HSPA4L	0	0	0	1	4	8	31	0
P11021	HSPA5	10	6	6	9	17	23	37	29
P17066;P48741	HSPA6	7	8	8	7	7	8	10	11
P11142;E9PKE3;E9PNE6;P11142-2;A8K7Q2;E9PN89;E9PS65;E9PLF4;E9PQQ4;E9PQK7;E9PK54;E9PPY6;E9PM13;E9PN25;E9PI65	HSPA8	23	20	20	24	25	29	36	30
P38646;D6RJI2;D6RA73;H0Y8S0;H0YBG6	HSPA9	12	12	14	19	18	18	27	36
P04792;F8WE04;C9J3N8	HSPB1	0	0	0	0	3	0	0	2
Q9NZL4;Q9NZL4-3;K7EN20;Q9NZL4-2	HSPBP1	0	0	0	0	1	0	4	0
P10809;E7EXB4;E7ESH4;P10809-2;C9JL25;C9JL19;C9JCQ4;C9J0S9	HSPD1	21	18	20	22	25	21	30	24
P61604;B8ZZL8;S4R3N1;B8ZZ54	HSPE1;HSPE1-MOB4	0	0	0	0	0	1	5	3
Q92598-2;Q92598;Q92598-4;Q92598-3;A0A0A0MSM0;R4GN69;Q5TBM3	HSPH1	1	1	1	6	9	14	13	0
O43464;A0A0C4DG44;O43464-3;O43464-2;O43464-4	HTRA2	0	0	0	0	0	0	5	0
Q7Z6Z7-2;Q7Z6Z7-3;Q7Z6Z7;H0Y659;A0A087X1S3;A0A087X146;A5YM72-2;A5YM72;A5YM72-4;A5YM72-5;A5YM72-3	HUWE1	1	3	56	8	0	0	0	0
A0A087X054;Q9Y4L1;E9PJ21;A0A087WWI4;K7EQK2;Q9Y4L1-2;J3KTF1;J3QL06;Q9BST8;J3QQH7;J3QLE9;A0A087X214;A0A087WW13	HYOU1	0	0	0	0	0	11	0	0
J3KR24;P41252;A0A0A0MSX9;Q5TCD1;Q5TCC6	IARS	17	15	15	8	2	0	0	0
Q9NSE4	IARS2	0	0	1	1	1	2	8	0
O60725	ICMT	0	1	1	1	1	0	0	0
P14735;P14735-2	IDE	0	0	0	0	1	2	5	0
P48735-2;P48735;H0YL11	IDH2	0	0	0	1	2	0	5	0
A0A087WZN1;O43837-3;O43837;A0A0D9SG66;A0A087X2E5;O43837-2	IDH3B	0	1	2	1	2	2	2	1
H3BM18;X6RHM1;Q16666-3;Q16666-6;Q16666-2;Q16666	IFI16	0	0	0	0	0	0	1	0
B1AH56;B1AH58;H0Y6C7;F5GZ09;Q9BW83-2;Q9BW83	IFT27	0	0	0	0	0	0	0	1
Q96LB3;E5RGX6;E5RIF0;E5RH29;Q96LB3-2;E5RJK3	IFT74	0	0	0	0	3	2	0	0
P78318	IGBP1	0	0	0	0	0	0	0	2
Q9NZI8;Q9NZI8-2;REV__M0QZ54;REV__M0R118;REV__M0R0M7;Q2L6G8;G8JLG2;REV__A0A087WWS7;REV__Q15833;Q15517	IGF2BP1	9	10	5	6	5	8	15	12
F8W930;Q9Y6M1-1;Q9Y6M1;Q9Y6M1-5;Q9Y6M1-6;Q9Y6M1-3;Q9Y6M1-4	IGF2BP2	2	1	1	1	2	1	5	3
O00425;O00425-2;F8WD15	IGF2BP3	6	5	4	4	6	5	11	7
P11717	IGF2R	0	1	1	2	1	0	0	0
O95163;F5H2T0	IKBKAP	0	0	1	0	3	5	0	0
B4DY09;Q12905;X6R6Z1;A0A0A0MRL0	ILF2	6	3	4	5	7	9	11	0
Q12906-4;Q12906-6;Q12906-7;Q12906-5;Q12906-2;Q12906-3;Q12906;K7EKJ9;K7ER69;K7ERM6;K7ENK6;K7EM82;K7EJ09;K7EQR9;Q96SI9-2;Q96SI9;K7EQ75;K7EKY0	ILF3	8	2	0	2	8	17	20	0
C9J406;B9A067;Q16891-2;Q16891-4;Q16891;Q16891-3;H7C463;A0A087WYS0;D6RAW4	IMMT	12	1	0	0	0	0	0	0
C9J381;P20839-2;P20839-4;P20839;P20839-3;P20839-7;P20839-5;P20839-6	IMPDH1	0	0	0	0	1	1	0	0
H0Y4R1;P12268;E7ETK5	IMPDH2	3	3	3	6	15	13	0	0
A0A0A0MQU1;Q27J81-2;Q27J81	INF2	0	0	0	0	1	3	0	0
B8ZZB2;Q96PE3-2;Q96PE3-4;Q96PE3-3;Q96PE3	INPP4A	0	0	0	0	1	0	0	0
H0Y2W5;Q5T1B5;Q14642;Q5T1B3	INPP5A	1	0	0	0	0	0	1	1
C9JZB0;Q9BT40-2;Q9BT40	INPP5K	0	0	1	1	1	0	0	0
Q8TEX9;Q8TEX9-2;H0YN14;H0YLV0;H0YL92;H0YK93;H0YKG5;H0YN07;H0YMR4	IPO4	0	0	0	1	2	4	1	0
H0Y8C6;O00410;O00410-3;O00410-2;C9JMV5;E7ETV3;C9JZD8;C9JQT6;E7ESA1;E7ESZ1;E7EWK4;E7EX05;E7EQT5;E7ETV8;E7EV12;H0Y3V4;C9J875;O60518	IPO5	0	0	0	0	5	7	5	0
O95373	IPO7	0	0	0	0	1	0	0	0
Q96P70	IPO9	0	0	0	1	0	0	1	0
P46940;A0A0J9YXZ5;H0YLE8;H0YKA5;A0A087X225;A0A087WWP1;F2Z2E2;Q86VI3	IQGAP1	32	23	38	41	41	28	15	0
F5H7S7;Q13576;E7EWC2;Q13576-3;Q13576-2;D6R939;E9PDT6	IQGAP2	0	1	8	4	2	0	0	0
O14654	IRS4	33	25	23	19	17	4	2	2
D6RGE2;Q96CN7	ISOC1	0	0	0	0	0	3	1	0
Q9NPH2-2;Q9NPH2-3;Q9NPH2;J3QS51;J3KRH4	ISYNA1	0	0	0	0	1	4	6	0
Q96J02-3;Q96J02-2;Q96J02;H0YBA4;Q9H0M0-6;Q9H0M0-3;Q9H0M0	ITCH	1	1	1	1	3	1	4	1
P05556-2;P05556;P05556-5;P05556-4;P05556-3;C9JPK5;E7ERX5;Q5T3E6;E9PLR6;E7EUI6;E7EQW5	ITGB1	0	0	0	0	2	0	0	0
P23677	ITPKA	0	0	0	0	0	2	0	0
Q14643-4;Q14643-3;Q14643-8;Q14643-7;Q14643-5;Q14643-6;Q14643-2;Q14643	ITPR1	6	2	0	0	0	0	0	0
Q14571	ITPR2	8	2	0	0	0	0	0	0
Q14573;B7ZMI3;Q14571-2	ITPR3	16	1	0	0	0	0	0	0
A0A087WVF7;Q9NZM3-2;Q9NZM3;Q9NZM3-4;Q9NZM3-3;H0Y3G5;Q15811-4;Q15811-9;Q15811-8;Q15811	ITSN2	0	1	1	2	1	0	0	0
P07476	IVL	0	0	0	0	3	0	0	0
Q96ST2-2;Q96ST2-3;Q96ST2	IWS1	0	0	0	0	0	2	0	0
Q8N9B5-2;Q8N9B5	JMY	4	5	7	13	14	16	5	3
P14923;C9JK18;C9JKY1;C9J826;C9JTX4;C9JPI2;K7ERP3	JUP	19	7	8	16	21	9	11	0
Q15046;Q15046-2;H3BVA8;J3KRL2;H3BPV7	KARS	1	2	2	5	11	17	13	0
Q96CX2;Q68DU8;Q6ZWB6	KCTD12	0	0	0	0	2	8	0	0
O60341;O60341-2;R4GMP9	KDM1A	0	0	0	0	0	0	4	0
Q6ZMT4-2;Q6ZMT4	KDM7A	1	0	0	0	0	0	0	0
Q07666;Q07666-3;Q07666-2;O75525-2;O75525;Q5VWX1	KHDRBS1	2	3	1	2	3	4	6	2
A0A087WTP3;Q92945;M0R0I5;M0QYH3;M0QXW7;M0R3J3;M0QYG1;M0R0C6;M0R251;M0R263	KHSRP	3	4	3	9	10	13	18	2
F5H1N7;Q6ZU35;R4GNI9	KIAA1211	0	2	2	8	16	4	3	0
Q5T5P0;Q5T5P1;Q5T5P2-9;Q5T5P2-2;Q5T5P2-7;Q5T5P2-10;Q5T5P2;Q5T5P2-4;Q5T5P2-8;Q5T5P2-6;Q5T5P2-3	KIAA1217	0	0	0	0	0	0	0	7
Q96EK5;A0A0D9SFK7	KIAA1279	0	0	0	0	0	0	2	1
A0MZ66-8;A0MZ66-4;A0MZ66-5;A0MZ66-6;A0MZ66;A0MZ66-3;A0MZ66-2;A0MZ66-7	KIAA1598	0	0	0	0	4	0	0	0
Q5VZ46-2;Q5VZ46	KIAA1614	0	0	0	1	0	0	0	0
Q9BY89	KIAA1671	0	1	1	3	2	4	1	0
P52732	KIF11	0	1	6	2	0	0	0	0
H7BYN4;Q02241-2;Q02241;Q02241-3;H0YME6;H0YKQ5	KIF23	5	2	1	0	0	0	0	0
O00139-2;O00139-1;O00139-5;O00139;O00139-4	KIF2A	0	0	0	0	1	2	1	0
Q99661-2;Q8N4N8;Q99661	KIF2C;KIF2B	1	0	0	0	1	1	0	0
P33176	KIF5B	0	2	9	20	3	0	0	0
A0A0G2JMZ6;O60282;J3KNA1;Q12840;O60282-2	KIF5C;KIF5A	0	1	3	5	1	0	0	0
Q9BW19	KIFC1	0	0	0	3	1	0	0	0
G5E9S8;G3V2E7;F8W6L3;G3V3H3;G3V5R9;E7EVH7;Q07866-8;Q07866-2;Q07866-3;Q07866;Q07866-7;Q07866-5;Q07866-10;Q07866-6;Q07866-4;Q07866-9;H0YJU9;H0YJL0;H0YJT3;H0YG16;H0YGB8;G3V2P7	KLC1	0	1	2	5	0	0	0	0
C9JHT2;E9PM83;A8MX29;Q9H0B6;E9PI24;E9PP09;E9PQ02;Q9H0B6-2;A8MZ87	KLC2	0	0	0	3	0	0	0	0
J3QSX3;Q53G59;Q53G59-2	KLHL12	0	0	0	0	1	1	0	0
F5H523;Q9P2K6	KLHL42	0	0	0	0	0	1	0	0
M0QYU8;P49862-2;P49862	KLK7	0	0	0	0	1	0	0	0
E7ES84;P50748	KNTC1	0	0	0	1	0	0	0	0
P52294;C9JYI4;C9J352;C9JWD9;F2Z3G4;C9J4U1;H0Y3K0	KPNA1	0	0	0	0	0	0	3	2
P52292;J3QLL0;J3KS65	KPNA2	3	5	3	4	6	8	6	6
O00505	KPNA3	0	0	0	0	1	1	1	1
[truncated: 1,278 more rows]
