# Supplementary material for: Multiplex image-based autophagy RNAi screening identifies SMCR8 as ULK1 kinase activity and gene expression regulator
Source: eLife. 2017 Feb 14;6:e23063. doi: 10.7554/eLife.23063 (PMC5323046; doi:10.7554/eLife.23063)
Supplement: Figure 6—source data 2. — DOI: http://dx.doi.org/10.7554/eLife.23063.020 [file elife-23063-fig6-data2.xlsx]

## Sheet: Fig 6
Protein IDs	Gene names	Fraction 01	Fraction 02	Fraction 03	Fraction 04	Fraction 05	Fraction 06	Fraction 07	Fraction 08	Fraction 09	Fraction 10	Fraction 11	Fraction 12	Fraction 13	Fraction 14	Fraction 15	Fraction 16	Fraction 17	Fraction 18	Fraction 19	Fraction 20	Fraction 21	Fraction 22	Fraction 23	Fraction 24
P49588;P49588-2;H3BPK7	AARS	0	0	0	0	0	0	0	0	0	0	0	0	0	0	0	0	0	0	0	0	0	0	0	0
Q5JTZ9	AARS2	0	0	0	0	0	0	0	0	0	0	0	0	0	0	0	0	0	0	0	0	0	0	0	0
E9PLW6;Q9NRN7	AASDHPPT	0	0	0	0	0	0	0	0	0	0	0	0	0	0	0	0	0	0	0	0	0	0	0	0
Q9NY61	AATF	0	0	0	0	0	0	0	0	0	0	0	0	0	0	0	0	0	0	0	0	0	0	0	0
Q9NUT2-5;Q9NUT2-4;Q9NUT2-3;Q9NUT2-2;Q9NUT2	ABCB8	0	0	0	0	0	0	0	0	0	0	0	0	0	0	0	0	0	0	0	0	0	0	0	0
P61221	ABCE1	0	0	0	0	0	0	0	0	0	0	0	0	0	0	0	0	0	0	0	0	0	0	0	0
Q8NE71-2;Q8NE71;F5GYK6;Q5STZ8;H0YGW7	ABCF1	0	0	0	0	0	0	0	471900	0	0	0	0	921300	0	0	0	0	465680	0	146070	0	0	0	0
F8W9U3;Q96IU4;B4DQI4;Q96IU4-2	ABHD14B	0	0	0	0	0	0	0	0	0	0	0	0	0	0	0	0	0	0	0	0	0	0	0	0
Q9P1F3;Q5SZC9	ABRACL	0	0	0	0	0	0	0	0	0	0	0	0	0	0	0	0	0	0	0	0	0	0	0	0
E9PE82;P16219	ACADS	0	0	0	0	0	0	0	0	0	0	0	0	382370	0	0	0	0	0	0	0	0	0	0	0
P49748-2;P49748;P49748-3;J3QRJ8	ACADVL	0	0	0	0	0	0	0	807990	0	0	0	0	0	0	0	0	0	0	0	0	0	0	0	0
P53396-2;P53396;P53396-3;K7EIE7;K7ESG8	ACLY	3210900	222820	1265600	0	0	0	451420	1865600	0	273850	645430	929790	10141000	1676000	1128400	1478500	279560	0	345390	0	0	0	0	0
A2A274;Q99798	ACO2	0	8468400	2167400	2587500	1003400	3503200	2829700	0	2935900	1006700	2321900	909580	701630	879860	2165700	4010000	2290800	611610	1796900	844620	765130	466050	1299900	1403000
G3V4F2;A0A087X0W7;A0A087WT95;Q86TX2;P49753;P49753-2	ACOT1;ACOT2	0	0	0	0	0	0	0	0	0	0	0	0	0	0	0	0	0	0	0	0	0	0	0	0
K7EKP8;O00154-2;O00154-3;O00154-6;O00154-4;O00154-5;O00154-7;O00154	ACOT7	0	0	0	0	0	0	0	0	0	0	0	0	0	0	0	0	0	0	0	0	0	0	0	0
P24666-2;D3YTI2;P24666-3	ACP1	0	0	0	0	0	0	0	0	0	0	0	0	0	0	0	0	0	0	0	0	0	0	0	0
P60709;E7EVS6;G5E9R0;C9JZR7;C9JTX5;C9JUM1;Q562R1;Q6S8J3;A5A3E0;P0CG38;F8WCH0;Q9BYX7;P0CG39	ACTB	0	0	0	0	0	0	0	0	0	0	0	0	0	0	0	0	0	0	0	0	0	0	0	0
P68032;P62736;P63267;P68133;P63267-2;A6NL76;F6UVQ4;F6QUT6;C9JFL5;F8WB63;B8ZZJ2	ACTC1;ACTA2;ACTG2;ACTA1	640880	4097300	6506700	1177500	6023700	6717300	3882100	4106000	4737900	911080	1405500	1549500	3363000	792000	317330	2433000	4194300	0	0	421280	3763500	3248600	0	0
P63261;I3L3I0;I3L1U9;I3L4N8;I3L3R2;K7EM38;J3KT65	ACTG1	153380000	358470000	117720000	83825000	106550000	73126000	129180000	1570500000	69235000	105450000	90684000	85572000	2166700000	534840000	986040000	1164300000	448890000	1430100000	2981100000	3801900000	1489300000	1645200000	1372100000	340400000
P12814-2;P12814;P12814-3;P12814-4;H9KV75;G3V5M4;G3V2N5;G3V2E8;G3V2X9;G3V2W4;H0YJW3	ACTN1	0	0	0	0	0	0	0	0	0	0	0	0	0	0	0	0	0	0	0	0	0	0	0	0
P35609;P35609-2;F6THM6;A0A087WSZ2;Q08043	ACTN2	0	1639300	1163500	1820500	2417400	1379700	1089600	1174100	1580000	978020	1104800	1061600	1288100	454260	1700100	1075400	1838100	359040	296190	445000	952580	1208500	354350	375200
O43707;O43707-2;F5GXS2;O43707-3;H7C144;K7EJH8;H0YJ11;H7C5W8	ACTN4	0	0	0	0	0	0	0	7735700	0	346190	769000	2470600	93999000	9109300	7135600	3041900	0	661740	0	0	0	0	0	0
P61163;R4GMT0	ACTR1A	0	0	0	0	0	0	0	0	0	0	0	0	0	0	0	0	0	0	0	0	0	0	0	0
P61160	ACTR2	0	0	0	0	0	0	0	0	0	0	0	0	0	0	0	0	0	0	0	0	0	0	0	0
B4DXW1;P61158;Q9P1U1-2;Q9P1U1	ACTR3;ACTR3B	0	0	0	0	0	0	0	0	0	0	0	0	2024600	0	0	0	0	0	0	0	0	0	0	0
G3V2U7;P07311	ACYP1	0	0	0	0	0	0	0	0	0	0	0	0	0	0	0	0	0	0	0	0	0	0	0	0
H0YCK3;P55265-5;P55265-3;P55265-2;P55265;P55265-4	ADAR	0	348590	0	0	0	0	0	1499700	0	0	0	0	0	274880	623420	0	0	0	0	0	0	0	0	0
P11766;H0YAG8	ADH5	0	119760	0	0	0	0	0	0	0	175580	0	0	167880	518500	0	0	0	0	0	0	0	0	0	0
A0A0G2JQN5;Q9BV57-2;Q9BV57	ADI1	0	0	0	0	0	0	0	0	0	0	0	0	0	0	0	0	0	0	0	0	0	0	0	0
P55263;P55263-3;P55263-4;P55263-2	ADK	0	0	0	0	0	0	0	0	0	0	0	0	0	0	0	0	0	0	0	0	0	0	0	0
Q9BRR6-4;Q9BRR6-3;Q9BRR6-2;Q9BRR6	ADPGK	0	0	0	0	0	0	0	0	0	0	0	0	0	0	0	0	0	0	0	0	0	0	0	0
Q9NX46	ADPRHL2	0	0	0	0	0	0	0	0	0	0	0	0	0	0	0	0	0	0	0	0	0	0	0	0
A0A087WX59;Q16186	ADRM1	0	0	0	0	0	0	304690	972130	0	362430	160180	223050	2277400	740900	1121300	1139200	725990	1018700	1728700	972390	294990	183040	0	0
B8ZZY2;P52594-2;P52594-3;P52594;P52594-4	AGFG1	0	0	0	0	0	0	0	0	0	0	0	0	0	0	0	0	0	0	0	0	0	0	0	0
P35573-2;P35573-3;P35573	AGL	0	0	0	0	0	0	0	0	0	0	0	0	0	0	579570	1039000	458040	789110	1259000	611460	0	0	0	0
P23526-2;P23526	AHCY	0	0	0	0	0	0	0	1477400	0	0	0	0	0	0	0	0	0	0	0	0	0	0	0	0
Q09666	AHNAK	1800100	18555000	4935500	1750100	1918100	956660	2070000	18402000	389720	0	0	0	6475500	0	2381400	2102000	0	0	0	0	0	0	0	0
O95433;G3V438;O95433-2;H0YJ63;G3V3W9;H0YJU2;H0YJG7	AHSA1	0	0	0	0	0	0	0	1392000	0	0	0	0	3502600	1413700	2274600	8692300	570090	7758400	9392000	6346500	2317500	0	2909800	997950
Q5JUP3;Q9BQI0-4;Q9BQI0;Q9BQI0-2;Q9BQI0-3;H7C605	AIF1L	0	0	0	0	0	0	0	0	0	0	0	0	0	0	541390	804850	341140	1052500	1734800	2501500	1319700	4775500	3336900	758410
O95831-3;O95831;O95831-6;O95831-4;E9PMA0;O95831-5;O95831-2	AIFM1	0	0	313200	0	0	346240	543680	8536000	600190	787480	200820	1531400	20431000	22894000	14678000	8240200	3304300	7973800	11755000	11821000	779280	1057200	441310	0
Q12904;Q12904-2	AIMP1	0	0	0	0	0	0	0	0	0	0	0	0	0	0	0	0	0	0	0	0	0	0	0	0
Q13155;A8MU58;F8W950	AIMP2	0	224700	201090	0	0	0	0	0	0	236730	0	214800	0	1129600	0	2056400	0	371800	0	1398900	0	180140	258000	0
Q5T9B7;P00568;H0Y4J6	AK1	0	0	0	0	0	0	0	274160	0	0	0	0	0	0	0	0	0	0	0	0	0	0	0	0
F8W1A4;P54819-2;P54819;F8VZG5;F8VY04;P54819-6;P54819-3;P54819-5;G3V213;P54819-4;F8VPP1	AK2	0	0	0	0	0	0	0	0	0	0	0	0	0	0	0	0	0	0	0	0	0	0	0	0
P15121;E9PCX2;E9PEF9;C9JRZ8;C9JRZ8-2	AKR1B1	0	0	0	0	0	0	0	0	0	0	0	0	0	0	237420	0	0	0	0	0	0	0	0	0
P54886-2;P54886	ALDH18A1	0	0	0	0	0	0	0	293960	0	0	0	0	1604000	531320	1062200	634480	412680	0	212280	0	0	0	0	0
H0YLT1;H0YNQ3;H0Y2X5;P47895	ALDH1A3	0	0	0	0	0	0	0	0	0	0	0	0	0	0	0	0	0	0	0	0	0	0	0	0
Q5TF55;P30038-2;P30038-3;P30038	ALDH4A1	0	0	0	0	0	0	0	0	0	0	0	0	0	0	0	0	0	0	0	0	0	0	0	0
P49189	ALDH9A1	0	0	0	0	0	0	0	0	0	0	0	217470	0	499450	865250	731190	523080	1163500	1340800	0	0	0	0	0
J3KPS3;P04075;P04075-2;H3BQN4;H3BR68;H3BUH7;H3BR04;H3BPS8;H3BMQ8;H3BU78;K7EKH5;C9J8F3;J3KSV6;J3QKP5;A8MVZ9;P09972	ALDOA	0	0	3131600	2275600	3352600	1574300	562190	7694000	807720	390220	0	0	2890200	0	455660	331780	0	412650	2020000	710130	0	0	0	0
S4R3T5;Q6NS38	ALKBH2	0	0	0	0	0	0	0	0	0	0	0	0	0	0	0	0	0	0	0	0	0	0	0	0
Q86V81;E9PB61	ALYREF	0	0	0	0	0	0	0	0	0	0	0	0	0	0	0	0	0	0	0	0	0	0	0	0
H0Y360;Q01433-3;Q01433-5;Q01433-2;Q01433-4;Q01433	AMPD2	0	0	0	0	0	0	0	0	0	0	0	0	0	0	0	0	0	0	0	0	0	0	0	0
Q92688-2;Q92688	ANP32B	0	0	0	0	0	0	0	0	0	0	0	0	0	0	0	0	0	0	0	0	0	0	0	0
P04083;Q5T3N1;Q5T3N0	ANXA1	0	0	0	0	0	0	0	417160	0	0	0	0	0	0	0	198500	0	0	2179000	842370	0	0	0	0
P50995-2;P50995	ANXA11	0	0	0	0	0	0	0	0	0	0	0	0	397830	0	0	0	0	0	0	708480	0	0	0	0
P07355;P07355-2;H0YMD0;H0YMU9;H0YN42;H0YKS4;A6NMY6;H0YMM1;H0YM50;H0YKZ7;H0YLV6;H0YMT9;H0YKX9;H0YMW4;H0YKL9;H0YNP5;H0YKV8;H0YN28;H0YL33;H0YNB8;H0YN52;H0YMD9;H0YKN4;H0YNA0;H0YLE2	ANXA2;ANXA2P2	604040	5727600	0	0	426010	0	3002600	32741000	0	425190	274880	382620	35655000	3557700	8909500	16287000	1615100	6148100	21692000	19208000	4588600	21199000	13447000	6225800
Q6P452;P09525-2;P09525;B4E1S2	ANXA4	0	0	0	0	0	0	0	0	0	0	0	0	0	0	0	0	0	0	0	0	0	0	0	0
D6RBE9;P08758;D6RCN3;E9PHT9;D6RBL5	ANXA5	0	0	0	0	0	0	0	0	0	0	0	0	0	0	0	0	0	0	0	0	0	0	0	0
E5RK69;E7EMC6	ANXA6	0	0	0	0	0	0	0	0	0	0	0	0	0	0	0	0	0	0	0	0	0	0	0	0
P08133-2;P08133;E5RI05;E5RJF5;E5RK63	ANXA6	0	0	0	0	0	0	0	0	0	0	0	0	0	0	0	0	0	0	1521300	475730	222550	0	0	0
P20073-2;P20073	ANXA7	0	0	0	0	0	0	0	0	0	0	0	0	0	0	0	0	0	0	0	0	0	0	0	0
Q10567-4;Q10567-3;Q10567-2;Q10567;C9J1E7	AP1B1	0	0	0	0	0	0	0	0	0	0	0	0	2613000	602860	1551900	615700	0	427670	0	0	0	0	0	0
O43747;O43747-2;B3KNW1	AP1G1	0	0	0	0	0	0	0	0	0	0	0	0	0	0	0	0	0	0	0	0	0	0	0	0
A0A087X253;P63010-3;P63010;P63010-2;A0A087WYD1;A0A087WU93;A0A087WZQ6	AP2B1	0	0	0	0	0	0	0	0	0	0	0	0	4448200	0	0	0	0	0	0	0	0	0	0	0
M0R0N4;X6R390;M0QYZ2;P53680-2;P53680;M0R1S0;M0QZ21	AP2S1	0	0	0	0	0	0	0	0	0	0	0	0	0	0	0	0	0	0	0	0	0	0	0	0
Q92572	AP3S1	0	0	0	0	0	0	0	0	0	0	0	0	1847800	503810	935940	299050	0	324230	0	0	0	0	0	0
G3V5Q1;G3V3M6;P27695;G3V2D9;G3V5D9;A0A0C4DGK8;G3V3C7	APEX1	0	0	0	0	0	0	0	0	0	0	0	0	0	0	0	0	0	0	0	0	0	0	0	0
H0YER7;G3V1C3;Q9BZZ5-1;Q9BZZ5-3;Q9BZZ5-5;Q9BZZ5-2;Q9BZZ5-6;Q9BZZ5	API5	0	0	0	0	0	0	0	0	0	0	0	0	0	0	0	0	0	0	0	0	0	0	0	0
H3BQF1;P07741-2;P07741;H3BQB1;H3BSW3;H3BQZ9	APRT	0	0	0	0	0	0	0	0	0	0	0	0	0	0	0	0	0	0	0	0	0	0	0	0
K7N7A8;P29972-4;P29972-2;P29972-3;P29972	AQP1	0	0	0	0	0	0	0	0	0	0	0	0	0	0	0	0	0	0	0	0	0	0	0	0
P84077;P61204;F5H423;F5H0C7;C9J1Z8;P61204-2;P84085;H0YGG7	ARF1;ARF3;ARF5	0	0	0	0	0	0	0	0	0	0	0	0	0	0	0	0	0	0	0	0	0	0	0	0
C9JPM4;P18085;C9JAK5;F5H1V1;F5H6T5;F8WDB3;U3KQF2	ARF4	0	0	0	0	0	0	0	905770	0	0	0	0	767580	0	0	0	0	0	0	0	0	0	0	0
P62330	ARF6	0	0	0	0	0	0	0	0	0	0	0	0	0	0	0	0	0	0	0	0	0	0	0	0
P05089;P05089-2;P05089-3	ARG1	0	0	0	0	0	0	0	2805900	0	0	0	0	4207000	0	416590	828630	550130	570600	345590	0	0	0	0	0
F8VYN9;P40616-2;P40616;B4DZG7	ARL1	0	0	0	0	0	0	0	0	0	0	0	0	0	0	0	0	0	0	0	0	0	0	0	0
P36404;V9GYD0;P36404-2	ARL2;ARL2-SNX15	0	0	0	0	0	0	0	0	0	0	0	0	0	0	0	0	0	0	0	0	0	0	0	0
P36405	ARL3	0	0	0	0	0	0	0	0	0	0	0	0	0	0	0	0	0	0	0	0	0	0	0	0
Q96KC2	ARL5B	0	0	0	0	0	0	0	0	0	0	0	0	0	0	0	0	0	0	0	0	0	0	0	0
C9IZ13;A0A0J9YXT0;Q9H0F7;Q9H0F7-2	ARL6	0	0	0	0	0	0	0	0	0	0	0	0	0	0	0	0	0	0	0	0	0	0	0	0
Q5T2N8;Q5T9A4-3;Q5T9A4	ATAD3C;ATAD3B	0	0	0	0	0	0	0	0	0	0	0	0	0	0	0	0	0	0	0	0	0	0	0	0
F8VVA0;F8VQD9;Q9BSB4;H3BMZ4	ATG101	605530	4716800	2890300	0	3632100	3051500	7310100	75763000	2379800	4322300	4252700	6354000	155780000	33444000	82440000	64844000	36958000	90712000	130360000	75793000	27527000	17838000	17173000	2775800
O75143-2;O75143;O75143-5;O75143-3;J9JIF6;E9PPR2;O75143-4;J3KST9;J3QR83;H0YDR0;J3QRL1;J3KRU6;H0YEM7	ATG13	0	3976500	847180	873360	803150	1109200	2966200	471640000	1725000	5841800	4178500	320750	125190000	137890000	173980000	74042000	27750000	9595000	12874000	17300000	2281000	1569600	1657700	493870
H7C2A6;C9JIK8;Q9Y4P1-3;Q9Y4P1-4;Q9Y4P1-6;Q9Y4P1;Q9Y4P1-2	ATG4B	0	0	0	258120	594000	0	0	793960	0	0	0	0	0	0	0	0	0	0	0	0	0	0	0	0
P31939-2;P31939;C9JLK0;F8WEF0;H7C1S2	ATIC	0	0	0	0	0	0	0	0	0	0	0	0	0	0	0	0	0	0	0	0	0	0	0	0
P05023-3;P05023-4;P05023;P05023-2;M0R116;A0A0A0MT26;P13637;P13637-2;P13637-3;B1AKY9;P50993;H0Y7C1;Q13733;M0QXF2;E9PRA5;P20648	ATP1A1;ATP1A3;ATP1A2	0	0	0	0	0	0	0	2000000	0	0	103260	0	2640000	817940	925260	213580	0	0	0	0	0	0	0	0
P16615-5;P16615-2;P16615-3;P16615;P16615-4;H7C5W9;O14983-2;O14983;O14983-3;J3QSY6;Q93084-4;Q93084-2;Q93084-3;Q93084-7;Q93084;Q93084-6;Q93084-5;A0A0C4DH86;H3BVB2	ATP2A2	1963900	432210	1630500	1109000	4740900	2726200	0	3519800	469240	0	384170	533060	506500	356430	967510	669620	667070	2012300	479260	391920	381110	441070	0	355470
P25705;P25705-2;P25705-3;K7EK77;K7ERX7;K7EJP1;K7ENJ4;K7EQH4;K7ESA0	ATP5A1	10049000	24321000	23941000	25948000	26842000	27111000	18529000	81721000	27376000	23247000	17759000	20985000	61570000	29744000	33134000	39070000	19357000	22882000	15967000	14478000	15274000	18056000	9604400	11008000
P06576;H0YH81;F8W079;F8W0P7;H0YI37	ATP5B	21065000	15861000	22405000	33841000	23581000	19743000	19594000	43101000	20559000	22100000	18060000	19202000	11953000	10172000	9536200	20608000	16705000	15124000	10996000	16592000	13678000	11972000	14085000	7196300
P36542;P36542-2	ATP5C1	0	0	0	0	0	0	0	0	0	0	0	0	0	0	0	0	0	0	0	0	0	0	0	0
P38606-2;P38606;C9JA17;C9JVW8	ATP6V1A	0	0	0	0	0	0	0	0	0	0	0	0	1174300	0	426440	0	0	0	0	0	0	0	0	0
P21281;H0YC45;H0YC04	ATP6V1B2	0	0	0	0	0	0	0	0	0	0	0	0	0	0	517840	0	0	0	0	0	0	0	0	0
P36543-3;P36543-2;P36543;C9J8H1;Q96A05	ATP6V1E1;ATP6V1E2	0	0	0	0	0	0	0	0	0	0	0	0	0	768160	0	619090	0	466830	0	638700	0	0	0	0
J3KRJ2;J3KRF8;J3QR41;J3KTD6;J3QLN8;Q96GD4-3;Q96GD4-4;Q96GD4-2;Q96GD4;Q96GD4-5	AURKB	0	0	0	0	195700	0	259750	0	0	0	0	389170	4672800	2388800	2200000	2246500	779250	723500	972020	0	0	0	0	0
P25311	AZGP1	485820	801530	0	0	0	0	0	4652800	0	418200	0	0	5153500	0	1642100	2160100	0	1157500	728330	651550	0	0	0	0
O95816-2;O95816	BAG2	681240	5671400	3847200	1309000	1067100	1324800	3428400	51474000	1863400	1611900	356110	1021900	15517000	16389000	7072800	2538900	886750	1508100	1608900	1446200	0	0	0	0
O75531	BANF1	0	0	0	0	0	0	0	0	0	0	0	0	0	0	0	0	0	0	0	0	0	0	0	0
P80723-2;P80723;U3KQP0	BASP1	0	0	0	0	0	0	0	0	0	0	0	0	2566300	1181200	2818000	3688300	1063500	5376800	7476000	13910000	6209300	4582300	5327200	2673200
Q07812-5;Q07812-7;Q07812-8;Q07812;Q07812-2;K4JQN1;H0YA56;I6LPK7;Q07812-6;Q07812-4	BAX	0	0	0	0	0	0	0	0	0	0	0	0	0	0	0	0	0	0	0	0	0	0	0	0
O75934	BCAS2	0	0	0	0	0	0	0	0	0	0	0	0	0	0	0	0	0	0	0	0	0	0	0	0
E9PK09;E9PQN2;E9PKI6;E9PK91;Q9NYF8-3;Q9NYF8-2;Q9NYF8;H0YF00;E9PJA7;Q9NYF8-4	BCLAF1	0	1885000	0	0	0	0	0	8800900	0	0	0	0	13083000	2333700	7007700	2704300	2448500	3053900	1846400	3993300	209040	0	0	0
Q13867;J3KS79;K7ENH5;K7ESE8	BLMH	3700000	193310	0	0	0	0	0	0	0	372400	0	0	0	758910	832650	3680600	1242400	401320	332970	0	577250	121080	0	0
P53004	BLVRA	0	0	0	0	0	0	0	0	0	0	0	0	0	0	0	0	0	0	0	0	0	0	0	0
P30043;M0QZL1;M0R192	BLVRB	0	0	0	0	0	0	0	0	0	0	0	0	0	0	0	0	0	0	0	0	0	0	0	0
Q9H3K6-2;Q9H3K6;H3BV85;H3BTW0;A0A0B4J295;A0A087WZT3;H3BVE0	BOLA2;BOLA2B	0	0	0	0	0	0	0	0	0	0	0	0	0	0	0	0	0	0	0	0	0	0	0	0
Q49AI2;B4DML3;Q86WA6-2;Q86WA6	BPHL	0	0	0	0	0	0	0	0	0	0	0	0	0	0	0	0	0	0	0	0	0	0	0	0
Q8TDL5	BPIFB1	0	0	0	0	0	0	0	0	0	0	0	0	0	0	169040	0	0	513400	0	0	0	0	0	0
F8W1J0;A6NF51;O95861-4;O95861;O95861-2;F8VVW8;F8VZG4;O95861-3	BPNT1	0	0	0	0	0	0	0	0	0	0	0	0	0	0	0	0	0	0	0	0	0	0	0	0
R4GMX5;I3L192;A0A087WUV8;A0A087X2B5;P35613-3;P35613-4;P35613-2;P35613	BSG	0	0	0	0	0	0	0	2073800	0	0	0	0	2818400	0	1174700	0	0	0	0	0	0	0	0	0
P20290-2;P20290	BTF3	0	0	0	0	0	0	0	0	0	0	0	0	0	0	0	0	0	0	0	0	0	0	0	0
J3QSX4;J3QT28;O43684-2;O43684	BUB3	0	0	0	0	0	0	0	0	0	0	0	0	0	0	0	0	0	0	0	0	0	0	0	0
A0A0A6YYH1;Q7Z6K5;Q7Z6K5-2	C15orf38-AP3S2;ARPIN	0	0	0	0	0	0	0	0	0	0	0	0	0	0	0	0	0	0	0	0	0	0	0	0
A0A087WYU2;Q96S19	C16orf13	0	0	0	0	0	0	0	0	0	0	0	0	0	0	0	0	0	0	0	0	0	0	0	0
K7ELS0;K7ERU7;K7EN60;Q9BQ61	C19orf43	0	0	0	0	0	0	0	0	0	0	0	0	1285500	764700	1309700	750560	582750	684320	943100	429990	0	0	0	0
Q9NWV4	C1orf123	0	0	0	0	0	0	0	0	0	0	0	0	0	0	0	0	0	0	0	0	0	0	0	0
I3L3Q7;I3L3B0;Q07021	C1QBP	0	0	0	0	0	0	0	0	0	0	0	0	0	0	0	0	0	0	0	0	0	0	0	0
H7BYU9;Q9GZN8;Q9GZN8-2	C20orf27	0	0	0	0	0	0	0	0	0	0	0	0	0	0	0	0	0	0	0	0	0	0	0	0
A0A096LNJ1;A0A096LP73;A0A096LNH5;H7C2G3;F2Z2Q0;A0A096LP12;A0A0B4J2H4;H7C1F6;A0A0B4J2D5;A0A096LPI6;P30042-2;P30042	C21orf33	0	0	0	0	0	0	0	0	0	0	0	0	0	0	0	0	0	0	0	0	0	0	0	0
E9PK05;O14523;O14523-2	C2CD2L	0	0	0	0	0	0	0	0	0	0	0	0	0	21456000	28391000	30707000	20636000	29075000	29440000	27471000	0	0	0	0
Q3KRA6	C2orf76	0	0	0	0	0	0	0	0	0	0	0	0	0	0	0	0	0	0	0	0	0	0	0	0
P01024;M0QXZ3	C3	0	0	0	0	0	0	0	0	0	0	0	0	0	0	0	0	0	0	0	0	0	0	0	0
Q9H7E9;Q9H7E9-2	C8orf33	0	918290	0	0	0	0	0	3929100	0	0	0	0	4580500	694290	1400500	1625800	0	742280	1086600	671130	0	0	0	0
J3KNI2;Q6P1X6	C8orf82	0	0	0	0	0	0	0	0	0	0	0	0	0	0	0	0	0	0	0	0	0	0	0	0
Q5T6V5;Q5T6V7	C9orf64	0	0	0	0	0	0	0	0	0	0	0	0	0	0	0	0	0	0	0	0	0	0	0	0
Q96LT7;Q96LT7-2	C9orf72	0	392620	0	0	0	0	0	2424400	0	0	0	444090	5022900	1393600	2401700	1685300	531800	837540	817940	435460	0	0	0	0
P00918;E5RID5;E5RK37	CA2	0	0	0	0	0	0	0	0	0	0	0	0	0	0	0	0	0	0	0	0	0	0	0	0
Q9HB71;B2ZWH1;Q9HB71-2;Q9HB71-3	CACYBP	0	340450	0	0	0	0	0	0	0	0	0	186870	0	0	548880	409750	506500	483650	702340	593890	0	0	194310	0
F8VPD4;P27708;H7C2E4	CAD	0	1139600	1654700	398340	536280	1372400	3367200	115230000	2640400	2293800	755700	1131400	20974000	2804100	2965600	473620	0	0	0	0	0	0	0	0
E9PGZ1;E7EX44;Q05682-5;Q05682-3;C9J813;Q05682-4;Q05682-6;Q05682-2;Q05682	CALD1	0	0	0	0	0	0	0	455390	0	188890	0	135760	913680	960310	417140	1661000	0	0	0	0	0	0	0	0
H0Y7A7;P62158;F8WBR5;M0QZ52;G3V479;E7ETZ0;E7EMB3;G3V226;G3V361;Q96HY3;C9J7T9;P02585	CALM2;CALM1;CALM3	0	958480	918780	0	0	2133900	0	6077500	0	0	0	0	5166900	1656800	3373200	5457100	1225300	3115500	4787200	2967300	2814300	3919400	7367300	1405700
P27482	CALML3	0	0	0	0	0	0	0	0	0	0	0	0	0	0	0	0	0	0	0	0	0	0	0	0
Q9NZT1	CALML5	0	0	0	0	0	0	0	0	0	0	0	0	0	0	0	0	0	0	0	0	0	0	0	0
P27797;K7EL50;K7EJB9	CALR	0	0	0	0	0	0	0	0	0	0	0	0	0	0	1151000	1210000	908570	1883500	2069900	1084700	0	0	0	0
H0Y875;O43852-9;O43852-15;O43852-8;O43852-5;O43852-6;O43852-2;O43852;O43852-4;O43852-3	CALU	0	0	0	0	0	0	0	0	0	0	0	0	0	0	0	0	0	0	0	0	0	0	0	0
Q01518-2;Q01518;Q5T0R4;Q5T0R3;Q5T0R2;Q5T0R1;Q5T0R9;Q5T0R7;Q5T0R6;Q5T0R5;Q5T0R8;Q5T0S3	CAP1	0	0	0	0	0	0	0	0	0	0	0	0	0	0	309710	132770	547770	0	0	0	0	0	0	0
P40121-2;P40121;E7ENU9;H7C0X8;B8ZZL6	CAPG	0	0	0	0	0	0	0	0	0	0	0	0	0	0	0	0	0	0	0	0	0	0	0	0
E9PLA9;G3V153;A0A087X082;Q14444-2;Q14444	CAPRIN1	0	0	0	0	0	0	0	2405600	0	0	0	0	5854200	2488800	3802400	1123800	0	0	0	0	0	0	0	0
P52907	CAPZA1	0	0	0	0	0	0	0	0	0	0	0	0	0	0	0	0	0	0	0	0	0	0	0	0
B1AK87;B1AK88;P47756-2;P47756	CAPZB	0	0	0	188120	0	0	316850	0	0	0	0	0	0	498060	0	527670	640180	0	1449500	0	0	0	0	0
Q9Y2V2;H3BSW7;H3BUY4;H3BPY5;H3BNU9	CARHSP1	0	0	0	0	0	0	0	0	0	0	0	0	0	0	0	0	0	0	0	0	0	0	0	0
Q86X55-2;Q86X55-1;Q86X55;K7EK20;K7EPK1;K7EQA8	CARM1	0	0	0	0	0	0	0	0	0	0	0	0	0	0	0	0	0	0	0	0	0	0	0	0
P31944	CASP14	0	1000400	0	0	0	0	0	2082400	0	593900	0	0	5834900	878070	2952900	5771400	1657700	2083100	651500	1151100	0	0	0	0
O14958-2;O14958	CASQ2	0	0	0	0	0	0	0	0	0	0	0	0	0	0	0	0	0	0	0	0	0	0	0	0
P04040	CAT	0	0	0	0	0	0	0	3399500	0	0	0	0	1982500	0	582510	1021100	0	1262700	351980	0	0	0	0	0
P16152;E9PQ63;A8MTM1;P16152-2;O75828	CBR1	0	0	0	0	0	0	0	0	0	0	0	0	0	0	0	0	0	0	0	0	0	0	0	0
H7C2H4;P0DN79;P35520;P35520-2	CBS	0	0	0	0	0	0	0	0	0	0	0	0	0	0	0	0	0	0	0	0	0	0	0	0
K7ELA4;B5MD17;J3KS05;Q13185;P83916	CBX1;CBX3	0	0	0	0	0	0	0	0	0	0	0	0	0	0	0	0	0	0	0	0	0	0	0	0
F5H3E1;F5H2E6;A0A0C4DGG8;Q8IX12-2;Q8IX12;F5H1H2	CCAR1	0	0	0	0	0	0	329080	2020700	0	0	0	0	2051800	0	728560	459350	0	346850	595620	334910	0	0	0	0
G3V119;H0YB24;Q8N163-2;Q8N163	CCAR2	0	634830	496630	0	432390	0	721510	0	0	333750	0	0	2714200	1866800	1406500	698690	0	0	564010	0	0	0	0	0
Q96CT7	CCDC124	0	0	0	0	0	0	0	0	0	0	0	0	0	0	0	0	0	0	0	0	0	0	0	0
C9JQ41;H7C525;Q4VC31;C9JBU9	CCDC58	0	0	0	0	0	0	0	0	0	0	0	0	0	0	0	0	0	0	0	0	0	0	0	0
P20248	CCNA2	0	0	0	0	0	0	0	0	0	0	0	0	0	0	0	0	0	0	0	0	0	0	0	0
P78371;P78371-2;F5GWF6;F8VQ14	CCT2	0	0	1477100	0	1181800	0	750810	11096000	1949700	499350	1319900	1568700	42691000	9037300	9428600	6801500	3580900	6354200	6150000	2926200	735180	385470	0	0
P49368;B4DUR8;P49368-2;E9PRC8;Q5SZX6;Q5SZX9;Q5SZW8;E9PM09;E9PQ35	CCT3	0	0	179840	0	0	0	304070	423680	207600	305780	0	264450	7789200	2318400	278070	715870	489950	0	602020	0	0	0	0	0
P50991-2;P50991	CCT4	0	0	0	0	0	0	0	8539400	0	156070	0	171080	17225000	2663600	3463500	1168600	497920	786030	1353500	363120	0	0	0	0
B7ZAR1;E9PCA1;P48643;E7ENZ3;P48643-2	CCT5	0	0	0	0	422170	0	0	5354900	0	0	0	0	11370000	3396400	5993300	2115100	0	1378600	1766400	422020	0	0	0	0
P40227;P40227-2	CCT6A	0	0	0	0	0	0	0	3858300	0	0	0	146580	1959800	0	927140	326900	0	0	313410	0	0	0	0	0
Q92526-2;Q92526-3;Q92526	CCT6B	0	0	0	0	0	0	0	0	0	0	0	0	0	0	0	0	0	0	0	0	0	0	0	0
Q99832;Q99832-3;Q99832-4;Q99832-2;F8WAM2;F8WBP8	CCT7	1466800	0	0	509110	0	0	0	5701200	0	0	0	0	1888600	0	0	0	0	0	0	0	0	0	0	0
P50990-2;P50990;P50990-3;H7C4C8;H7C2U0	CCT8	2226000	3514200	2981000	1912100	1437800	2474800	5990500	15900000	7743400	11938000	3451200	13074000	330430000	146890000	171580000	131500000	104000000	277810000	5129600	281790000	15222000	22683000	4561900	1136500
O95400	CD2BP2	0	0	0	0	0	0	0	2913100	0	0	0	0	1622300	600040	824470	0	0	0	468660	0	0	0	0	0
Q16543;K7EQA9;K7EKQ2;K7EL68	CDC37	0	0	0	0	0	0	0	1102400	0	0	0	0	5359900	1332700	2716400	1291600	549960	1201000	1843100	1355500	0	0	0	0
P60953-1;P60953;Q5JYX0	CDC42	0	0	0	0	0	0	0	0	0	0	0	0	0	0	0	0	0	0	0	0	0	0	0	0
Q00587-2;Q00587	CDC42EP1	0	0	0	0	0	0	0	0	0	0	0	0	1143300	0	1334100	463960	0	0	0	0	0	0	0	0
A0A087WZZ9;P06493;E5RIU6;A0A024QZP7;P06493-2	CDK1;CDC2	0	0	0	0	0	0	0	0	0	0	0	0	0	0	0	0	0	0	0	0	0	0	0	0
K7EJ83;G3V5T9;P24941;Q00526	CDK3;CDK2	0	0	0	0	0	0	0	0	0	0	0	0	0	0	0	0	0	0	0	0	0	0	0	0
J3QRG6;P42771;P42771-4;K7ES20;G3XAG3;K7ENC6;A0A0A0MRI0;P42771-2;P42771-3;P42772	CDKN2A;CDKN2B	0	0	0	0	0	0	0	0	0	0	0	0	0	0	0	0	0	0	0	0	0	0	0	0
P41208	CETN2	0	0	0	0	0	0	0	0	0	0	0	0	0	0	0	0	0	0	0	0	0	0	0	0
Q9UEE9	CFDP1	0	0	0	0	0	0	0	0	0	0	0	0	0	0	0	0	0	0	0	0	0	0	0	0
P23528;E9PP50;G3V1A4;E9PK25;E9PQB7;E9PS23;E9PLJ3	CFL1	1003900	2092300	2448800	1915400	2171600	0	2999000	3453700	1621100	3242100	2613500	3440600	473540	0	548830	11913000	398460	13599000	1294200	472940	286850	1542700	67175000	180750
Q9Y281;Q9Y281-3;F8WDN3;G3V2U0	CFL2	392190	601440	253920	0	0	0	0	6453300	0	0	0	0	1260500	0	1068700	9850200	981680	2217400	4877700	8048300	7108200	16073000	19971000	10434000
Q8WUX2	CHAC2	0	0	0	0	0	0	0	0	0	0	0	0	0	0	0	0	0	0	0	0	0	0	0	0
K7EMY3;F2Z2R5;F5GWX5;A0A0C4DGG9;Q14839;Q14839-2;Q8TDI0	CHD5;CHD4	0	0	0	0	0	0	0	0	0	0	0	0	0	0	0	0	0	0	0	0	0	0	0	0
H0YC89;E9PPA0;Q9BWS9-3;Q9BWS9;Q9BWS9-2	CHID1	0	0	0	0	0	0	0	0	0	0	0	0	0	0	0	0	0	0	0	0	0	0	0	0
X6R700;Q9Y3Y2-4;Q9Y3Y2;Q9Y3Y2-3	CHTOP	0	0	0	0	0	0	0	0	0	0	0	0	0	0	0	0	0	0	0	0	0	0	0	0
K7EQX4;K7ENN6;K7EIF7;K7EQL0;K7ENX8;K7ELV6;K7EJV5;K7ELT6;K7EJV1;K7EMY9;K7EPM4;K7ER40;K7EQR7;D6W5Y5;Q14011;Q14011-2	CIRBP	0	0	0	0	0	0	0	0	0	0	0	0	0	0	0	0	0	0	0	0	0	0	0	0
Q07065	CKAP4	0	0	0	0	0	0	0	0	0	0	0	0	0	0	0	0	0	0	0	0	0	0	0	0
P12277;H0YJG0;G3V4N7	CKB	0	0	0	0	0	0	0	0	0	0	0	0	0	0	0	0	0	0	0	0	0	0	0	0
P06732	CKM	0	453750	1328500	2141900	1877600	1418500	1847200	4257500	1971400	2151200	0	538710	1392300	803890	737760	3392700	1793500	1577400	697530	1344300	1258100	0	0	0
P17540;D6RHV3;D6R998;P12532;P12532-2	CKMT2	297280	1585100	2269700	5499800	2597000	4726900	1309900	2351900	4935700	2305400	877890	6879700	2855700	4557800	0	2252700	2468400	1698200	2498000	1558800	1448900	1200200	462470	429560
O00299	CLIC1	0	0	0	0	0	0	0	0	0	0	0	0	0	0	0	0	0	0	0	0	0	0	0	0
Q9Y696	CLIC4	0	0	0	0	0	0	0	0	0	0	0	0	0	0	0	0	0	0	0	0	0	0	0	0
F5H367;F5H270;F5H1T5;F6VGP8;F5H6A0;J3KP58;P30622-2;P30622-1;P30622	CLIP1	0	0	0	0	0	0	0	0	0	0	0	0	0	0	0	0	0	0	0	0	0	0	0	0
E9PMI6;J3KN38;P54105;E9PJF4	CLNS1A	0	0	0	0	0	0	0	0	0	0	0	0	0	0	0	0	0	0	0	0	0	0	0	0
O76031	CLPX	0	0	0	0	0	0	0	592000	0	0	0	0	2875500	581490	1427400	612960	0	0	0	0	0	0	0	0
F8WF69;P09496-2;P09496-4;P09496-3;P09496	CLTA	0	0	0	0	0	0	0	0	0	0	0	0	466670	0	0	0	0	0	0	0	0	0	0	0
A0A087WVQ6;Q00610-2;Q00610;J3KS13;K7EJJ5;J3QL20;J3KSQ2;J3KRF5;A0A087WV74;A0A087WXH4;P53675-2;P53675	CLTC	807750	3360900	1527900	555420	371180	261090	1462800	15972000	207860	268550	0	246220	7513500	1352800	1674400	1733900	0	446390	679220	0	0	0	0	0
I3L2B0;K7EIG1;O75153	CLUH	0	0	0	0	0	0	0	0	0	0	0	0	0	0	0	0	0	0	0	0	0	0	0	0
F5H296;Q8NFW8-2;Q8NFW8	CMAS	0	381120	382840	0	0	0	434070	1186200	0	0	0	0	2107200	2151400	1914300	1552600	806260	1594200	2262100	2114700	0	240370	253860	0
Q96DG6	CMBL	0	0	0	0	0	0	0	0	0	0	0	0	0	0	0	0	0	0	0	0	0	0	0	0
Q5T0D2;P30085	CMPK1	0	0	0	0	0	0	0	0	0	0	0	0	0	0	0	0	0	0	0	0	0	0	0	0
J3KSS4;J3KRD5;J3QQN6;J3QR27;J3QLU1;A0A087WVS2;J3QKQ0;J3QRD0;J3QRA8;J3QL02;J3KSV5;A0A087WYZ1;J3QKT2;Q96KP4-2;Q96KP4	CNDP2	0	0	0	0	0	0	0	0	0	0	0	0	0	0	0	0	0	0	0	0	0	0	0	0
K7ES69;A0A087X271;B4DDF4;B4DUT8;Q99439-2;Q99439	CNN2	0	0	0	0	0	0	0	0	0	0	0	0	0	0	0	0	0	0	0	0	0	0	0	0
Q15417-2;Q15417;E9PDU6;Q15417-3	CNN3	0	0	0	0	0	0	0	0	0	0	0	0	0	0	0	0	0	0	0	0	0	0	0	0
P09543-2;P09543;K7EN66;C9K0L8;K7ERZ0;K7ERC4	CNP	0	0	0	0	0	0	0	803720	0	0	0	0	2821800	556790	1303100	537380	0	0	0	0	0	0	0	0
H0YI18;F8W1K5;F8VXJ7;F8W031;Q9Y2B0	CNPY2	0	0	0	0	0	0	0	0	0	0	0	0	0	0	0	0	0	0	0	0	0	0	0	0
Q96BR5	COA7	0	0	0	0	0	0	0	0	0	0	0	0	0	0	0	0	0	0	0	0	0	0	0	0
P02452	COL1A1	0	0	0	0	0	0	0	0	0	1646500	0	0	1349100	0	967780	0	0	0	0	1904300	0	0	0	0
A0A087WTA8;P08123	COL1A2	0	0	0	0	0	0	0	0	0	300400	0	0	378730	0	0	0	0	0	0	448280	0	0	0	0
Q8NBJ5;M0QYH0;M0QX72	COLGALT1	0	0	0	0	0	0	0	750030	0	0	0	0	0	0	408910	540500	204720	887140	0	0	0	0	0	0
P53621;P53621-2	COPA	0	0	0	0	0	0	0	0	317180	0	0	221230	0	0	0	0	0	0	0	0	0	0	0	0
P53618	COPB1	0	0	0	0	0	0	0	0	0	0	0	0	0	0	0	0	0	0	0	0	0	0	0	0
A0A087X0I4;M0QXB4;O14579-3;O14579	COPE	0	0	0	0	0	0	0	0	0	0	0	0	0	0	0	0	0	0	0	0	0	0	0	0
H7C3P9;Q9UNS2-2;Q9UNS2	COPS3	0	0	0	0	0	0	0	0	0	0	0	0	0	0	0	0	0	0	0	0	0	0	0	0
D6RAX7;Q9BT78-2;Q9BT78;D6RD63;D6RFN0	COPS4	0	0	0	0	0	0	0	0	0	0	0	0	1669600	0	0	0	0	0	0	0	0	0	0	0
E5RHF2;E5RHH5;Q92905	COPS5	0	0	0	0	0	0	0	0	0	0	0	0	0	0	0	0	0	0	0	0	0	0	0	0
F5H4U8;F5H7C6;F5GYF7;F5H248;Q9UBW8	COPS7A	0	0	0	0	0	0	0	0	0	0	0	0	0	0	0	0	0	0	0	0	0	0	0	0
Q99627-2;Q99627	COPS8	0	0	0	0	0	0	0	0	0	0	0	0	0	0	0	0	0	0	0	0	0	0	0	0
F8VYK5;F8W651;F8VYZ4;F8VYE0;F8VVA7;P61923-2;P61923-3;P61923-5;P61923;P61923-4	COPZ1	0	0	0	0	0	0	0	0	0	0	0	0	0	0	0	0	0	0	0	0	0	0	0	0
Q9ULV4;Q9ULV4-2;Q9ULV4-3;B4E3S0;H0YHL7;F8VV53;F8W1H8;F8VUX3;F8VSA4;F8VRE9;F8VTT6;F8VVB7;H3BRY3;P31146	CORO1C	416930	970260	1510200	1231400	454730	552250	1354600	15436000	2096100	5809700	575730	4410100	59093000	39540000	42690000	50271000	23038000	49462000	35656000	19353000	3217800	3605200	1469600	531710
Q14019;H3BT58	COTL1	0	0	0	0	0	0	0	0	0	0	0	0	0	0	0	0	0	0	0	0	0	0	0	0
O75131	CPNE3	0	0	0	0	0	0	0	0	0	0	0	0	1435400	0	0	824320	346660	1059300	2514400	0	0	245210	466360	0
Q92523-2;Q92523-3;Q92523;Q92523-4	CPT1B	0	0	0	0	0	0	0	0	0	0	0	0	0	0	0	0	0	0	0	0	0	0	0	0
O75629	CREG1	0	0	0	0	0	0	0	0	0	0	0	0	0	0	0	0	0	0	0	0	0	0	0	0
P46109	CRKL	0	0	0	0	0	0	0	0	0	0	0	0	0	0	0	0	0	0	0	0	0	0	0	0
H0YCW8;E9PNH7;A0A024R3B9;E9PR44;P02511	CRYAB	0	0	0	0	0	0	0	673760	264530	0	0	0	0	0	0	0	0	0	496050	444790	0	0	0	0
P07320	CRYGD	0	0	0	0	0	0	0	0	0	0	0	0	0	0	0	0	0	0	0	0	0	0	0	0
B4DJV2;O75390;A0A0C4DGI3;H0YH82;H0YIC4;F8VPF9;F8VPA1;F8VTT8;F8W1S4;F8W4S1;F8W642;F8VZK9;F8VX07;F8VRP1;F8VX68;F8VRI6;F8VU34;F8VR34	CS	0	0	0	0	0	0	0	248380	0	0	0	0	2188800	0	0	0	2150400	1156200	1132600	0	240840	275550	0	0
E9PLT0;O75534-2;O75534;O75534-3;O75534-4	CSDE1	1030900	0	0	0	0	0	0	0	0	0	0	0	0	0	0	0	0	0	0	0	0	0	0	0
P55060;P55060-4;P55060-3;P55060-2	CSE1L	0	1429700	305450	0	0	0	311130	10656000	0	0	0	0	10511000	1936200	3253600	2709300	426030	1169300	1440100	1030400	0	0	346120	0
H0Y5S9;H0Y682;P49674	CSNK1E	0	0	0	0	0	0	0	415010	0	0	0	0	814670	0	519470	487230	0	0	381760	0	0	0	0	0
F8VW96;Q16527;F8VQR7	CSRP2	0	0	0	0	0	0	0	0	0	0	0	0	0	0	291790	0	0	0	0	0	0	0	0	0
Q15828	CST6	0	0	0	0	0	0	0	0	0	0	0	0	0	0	0	0	0	0	0	0	0	0	0	0
C9J0E4;P01040	CSTA	0	0	0	0	0	0	0	7311300	0	0	0	0	1074100	0	0	0	0	0	0	0	0	0	0	0
P04080	CSTB	0	0	0	0	0	0	0	0	0	0	0	0	0	0	0	0	0	0	0	0	0	0	0	0
B4DGU4;P35222	CTNNB1	0	0	0	0	0	0	0	0	0	0	0	0	0	0	0	0	0	0	0	0	0	0	0	0
P07858	CTSB	0	0	0	0	0	0	0	0	0	0	0	0	0	0	0	0	0	0	0	0	0	0	0	0
P07339;H7C1V0;H7C469;F8WD96;C9JH19	CTSD	0	0	0	0	0	0	0	0	0	0	0	0	0	0	0	0	0	0	0	0	0	0	0	0
P07711;Q5T8F0;Q5QP40;Q5NE16;P43235;O60911	CTSL;CTSK;CTSL3P;CTSV	0	0	0	0	0	0	0	0	0	0	0	0	0	0	0	0	0	0	0	0	0	0	0	0
Q14247-3;Q14247;Q14247-2;H0YCD9	CTTN	0	0	0	0	0	0	0	0	0	0	0	0	1161100	0	3607200	1538100	847560	1091900	1152500	893920	0	0	0	0
A0A0C4DGX4;Q13616	CUL1	0	0	0	0	0	0	0	0	0	0	0	0	0	0	0	0	0	0	0	0	0	0	0	0
O60888-3;C9IZG4;O60888;O60888-2	CUTA	0	0	0	0	0	0	0	0	0	0	0	0	0	0	0	0	0	0	0	0	0	0	0	0
Q9H5V9-2;Q9H5V9-3;Q9H5V9	CXorf56	0	0	0	0	0	0	0	0	0	0	0	0	0	0	0	0	0	0	0	0	0	0	0	0
C9JFR7;P99999	CYCS	0	0	0	0	0	0	0	0	0	0	0	0	0	0	0	0	0	0	0	0	0	0	0	0
F5H895;A0A0B4J239;F5GXX5;P61803	DAD1	0	0	0	0	0	0	619210	0	0	0	0	0	0	0	0	0	0	0	0	0	0	0	0	0
P14868;P14868-2;C9J7S3;C9JLC1;H7BZ35;H7C278	DARS	0	0	0	0	0	0	159940	3537700	0	0	0	0	1913200	0	690540	2118600	767900	0	1205500	297820	0	0	0	0
K7EQ02;K7EQ55;K7EK33;Q96EP5-2;Q96EP5	DAZAP1	0	0	0	0	0	0	0	0	0	0	0	0	0	0	0	0	0	0	0	0	0	0	0	0
P07108;P07108-6;B8ZWD1;A0A0A0MTI5;P07108-3;P07108-2;P07108-4;P07108-5	DBI	0	0	0	0	0	0	0	0	0	0	0	0	0	0	0	0	0	0	0	0	0	0	0	0
Q16643;Q16643-3;Q16643-2;D6R9W4;D6RCR4;D6RFI1;D6R9Q9	DBN1	3572200	10640000	3878000	1530500	1432400	1823300	2452500	26668000	975960	1501000	802250	2098100	26263000	8492600	21569000	15818000	4608400	7984000	8672100	6144500	1668000	2263500	1777200	138300
Q9UJU6;F8WBG8;Q9UJU6-6;Q9UJU6-2;Q9UJU6-3;F8WC20;F8WBB2;F8WFE1;H0Y5J4;B4DDD6;Q9UJU6-5	DBNL	0	0	0	0	0	0	0	0	0	0	0	0	0	0	0	0	0	0	0	0	0	0	0	0
A0A087WWI6;P61962	DCAF7	0	0	0	0	0	0	0	0	0	0	0	0	0	0	0	0	0	0	0	0	0	0	0	0
P81605;P81605-2	DCD	5559100	5356900	1501400	0	1473100	1222300	1031400	43455000	956670	8200400	1546000	1070800	44199000	7858600	14032000	5913300	4252500	17665000	8422500	6794300	3308400	1264100	1627000	994130
Q9H773	DCTPP1	0	0	0	0	0	0	0	0	0	0	0	0	0	323700	0	0	0	0	0	0	0	0	0	0
O94760;B4DYP1;O94760-2	DDAH1	0	0	0	0	0	0	0	0	0	0	0	0	0	0	0	0	0	0	0	0	0	0	0	0
H0Y7N1;Q5SSV3;Q5SRR8;O95865	DDAH2	0	0	0	0	0	0	0	0	0	0	0	0	0	0	0	0	0	0	0	0	0	0	0	0
Q16531;F5GY55;Q16531-2	DDB1	0	0	0	0	0	0	0	1687700	0	0	0	0	6297600	1615300	2328400	725460	0	985400	827770	0	0	0	0	0
P30046;B5MC82;P30046-2;A6NHG4;J3KQ18;H7C342	DDT;DDTL	0	0	0	0	0	0	0	0	0	0	0	0	0	0	0	0	0	0	0	0	0	0	0	0
Q92499-2;Q92499;F1T0B3;A0A087X2G1;Q92499-3	DDX1	0	0	0	0	0	0	0	10216000	0	0	0	0	1291100	1302700	1278100	956170	0	0	214510	649420	0	0	319240	0
H3BLZ8;Q92841-1;Q92841-3;Q92841;Q92841-2;A0A0U1RQJ0	DDX17	0	0	0	0	0	0	0	2106000	0	0	0	0	3568800	0	1295700	319850	0	470110	507410	0	0	0	0	0
H3BN59;I3L352;I3L0H8;F6QDS0;H3BQK0;Q9UMR2-3;Q9NUU7-2;Q9UMR2-2;Q9UMR2-4;Q9NUU7;Q9UMR2	DDX19A;DDX19B	0	0	0	0	0	0	0	0	0	0	0	0	0	0	0	0	0	0	0	0	0	0	0	0
Q9UHI6;E9PJ60;Q9UHI6-2	DDX20	0	0	0	0	0	0	0	0	0	0	0	0	0	651160	895620	0	389520	417120	641490	496630	0	0	0	0
Q9NR30;Q9NR30-2;A0A087WVC1;Q9BQ39	DDX21	0	1778300	986830	322910	402940	327480	550940	13218000	246660	349810	399410	273630	844770	1346500	1780000	1188100	521440	0	0	851540	458420	306150	372080	210880
Q9BUQ8;H0YI52	DDX23	0	0	0	0	0	0	0	7250200	0	0	0	0	0	0	0	0	0	0	0	0	0	0	0	0
A0A0G2JJZ9;Q13838;Q13838-2;H0Y400;Q5STU3	DDX39B	0	0	0	0	0	0	0	0	0	0	0	0	983520	0	831780	0	0	586160	1110900	1161300	0	0	0	0
A0A0D9SFB3;A0A0D9SG12;A0A0D9SF53;O00571;O00571-2;A0A0J9YVQ7;O15523-2;O15523;B4DLA0;A0A087WX09;A0A087WVZ1;A0A0J9YYH6;O15523-3	DDX3X	283190	1549800	621100	0	625980	452510	877310	8549400	346640	743950	412260	708580	12225000	2463400	3693700	3698500	1463200	3251500	6572400	6635500	2167800	3016400	2843700	798870
Q9H0S4-2;Q9H0S4;F5H1N9	DDX47	0	517780	0	0	0	0	0	7947800	0	0	0	0	812740	434450	560750	0	0	0	0	428620	0	0	0	0
J3KTA4;P17844-2;P17844;J3QR02;J3KRX8;J3QRQ7	DDX5	0	2508000	1554300	612180	318290	358260	1341800	16406000	0	939750	0	0	17743000	1527000	5667300	6548000	1489200	4205300	5824500	5908000	342430	0	521880	0
Q9Y2R4	DDX52	0	0	0	0	0	0	0	590450	0	0	0	0	1154100	0	0	0	0	0	0	0	0	0	0	0
E5RID6;E5RJD2;E5RJG7;E5RFV2;Q16698-2;Q16698	DECR1	0	0	0	0	0	0	0	663760	0	0	0	0	0	0	0	0	0	0	0	0	0	0	0	0
P17661	DES	604700	0	710640	572600	573620	618930	668760	1558400	496410	613570	461470	643780	0	0	0	527430	884290	0	0	679470	439170	429210	808790	419590
P00374-2;P00374;B4DM58	DHFR	0	0	0	0	0	0	0	0	0	0	0	0	0	0	0	0	0	0	0	0	0	0	0	0
F5GWZ1;F6TD35;E9PFL3;H0YN69;D3YTE6;Q9BTZ2-3;Q9BTZ2-7;Q9BTZ2-2;Q9BTZ2-5;Q9BTZ2-8;Q6PKH6;Q6PKH6-2;Q9BTZ2-4;Q9BTZ2	DHRS4;DHRS4L2	0	0	0	0	0	0	0	0	0	0	0	0	0	0	0	0	0	0	0	0	0	0	0	0
O43143	DHX15	0	0	0	393840	0	0	426660	1949300	257490	0	0	0	0	1474100	0	0	0	0	0	0	0	233860	0	0
Q08211;Q08211-2	DHX9	501290	1861200	247360	0	279110	0	268550	13032000	0	0	0	0	6865600	2322200	2728300	2201700	0	353340	1049900	255040	0	0	0	0
C4P093;C4P0B0;C4P0B1;Q5T409;A0A075B6Q7;Q9NRI5-11;Q9NRI5-7;Q9NRI5-6;Q9NRI5-9;Q9NRI5-3;Q9NRI5-8;Q9NRI5-5;Q9NRI5-2;Q9NRI5	DISC1	0	0	0	0	0	0	0	0	0	0	0	0	0	0	0	0	0	0	0	0	0	0	0	0
Q6AWB1;E7EX90;Q14203-5;Q14203-2;Q14203-3;Q14203-4;Q14203-6;Q14203	DKFZp686E0752;DCTN1	0	0	0	0	0	0	0	1511400	0	0	0	0	0	0	247370	0	0	0	0	0	0	0	0	0
E9PEX6;P09622;P09622-2;P09622-3;F8WDM5;F2Z2E3	DLD	360760	523150	570530	398770	623460	617680	1298700	14538000	775320	1190900	603860	763030	6530900	3166300	7706700	7790100	5472400	18118000	26330000	24689000	6107300	5284700	1889500	464450
P36957;Q86SW4;P36957-2;H0YJF9;G3V3F0;G3V5M3	DLST	0	1458500	1059600	1099100	1863100	1604200	2901300	35180000	922200	833110	657850	464560	15118000	3836500	1124400	599230	0	0	931430	0	0	0	0	0
E7EQR9;E7EQS5;F8VX32;E7ESB2;H0Y304;A0A087WV90;E9PDN5;A0A087WTU7;A0A075B6G3;P11532-8;P11532-7;P11532-5;P11532-6;P11532-3;P11532-2;P11532-4;P11532	DMD	0	0	0	0	0	0	0	0	0	0	0	0	0	0	0	0	0	0	0	0	0	0	0	0
P31689	DNAJA1	0	0	0	0	0	0	0	0	0	0	0	0	0	0	0	0	0	0	0	0	0	0	0	0
O60884	DNAJA2	0	0	0	0	0	0	0	0	179420	0	0	363680	4556800	0	0	885590	376270	239780	293820	0	0	0	0	0
P25685;M0R080;P25685-2	DNAJB1	0	238200	0	0	0	0	0	0	0	0	0	0	0	0	0	1041700	322490	0	0	1447100	0	287280	0	0
Q96KC8	DNAJC1	0	0	0	0	0	0	0	0	0	0	0	0	0	0	0	0	0	0	0	0	0	0	0	0
Q8IXB1-2;Q8IXB1	DNAJC10	0	0	0	0	0	0	0	1189900	0	0	0	0	0	0	0	814750	0	0	0	0	0	0	0	0
Q99615-2;Q99615;K7EPP7;K7EIH8;K7EJL5;K7EN19;K7EJV7;K7ER44;K7ESP1;K7EJE9;K7EK03;K7ELJ8	DNAJC7	0	0	0	0	0	0	588510	27566000	394260	1294200	633430	1423700	38700000	9500200	11477000	4218600	1289300	1787500	1122200	386420	0	0	0	0
O75937	DNAJC8	0	0	0	0	0	0	0	0	0	0	0	0	0	0	0	0	0	0	0	0	0	0	0	0
P26358-3;P26358;P26358-2	DNMT1	0	0	0	0	0	0	0	0	0	0	0	0	0	0	0	0	0	0	0	0	0	0	0	0
H0Y8X4;O43598;O43598-2	DNPH1	0	0	0	0	0	0	0	0	0	0	0	0	0	0	0	0	0	0	0	0	351180	0	0	0
Q7L8W6;H0YNH5;H0YND7	DPH6	0	0	0	0	0	0	0	0	0	0	0	0	0	0	0	0	0	0	0	0	0	0	0	0
Q08554-2;Q08554	DSC1	0	0	0	0	0	0	0	5117500	0	0	0	0	1189400	0	0	0	0	0	0	0	0	0	0	0
Q02487-2;Q02487	DSC2	0	0	0	0	0	0	0	0	0	0	0	0	0	0	0	0	0	0	0	0	0	0	0	0
Q02413;Q02413-2	DSG1	0	0	0	0	0	0	389240	6247400	0	0	0	295010	40507000	0	0	1308500	423100	1289100	572640	0	0	0	0	0
Q14126	DSG2	0	0	0	0	0	0	0	0	0	0	0	0	0	0	0	0	0	0	0	0	0	0	0	0
Q86SJ6;Q86SJ6-2	DSG4	0	0	0	0	0	0	0	0	0	0	0	0	0	0	0	0	0	0	0	0	0	0	0	0
P15924;P15924-3;P15924-2	DSP	2481800	8347500	3530600	2167700	3267400	1555300	11336000	75247000	1825200	3368500	2459000	7568800	195420000	2135000	2696400	24593000	4311100	5447100	9458400	13953000	3038300	2787600	3344500	1134500
E7ERU0;E9PHM6;F6QMI7;E9PEB9;F8W9J4;Q03001-8;Q03001;Q03001-9	DST	0	0	0	0	0	0	0	0	0	0	0	0	0	0	0	0	0	0	0	0	0	0	0	0
F6RFD5;P60981-2;P60981	DSTN	0	0	0	0	0	0	0	0	0	0	0	0	0	0	0	0	0	0	0	0	0	0	0	0
P51452-2;P51452;K7ELG5;K7ES89	DUSP3	0	0	0	0	0	0	0	0	0	0	0	0	0	0	0	0	0	0	0	0	0	0	0	0
Q14204;H0YJ21	DYNC1H1	0	0	0	0	0	0	0	7226400	0	0	0	0	0	0	0	0	0	0	0	0	0	0	0	0
Q13409-3;Q13409-7;Q13409-2;Q13409;Q13409-6;Q13409-5;E9PGG1;E7EUM4;E7ERR6;E7ERH4;E7ET01;E7ETL8;E7EQU2;E7ESD3;E7EMU4;E7EV09;E7EQL5	DYNC1I2	0	292920	1050600	984150	0	384890	698070	1162400	274400	362050	0	301160	1788900	0	0	915280	0	0	0	0	0	0	0	0
B1AKR6;Q9NP97	DYNLRB1	0	0	0	0	0	0	0	0	0	0	0	0	0	0	0	0	0	0	0	0	0	0	0	0
M0R248;Q13011	ECH1	0	0	0	0	0	0	0	1197900	0	0	0	0	2518700	0	705780	510660	296450	0	1119100	351270	0	0	0	0
Q16610-2;Q16610;Q16610-4	ECM1	0	0	0	0	0	0	0	1175500	0	0	0	0	0	0	0	515700	0	0	0	0	0	0	0	0
O60869-2;O60869-3;O60869	EDF1	0	0	0	0	0	0	0	0	0	0	0	0	0	0	0	0	0	0	0	0	0	0	0	0
Q5VTE0;P68104;A0A087WVQ9;P68104-2;A0A087WV01;Q5JR01;A6PW80	EEF1A1P5;EEF1A1	6113000	13718000	8283800	5407900	2717800	10128000	7285300	199900000	3490700	8524200	5567700	8310600	307620000	59429000	79697000	36723000	7084400	27178000	22437000	9848700	2678500	1058100	1472900	0
Q05639	EEF1A2	0	0	0	0	0	0	0	0	0	0	0	0	0	0	0	0	0	0	0	0	0	0	0	0
P26641;P26641-2	EEF1G	0	639250	394420	338020	390450	493140	1121400	8128500	696730	1279500	0	1303800	22281000	7699200	8210100	6265700	1948600	3304200	3074000	0	361740	390720	311810	62992
P13639;K7EJ74;K7EP67	EEF2	9924700	4862100	2021700	4342400	293300	0	3284500	23204000	259910	3460700	2185900	954270	24176000	3200300	9357900	5420300	2518700	4842200	3052600	2310100	1248100	0	709330	156060
Q15029-2;Q15029-3;Q15029	EFTUD2	0	634020	0	0	0	0	0	8070700	0	0	0	0	1585800	198790	541170	878710	0	0	0	0	0	0	0	0
P47813;O14602;X6RAC9;A6NJH9	EIF1AX;EIF1AY	0	0	0	0	0	0	0	0	0	0	0	0	0	0	0	0	0	0	0	0	0	0	0	0
Q14232	EIF2B1	0	0	0	0	0	0	0	0	0	0	0	0	0	0	0	0	0	0	0	0	0	0	0	0
P05198	EIF2S1	0	0	0	0	0	0	0	2807800	0	0	0	0	8016900	2701100	3872800	2656700	0	2416200	3897300	0	470610	483260	914350	0
F8W810;Q2VIR3-2;Q2VIR3;P41091	EIF2S3L;EIF2S3	0	0	0	0	0	0	0	0	0	0	0	0	0	0	0	0	0	0	0	0	0	0	0	0
Q14152-2;Q14152	EIF3A	0	0	0	0	0	0	0	0	0	0	0	0	0	0	0	0	0	0	0	0	0	0	0	0
C9JZG1;P55884;P55884-2	EIF3B	0	269570	914690	428780	527100	508490	1259200	0	678630	921370	0	806030	4713800	4249400	2644400	1416000	660220	0	640760	0	173300	0	0	0
Q99613-2;Q99613;B5ME19;H3BTY8;H3BPE3;H3BPE4	EIF3C;EIF3CL	0	0	0	0	0	0	0	873940	0	0	0	0	0	0	0	0	0	0	0	0	0	0	0	0
B0QYA8;B0QYA6;B0QYA5;O15371-3;O15371	EIF3D	0	0	0	0	0	0	0	0	0	0	0	0	0	0	0	0	0	0	0	0	0	0	0	0
E5RIT4;H0YBR5;P60228	EIF3E	0	0	0	0	0	0	0	1868500	0	0	0	0	0	0	0	0	0	0	0	0	0	0	0	0
K7EP16;O75821	EIF3G	0	0	0	0	0	0	0	0	0	0	0	0	0	0	0	0	0	0	0	0	0	0	0	0
E5RHC7;E5RH59;E5RFW7;E5RFH0;E5RGU4;A0A087WZK9;B3KS98;O15372	EIF3H	0	0	0	313810	0	178600	575290	0	258430	375080	0	423180	0	832870	0	1020300	441800	627600	649240	210310	0	0	0	0
Q13347	EIF3I	0	0	0	0	0	0	0	2996200	0	0	0	0	0	0	549920	0	0	0	0	0	0	0	0	0
O75822-2;O75822-3;O75822	EIF3J	0	0	0	0	0	0	0	0	0	0	0	0	0	0	0	0	0	0	0	0	0	0	0	0
K7EK53;A0A087WVB9;K7ERF1;Q9UBQ5	EIF3K	0	0	0	0	0	0	0	0	0	0	0	0	0	0	0	0	0	0	0	0	0	0	0	0
H7C3A0;C9JHP4;C9K0Q7;B0QY89;Q9Y262-2;Q9Y262	EIF3L	0	0	0	0	0	0	0	1201100	0	0	0	0	0	0	0	0	0	0	0	0	0	0	0	0
P60842;J3KT12;P60842-2;J3KTB5;J3QS69;J3QL43;J3QLN6;J3KS25;J3QR64;J3KTN0;J3QKZ9;J3KSZ0;J3KS93;J3KSN7;J3KT04;J3QQP0;E7EMV8	EIF4A1	13316000	0	1862000	2516900	6260600	5878500	2373300	1999700	4612300	3311800	5201300	3473900	3267300	762040	0	234530	0	1498100	889790	961070	0	481590	0	0
E7EQG2;Q14240;Q14240-2	EIF4A2	0	0	0	0	0	0	0	0	0	0	0	0	0	0	0	0	0	0	0	0	0	0	0	0
P38919;I3L3H2	EIF4A3	542920	721880	783380	0	979830	777570	1012000	2392400	1114500	1608100	874220	1633300	14326000	6359600	7679600	6608600	2970900	3607400	2225300	6009000	1874500	1882100	1111200	923760
E7EX17;P23588-2;P23588	EIF4B	0	0	0	0	0	0	0	0	0	0	0	0	0	0	0	516810	0	0	0	0	0	0	0	0
Q13541	EIF4EBP1	0	0	0	0	0	0	0	0	0	0	0	0	0	0	0	0	0	0	0	0	0	0	0	0
A0A0A0MR52;E7EX73;E9PGM1;E7EUU4;Q04637-6;Q04637-7;Q04637-5;Q04637-4;Q04637-3;Q04637;Q04637-8;Q04637-9;H7C0V6	EIF4G1	0	0	0	0	0	0	0	0	0	0	0	0	0	0	0	0	0	0	0	0	0	0	0	0
P78344-2;P78344;H0YD99;H0YEN8;H0YDC0;H0YCF8;H0YEC5;H0YD77;H0YCH5;H0Y3P2;D3DQV9	EIF4G2	0	0	0	0	0	0	0	0	0	204480	0	0	11940000	11380000	19774000	11581000	7442100	18380000	24204000	19366000	2243800	342230	0	0
A0A0A0MSA7;A0A0U1RQK7;O43432-4;O43432;O43432-3	EIF4G3	0	0	0	0	0	0	0	0	0	0	0	0	0	0	0	0	0	0	0	0	0	0	0	0
Q15056-2;Q15056	EIF4H	0	0	0	0	0	0	0	0	0	0	0	0	0	1372700	716870	0	419310	959010	0	0	160090	290440	297690	0
P63241;P63241-2;I3L397;I3L504;F8WCJ1;C9J7B5;C9J4W5;Q9GZV4;Q6IS14	EIF5A	5711300	0	0	0	0	0	0	1081800	0	323570	0	629200	1060100	1216400	777970	1246800	0	1231800	635330	1817300	762450	0	0	0
Q15717;Q15717-2;M0QZR9;B1AM48;B1APY9;B1APY8;A0A0A0MRX1;A0A0R4J2E6;Q12926-2;Q12926;P26378-4;P26378-2;P26378-5;P26378;P26378-3	ELAVL1;ELAVL2;ELAVL4	355530	1616100	859510	255820	236780	226690	465690	1983800	265560	0	0	0	0	1111200	860920	1088400	0	0	0	0	0	338600	0	0
H0YAS9;Q15006	EMC2	0	0	0	0	0	0	0	0	0	0	0	0	0	0	324920	0	0	0	0	0	0	0	0	0
Q5HY57;P50402	EMD	0	0	0	0	0	0	0	2628200	0	0	0	0	2500900	414460	0	500610	0	0	0	0	0	0	0	0
A0A0U1RRM6;Q8N8S7-3;Q8N8S7-2;Q8N8S7;A0A075B6E5;A0A0U1RQP7	ENAH	1062800	1756500	2493500	2858700	1448400	972660	2635500	5067100	2105300	1962000	0	1828000	11472000	10136000	10373000	6370300	2751700	6922800	8902300	5126400	775530	2070200	1120000	190940
P06733;P06733-2;K7EM90;P09104-2;P09104;E5RI09;E5RG95;K7EPM1;K7EKN2;F5H0C8;F5H1C3	ENO1	14325000	12171000	13377000	21553000	7579300	7705300	14229000	17451000	1873100	16854000	7147900	7435800	24374000	1144200	2305600	5509100	2080300	6443100	11611000	11638000	3124600	2948300	4423400	600050
P13929-3;P13929-2;P13929;E5RGZ4	ENO3	0	296060	0	0	262630	0	0	0	0	0	0	254520	0	0	0	0	0	0	217110	0	151900	0	252530	0
A0A0C4DGY8;D6RA00;A0A087WTH0;Q9UHY7-2;Q9UHY7	ENOPH1	0	0	0	0	0	0	0	0	0	0	0	0	0	0	0	0	0	0	0	0	0	0	0	0
E9PHY5;O43491-3;O43491-4;O43491;E9PII3;E9PK52;O43491-2;E9PJP4;E9PQN0;E9PRG1;E9PIG0;E9PQD2;Q6ZSX4;Q6R5J7;I6L9B1;E9PPC9;E9PN54	EPB41L2	0	0	0	0	0	0	0	0	0	0	0	334700	2850400	1415000	1428400	939530	0	0	260700	251710	0	201320	0	0
A0A075B730;A0A087X1U6;P58107	EPPK1	0	0	1309400	418480	0	0	328970	11986000	306660	322370	0	280240	4345000	2547400	2131700	889290	0	329940	202540	0	0	0	0	0
P07814;V9GYZ6;A0A0U1RR66	EPRS	1246800	4965100	2266800	1041500	721200	1599600	3437400	29453000	1670200	2176100	995180	726790	26039000	7202400	14514000	12005000	3591600	5258900	7643800	6909700	1980200	1498700	2596600	1030700
B4DIP2;Q96RT1-7;Q96RT1-6;Q96RT1-5;Q96RT1-3;Q96RT1-9;Q96RT1-2;Q96RT1;Q96RT1-8	ERBB2IP	0	0	0	0	0	0	0	0	0	0	0	0	0	0	0	0	0	0	0	0	0	0	0	0
G3V279;P84090	ERH	0	1176200	0	0	0	0	0	0	0	0	0	0	0	730860	1343900	1108100	0	0	0	377890	0	0	0	0
G3V5B3;G3V3E6;Q96HE7	ERO1L	0	0	0	0	0	0	0	0	0	0	0	0	0	0	0	0	0	0	0	0	0	0	0	0
P30040;F8VY02	ERP29	0	0	0	0	0	0	0	0	0	0	0	0	0	0	0	0	0	0	0	0	0	0	0	0
X6RA14;P10768;H7BZT7	ESD	0	0	0	0	0	0	0	0	0	0	0	0	0	0	0	0	0	0	0	0	0	0	0	0
Q9H501	ESF1	0	0	0	0	0	0	0	1820600	0	0	0	0	0	825660	1026700	678200	0	0	0	0	0	0	0	0
B7Z7P8;P62495-2;P62495	ETF1	0	0	0	0	0	0	0	0	0	0	0	0	0	0	0	0	0	0	0	0	0	0	0	0
H0YK49;H0YNX6;P13804-2;P13804;H0YL12;H0YLU7;H0YKF0;H0YL83	ETFA	0	0	0	0	0	0	0	0	0	0	0	236010	836830	999210	1023800	556050	0	0	0	0	0	0	0	0
P38117;P38117-2;M0QY67	ETFB	0	0	1034800	1167100	0	534200	0	2793900	1262800	977900	459220	748830	2231000	1162100	972470	510900	410070	399460	483450	737150	235200	613120	0	364000
Q16134-3;Q16134;D6RAD5	ETFDH	0	0	0	0	0	0	0	0	0	0	0	0	0	0	0	0	0	0	0	0	0	0	0	0
K7EKI0;Q92817	EVPL	0	0	0	0	0	0	0	1053100	0	0	0	0	873890	0	0	0	0	0	0	0	0	0	0	0
B0QYK0;Q01844-6;Q01844-3;Q01844;Q01844-5;F8WC90;H7BY36;A0A0D9SFL3;C9JGE3;Q01844-4;Q01844-2	EWSR1	0	0	0	0	0	0	0	1245200	0	0	0	0	2998200	1234800	2885800	3105800	1493100	4206100	4285200	6005300	1024400	1104200	216220	509550
Q01780-2;Q01780;K7EJ37	EXOSC10	0	439360	0	0	0	0	0	2280600	0	242170	0	0	5332000	1216000	2052500	829670	288840	0	536480	394010	0	240610	0	0
Q9NQT5-2;Q9NQT5	EXOSC3	0	0	0	0	0	373460	707390	787800	192460	479340	0	514400	0	0	3164200	1947400	0	0	0	0	559270	411050	728830	361690
E7EQR4;P15311	EZR	0	0	0	0	0	0	0	0	0	0	0	0	2256900	0	0	171940	0	0	744550	602150	0	0	0	0
Q01469;I6L8B7	FABP5	0	1309800	2348600	0	0	0	1462800	1359800	0	0	952110	1619100	19711000	0	2301500	820400	21525000	2821100	12821000	5077100	492610	0	508990	0
B1ANM7;Q9UNN5-2;Q9UNN5	FAF1	0	0	0	0	0	0	0	0	0	0	0	0	1610100	0	311000	0	0	0	0	0	0	0	0	0
Q6P587	FAHD1	0	0	0	0	0	0	0	0	0	0	0	0	0	0	0	0	0	0	0	0	0	0	0	0
C9J5B6;C9JGM0;Q96GK7;Q6P2I3	FAHD2A;FAHD2B	0	0	0	0	0	0	0	0	0	0	0	0	0	0	0	0	0	0	0	0	0	0	0	0
Q49AJ0-3;Q49AJ0-4;Q49AJ0-2;Q49AJ0	FAM135B	0	0	0	0	0	0	0	0	0	0	0	0	0	0	0	0	0	0	0	0	0	0	0	0
Q9NUQ9-2;Q9NUQ9	FAM49B	0	0	0	0	0	0	0	0	0	0	0	0	0	0	0	0	0	0	0	0	0	0	0	0
H0YNA1;Q52LJ0;Q52LJ0-2	FAM98B	0	0	0	0	0	0	0	0	0	0	0	0	0	0	0	0	0	0	0	0	0	0	0	0
K7ER16;Q9Y285-2;Q9Y285;K7EK06;K7ER00	FARSA	0	0	0	0	0	0	0	751280	0	0	0	0	5693600	1279300	2510500	707570	0	0	0	0	0	0	0	0
A0A0U1RQF0;P49327;A0A0U1RRG3	FASN	0	0	0	0	0	0	359350	14048000	481310	1556600	256180	1183600	17682000	1627200	1694100	462940	0	0	0	0	0	0	0	0
D6RAR6;Q14CZ7	FASTKD3	0	0	0	0	0	0	0	6349700	0	0	0	0	0	0	0	0	0	0	0	0	0	0	0	0
Q8NEZ5;H3BTH6;Q8NEZ5-3;H3BTR7;H3BVA4;H3BUC1	FBXO22	0	0	0	0	0	0	0	4898500	0	0	0	0	1756500	0	752530	670950	0	0	294950	0	0	0	0	0
P07954-2;P07954	FH	0	0	0	0	0	0	0	0	0	0	0	0	0	0	0	0	0	0	0	0	0	0	0	0
P62942;Q1JUQ5;Q5W0X3;Q5VVH2;Q1JUQ3;A0A087WTS4;A0A087WV48;A0A087WZM5	FKBP1A;FKBP12-Exip2	0	0	0	0	0	0	0	0	0	0	0	0	0	0	0	0	0	0	0	0	0	0	0	0
P26885;F5H0N4	FKBP2	0	0	0	0	0	0	0	0	0	0	0	0	0	0	0	0	0	0	0	0	0	0	0	0
Q00688;G3V5F2	FKBP3	0	0	0	0	0	0	481400	0	0	0	0	0	0	0	0	0	0	0	0	0	0	430150	0	0
Q02790;F5H120	FKBP4	212550	0	0	143330	0	0	255550	2883200	0	670540	0	555600	6210300	752940	1666400	881570	666950	1896300	3034400	1490100	0	0	0	0
CON__P20930;P20930	FLG	0	0	0	0	0	0	0	0	0	0	0	0	0	0	0	0	0	0	0	0	0	0	0	0
CON__Q5D862;Q5D862	FLG2	0	2114200	0	0	0	0	0	5151600	0	0	0	0	3125700	0	0	1297000	0	236950	0	0	0	0	0	0
Q13045-2;Q13045-3;Q13045;J3KS54	FLII	0	0	0	0	0	0	0	0	0	0	0	0	583800	0	0	0	0	0	0	0	0	0	0	0
Q5HY54;P21333-2;P21333;Q60FE5;A0A087WWY3;F8WE98;H0Y5C6;H0Y5F3;H7C5L4	FLNA	0	588400	229430	180640	977060	1188700	4611200	115800000	1062200	1575500	363330	618000	33822000	4266500	7916400	2524600	554280	5700400	823340	0	0	0	0	0
O75369-6;O75369-3;O75369-2;O75369-9;O75369;O75369-8;E7EN95;O75369-5;O75369-4;O75369-7	FLNB	0	0	0	0	0	0	312350	8871300	0	0	0	0	1385500	0	0	0	0	0	0	0	0	0	0	0
Q14315-2;Q14315	FLNC	0	0	0	0	0	0	0	847560	0	0	1656500	0	0	0	0	0	0	0	0	0	0	0	0	0
A8MQB8;G3V0J0;Q06787-6;Q06787-2;Q06787-4;Q06787-7;A0A087WXI3;G8JLE9;R9WNI0	FMR1	308740	747560	570500	389430	325960	417710	971340	0	346200	444590	0	338530	4067300	1891300	1744900	1842500	768420	1213500	1692300	2197600	231660	387280	0	93026
Q06787-8;Q06787-5;Q06787-9;Q06787-3;Q06787	FMR1	736010	1603800	1172900	794640	933950	767900	1467500	5238600	738090	980050	304120	1007700	7963100	3592200	6220500	6116900	2490800	2470300	5674800	4729200	707810	1106400	659790	363700
Q9HA64;I3L3W5;I3L378;I3L2G3;I3L139	FN3KRP	0	0	0	0	0	0	0	0	0	0	0	0	0	0	0	0	0	0	0	0	0	0	0	0
U3KQ26;P85037-2;P85037	FOXK1	0	0	0	0	0	0	0	0	0	0	0	0	0	0	0	0	0	0	0	0	0	0	0	0
Q16658;C9JFC0;A0A0A0MSB2;C9JPH9	FSCN1	0	0	0	0	0	0	0	0	0	0	0	0	0	0	0	0	0	0	0	293200	0	870800	0	0
E9PQR3;E9PKM5;E9PRK8;E9PK45;E9PKY7;P02794	FTH1	0	0	0	0	0	0	0	0	0	0	0	0	829670	332160	990020	647830	0	0	0	0	193050	0	0	0
P35637-2;P35637	FUS	0	0	0	0	0	0	0	0	0	0	0	0	0	0	1665300	3148100	861420	2786900	4847600	7598000	896410	1391800	2199300	383060
H7C585;C9JAX1;Q16595	FXN	0	0	0	0	0	0	0	0	0	0	0	0	0	0	0	0	0	0	0	0	0	0	0	0
B4DXZ6;P51114;P51114-3;P51114-2;E7EU85;E9PFF5;P51116;C9IZ22;C9JZE0;C9JY20;C9JAJ4;H7C4S4	FXR1	0	859050	0	0	0	0	0	16961000	0	0	0	0	7195300	1575600	3134900	1415600	498120	1142800	933810	575160	0	0	0	0
Q13283;E5RH42;E5RIZ6;E5RJU8;Q13283-2;E5RIF8	G3BP1	0	0	0	0	0	0	0	0	0	0	0	0	0	0	0	0	0	0	0	0	0	0	0	0
Q9UN86-2;Q9UN86	G3BP2	0	0	0	0	0	0	0	2489800	0	0	0	0	3040800	0	0	0	0	0	0	0	0	0	0	0
P51570;P51570-2;K7EII7;K7ERJ9	GALK1	0	0	0	0	0	0	0	1157500	0	0	0	0	2617300	0	705270	0	0	0	0	0	0	0	0	0
B8ZZ75;H7C1B5;Q96C23	GALM	0	0	0	0	0	0	0	0	0	0	0	0	0	0	0	0	0	0	0	0	0	0	0	0
Q9H2C0	GAN	0	0	0	0	0	0	0	0	0	0	0	0	0	0	0	0	0	0	0	0	0	0	0	0
F5H6X6;E9PKU7;Q14697;Q14697-2;E9PNH1	GANAB	0	0	0	0	0	0	0	0	0	0	0	0	0	0	401030	346020	0	0	0	0	0	0	0	0
P04406;P04406-2;E7EUT5;O14556	GAPDH	17125000	18043000	14048000	16855000	12967000	10750000	14755000	118840000	7459000	22685000	16040000	9561500	247240000	45729000	75807000	31606000	16948000	28483000	24593000	16672000	3174600	2600300	1186000	733880
P41250	GARS	0	0	0	0	0	0	0	0	0	438470	0	396710	0	1367100	1748400	1207700	487210	772590	603140	0	0	0	0	0
P22102;P22102-2;F8WD69;C9JZG2;C9JKQ7;C9JBJ1;C9JTV6	GART	0	0	0	0	0	0	0	0	0	0	0	0	0	0	0	0	0	0	0	0	0	0	0	0
P31150	GDI1	0	0	0	0	0	0	0	0	0	0	0	0	0	0	0	0	0	0	0	0	0	0	0	0
P50395-2;P50395	GDI2	0	0	0	0	0	0	0	0	0	0	0	0	0	0	0	0	0	0	0	0	0	0	0	0
M0R0M3;M0R217;Q9BVM4	GGACT	0	0	0	0	0	0	0	0	0	0	0	0	0	0	0	0	0	0	0	0	0	0	0	0
O75223;B8ZZK2;H7BZK5;O75223-2;O75223-4;M0QZK8;O75223-3;A0A0B4J1Y4	GGCT	519890	0	0	0	0	0	0	0	0	0	0	0	0	0	0	678180	0	0	0	0	0	0	0	0
K7ELJ2;O14908	GIPC1	0	0	0	0	0	0	0	0	0	0	0	0	0	0	0	0	0	0	0	0	0	0	0	0
Q8TF65	GIPC2	0	0	0	0	0	0	0	0	0	0	0	0	0	0	0	0	0	0	0	0	0	0	0	0
Q04760-2;Q04760	GLO1	0	0	0	0	0	0	0	0	0	0	0	0	0	0	0	0	0	0	0	0	0	0	0	0
I3L3Q4;F6TLX2;Q9HC38-3;Q9HC38-2;Q9HC38	GLOD4	0	0	0	0	0	0	0	0	0	0	0	0	0	0	0	0	0	0	0	0	0	0	0	0
O76003	GLRX3	0	0	0	0	0	0	0	0	0	0	0	0	0	0	0	0	0	0	0	0	0	0	0	0
Q86SX6	GLRX5	0	0	0	0	0	0	0	0	0	0	0	0	0	0	0	0	0	0	0	0	0	0	0	0
F5H0U5;Q9NZD2	GLTP	0	0	0	0	0	0	0	1438500	0	0	0	0	0	0	0	0	0	0	0	0	0	0	0	0
A0A087WYJ1;P15104	GLUL	0	0	0	0	0	0	0	0	0	0	0	0	3136600	899540	1609700	1190700	0	0	473420	0	0	0	0	0
G3V4P8;P60983	GMFB	0	0	0	0	0	0	0	0	0	0	0	0	0	0	0	0	0	0	0	0	0	0	0	0
Q9Y5P6;Q9Y5P6-2	GMPPB	0	0	0	0	0	0	0	0	0	0	0	0	0	0	0	0	0	0	0	0	0	0	0	0
P49915;P49915-2	GMPS	0	0	0	0	0	0	0	0	0	0	0	0	0	0	0	0	0	419250	356620	0	0	0	0	0
Q9BYB4	GNB1L	0	0	0	0	0	0	0	0	0	0	0	0	0	0	0	0	0	0	0	0	0	0	0	0
E7EP32;P62873-2;Q9HAV0;P62879;P62873;C9JD14;B1AKQ8;C9JZN1;F6X3N5;F6UT28;F5H8J8;F5H100;C9JIS1;B3KVK2;C9JXA5;F5H0S8;E9PCP0;P62879-2;P16520-2;P16520	GNB2;GNB1;GNB4;GNB3	0	0	0	0	0	0	0	2956100	0	256220	0	0	0	0	0	1120000	0	0	0	0	0	0	0	0
P63244;D6RAU2;E9PD14;D6RFZ9;D6RHH4;D6RAC2;J3KPE3;D6REE5;D6RFX4;D6R9Z1;D6R9L0;D6R909;D6RBD0;H0YAF8;H0Y8W2;D6RGK8;D6RHJ5;H0YAM7;D6RDI0;H0Y9P0;D6RF23;H0Y8R5	GNB2L1	0	0	0	205780	126050	0	914300	0	0	373970	0	461760	0	0	1535900	1345600	0	0	2164800	2794300	2592000	2351800	2330300	3905600
Q9UBI6	GNG12	0	0	0	0	0	0	0	538500	0	0	0	0	895080	0	412720	323520	0	0	390970	0	0	0	0	0
P63218	GNG5	0	0	0	0	0	0	0	0	0	0	0	0	0	0	1468200	1120400	758360	627910	580210	204640	0	0	0	0
P17174-2;P17174	GOT1	0	0	0	0	0	0	0	0	0	0	0	0	0	0	0	0	0	0	0	0	0	0	0	0
P00505;P00505-2	GOT2	0	737350	968250	905800	1078200	907670	744170	0	938820	871150	587740	839130	0	0	1497900	506450	905880	0	0	722110	763850	0	0	0
A0A0A0MTS2;P06744;P06744-2;K7EQ48;A0A0J9YXP8;A0A0J9YX90;A0A0J9YYH3;K7EP41;K7EPY4;K7ELR7;K7ERK8;K7ERC6;K7ENA0;Q8N196	GPI	0	0	0	0	0	0	0	0	0	0	0	0	0	0	0	0	0	841410	2347900	1340400	0	0	0	0
A0A087X247;K7ERP4;K7EKX7;R4GNE4;K7ENB4;A0A087X2I2;A0A087WT12;K7EJ20;P36969-2;P36969	GPX4	0	0	0	0	0	0	0	0	0	0	0	0	0	0	0	0	0	0	0	0	0	0	0	0
P62993-2;P62993	GRB2	0	0	0	0	0	0	0	0	0	0	0	0	1969900	0	599230	0	0	0	0	0	0	0	0	0
J3KRG2;Q96QA5	GSDMA	0	0	0	0	0	0	0	2021200	0	0	0	0	470820	0	512320	1553800	383780	1321300	0	369430	0	0	0	0
A0A0A0MS51;A0A0A0MT01;P06396-2;P06396-4;P06396-3;P06396;CON__Q3SX14;Q5T0I0;Q5T0I1;A0A0U1RQL8	GSN	0	0	0	0	0	0	0	549280	0	0	0	0	347140	0	439370	194580	0	0	0	0	0	0	0	0
H3BR35;P15170;P15170-2;P15170-3;Q8IYD1	GSPT1;GSPT2	0	0	0	0	0	0	0	0	0	0	0	0	0	0	0	0	0	0	0	0	0	0	0	0
P48637	GSS	0	0	0	0	0	0	0	0	0	0	0	0	0	0	0	0	0	0	0	0	0	0	0	0
Q9Y2Q3-4;Q9Y2Q3-3;Q9Y2Q3;Q9Y2Q3-2	GSTK1	0	0	0	0	0	0	0	0	0	0	0	0	0	0	0	0	0	0	0	0	0	0	0	0
E9PLF1;E9PHN7;E9PHN6;Q5T8Q9;A0A0A0MTN3;Q5T8R1;F6XZQ7;P28161-2;P46439;P28161;P21266	GSTM2;GSTM5;GSTM3	0	0	0	0	0	0	0	0	0	0	0	0	0	0	0	0	0	0	0	0	0	0	0	0
A8MX94;P09211;A0A087X2E9	GSTP1	0	0	0	0	0	0	0	0	0	0	0	0	0	0	0	0	0	0	0	0	0	0	0	0
M0QXD6;P35269	GTF2F1	0	0	0	0	0	0	0	0	0	0	0	0	0	0	0	0	0	0	0	0	0	0	0	0
P78347-2;P78347-4;P78347-3;P78347;P78347-5	GTF2I	0	543470	0	0	0	0	0	1902200	0	0	0	0	2766200	0	0	0	0	0	0	130430	0	0	0	0
B1ANH5;B1ANH0;B1ANG9;B1ANH6;B1ANH2;B1ANH3;Q16774;Q16774-2;Q16774-3	GUK1	0	0	0	0	0	0	0	0	0	0	0	0	0	0	0	0	0	0	0	0	0	0	0	0
G5E9W8;C9JQ42;P46976-3;P46976-2;P46976	GYG1	0	0	0	0	0	0	0	0	0	0	0	0	0	0	0	0	0	0	0	0	0	0	0	0
P07305	H1F0	0	0	0	0	0	0	0	0	0	0	0	0	0	0	0	0	0	0	0	0	0	0	0	0
C9J0D1;Q71UI9-2;Q71UI9;P0C0S5;Q71UI9-4;C9J386;Q71UI9-3	H2AFV;H2AFZ	0	0	1534300	930980	3259300	4000600	0	7010100	647290	2909100	0	787700	1581900	0	1323300	700150	918230	654870	0	0	0	0	0	0
K7EMV3;B4DEB1;K7EK07;K7ES00;Q71DI3;Q16695;P84243;P68431;K7EP01;Q5TEC6;Q6NXT2	H3F3B;H3F3A;HIST2H3A;HIST3H3;HIST1H3A;HIST2H3PS2;H3F3C	0	0	0	0	0	0	0	9487700	0	0	0	0	2250200	0	1062300	0	0	0	0	0	0	0	0	0
A0A0A0MSE2;Q16836;Q16836-3;Q16836-2;E9PF18	HADH	0	0	0	0	243560	357510	0	565190	0	0	0	0	0	0	0	0	0	0	198540	0	0	0	0	0
P40939;H0YFD6;P40939-2	HADHA	764660	1091300	953420	720630	667690	788140	759720	1487600	584630	721650	663510	613370	3535800	1033200	1343400	528430	876430	832010	720570	413800	0	0	0	620240
F5GZQ3;P55084-2;P55084;B5MD38;C9JEY0;C9JE81;C9K0M0	HADHB	859050	0	0	0	0	0	0	2998800	0	0	0	0	2812000	412800	1340600	1220300	0	1032000	707150	688390	0	519030	0	362490
H3BQW8;H3BPQ4;Q16775-2;Q16775-3;Q16775	HAGH	0	0	0	0	0	0	0	0	0	0	0	0	0	0	0	0	0	0	0	0	0	0	0	0
CON__Q3SX09;A8MUF7;F8W6P5;E9PEW8;E9PBW4;E9PFT6;CON__P02070;P69892;P69891;P68871;P02100;P02042	HBE1;HBB;HBD;HBG2;HBG1	0	0	0	0	0	0	0	0	0	0	0	0	0	0	0	0	0	0	0	0	0	0	0	0
Q5TEE2;Q92769-3;Q13547;Q92769	HDAC1;HDAC2	0	0	0	0	0	0	0	0	0	0	0	0	0	0	0	0	0	0	0	0	0	0	0	0
C9J8F0;A6NGT0;E7EW22;A6NMT1;E7EVA8;Q9BY41-8;Q9BY41-7;Q9BY41-3;Q9BY41-5;Q9BY41-2;Q9BY41	HDAC8	0	0	0	0	0	0	0	0	0	0	0	0	0	0	0	0	0	0	0	0	0	0	0	0
Q7Z4H3-2;Q7Z4H3	HDDC2	0	0	0	0	0	0	0	0	0	0	0	0	0	0	0	0	0	0	0	0	0	0	0	0
P51858;P51858-2;P51858-3	HDGF	0	0	0	0	0	0	0	0	0	0	0	0	0	892710	0	0	0	0	0	0	0	0	0	0
E7EVH9;Q08623-2;Q08623-3;Q08623;Q08623-4	HDHD1	0	0	0	0	0	0	0	0	0	0	0	0	0	0	0	0	0	0	0	0	0	0	0	0
A0A024R4E5;Q00341;H0Y394;Q00341-2;C9JHS9;C9J739;C9JMQ6;C9JQ82;C9JBS3;C9JEJ8;A0A0U1RVI6;C9JHN6;C9JT62;C9JHS7;C9JK79;C9JHZ8;C9JES8;C9JZI8;C9J5E5;C9JIZ1;H7BZC3;H7C2D1;H7C0A4	HDLBP	0	0	0	0	0	0	0	404690	0	0	0	0	827800	0	401010	324320	0	0	0	0	0	0	0	0
Q9NRV9;H0YG71;F5GWX2	HEBP1	0	0	0	0	0	0	0	0	0	0	0	0	0	0	0	0	0	0	0	0	0	0	0	0
Q5THN1;C9IZA0;Q9Y5Z4-2;Q9Y5Z4	HEBP2	0	0	0	0	0	0	0	0	0	0	0	0	0	0	0	0	0	0	0	0	0	0	0	0
H0YA83;H0Y9B6;Q5URX0;P07686	HEXB	0	0	0	0	0	0	0	0	0	0	0	0	0	0	0	0	0	0	0	0	0	0	0	0
P31937	HIBADH	0	0	0	0	0	0	0	0	0	0	0	0	0	0	0	0	0	0	0	0	0	0	0	0
H7C1A5;F8W8A6;B9A058;A0A087WXI1;Q6NVY1-2;Q6NVY1	HIBCH	0	0	0	0	0	0	0	0	0	0	0	0	0	0	0	0	0	0	0	0	0	0	0	0
P49773	HINT1	0	0	0	0	0	0	0	0	0	0	0	0	0	0	0	0	0	0	0	0	0	0	0	0
Q9BX68	HINT2	0	0	0	0	0	0	0	0	0	0	0	0	0	0	0	0	0	0	0	0	0	0	0	0
P16401	HIST1H1B	0	0	0	0	0	0	0	0	0	0	0	0	0	0	0	0	0	0	0	0	1972100	0	0	0
P16403;P22492;Q02539;P10412;P16402	HIST1H1C;HIST1H1T;HIST1H1A;HIST1H1E;HIST1H1D	0	0	0	0	0	0	0	4727900	0	0	0	0	0	0	0	0	0	0	0	0	0	0	0	0
A0A0U1RR32;A0A0U1RRH7;Q99878;Q96KK5;Q9BTM1;Q93077;Q8IUE6;Q7L7L0;P20671;P0C0S8;P04908;P16104;Q9BTM1-2;H0YFX9	HIST1H2AJ;HIST1H2AH;H2AFJ;HIST1H2AC;HIST2H2AB;HIST3H2A;HIST1H2AD;HIST1H2AG;HIST1H2AB;H2AFX	12327000	0	6283700	0	9775900	9585900	4028000	7793600	6454400	13460000	5354800	7901000	0	1897700	0	0	2751400	0	0	0	0	0	0	0
B2R4S9;U3KQK0;Q99880;Q99879;Q99877;Q93079;Q5QNW6;Q16778;P62807;P58876;P57053;P33778;P23527;P06899;O60814;Q5QNW6-2;Q8N257;Q96A08	HIST1H2BI;HIST1H2BN;HIST1H2BL;HIST1H2BM;HIST1H2BH;HIST2H2BF;HIST2H2BE;HIST1H2BC;HIST1H2BD;H2BFS;HIST1H2BB;HIST1H2BO;HIST1H2BJ;HIST1H2BK;HIST3H2BB;HIST1H2BA	4977400	3423700	3160100	2401600	1622900	2085600	1054000	4894500	1248400	3023500	0	214400	2532900	3003500	4530300	5049100	0	684740	4274600	3958300	0	0	1828600	611820
P62805	HIST1H4A	868910	1090800	1120400	772130	772710	624540	955480	7118700	0	730050	661010	0	341900	999840	1186200	1680100	569600	767330	1144400	977330	4335900	598270	936820	0
Q16777;Q6FI13;Q71UI9-5;Q96QV6	HIST2H2AC;HIST2H2AA3;H2AFV;HIST1H2AA	11433000	0	0	3298200	13847000	9580800	1747100	12023000	5575600	6229100	4339900	0	0	0	0	0	0	1903100	0	0	0	931560	0	0
P19367-4;P19367-2;P19367;P19367-3;B1AR63;B1AR62;B1AR61	HK1	0	0	0	0	0	0	0	2096000	0	0	0	0	1105300	0	2265100	0	0	0	882140	757580	0	0	0	0
F5GY90;F5H226;F5H345;P08397-4;P08397-3;P08397-2;P08397	HMBS	0	0	0	0	0	0	0	0	0	0	0	0	0	0	0	0	0	0	0	0	0	0	0	0
P35914	HMGCL	0	0	0	0	0	0	0	0	0	0	0	0	0	0	0	0	0	0	0	0	0	0	0	0
P05114;F2Z2W6;F2Z2Y5;H7BXJ5;A6NL93;A6NEL0	HMGN1	0	0	0	0	0	0	0	0	0	0	0	0	0	0	0	0	0	0	0	0	0	0	0	0
A0A087WZE9;Q15651-2;P05204;Q15651	HMGN3;HMGN2	0	0	0	0	0	0	0	0	0	0	0	0	0	0	0	0	0	0	0	0	0	0	0	0
Q5JSL0;Q5JSK6;Q5JSK9;P82970;Q5JSK8;Q5JSK7	HMGN5	0	0	0	0	0	0	0	0	0	0	0	0	0	0	0	0	0	0	0	0	0	0	0	0
P09601	HMOX1	0	0	0	0	0	0	0	0	0	0	0	0	0	0	0	0	0	0	0	0	0	0	0	0
Q13151	HNRNPA0	0	0	0	0	0	0	0	3455500	0	0	0	0	2736100	0	407040	0	0	0	0	0	0	0	0	0
F8W6I7;P09651-3;P09651-2;P09651;F8VZ49;F8VTQ5;F8W646;Q32P51;F8VYN5;H0YH80	HNRNPA1;HNRNPA1L2	763990	2708100	389660	639490	1001800	264420	561260	58111000	323630	0	311440	284260	26098000	3987100	7947400	5289600	0	0	0	3189700	0	0	584670	96910
P22626;P22626-2;A0A087WUI2	HNRNPA2B1	6152000	5997300	3304100	1115000	3176800	2117200	2276500	46759000	2292300	2859400	592100	1316300	10358000	4836400	10974000	16848000	6484200	7223000	14403000	9266300	358440	2445600	3680500	177960
P51991-2;P51991	HNRNPA3	0	0	0	0	0	0	0	6223300	0	0	0	0	0	0	298620	0	0	0	0	0	0	0	0	0
Q99729-4;Q99729;D6R9P3;D6RD18;D6RBZ0;A0A087WZV1;Q99729-3;Q99729-2	HNRNPAB	0	235770	0	0	0	0	0	2247500	0	0	0	0	1653800	455990	649160	0	0	0	126260	0	0	0	0	0
G3V4W0;B4DY08;B2R5W2;G3V4C1;P07910-4;P07910-2;G3V5X6;G3V3K6;G3V251;G3V555;G3V575;G3V576;G3V2Q1;P07910;B4DSU6;P07910-3;G3V2H6;G3V4M8;A0A0G2JPF8;A0A0G2JNQ3;P0DMR1;O60812;B7ZW38;B2RXH8;G3V2D6;G3V5V7	HNRNPC	198110	2032300	0	0	0	0	245230	2419400	0	229690	0	0	7701800	3100800	1868000	2048400	1494400	2310500	3651100	2490700	301930	0	0	0
H0YA96;D6RAF8;H0Y8G5;Q14103-4;Q14103-3;Q14103-2;Q14103;D6RF44	HNRNPD	0	0	0	0	0	0	0	1619900	0	0	0	0	774750	0	0	0	0	0	0	0	0	0	0	0
A0A087WUK2;O14979-3;O14979-2;O14979	HNRNPDL	0	0	0	0	0	0	0	0	0	0	0	0	0	0	0	0	0	0	0	0	0	0	0	0
P52597	HNRNPF	0	0	418550	0	0	0	0	2338800	0	331880	277670	477930	0	1099800	0	0	459600	743470	661960	0	0	0	0	282630
G8JLB6;P31943;E9PCY7;D6RIU0;D6RBM0;E7EQJ0;D6RAM1;D6R9T0;D6RFM3;D6RIT2;E7EN40;D6RDU3;D6RJ04;D6RIH9;D6RDL0;E5RGV0;H0YB39;D6RF17;E5RJ94;D6R9D3;E5RGH4;H0YBG7;H0YBD7;H0YAQ2	HNRNPH1	215060	970050	1100900	0	0	252760	729690	18412000	444010	1192300	350470	600130	7879300	802220	1624800	1764400	755860	883430	1661900	1117700	509050	0	412540	261450
P55795	HNRNPH2	0	0	0	0	0	0	0	0	0	0	0	0	0	0	0	0	0	0	0	0	0	0	0	0
P31942-3;P31942-2;P31942;P31942-6;P31942-5;P31942-4	HNRNPH3	0	0	0	0	0	0	0	484550	0	0	0	0	0	0	0	2665800	0	0	0	0	0	0	353720	0
P61978-3;P61978;P61978-2;Q5T6W2;S4R457;S4R359	HNRNPK	587410	4197100	2693400	0	0	1391200	1084300	12741000	235170	914920	0	1495900	13908000	7339500	3898400	4780200	1926600	4579000	7573900	6603300	374120	967500	429580	0
P14866;M0QXS5;P14866-2	HNRNPL	729420	3956700	1068300	571700	682630	646670	1391800	4547900	509680	632400	609360	709480	8963400	3695900	3888200	4485000	616190	2180600	2427300	2537900	588060	641280	599630	523440
A0A087X0X3;P52272-2;P52272;M0R019;M0R2T0;M0R2I7;M0R0N3;M0QYQ7;M0QY96;M0R0Y6;M0QYL3	HNRNPM	4707100	11476000	3652500	883680	2535900	1340300	4393000	44621000	1974500	2919700	345550	2414500	162110000	73337000	63560000	48475000	20785000	39727000	56970000	58583000	3566000	4661800	4207100	665630
M0QZM1	HNRNPM	0	0	0	0	0	0	0	1577100	0	0	0	0	0	0	0	0	0	0	0	0	0	0	0	0
O43390-4;O43390;O43390-2;F6UXX1;B7Z645;B4DT28;O60506-4;O60506-3;O60506-2;O43390-3;O60506	HNRNPR;SYNCRIP	0	470400	0	0	0	0	0	4101300	0	0	0	0	2409400	997520	1985600	504220	0	436470	672620	433580	0	0	0	0
Q00839;Q00839-2;Q5RI18	HNRNPU	0	3796400	439270	169730	4951700	0	670060	40473000	264630	0	1529300	0	8770200	0	0	789120	0	0	0	0	0	0	386940	0
M0R3F1;A0A0A0MRA5;B7Z4B8;Q9BUJ2-4;Q9BUJ2-2;Q9BUJ2;M0QYZ0;M0QYM5;M0QYI8;Q9BUJ2-5;Q9BUJ2-3	HNRNPUL1	340880	1453200	1357400	506080	495950	377720	886780	4691800	565840	760690	0	685780	6537800	6535200	7251300	5003100	3022100	3655200	4008400	5510500	0	264970	155580	0
P00492	HPRT1	0	0	0	0	0	0	0	0	0	0	0	0	0	0	0	0	0	0	0	0	0	0	0	0
CON__Q86YZ3;Q86YZ3	HRNR	481750	542380	0	0	0	0	1043700	27909000	0	0	0	699580	28190000	2330400	8886000	4175200	35441000	47218000	12571000	5212700	0	0	0	0
H0YBX3;H0YB34;P52758	HRSP12	0	0	0	0	0	0	0	0	0	0	0	0	0	0	0	0	0	0	0	0	0	0	0	0
Q99714-2;Q99714;Q5H928	HSD17B10	0	0	0	0	0	0	0	0	0	0	0	0	0	0	0	0	0	0	0	0	0	0	0	0
E7ER27;E7EWE5;P51659-3;P51659;P51659-2	HSD17B4	0	0	0	0	0	0	0	0	0	0	0	0	0	0	0	0	0	0	0	0	0	0	0	0
Q6YN16;Q6YN16-2	HSDL2	0	504220	0	0	0	0	0	10475000	0	0	0	0	6208200	1263300	2021600	1826300	0	0	769090	0	452240	0	0	0
P07900;P07900-2;G3V2J8;Q14568;Q58FF6;Q58FG0;Q58FG1	HSP90AA1	27730000	17232000	17254000	26362000	25888000	14206000	16048000	36990000	7816100	26337000	16632000	16269000	38557000	25535000	20017000	11995000	6367500	4208400	2578300	4790500	479590	293510	4407400	5463000
P08238;Q58FF7;F8W026	HSP90AB1	27290000	38245000	18412000	22661000	23157000	24174000	21641000	153530000	15457000	20332000	8963200	13987000	198980000	52340000	64948000	15711000	3715900	6548500	3351200	1982300	1419400	3188900	714200	3697400
Q58FF8	HSP90AB2P	0	0	0	0	0	0	0	0	0	0	0	0	0	0	0	0	0	0	0	0	0	0	0	0
P14625;Q96GW1;H0YIV0;F8VPC7;Q58FF3	HSP90B1	0	0	894960	0	0	0	2009500	4425500	1610100	2124000	0	0	28130000	3069800	6884900	1128200	0	372920	284870	177990	0	0	0	0
A0A0G2JIW1;P0DMV9;P0DMV8;P0DMV8-2;V9GZ37;P34931;Q53FA3	HSPA1B;HSPA1A	5229800	26928000	26341000	12611000	16210000	35033000	74009000	832790000	29994000	218100000	48765000	248430000	1772300000	906570000	1758500000	1391200000	661970000	1720800000	3249800000	2949200000	658050000	343240000	368030000	35983000
P34932;A0A087WYC1;A0A087WTS8;P34932-2	HSPA4	648760	0	0	0	0	0	0	52618000	0	0	3755000	0	25672000	3263600	25479000	16939000	8242300	13345000	11440000	3550700	0	0	0	0
E9PDE8;O95757;D6RJ96	HSPA4L	0	0	0	0	0	0	0	0	0	0	0	0	3967800	2366800	2927200	1280900	634410	1339900	1206500	877020	0	0	0	0
P11021	HSPA5	0	0	0	0	0	0	0	14029000	0	0	0	219580	17987000	6427100	13930000	9065900	9175600	29565000	40817000	17491000	3509100	1775000	0	0
P17066;P48741	HSPA6	1017900	6501500	1134800	933230	682540	951110	1270400	62468000	1237600	1839400	1526500	2240900	109680000	31549000	49537000	17345000	10987000	42489000	75157000	34616000	4004000	2908800	2322600	674880
P11142;E9PKE3;P11142-2;E9PNE6;E9PN89;A8K7Q2;E9PQQ4;E9PQK7;E9PK54;E9PLF4;E9PPY6;E9PN25;E9PS65;E9PI65;E9PM13	HSPA8	5907800	7716800	4490000	5589100	4251500	3846100	9457300	179920000	7557600	14523000	5399000	22233000	364960000	51030000	165170000	109370000	95273000	187290000	375800000	87880000	38959000	33647000	5074200	509370
P38646;D6RJI2;D6RA73;H0YBG6;H0Y8S0	HSPA9	184620	215050	514370	354850	0	0	0	33802000	1489600	2889600	606580	2070000	98924000	25112000	40616000	34376000	28312000	56375000	107300000	59326000	2773400	2604200	1412500	277370
P04792;C9J3N8;F8WE04	HSPB1	0	0	598120	0	0	0	0	0	0	0	0	0	1502000	0	841770	880210	0	0	1848000	445070	0	0	0	0
Q9Y547;A6NIR2;X6R7Y7	HSPB11	0	0	866720	0	0	0	0	0	251940	0	0	0	0	0	0	0	0	0	0	0	0	0	0	0
P10809;E7ESH4;E7EXB4;P10809-2;C9JL25;C9JL19;C9JCQ4;C9J0S9	HSPD1	7619400	5960300	8144700	3869800	5241400	3479200	7128200	100100000	7553700	10180000	6752700	11368000	224560000	41085000	89587000	31908000	11658000	11061000	11687000	6219300	3117900	442690	1215900	945970
P61604;B8ZZL8;B8ZZ54;S4R3N1	HSPE1	0	0	0	0	0	0	0	927480	0	0	0	0	0	0	414450	0	0	0	671770	2116100	0	0	0	0
A0A0A0MSM0;Q92598-2;Q92598-3;Q92598;Q92598-4;Q5TBM3	HSPH1	0	0	0	0	0	0	0	3085800	0	0	0	0	6022500	0	557880	388750	0	0	0	0	0	0	0	0
Q5H919;Q5H918;O43719	HTATSF1	0	0	0	0	0	0	0	0	0	0	0	0	0	0	0	0	0	0	0	0	0	0	0	0
Q7Z6Z7-2;Q7Z6Z7-3;Q7Z6Z7;H0Y659;A0A087X146	HUWE1	0	0	0	0	0	138750	331070	7241700	884970	1742900	655820	674770	8760400	2318300	1995400	546550	0	0	0	0	0	0	0	0
A0A087X054;Q9Y4L1;E9PJ21;A0A087WWI4;K7EQK2;Q9Y4L1-2	HYOU1	0	0	0	0	0	0	0	0	0	0	0	0	0	0	0	0	0	0	0	0	0	0	0	0
J3KR24;A0A0A0MSX9;P41252;Q5TCC6	IARS	0	0	0	0	0	0	0	0	0	0	0	0	0	0	0	0	0	0	0	0	0	0	0	0
Q5T5N3;P14735	IDE	0	0	0	0	0	0	0	0	0	0	0	0	0	0	0	0	0	0	0	0	0	0	0	0
O75874	IDH1	0	0	0	0	0	0	0	0	0	0	0	0	0	0	0	0	0	0	0	0	0	0	0	0
P48735-2;P48735;H0YL11;C9J4N6	IDH2	0	0	0	0	0	0	0	2559100	129430	0	171530	0	0	0	0	0	0	0	0	0	0	0	0	0
H0YLI6;H0YMU3;H0YL72;P50213-2;P50213;H0YKD0	IDH3A	0	0	0	0	0	0	0	0	0	0	0	0	0	0	0	0	0	0	0	0	0	0	0	0
H7C1W2;E9PF84;G5E9Q7;E7EQB8;P51553-2;P51553	IDH3G	0	0	0	0	0	0	0	0	0	0	0	0	0	0	0	0	0	0	0	0	0	0	0	0
Q13907;Q13907-2;C9JD53;C9JKM8	IDI1	0	0	0	0	0	0	0	0	0	0	0	0	0	0	0	0	0	0	0	0	0	0	0	0
B1AH56;B1AH58;H0Y6C7;F5GZ09;Q9BW83-2;Q9BW83	IFT27	0	0	0	0	0	0	0	0	0	0	0	0	0	0	0	0	0	0	0	0	0	0	0	0
Q9NZI8;Q9NZI8-2	IGF2BP1	0	3831600	1716800	709350	1184000	714840	1990900	8708400	0	1341500	536540	989020	9170900	1735100	2839000	3261100	0	951780	1914200	1434400	371240	759760	945910	137670
P01876	IGHA1	0	0	0	0	0	0	0	2013300	0	0	0	0	1028300	0	344490	0	0	0	0	0	0	0	0	0
A0A0A0MS07;A0A0A0MS08;A0A087X1C7;A0A0G2JNK4;A0A087WV47;A0A087X079;A0A087WYC5;P01857;A0A0G2JPD4;A0A075B6N8;A0A087WXL8;A0A087WVW2;P01861;P01860	IGHG1;IGHG3;IGHG4	0	0	0	0	0	0	0	0	0	0	0	0	1694300	0	0	0	0	0	0	0	0	0	0	0
A0A0G2JN06;P01859	IGHG2	0	0	0	0	0	0	0	0	0	0	0	0	646500	0	0	0	0	0	0	0	0	0	0	0
A0A075B6H6;A0A087WZW8;A0A087X1V9;P01834	IGKC;IGKV3-11	0	0	0	0	0	0	0	0	0	0	0	0	0	0	0	0	0	0	0	0	0	0	0	0
A0A075B6L0;A0A075B6K9;P0CG06;P0CG05	IGLC3;IGLC2	0	397490	373010	347090	205710	0	0	0	0	711070	0	247630	2474600	0	1551900	1042500	757530	3282600	2474900	3393400	0	0	0	0
A0A0B4J231;B9A064;A0A075B6K8;P0CG04	IGLL5;IGLC1	0	0	0	0	0	0	0	0	0	0	0	0	0	0	0	0	0	0	0	0	0	0	0	0
Q12906-5;Q12906-4;Q12906-2;Q12906-6;Q12906-3;Q12906;Q12906-7;Q96SI9-2;Q96SI9	ILF3	0	0	0	0	0	0	0	13025000	0	0	0	0	0	0	0	316180	0	0	0	0	0	0	0	0
D6RAW4;A0A087WYS0;B9A067;Q16891-3;Q16891-2;Q16891-4;Q16891	IMMT	0	0	0	0	0	0	0	0	0	0	0	0	0	0	0	0	0	0	0	0	0	0	0	0
K7EL65;K7ELF8;O14732-2;O14732	IMPA2	0	0	0	0	0	0	0	0	0	0	0	0	0	0	0	0	0	0	0	0	0	0	0	0
H0Y4R1;P12268;E7ETK5	IMPDH2	0	0	0	0	0	0	0	1096900	0	0	0	0	994740	208430	386740	235600	0	0	0	0	0	0	0	0
H0Y8C6;O00410-2;O00410;O00410-3;C9JZ53;E7EQT5;E7EV12;C9JMV5;E7ETV3;H0Y3V4	IPO5	0	0	0	0	0	0	0	0	0	0	0	0	0	0	0	0	0	0	0	0	0	0	0	0
H0YLE8;P46940;A0A0J9YXZ5;A0A087X225	IQGAP1	0	0	0	0	0	0	0	0	0	0	0	0	647530	2006400	617200	701540	0	0	0	0	0	0	0	0
E9PDT6;D6R939;E7EWC2;F5H7S7;Q13576-3;Q13576-2;Q13576	IQGAP2	0	0	0	0	0	0	0	0	0	0	0	0	0	0	0	0	0	0	0	0	0	0	0	0
O14654;H3BTC1	IRS4	0	1163200	486310	311740	491650	501060	1819600	29798000	1231900	2022700	1530700	1724000	34926000	9024300	13202000	4927600	1499100	609800	842010	1161200	151840	0	0	0
J3QSS7;Q86U28	ISCA2	0	0	0	0	0	0	0	0	0	0	0	0	0	0	0	0	0	0	0	0	0	0	0	0
Q96CN7	ISOC1	0	0	0	0	0	0	0	0	0	0	0	0	0	0	0	0	0	0	0	0	0	0	0	0
G3V588;G3V5A3;Q13572-2;Q13572	ITPK1	0	0	0	0	0	0	0	0	0	0	0	0	0	0	0	0	0	0	0	0	0	0	0	0
P07476	IVL	0	0	0	0	0	0	0	0	0	0	0	0	0	0	0	0	0	0	0	0	0	0	0	0
Q9Y6Y0	IVNS1ABP	0	0	0	0	0	0	0	0	0	0	0	0	0	0	0	0	0	0	0	0	0	0	0	0
P14923;C9JTX4;C9J826;C9JK18;C9JKY1	JUP	198750	0	0	0	334130	0	993960	15172000	0	0	371080	468950	27495000	0	0	4040400	0	460920	334980	0	0	0	0	0
Q15046;Q15046-2;H3BRC9;J3KRL2;H3BPV7;H3BVA8	KARS	0	5631700	7540300	0	4857400	0	7359700	4101700	5868300	6108700	3257800	0	19613000	8214300	16368000	19021000	8933700	7196400	11158000	9801200	0	7054800	3829800	4453400
K7EM02;K7EIJ8;Q8IYT4-2;Q8IYT4	KATNAL2	0	0	0	0	0	0	0	0	0	325490	0	0	0	0	0	0	0	0	0	0	0	0	0	0
R4GMP9;O60341;O60341-2	KDM1A	0	0	0	0	0	0	0	0	0	0	0	0	0	0	0	0	0	0	0	0	0	0	0	0
Q7LBC6-3;Q7LBC6-2;Q7LBC6	KDM3B	0	0	0	0	0	0	0	0	0	0	0	0	0	0	0	0	0	0	0	0	0	0	0	0
Q07666-3;Q07666-2;Q07666	KHDRBS1	0	0	0	0	0	0	0	0	0	0	0	0	3414100	0	429250	0	0	0	0	0	0	0	0	0
A0A087WTP3;Q92945;M0R0I5;M0QXW7;M0QYH3;M0R3J3;E9PEB5;Q96I24-2;Q96I24;Q96AE4;Q96AE4-2	KHSRP	0	0	340350	148450	0	0	295260	4489700	253410	487390	0	604040	16402000	6377200	10080000	5462500	2492200	978490	1196500	4098800	0	0	0	0
E7ERX9;Q9H1H9-3;Q9H1H9-4;Q9H1H9-2;Q9H1H9;Q9NQT8	KIF13B;KIF13A	0	0	0	0	0	0	0	0	0	0	0	0	0	0	0	0	0	0	0	0	0	0	0	0
O00139-2;O00139-1;O00139-5;O00139;O00139-4	KIF2A	0	0	0	0	0	0	0	811150	0	0	0	0	1286800	0	0	0	0	0	193070	0	0	0	0	0
Q5JR89;Q5JR91;Q99661	KIF2C	0	0	0	0	0	0	0	0	0	0	0	0	0	0	0	0	0	0	0	0	0	0	0	0
P33176;A0A0G2JMZ6;J3KNA1;O60282-2;O60282;Q12840	KIF5B	0	0	0	0	289640	293730	690780	5646500	260740	309390	0	266740	3322600	286110	255770	0	0	0	0	0	0	0	0	0
Q9NVR0	KLHL11	0	0	0	0	0	0	0	0	0	0	0	0	0	0	0	0	0	0	0	0	0	0	0	0
Q92876	KLK6	0	0	0	0	0	0	0	0	0	0	0	0	0	0	0	0	0	0	0	0	0	0	0	0
P52292;J3QL07;J3QLL0;J3KS65	KPNA2	0	0	687130	907660	0	463110	0	0	440430	0	0	889800	4105200	0	4110300	4192900	0	0	0	0	0	757250	0	0
S4R3E5;Q5TFJ7;O60684	KPNA6	0	0	0	0	0	0	0	0	0	0	0	0	0	0	0	0	0	0	0	0	0	0	0	0
Q14974;J3QR48;J3KTM9;Q14974-2	KPNB1	0	574290	4010400	0	0	0	0	9032700	0	0	0	0	13881000	1683800	3578900	2415100	423360	1471000	1668900	618450	0	0	0	0
P04264;CON__P04264;CON__Q6IFZ6;CON__H-INV:HIT000016045	KRT1	114560000	684750000	34230000	16422000	50428000	8995200	291410000	6657500000	24942000	36016000	84788000	221980000	13409000000	197230000	262280000	773460000	371350000	1628200000	535370000	229450000	28245000	17932000	5551600	34247000
CON__P13645;P13645;CON__P02535-1;CON__Q148H6;CON__Q7Z3Y7;Q7Z3Y7;CON__Q7Z3Z0;CON__Q7Z3Y8;CON__Q2M2I5;Q7Z3Z0;Q7Z3Y8;Q2M2I5	KRT10	111860000	191900000	55449000	22394000	46246000	5031600	122780000	4343100000	23604000	36511000	64991000	96533000	4149600000	108220000	65859000	402860000	45103000	200540000	109780000	73497000	9414600	3523200	4150500	28668000
K7ERE3;P13646-3;P13646;CON__ENSEMBL:ENSP00000377550;CON__P13646-1;P13646-2;K7EMD9	KRT13	0	0	0	0	0	0	0	0	0	0	0	0	0	0	0	0	0	0	4974800	5231400	0	0	0	0
CON__P02533;P02533;CON__A2A4G1;CON__P08727;CON__P19001;P08727;C9JM50;K7ESE1;CON__Q99456;Q99456;K7ENV3;CON__Q61782;K7EMS3;C9JTG5;CON__Q8N1A0;CON__P35900;CON__Q9D312;CON__Q14532;CON__A2AB72;CON__O76015;CON__Q7Z3Y9;Q8N1A0-2;Q8N1A0;P35900;O76015;Q7Z3Y9	KRT14	5864500	21553000	19026000	583460	2850400	0	20105000	167850000	1273400	0	5688100	8427600	1123900000	11148000	4072400	27511000	2723100	28201000	17511000	4848200	1314300	482480	0	1524900
CON__P19012;P19012;A8MT21;P19012-2	KRT15	0	0	0	0	0	0	0	0	0	0	0	0	0	0	0	0	0	0	0	0	0	0	0	0
CON__P08779;P08779;CON__Q9Z2K1;CON__Q3ZAW8;K7ENW6	KRT16	0	252310	19084000	0	0	0	5297800	3897000	0	0	0	666660	276010000	1281000	0	852810	632820	632050	2728800	0	0	0	0	0
CON__Q04695;CON__Q9QWL7;Q04695;F5GWP8;K7EPJ9;J3QR55;CON__Q99PS0	KRT17	0	1718400	4301800	0	0	0	718720	2736600	0	0	0	620730	20301000	0	0	709470	0	942090	1917900	0	0	0	0	0
F8VZY9;P05783;CON__H-INV:HIT000015463	KRT18	3690200	1501000	5478900	6253700	10047000	3992100	1959800	21811000	0	7646900	2335500	2079200	4047200	0	0	0	1270000	959250	996920	1098200	0	0	0	0
P35908;CON__P35908;Q9NY12	KRT2	40067000	229050000	8984800	9787400	5704600	996000	18421000	1589700000	6211200	6338000	12166000	30802000	1309300000	160440000	97156000	274040000	43396000	204340000	117130000	81950000	1356900	7129900	328590	17240000
CON__Q9C075;Q9C075;Q9C075-2	KRT23	0	0	0	0	0	0	0	0	0	0	0	0	0	0	0	0	0	0	0	0	0	0	0	0
CON__A2A5Y0;CON__Q9UE12;CON__Q15323;Q15323;CON__Q9D646;CON__Q6NTB9;CON__O76009;CON__Q497I4;CON__O76014;O76009;Q14532;O76014	KRT31	0	497470	0	0	0	0	0	0	0	0	0	0	0	0	0	0	0	0	0	0	0	0	0	0
CON__Q14525;Q14525	KRT33B	0	0	0	0	0	0	0	0	0	0	0	0	0	0	0	0	0	0	0	0	0	0	0	0
CON__Q92764;C4AM86;Q92764	KRT35	0	0	0	0	0	0	0	1974500	0	0	0	0	0	0	0	0	0	0	0	0	0	0	0	0
CON__O76013;O76013-2;O76013	KRT36	0	0	0	0	0	0	0	0	0	0	0	0	0	0	0	0	0	0	0	0	0	0	0	0
CON__P19013;P19013;F8VX05;F8VZR6	KRT4	0	0	0	0	0	0	0	0	0	0	0	0	0	0	0	0	0	0	15200000	21077000	0	0	0	0
CON__P13647;P13647;F8W0C6;H0YI76;H0YIN9;F8VV57;F8VU69;CON__P07744;U3KPR1;B4DIR1;K7ELP4;K7EKH9;CON__REFSEQ:XP_932229	KRT5	5803900	40891000	10192000	1078600	4249900	1319200	14237000	327050000	1586900	2077900	5480200	7872800	1258100000	18724000	34353000	71110000	15115000	64049000	62154000	20225000	2593000	1701100	1968000	1792200
CON__P02538;P02538	KRT6A	0	523780	1325700	0	0	0	0	4205500	0	0	0	0	141350000	1767000	556690	1504600	1597500	0	4493700	776070	0	0	0	0
P04259	KRT6B	1038000	2375800	2818900	984490	2812900	0	1506500	5014100	0	1018800	2352500	12664000	488250000	2730200	1100100	2170200	25463000	1917100	49119000	17225000	388540	1136700	9610400	1524000
CON__Q6IME9;CON__Q14CN4-1;Q14CN4-3;Q14CN4-2;Q14CN4	KRT72	0	0	0	0	0	0	0	2480400	0	0	0	0	0	0	0	0	0	0	0	0	0	0	0	0
CON__O95678;O95678	KRT75	0	0	0	0	0	0	0	0	0	0	0	0	0	0	0	0	0	0	0	0	0	0	0	0
Q01546;CON__Q01546	KRT76	0	0	0	0	0	0	0	0	0	0	0	0	0	0	0	0	0	0	0	0	0	0	0	0
CON__Q7Z794;Q7Z794	KRT77	0	1624300	0	0	0	0	0	0	0	520990	522200	0	767180	407180	275170	501450	0	429650	0	0	0	0	0	0
CON__Q8N1N4-2;CON__Q7RTT2;Q8N1N4;Q8N1N4-2	KRT78	481610	2110300	0	0	0	0	1052900	20189000	0	0	0	768990	23954000	2616600	1827500	2319900	4317700	12288000	8596700	10751000	0	0	0	0
CON__Q5XKE5;Q5XKE5;H0YID6	KRT79	0	0	0	0	0	0	0	2574500	0	0	0	0	0	0	0	0	0	0	0	0	0	0	0	0
CON__P05787;P05787;P05787-2;F8VUG2;F8W1U3;CON__H-INV:HIT000292931;F8VP67;CON__Q9DCV7;CON__Q9H552;F8VQY3;K7EJU1;Q8IWY7;H0YIB2	KRT8	4197500	5280100	2742000	3995300	2107600	2299400	2009400	10255000	1945400	2998300	2479900	1508300	1743400	900220	0	0	0	0	409710	0	0	0	0	0
CON__Q6KB66-1;Q6KB66-2;Q6KB66;Q6KB66-3;CON__Q0VBK2	KRT80	0	634620	0	0	0	0	0	4464200	0	0	0	0	12263000	0	0	1678700	1223200	1871600	1118100	1126900	0	0	0	0
CON__Q9NSB4;Q9NSB4	KRT82	0	0	0	0	0	0	0	0	0	0	0	0	0	0	0	0	0	0	0	0	0	0	0	0
CON__Q6NT21;CON__P78385;P78385;CON__O43790;CON__Q14533;A6NCN2;O43790;A0A087X106;Q14533	KRT83;KRT87P;KRT86;KRT81	0	217990	0	0	0	0	0	3558100	0	0	0	0	739790	0	0	0	0	0	0	0	0	0	0	0
CON__Q9NSB2;CON__Q6ISB0;Q9NSB2	KRT84	0	0	0	0	0	0	0	0	0	0	0	0	0	0	0	2235400	0	0	0	0	0	0	0	0
CON__P78386;P78386;F5GYI5	KRT85	0	0	0	434460	269630	0	0	0	0	0	0	0	0	0	0	0	0	0	0	0	0	0	0	0
P35527;CON__P35527;K7EQQ3	KRT9	30241000	292420000	9974200	3412100	9621900	1124600	154040000	2640500000	6060600	2791300	21826000	135350000	9340400000	200180000	228070000	104530000	585530000	1569600000	948270000	342320000	6831100	1303300	820560	2609200
Q86UP2-2;Q86UP2-3;Q86UP2-4;Q86UP2	KTN1	0	0	0	0	0	0	0	0	0	0	0	0	0	0	0	0	0	0	0	0	0	0	0	0
Q53H82	LACTB2	0	0	0	0	0	0	0	0	0	0	0	0	0	0	0	0	0	0	0	0	0	0	0	0
A0A087WYF1;A0A087WX80;P24043	LAMA2	0	0	0	0	0	0	0	0	0	0	0	0	0	0	0	0	0	0	0	0	0	0	0	0
P11047	LAMC1	0	0	0	0	0	0	0	0	0	0	0	0	0	0	0	0	0	0	0	0	0	0	0	0
P28838-2;P28838;H0Y9Q1	LAP3	0	0	0	0	0	0	0	0	0	0	0	0	0	0	0	0	0	0	0	0	0	0	0	0
A0A0B4J210;Q6PKG0;H0YBJ5;H0YBM7;H0YC33;E5RH50;Q6PKG0-3	LARP1	0	0	0	0	0	0	0	1632100	0	0	0	0	0	0	351440	0	0	0	0	0	0	0	0	0
Q9P2J5;A0A087WXY1;Q9P2J5-3;Q9P2J5-2	LARS	0	0	0	0	0	0	0	2552600	0	0	0	0	0	0	0	0	0	0	0	0	0	0	0	0
Q9UIC8;Q9UIC8-2;I3L537;I3L4A2;Q9UIC8-3;I3L2E3	LCMT1	0	0	0	0	0	0	0	0	0	0	0	0	0	0	0	0	0	0	0	0	0	0	0	0
P00338;P00338-3;P00338-5;P00338-2;P00338-4;F5GXY2;F5GXH2;F5GYU2;F5H5J4;F5H6W8;F5GZQ4;F5H8H6;F5GXC7;F5GWW2	LDHA	38179000	25382000	18349000	16551000	17811000	16540000	11902000	8539800	6867900	6858400	3391300	7492500	11704000	1679300	4104600	2427000	4279400	3427600	2171900	727000	424060	237950	619000	0
P07195;A8MW50;F5H793;C9J7H8;F5H5G7;F5H155;A0A087WUM2;G3XAP5;F5H245;Q6ZMR3;P07864	LDHB	5671100	4447900	3142000	1161500	2767900	588780	2297100	8113100	0	2394600	1588500	1820200	2253200	378450	533690	440490	0	0	360250	0	0	0	0	365580
P09382	LGALS1	0	0	0	0	0	0	0	0	0	0	0	0	0	0	0	0	0	0	0	0	0	0	0	0
Q08380;K7EP36;K7ESM3;K7EKQ5;K7EQT9;K7ES75;K7EN99;K7ERZ6;K7EJY8;K7EJD3	LGALS3BP	2570100	24566000	4176500	20909000	26551000	25407000	68092000	716500000	4995300	25056000	3405600	18962000	50686000	57164000	70163000	38483000	0	17677000	2707000	1962900	515020	528620	385350	0
P47929	LGALS7	0	0	0	0	0	0	0	0	0	0	0	0	441210	0	0	0	0	0	0	0	0	0	0	0
Q3ZCW2	LGALSL	0	0	0	0	0	0	0	0	0	0	0	0	0	0	0	0	0	0	0	0	0	0	0	0
F8VQE1;Q9UHB6-2;Q9UHB6;F8VRN8;F8VS07;Q9UHB6-3	LIMA1	0	435230	0	0	0	0	0	1632100	0	0	0	0	0	1103100	1287500	479470	0	0	386900	649630	0	0	0	0
Q9UHB6-5;Q9UHB6-4	LIMA1	1559400	4535900	2162900	979560	925060	818680	1500200	12987000	631030	494700	429340	362900	20811000	8620000	15352000	13322000	2648100	4081700	8153100	7906500	0	398250	1393300	282950
Q5T770;A0A0A0MT32;Q5T073;P38571-2;P38571	LIPA	0	0	0	0	0	0	0	0	0	0	0	0	0	0	0	0	0	0	0	0	0	0	0	0
Q3BDU5;P02545-2;P02545-6;P02545-3;P02545;Q5TCI8;P02545-5;P02545-4;H0YAB0;A0A0C4DGC5	LMNA	0	0	0	0	171300	0	0	6020700	0	313290	0	0	10998000	327480	950290	1184100	0	0	627660	0	0	0	0	0
P20700;E9PBF6;A0A0D9SFE5;A0A0D9SFY5	LMNB1	0	0	0	0	0	0	0	1172200	0	0	0	0	2156500	1042000	1287600	674390	487560	0	0	0	0	0	0	0
J9JID7;Q03252	LMNB2	0	703770	0	0	0	0	0	0	0	0	0	0	0	1065100	1142000	5717500	0	0	0	0	0	0	0	0
H0YAC6;E9PEM5;P50851-2;P50851	LRBA	0	0	0	0	0	0	0	0	0	0	0	0	0	0	0	0	0	0	0	0	0	0	0	0
P42704	LRPPRC	0	0	0	0	0	0	0	0	0	0	0	0	996130	0	0	0	0	0	0	0	0	0	0	0
Q8N9N7	LRRC57	0	0	0	0	0	0	0	0	0	0	0	0	0	0	0	0	0	0	0	0	0	0	0	0
C9JSU1;Q9Y608-4;Q9Y608;Q9Y608-2;Q9Y608-5	LRRFIP2	0	0	0	0	0	0	0	0	0	0	129720	0	0	332330	393320	0	0	145020	0	0	249910	0	0	252800
K7ELG9;Q3MHD2;Q3MHD2-2	LSM12	0	0	0	0	0	0	0	0	0	0	0	0	0	0	0	0	0	0	0	0	0	0	0	0
I3L4Q1;K7EMZ9;Q8ND56-3;Q8ND56-2;Q8ND56	LSM14A	0	0	0	0	0	0	0	0	0	0	0	0	0	0	0	0	0	0	0	0	0	0	0	0
A0A0C4DFV2;Q5TBQ1;Q5TBQ0;Q9BX40-2;Q9BX40	LSM14B	0	0	0	0	0	0	0	0	0	0	0	0	0	0	0	0	0	0	0	0	0	0	0	0
O95777;C9JIZ0;F2Z2Y6	LSM8	0	0	0	0	0	0	0	0	0	0	0	0	0	0	0	0	0	0	0	0	0	0	0	0
P09960-4;P09960;P09960-3;P09960-2;B4DEH5	LTA4H	0	0	0	0	0	0	0	0	0	0	0	0	0	0	0	0	0	0	0	0	0	0	0	0
E5RGR0;O75608-2;O75608;B4DP64;E5RJ48;A0A087X1K9	LYPLA1	0	0	0	0	0	276460	0	0	0	0	0	0	0	0	0	0	0	0	0	0	0	0	0	0
Q5QPN5;Q5QPN9;Q5QPQ3;Q5QPQ2;O95372	LYPLA2	0	0	0	0	0	0	0	0	0	0	0	0	0	0	0	0	0	0	0	0	0	0	0	0
Q5VWZ2-2;Q5VWZ2	LYPLAL1	0	0	0	0	0	0	0	0	0	435500	0	0	0	0	0	0	0	0	0	0	0	0	0	221170
P61626;F8VV32;A0A0B4J259	LYZ	0	0	0	0	0	0	0	5214600	0	0	0	0	4366800	0	1819800	254700	822880	0	1673100	276930	0	0	0	0
Q13257;Q13257-2	MAD2L1	0	0	0	0	0	0	0	0	0	0	0	0	0	0	0	0	0	0	0	0	0	0	0	0
E7EVA0;P27816-2;P27816-6;P27816;B5MEG9;P27816-5;P27816-4;H0Y2V1;H7C4C5;F8W9U4;A0A0J9YVV8;A0A0J9YW37;H7C456;P27816-7	MAP4	0	0	0	0	0	0	0	1726100	0	0	0	0	1525900	0	0	0	0	0	0	0	0	0	0	0
P28482-2;P28482;H0YDH9;B3KR49;E9PBK7;E9PJF0;E9PQW4;P27361-2;P27361-3;P27361	MAPK1;MAPK3	0	0	0	0	0	0	951830	0	0	0	0	0	897360	0	0	0	264510	0	0	537240	0	619230	0	0
Q15691	MAPRE1	0	0	0	0	0	0	0	0	0	0	0	0	0	0	0	0	0	0	0	0	0	0	0	0
A0A087WZH7;P29966	MARCKS	0	78635	0	0	0	0	0	0	0	0	0	0	0	0	816820	444130	0	0	690480	788530	432340	201990	0	0
P49006	MARCKSL1	486860	1573100	1853500	1190400	1255900	737730	1088200	1160500	815190	926910	388790	1075600	9881600	8409300	5918600	8517800	3768600	7364200	13482000	20535000	2901500	4309400	2769400	702850
P56192;H0YIP0;H0YHV5;P56192-2;H0YHL6;H0YI94;H0YI27	MARS	406910	1279900	1319100	639310	391760	662280	1199700	10105000	601740	1251900	0	944770	8680300	3490700	4342100	3114400	1474000	2752500	3443400	3266700	329780	797880	510510	0
D6REM6;A0A0R4J2E8;A8MXP9;P43243;D6R991;H0Y8T4;B3KM87;P43243-2;D6RAM9;D6RAY2;D6RBI2;D6RE02;D6RIA2	MATR3	0	1889100	0	0	0	0	0	10024000	0	0	0	0	7946800	1263800	3315600	724750	254940	418990	822680	450200	0	0	0	0
P49736;H0Y8E6;H7C4N9;C9J013;C9JZ21;F8WDM3	MCM2	0	0	0	0	0	0	0	0	0	0	0	0	0	0	0	0	0	0	0	0	0	0	0	0
P25205;P25205-2;J3KQ69	MCM3	0	0	0	0	0	0	0	0	0	0	0	0	4479800	1948000	1745300	0	0	0	0	0	0	0	0	0
P33991;E5RG53;E5RFR3;E5RFJ8	MCM4	0	0	0	0	0	0	0	0	0	0	0	0	0	1328300	1421800	1071300	607330	572230	434800	0	0	0	0	0
B1AHB1;P33992;F8WFD7;B1AHA9	MCM5	0	0	361200	0	0	0	0	369700	262150	342500	0	307330	0	0	0	0	0	0	0	0	0	0	0	0
Q14566	MCM6	0	0	0	0	0	0	0	913600	0	0	0	0	2523000	828850	1528700	0	0	0	0	0	0	0	0	0
P33993;P33993-3;P33993-2	MCM7	0	91169	0	0	0	0	0	4182100	192080	0	0	0	7656300	3997200	3814200	2257900	142340	0	0	0	0	0	0	0
Q9ULC4-2;Q9ULC4;Q9ULC4-3	MCTS1	0	0	0	0	0	0	0	0	0	0	0	0	0	0	0	0	0	0	0	0	0	0	0	0
P40925;P40925-3;B9A041;P40925-2;B8ZZ51;C9JF79;C9IZI0;F8WFC2;C9JLV6;C9JRL4	MDH1	0	0	0	1792500	3021900	0	2662100	948690	1873600	4015600	0	0	2360400	0	545190	976430	1524900	860790	708360	1304500	448180	835060	0	1040200
P40926;P40926-2;G3XAL0	MDH2	544020	1955700	2412000	2509700	4689500	3252100	2172700	7205200	3503500	4061100	1496800	2235800	3944900	1419600	1672500	3596400	1714500	2851900	5583000	2935800	1797100	2551200	3050600	1578600
P48163-2;P48163	ME1	0	0	0	0	0	0	0	0	0	0	0	0	0	0	0	0	0	0	0	0	0	0	0	0
Q9Y316-2;Q9Y316;Q9Y316-3;B5MCI6	MEMO1	0	0	0	0	0	0	0	0	0	0	0	0	0	0	0	0	0	0	0	0	0	0	0	0
H0Y903;P53582	METAP1	0	0	0	0	0	0	0	0	0	0	0	0	0	0	0	0	0	0	0	0	0	0	0	0
P14174	MIF	7435700	3697000	5493000	3888600	3113000	2124700	2147000	2928500	2320800	1435100	545540	1519000	0	0	433310	0	0	0	0	0	0	0	0	0
Q96T76-9;Q96T76;Q96T76-8;Q5T454;Q96T76-7;Q96T76-5;H7C1W5	MMS19	0	0	0	0	0	0	0	377250	0	0	0	0	0	0	0	0	0	0	0	0	0	0	0	0
H3BPB8;P34949;H3BU66;H3BPM5;H3BQX0;H3BNY8;H3BMZ9;H3BPP3;H3BP57;H3BT48;H3BUZ9;F5GX71;P34949-2;H3BPU7;H3BUG1;H3BN01;H3BT46	MPI	0	0	0	0	0	0	0	0	0	0	0	0	0	0	0	0	0	0	0	0	0	0	0	0
B1AH49;P25325;P25325-2	MPST	0	0	0	0	0	0	0	0	0	0	0	0	0	0	0	0	0	0	0	0	0	0	0	0
Q9UKD2	MRTO4	0	0	0	0	0	0	0	771790	0	0	0	0	0	0	0	0	0	0	0	0	0	0	0	0
V9H019;E9PHA6;P43246-2;P43246;C9J809;V9H015;V9H0B2;A0A087X1E7;A0A087X078	MSH2	0	0	0	0	0	0	0	651630	0	0	0	0	2273600	360340	451910	0	0	0	0	0	0	0	0	0
P52701-3;P52701;A0A087WWJ1;P52701-4;P52701-2;F8W7G9;F8WAX8;A0A087WYT6	MSH6	0	0	798660	372860	276890	0	531460	0	0	948540	224920	0	13806000	7186800	4794400	3255600	1110700	1151100	1155600	1993700	454100	1043500	391640	232080
P26038	MSN	0	0	0	0	0	0	0	0	0	0	0	0	0	0	0	0	0	0	0	0	0	0	0	0
F8WES2;F2Z2F3;J3QSB7;Q13126-7;Q13126-4;Q13126;Q13126-6;Q13126-5;Q13126-3;Q13126-2	MTAP	0	0	0	0	0	0	0	0	0	0	0	0	0	0	0	0	0	0	654000	0	0	0	0	0
P00395	MT-CO1	0	0	0	0	0	0	0	0	0	0	0	0	0	0	0	0	0	0	0	0	0	0	0	0
B5MC22;H7C417;Q9UDX5	MTFP1	0	0	0	0	0	0	0	0	0	0	0	0	0	0	0	0	0	0	0	0	0	0	0	0
P11586;F5H2F4	MTHFD1	0	0	0	0	0	0	173850	10328000	0	267360	0	618660	19100000	7658800	10517000	5176700	1781600	3054100	2610200	0	0	0	0	0
A0A087WVM4;B7ZM99;Q6UB35;Q4VXM0	MTHFD1L	0	0	0	0	0	0	0	0	0	0	0	0	283690	0	0	0	0	0	0	0	0	0	0	0
B9A062;B8ZZU9;P13995-2;P13995	MTHFD2	0	0	0	0	0	0	0	0	0	0	0	0	0	0	0	0	603280	0	0	0	0	0	0	0
C9JL85;P58546	MTPN	0	0	0	0	0	0	0	0	0	0	0	0	0	0	0	0	0	0	0	0	0	0	0	0
Q14764	MVP	0	0	332590	0	0	0	453430	1733100	0	0	0	0	8921300	0	0	0	0	0	0	0	0	0	0	0
I3L1L3;Q9BQG0;Q9BQG0-2;I3L2H8	MYBBP1A	474350	822040	1505500	891100	0	0	955370	2150900	666860	433900	0	306590	5842600	3767300	4137400	3301900	1107200	1818200	2773000	3385700	0	917710	378060	0
A8MXZ9;A0A0A0MQU5;Q14896-2;Q14896;F5GZR4	MYBPC3	0	0	0	489860	371900	266850	0	914180	269090	321130	0	0	0	0	0	0	0	0	0	0	0	0	0	0
M0QXF7;M0QYN0;Q969H8	MYDGF	0	0	0	0	0	0	0	0	0	0	0	0	0	0	0	0	0	0	0	0	0	0	0	0
Q8WXC6	MYEOV2	0	0	0	0	0	0	0	0	0	0	0	0	0	0	0	0	0	0	0	0	0	0	0	0
P35580;P35580-5;P35580-2;P35580-3;P35580-4;E7ERA5;REV__Q8IYT3;H0Y6I0;Q13439-3;Q13439-4;Q13439;Q13439-5	MYH10	0	0	0	0	0	0	0	1497400	0	0	0	0	3610400	399270	483660	0	0	0	0	0	0	0	0	0
Q7Z406;Q7Z406-6;Q7Z406-2;Q7Z406-4;Q7Z406-5;A1L2Z2;M0QY43;A0A0C4DFM8	MYH14	0	408050	0	0	0	0	0	1324100	0	0	0	0	2150800	0	0	0	0	0	0	0	0	0	0	0
P11055;A0A087X0T3;Q9UKX2-2;A7E2Y1;J3QLR0;A7E2Y1-3	MYH3	1803300	1586600	1489600	1483000	1497200	1488200	1540400	3005200	1295800	2981200	1200400	2869600	2056600	0	3702400	4759600	1246700	2510900	2405300	2660500	2568600	2109900	2121000	2609500
Q9Y623	MYH4	174110	274530	2324000	2798800	0	0	2446200	0	2056300	2594900	1642900	1813800	0	0	0	1219700	0	0	0	0	0	0	1100500	0
P13533;Q9H6N6	MYH6	19595000	23747000	37717000	35670000	48232000	36731000	38295000	68320000	36722000	36310000	18016000	24568000	22429000	15655000	26710000	40869000	25738000	21367000	25776000	25869000	19090000	16324000	9702700	11454000
P12883	MYH7	0	3343900	2529900	2382300	3101400	2608400	1877100	6377600	2081300	227950	1510100	2601400	1702000	1260700	3140200	2860900	3611400	2177200	817210	0	281680	2064800	0	383730
P35579;P35579-2;Q5BKV1;B1AH99;REV__S4R3H4;REV__E7EQT4;REV__Q9UKV3-5;REV__Q9UKV3	MYH9	0	895590	703250	0	0	0	200070	3102900	0	134310	0	0	2313300	924760	1187400	1662200	0	0	0	0	0	0	0	0
J3QRS3;P19105;O14950;P24844;J3KTJ1;P24844-2	MYL12A;MYL12B;MYL9	0	0	0	0	0	0	0	500300	0	0	0	0	0	0	0	0	0	0	0	0	0	0	0	0
P10916;G3V1V8;Q9BUA6	MYL2	2229200	1297800	1714100	924370	3300200	2334100	0	6330100	1871700	2157300	812260	718180	1389400	1145900	864630	4619800	2032100	1975900	1282900	625820	2769400	3063500	1841400	1657400
P08590;I3L3U1;I3L1K6;I3L532;P05976-2;P05976;P12829	MYL3	3319900	1097300	2370800	2948800	3056200	3073800	2823700	2042600	2171400	2271300	2351900	2555100	0	942430	167660	4231700	838850	1229000	0	1106700	1952700	1637500	1507100	666840
F8VPF3;F8W1R7;J3KND3;G8JLA2;G3V1V0;B7Z6Z4;P60660-2;P60660;F8W1I5;P14649	MYL6;MYL6B	0	0	0	0	0	0	0	6983100	0	0	0	0	0	0	0	0	0	0	298320	386860	0	0	0	0
A0A0D9SFK2;Q92614-4;Q92614;Q92614-3;Q92614-5;Q92614-2	MYO18A	0	431680	343010	738420	772100	247010	1309500	20159000	0	0	0	0	0	0	0	215360	0	0	0	0	0	0	0	0
F5H6E2;O00159-2;O00159-3;O00159	MYO1C	0	0	0	0	0	0	0	672160	0	0	0	0	1808800	0	0	0	0	0	0	0	0	0	0	0
A0A0A0MRM8;A0A0D9SGC1;E7EW20;Q9UM54-5;Q9UM54-2;Q9UM54-6;Q9UM54-4;Q9UM54-1;Q9UM54;Q5JVM0	MYO6	0	249970	0	0	0	0	0	1119100	0	0	0	0	2079100	0	0	0	0	0	0	0	0	0	0	0
A8MX12;P52179-2;P52179	MYOM1	0	0	0	0	0	0	0	0	0	0	0	0	0	0	0	0	0	0	0	0	0	0	0	0
E7EWH9;A0A0J9YVV7;P54296	MYOM2	0	0	0	0	0	0	0	0	0	0	0	0	0	0	0	0	0	0	0	0	0	0	0	0
F8VZJ2;H0YHX9;Q13765;E9PAV3-2;E9PAV3	NACA	0	0	0	0	0	0	0	0	0	0	0	0	0	0	0	0	0	0	0	0	0	0	0	0
Q9H009	NACA2	0	0	0	0	0	0	0	0	0	0	0	0	0	0	0	0	0	0	0	0	0	0	0	0
Q8TBE9	NANP	0	0	0	0	0	0	0	0	0	0	0	0	0	0	0	0	0	0	0	0	0	0	0	0
F8VV59;F8W543;B7Z9C2;F8W0J6;F5H4R6;H0YIV4;P55209-3;P55209-2;P55209;H0YH88;H0YHC3;B7Z4K9;F8W118;F8VUX1;F8VY35;F8W020;F8VXI6	NAP1L1	0	0	0	0	0	0	0	0	0	0	0	0	0	0	0	0	0	0	0	0	0	0	0	0
H0YCI4;Q99733;Q99733-2;A8MXH2;E9PKT8;C9J6D1;C9JZI7	NAP1L4	0	0	0	0	0	0	0	298160	0	0	0	246670	0	1691100	1621100	1690700	859740	1186000	0	0	144890	0	0	0
P49321;P49321-4;P49321-3;Q5T624;P49321-2;E9PRH9;E9PPR5;E9PI86;H0YF33;H0YDS9;E9PQG5;E9PAU3;E9PJQ2;E9PKR5;E9PNB5	NASP	0	0	0	0	0	0	0	471500	0	0	0	0	1121600	0	366360	0	0	0	0	0	0	0	0	0
J3QRC3;J3QQP3;J3QLF4;J3QRL7;J3KT72;Q9BTE0-2;Q9BTE0	NAT9	0	0	0	0	0	0	0	0	0	0	0	0	0	0	0	0	0	0	0	0	0	0	0	0
Q15021;E7EN77	NCAPD2	0	311470	391560	0	0	152920	294760	0	272250	0	175640	0	0	0	120500	0	0	0	0	0	0	0	0	0
Q9Y2A7;Q9Y2A7-2	NCKAP1	0	0	0	0	0	0	0	0	0	0	0	0	0	0	0	0	0	0	0	0	0	0	0	0
P19338;H7BY16;C9JYW2;C9JLB1;C9J1H7;C9JWL1	NCL	7490200	7800700	7711500	6271100	9227800	7675400	2952200	54392000	5060400	5458400	805160	7453600	76911000	31623000	35294000	27119000	15147000	18698000	27968000	23971000	5310800	3208000	1590300	1422300
Q92597-3;Q92597-2;Q92597;E5RG99;E5RJY1;E7ESM1;E5RIR1;E5RGM5;E5RIV1;E5RIM2	NDRG1	0	0	0	0	0	0	0	595850	0	0	0	0	912150	0	0	0	0	0	0	0	0	0	0	0
G3V578;H0YJT9;A0A0A0MS87;Q9UN36-4;Q9UN36-5;Q9UN36-2;Q9UN36-3;Q9UN36-6;Q9UN36;G3V5L7;A0A0U1RR50;G3V5H8;G3V4S9	NDRG2	0	0	0	0	0	0	0	0	0	0	0	0	0	0	0	0	0	0	0	0	0	0	0	0
Q5TH29;F8WBF9;Q5TH30;Q9UGV2-2;Q9UGV2	NDRG3	0	0	0	0	0	0	0	0	0	0	0	0	0	0	0	0	0	0	0	0	0	0	0	0
K7EQ77;K7EK78;K7EP35;K7EMT4;Q86Y39;Q86Y39-2	NDUFA11	0	0	0	0	0	0	0	0	0	0	0	0	0	0	0	0	0	0	0	0	0	0	0	0
O00483	NDUFA4	0	0	0	0	0	0	0	336180	0	0	0	0	0	0	0	0	0	0	0	0	0	0	0	0
B4DJ81;P28331-3;P28331-4;P28331-5;P28331;P28331-2	NDUFS1	0	4689200	4586600	2443600	3739600	4707000	3435900	15619000	5216000	3884200	3327600	5044200	2113800	1375100	2374100	4456200	3172700	3520400	1698800	1820300	1474700	0	2750600	2233900
O75489	NDUFS3	0	0	0	0	0	0	0	356630	0	170740	0	0	0	0	0	0	0	0	0	0	0	0	0	0
D6RBT3;O75380	NDUFS6	0	0	0	0	0	0	0	0	0	0	0	0	0	0	0	0	0	0	0	0	0	0	0	0
E9PLC6;B4DE93;G3V0I5;P49821-2;P49821;E9PJL9;H0YE81;E9PPR0;E9PQP1;E9PMX3	NDUFV1	0	0	0	0	0	0	0	0	0	0	0	0	0	0	0	0	0	0	0	0	0	0	0	0
Q15843;F8VSA6;E9PS38;S4R3E9;E9PL57	NEDD8;NEDD8-MDP1	0	0	0	0	0	0	0	0	0	0	0	0	0	0	0	0	0	0	0	0	0	0	0	0
K7EN33;A0A0A0MRH0;Q9NVX2-2;Q9NVX2	NLE1	0	0	0	0	0	0	0	0	0	0	0	0	0	0	0	0	0	0	0	0	0	0	0	0
Q9HBL8;I3L543;I3L0Y6;I3L1Y8;I3L3I6	NMRAL1	0	0	0	0	0	0	0	0	0	0	0	0	0	0	0	0	0	0	0	0	0	0	0	0
K7EN42;B7Z8J4;P30419	NMT1	0	0	0	0	0	0	0	0	0	0	0	0	0	0	0	0	0	0	0	0	0	0	0	0
A0A0A0MRM9;Q14978;Q14978-3;Q14978-2;S4R349;S4R3C2;S4R402;S4R341	NOLC1	0	2518500	791200	0	471140	0	759250	12225000	474300	225150	0	401990	26117000	11418000	10382000	7562300	1584700	2120500	4818500	4878700	286550	391120	468070	0
Q15233-2;Q15233;C9IZL7;H7C367;C9JYS8	NONO	0	0	0	0	0	0	0	962620	0	0	0	0	1188500	807150	442920	0	0	298600	0	0	0	0	0	0
P06748-2;P06748;P06748-3;E5RI98;E5RGW4	NPM1	13138000	38259000	19224000	10290000	7801600	9548500	21736000	205050000	9053400	15185000	9203700	8867000	268680000	82371000	139890000	106110000	30990000	56143000	55717000	34610000	18117000	16697000	19757000	5304500
O75607	NPM3	0	0	0	0	0	0	0	0	0	0	0	0	184920	0	0	0	0	0	0	0	0	0	0	0
Q86WQ0;Q86WQ0-2;U3KQ53	NR2C2AP	0	0	0	0	0	0	0	0	0	0	0	0	0	0	0	0	0	0	0	0	0	0	0	0
I3L0N3;P46459-2;P46459	NSF	0	0	0	0	0	0	0	5559600	0	0	0	0	0	0	0	0	0	0	0	0	0	0	0	0
Q08J23-3;Q08J23-2;Q08J23	NSUN2	0	0	0	0	0	0	0	1400100	0	0	0	0	2213400	0	259880	0	0	0	0	0	0	0	0	0
C9J758;Q969T7-2;Q969T7	NT5C3B	0	0	0	0	0	0	0	0	0	0	0	0	0	0	0	0	0	0	0	0	0	0	0	0
Q9BV86-2;Q9BV86;S4R3J7	NTMT1	0	0	0	0	0	0	0	0	0	0	0	0	0	0	0	0	0	0	0	0	0	0	0	0
Q5TDF0;Q9BSD7	NTPCR	0	0	0	0	0	0	0	0	0	0	0	0	0	0	0	0	0	0	0	0	0	0	0	0
Q9H1E3;Q9H1E3-2	NUCKS1	0	0	0	0	0	0	0	0	0	0	0	0	0	0	0	0	0	0	0	0	0	0	0	0
Q9Y266;A0A0A0MSS4;A0A0A0MSU9	NUDC	0	606600	0	215180	0	285910	639700	2154900	0	0	0	0	2861600	1957300	3049500	1997500	957350	646200	653590	0	0	0	182860	0
Q8WVJ2;E5RFP0	NUDCD2	0	0	0	0	0	0	0	0	0	0	0	0	0	0	0	0	0	0	0	0	0	0	0	0
P36639-4;P36639-3;P36639-2;P36639;C9J361	NUDT1	0	0	0	0	0	0	0	0	0	0	0	0	0	0	0	0	0	0	0	0	0	0	0	0
P50583	NUDT2	0	0	0	0	0	0	0	0	0	0	0	0	0	0	0	0	0	0	0	0	0	0	0	0
C9JYY9;A6NCQ0;A6NJU6;A6NFX8;Q9UKK9	NUDT5	0	0	0	0	0	0	0	0	0	0	0	0	0	0	0	0	0	0	0	0	0	0	0	0
Q14980-4;Q14980-3;Q14980-2;Q14980;H0YFY6;A0A087WY61;K4DIE0;F5H6Y5;F5H4J1;Q14980-5	NUMA1	0	862790	899020	238160	242470	0	261460	0	0	0	0	0	0	0	1102000	490710	0	394570	585090	146670	130740	150150	0	0
P49790-2;P49790;P49790-3	NUP153	0	0	0	0	0	0	0	0	0	0	0	0	0	0	0	0	0	0	0	0	0	0	0	0
A0A0A0MSW3;P35658-2;P35658;P35658-5;P35658-4;P35658-3;E9PKD2;B7ZAV2;H0Y837	NUP214	0	0	0	0	0	0	462170	5563000	297820	283360	0	367450	5820300	692540	1503400	0	0	0	0	0	0	0	0	0
Q8NFH4;F8VTY2	NUP37	0	0	0	0	0	0	0	0	0	0	0	0	0	0	0	0	0	0	0	0	0	0	0	0
B0QY21;Q9UKX7;X6RKQ2;B1AHA5;Q9UKX7-2	NUP50	0	0	0	0	0	0	0	2788000	0	0	0	0	5216500	782260	1149000	429790	0	0	0	0	0	0	0	0
Q99567;I3L4K7;J3KMX1	NUP88	0	0	0	0	0	0	0	3888100	0	0	0	0	0	0	0	0	0	0	0	0	0	0	0	0
H3BRV9;P61970	NUTF2	0	0	0	0	0	0	0	0	0	0	0	0	0	0	0	0	0	0	0	0	0	0	0	0
E9PFG7;A0A0D9SFS3;E9PDF2;E9PCR7;Q02218-2;Q02218;Q9ULD0-3;Q9ULD0-2;Q9ULD0;Q02218-3	OGDH;OGDHL	0	379230	0	275500	485400	387210	1033400	10256000	158420	0	281560	473440	7426300	1120600	6445900	2117600	1353900	3525100	424050	0	0	0	0	0
J3KQ32;Q9NTK5-2;Q9NTK5	OLA1	0	0	0	0	0	0	0	0	0	0	0	0	0	0	0	0	0	0	0	0	0	0	0	0
E5KLK1;E5KLJ6;E5KLJ9;E5KLJ5;O60313;O60313-2	OPA1	0	195830	0	0	0	0	0	0	0	0	0	0	2410300	473930	829010	522920	0	0	0	356600	0	0	0	0
B8ZZ80;Q13416	ORC2	0	0	0	0	0	0	0	0	0	0	0	0	0	0	0	0	0	0	0	0	0	0	0	0
P13674-3;P13674-2;P13674	P4HA1	0	0	0	0	0	0	0	0	0	0	0	0	0	0	0	0	0	0	0	0	0	0	0	0
O15460-2;O15460	P4HA2	0	0	0	0	0	0	0	360980	0	0	136950	270070	2541800	443090	567030	357490	0	0	0	0	0	0	0	0
P07237;H7BZ94;I3L0S0;H0Y3Z3;I3L3P5;I3NI03;I3L3U6;I3L312	P4HB	0	0	0	2533300	7380600	0	308520	0	0	2557800	0	304720	9797500	3142600	4673900	1809300	740180	424520	595680	1184500	364030	192700	442890	0
Q9UQ80;Q9UQ80-2;F8VR77;H0YIN7;F8W0A3	PA2G4	5097600	0	0	0	0	0	0	0	0	0	0	0	1150600	922640	1475600	1111900	998100	0	3007200	4692700	0	0	199040	0
A0A087WTT1;E7EQV3;P11940-2;P11940;E7ERJ7;H0YAP2;H0YBN4;H0YAR2;Q9H361;E5RGH3;E5RH24;E5RJB9;H0YC10;H0YEQ8;B1ANR1;H0YAS7;H0YB86;H0YAS6;H0YB75;H0YCC8;Q4VXU2-2;Q96DU9-2;Q96DU9;Q4VXU2	PABPC1	921640	2986100	2570000	1785000	1780800	1997900	3231500	11179000	2345200	2677000	1857900	1922900	11490000	4861200	1137400	1509900	0	2723500	0	0	1159200	1810000	918870	797410
Q13310-2;Q13310-3;H0Y5F5;B1ANR0;Q13310;H0YEU6;H0Y6X6;P0CB38	PABPC4	0	0	0	0	0	0	0	2186000	0	0	0	0	3727400	542320	1360500	0	0	0	0	0	0	0	0	0
Q86U42-2;Q86U42	PABPN1	0	1106000	0	0	0	0	0	659600	0	0	0	0	3920100	2133700	2175600	2300500	701150	0	1011100	1748500	356990	0	681410	0
P43034-2;P43034	PAFAH1B1	0	0	0	0	0	0	0	0	0	0	0	0	0	0	0	0	0	0	0	0	0	0	0	0
E9PBS1;P22234;P22234-2;D6RF62	PAICS	0	809070	415270	198190	292110	353660	650560	3437200	424940	665940	401920	811170	10510000	3916700	3921000	2661700	808540	814270	1073500	564390	172810	0	220230	0
H0YA26;A0A0G2JR38;E9PHT6;Q9NVE7	PANK4	0	0	0	0	0	0	0	0	0	0	0	0	1732800	0	427400	0	0	0	0	0	0	0	0	0
Q99497;K7EN27;K7ELW0	PARK7	0	0	1036100	0	0	0	0	0	0	1030000	860660	0	0	0	0	0	0	0	0	0	0	0	0	0
P09874;Q5VX84;Q5VX85	PARP1	0	672220	0	0	0	0	307000	11179000	0	0	0	0	13234000	1405500	3566600	1647800	0	715030	915020	0	347210	433920	0	0
Q96IZ0	PAWR	0	0	0	0	0	0	0	0	0	0	0	0	0	0	0	0	0	0	0	0	0	0	0	0
H0YL59;Q9BYU1	PBX4	0	0	0	0	0	0	0	0	0	0	0	0	0	0	0	0	0	0	0	0	0	0	0	0
P61457	PCBD1	0	0	0	0	0	0	0	0	0	0	0	0	0	0	0	0	0	0	0	0	0	0	0	0
Q15365;J3QT27;E9PFP8;P57721-2;P57721-3;P57721-5;P57721-4;P57721;H3BSP4;C9K0A2;F8WC71;F8VTZ0;C9IZV9;C9J7A9;C9JSA6;C9J5V4;C9JTY5;C9JZY3;C9J0A4;F6TJN8;P57723-2;P57723	PCBP1	0	0	0	0	460670	0	0	3587100	0	0	0	234180	16509000	1773700	2740200	2464100	170910	2299800	1740600	0	0	0	0	0
Q15366-7;Q15366-8;Q15366-4;Q15366-5;H3BRU6;F8VZX2;Q15366-6;Q15366-3;Q15366;Q15366-2;H3BSS4;F8VRH0;F8W0G4;F8W1G6;H3BND9;F8VXH9	PCBP2	1469600	672530	268890	0	657390	0	0	5414000	240220	555410	0	488260	18465000	2822200	8702500	6219400	2300700	3281200	4898600	2722900	268400	0	350420	0
F6S8N6;A0A0A0MRJ6;H7BY58;P22061;P22061-2;F8WDT3;F8WAV5;F8WAX2	PCMT1	0	0	0	0	0	0	0	2337900	0	0	0	0	0	1084700	1602600	0	0	0	725410	271620	0	0	0	0
P12004	PCNA	0	0	0	0	0	0	0	4327500	0	0	0	0	1907200	733650	1487000	850340	427480	779450	508720	465900	0	0	0	0
Q8WUM4;Q8WUM4-2	PDCD6IP	0	0	0	0	0	0	0	0	0	0	0	0	842740	0	0	0	0	0	0	0	0	0	0	0
P08559-3;P08559;P08559-2;P08559-4;Q5JPU2;Q5JPU0;Q5JPT9;Q5JPU1	PDHA1	0	0	0	355530	462790	296070	0	0	325960	597480	258480	316680	1951000	304550	663160	530610	0	0	318400	0	0	0	0	0
P11177-3;P11177-2;P11177;F8WF02;C9J634	PDHB	0	0	0	0	0	0	0	0	0	0	0	0	0	0	0	0	0	0	0	0	0	0	0	0
P30101;H7BZJ3	PDIA3	1522100	1771200	0	1578600	1915300	2954700	1222200	3708600	1266700	2854300	1593500	1241800	1372500	0	1037200	0	0	917550	2091500	2658700	1301800	792790	420550	119600
P13667	PDIA4	0	0	0	0	0	0	0	1094800	0	0	0	0	1693800	439420	2445300	2916800	1655000	4718900	6002800	4685600	250740	262600	0	0
Q15084-3;Q15084;Q15084-4;Q15084-5;Q15084-2	PDIA6	0	0	0	0	0	0	0	735840	0	0	0	0	0	0	360450	0	0	0	646880	498390	0	0	0	0
H0Y929;A0A0D9SFR4;H0YBI4;Q96HC4-3;Q96HC4-2;Q96HC4-7;Q96HC4-4;Q96HC4;Q96HC4-6	PDLIM5	0	0	0	0	0	0	0	0	0	0	0	0	0	0	0	0	0	0	0	0	0	0	0	0
D6RAN1;H0Y8W6;D6RF83;H7BYK4;D6RH06;Q9NR12-3;Q9NR12-5;Q9NR12-6;Q9NR12-4;Q9NR12-2;Q9NR12	PDLIM7	0	0	0	0	0	0	0	0	0	0	0	0	0	0	0	0	0	0	0	0	0	0	0	0
B1AHD3;Q96GD0	PDXP	0	0	0	0	0	0	0	0	0	0	0	0	0	0	0	0	0	0	0	0	0	0	0	0
B1AKZ5;Q15121;Q15121-2	PEA15	0	0	0	0	0	0	0	0	0	0	0	0	0	0	0	0	0	0	0	0	0	0	0	0
P30086	PEBP1	0	0	0	0	0	0	0	0	0	0	0	0	0	0	0	0	0	0	0	0	0	0	0	0
Q9UBV8	PEF1	0	0	0	0	0	0	0	0	0	0	0	0	0	0	0	0	0	0	0	0	0	0	0	0
Q9BRX2	PELO	0	0	0	0	0	0	0	0	0	0	0	203460	859020	0	0	0	0	0	0	0	0	0	0	0
B5MCF9;O00541-2;O00541;H7C267;B3KXD6	PES1	0	0	0	0	0	0	0	1781600	0	0	0	0	2510000	619270	1780800	93494	0	0	0	404260	0	0	0	0
Q9UHV9	PFDN2	0	0	0	0	0	0	679140	0	0	0	0	0	0	616630	644250	512050	286070	625960	312800	455710	0	0	0	0
A2AB88;O15212	PFDN6	0	0	0	0	0	0	0	0	0	0	0	0	0	0	0	0	0	0	0	0	0	0	0	0
P08237;P08237-3;P08237-2;F8VSL1;F8VX13;F8VNX2;F8VZQ1;F8VP00	PFKM	0	0	0	0	0	0	0	3671100	0	0	0	0	6878900	1056000	1541100	635220	0	0	0	0	0	0	0	0
Q01813;V9GY25;B1APP6;Q01813-2;P17858;P17858-2	PFKP;PFKL	0	0	0	0	0	0	0	0	0	0	0	111010	7492100	0	0	1388000	393820	1140800	480870	0	0	0	0	0
P07737;K7EJ44;I3L3D5	PFN1	0	0	460560	318040	502350	0	0	0	0	0	0	0	0	0	0	0	0	0	0	0	0	0	0	0
G5E9Q6;P35080-2;C9J0J7;C9JQ45;P35080;C9J712;C9J2N0	PFN2	0	0	0	0	0	0	0	620340	0	0	0	0	0	0	0	0	0	0	0	0	0	0	0	0
P18669;P15259	PGAM1;PGAM2	0	0	0	0	0	0	0	0	0	0	0	0	451940	0	839940	374650	0	0	0	839550	0	0	242970	0
Q96HS1-2;Q96HS1;F5GXG4	PGAM5	0	0	0	0	0	0	0	1905500	0	0	0	0	0	0	0	0	0	0	0	0	0	0	0	0
K7EMN2;K7EM49;K7EPF6;P52209-2;P52209	PGD	0	0	0	0	0	0	0	0	0	0	0	0	0	0	0	0	0	0	0	0	0	0	0	0
P00558-2;P00558;P07205	PGK1	2203900	1046200	0	188370	455390	0	0	571550	0	0	0	0	0	0	0	0	0	0	931740	0	0	0	0	0
M0R0U3;M0R261;O95336	PGLS	0	0	0	0	0	0	0	0	0	0	0	0	0	0	0	0	0	0	0	0	0	0	0	0
P36871;P36871-2;P36871-3	PGM1	0	0	0	0	0	0	0	0	0	0	0	0	0	0	0	0	0	0	0	0	0	0	0	0
E9PD70;E7ENQ8;Q96G03	PGM2	0	0	0	0	0	0	0	0	0	0	0	0	0	430580	0	0	0	0	0	0	0	0	0	0
A0A087WT27;J3KN95;O95394;O95394-3;O95394-4;H0Y8I3;D6RCQ8;D6RF77;D6RIS6;H0Y987	PGM3	0	0	0	0	0	0	0	0	0	0	0	0	1647500	858430	807980	630010	266690	0	0	0	0	0	0	0
O00264-2;O00264	PGRMC1	0	0	0	0	0	0	0	1524700	0	0	0	0	5778400	0	1583800	622880	0	0	0	0	0	0	0	0
C9JW96;P35232;C9JZ20;E7ESE2;E9PCW0	PHB	0	1428500	1831900	0	1543600	0	0	0	756900	374160	1214700	1092400	0	0	0	0	0	0	0	0	0	0	0	0
Q5SZU1;O43175	PHGDH	0	0	0	0	0	0	0	10149000	0	486670	0	364950	5280000	5486700	6875200	3247800	1003100	1385000	2300800	963870	0	0	0	0
Q9NRX4-2;Q9NRX4	PHPT1	0	0	0	0	0	0	0	0	0	0	0	0	0	0	0	0	0	0	0	0	0	0	0	0
P01833	PIGR	0	0	0	0	0	0	0	0	0	0	0	0	69230000	0	0	0	279060	0	0	356740	0	0	0	0
K7EN45;Q13526;K7EMU7	PIN1	0	0	0	0	0	0	0	0	0	0	0	0	0	0	0	0	0	0	0	0	0	0	0	0
Q9Y237;Q9Y237-2;H0Y4T6;J3KMW3;H0Y8P6;H0Y610;Q9Y237-3	PIN4	0	0	0	0	0	0	0	183030	0	0	0	0	0	0	0	0	0	0	0	0	0	0	0	0
O00625	PIR	0	0	0	0	0	0	0	0	0	0	0	0	0	0	0	0	0	0	0	0	0	0	0	0
Q9GZP4-2;Q9GZP4;X6RHB9;X6R8S9	PITHD1	0	0	0	0	0	0	0	0	0	0	0	0	0	0	0	0	0	0	0	0	0	0	0	0
Q00169;I3L2X8;I3L4C0;I3L459;I3L4H1;F5GWE5;I3L3W1;I3NI10;I3L471;I3L4U7	PITPNA	0	0	0	0	0	0	0	0	0	0	0	0	0	0	0	0	0	0	0	0	0	0	0	0
B3KYB6;P48739;P48739-2;P48739-3;A0A0A0MSW4;B3KYB7	PITPNB	0	0	0	0	0	0	0	0	0	0	0	0	0	0	0	0	0	0	0	0	0	0	0	0
P14618;P14618-3;P14618-2;B4DNK4;H3BTN5;H3BQ34;H3BT25;H3BUW1;H3BTJ2;H3BR70;H3BU13;H3BN34;H3BQZ3;P30613-2;P30613	PKM	9992000	1845600	0	799770	4228300	1754500	258500	12374000	3165300	1390100	0	0	13048000	3332500	1551600	1408100	0	1389100	1351000	600340	360640	0	0	0
A0A087WYY6;Q13835-2;Q13835	PKP1	0	0	0	0	0	0	0	0	0	0	0	0	3749100	0	0	3420800	0	0	0	0	0	0	0	0
Q15149;Q15149-7;Q15149-8;Q15149-9;Q15149-5;Q15149-4;Q15149-6;Q15149-2;Q15149-3;E9PMV1;H0YDN1	PLEC	2190800	7459100	5850000	2387100	1709700	1618800	5324900	39851000	4472200	3260800	509070	6757800	35936000	6771700	21268000	22108000	7489400	15291000	11726000	5607100	716520	3149800	873980	299910
Q99541	PLIN2	0	0	0	0	0	0	0	1714000	0	0	0	0	0	0	0	0	0	0	0	0	0	0	0	0
K7ER39;K7EL96;K7ERZ3;O60664-4;O60664-3;O60664	PLIN3	0	0	0	0	0	0	0	0	0	0	0	0	0	0	0	0	0	0	0	0	0	0	0	0
Q04941	PLP2	0	0	0	0	0	0	0	0	0	0	0	0	0	0	0	0	0	0	0	0	0	0	0	0
H7C4N2;A0A0A0MSQ0;P13797-3;P13797-2;P13797	PLS3	0	0	0	0	262300	0	358090	0	0	0	0	0	0	0	0	0	0	0	0	412930	0	0	0	0
G3V0E4;O75439	PMPCB	0	0	0	0	0	0	0	0	0	0	0	0	0	0	0	0	0	0	0	0	0	0	0	0
A0A0D9SFL2;M0QYH2;Q96T60-2;Q96T60	PNKP	0	0	0	0	0	0	0	0	0	0	0	0	0	0	0	0	0	0	0	0	0	0	0	0
G3V393;G3V5M2;P00491	PNP	0	0	0	0	0	0	0	0	0	0	0	0	0	0	0	0	0	0	0	0	0	0	0	0
F8VUJ3;Q8N4A0-2;Q8N4A0	POC1B-GALNT4;GALNT4	0	0	0	0	0	0	0	0	0	0	0	0	0	0	0	0	0	0	0	0	0	0	0	0
Q8WVV4;Q8WVV4-1;Q8WVV4-3	POF1B	0	0	0	0	0	0	0	0	0	0	0	0	1374800	0	0	393980	0	0	0	0	0	0	0	0
A0A087WU64;A6NMQ1;P09884	POLA1	0	0	0	0	0	0	0	0	0	0	0	0	0	0	0	0	0	0	0	0	0	0	0	0
E9PIQ6;Q14181	POLA2	0	0	0	0	0	0	0	0	0	0	0	0	0	0	0	0	0	0	0	0	0	0	0	0
A0A0C4DGZ0;P24928;A0A087WWE2	POLR2A	0	0	0	0	0	0	0	570570	0	0	0	0	3062300	438050	557740	0	0	0	0	0	0	0	0	0
C9J4M6;C9J2Y9;P30876	POLR2B	0	0	0	0	0	0	0	1636800	0	0	0	0	3233300	781640	1193800	299340	0	0	0	0	0	0	0	0
P62487	POLR2G	0	0	0	0	0	0	0	0	0	0	0	0	0	0	0	0	0	0	0	0	0	0	0	0
C9JLU1;P52434;P52434-3;P52434-4;P52434-2	POLR2H	0	164970	0	0	0	0	0	0	0	0	0	0	0	0	0	0	0	0	0	0	0	0	275470	0
Q5SQT6;Q15181	PPA1	0	0	0	0	0	0	0	0	0	0	0	0	0	0	0	0	0	0	0	0	0	0	0	0
P62937;F8WE65;C9J5S7;P62937-2;E5RIZ5;P0DN26;A0A0H2UH34;A0A0B4J2A2;A0A075B767;A0A075B759;Q9Y536;F5H284;P0DN37	PPIA	0	0	0	0	0	0	0	0	0	0	0	0	0	0	1505200	140180	0	0	0	437820	0	0	0	0
P23284	PPIB	0	0	0	0	0	0	0	0	0	0	0	0	0	0	0	0	0	0	0	0	0	0	0	0
P45877	PPIC	0	0	0	0	0	0	0	0	0	0	0	0	0	0	0	0	0	0	0	0	0	0	0	0
Q08752;H0Y8J0	PPID	0	0	0	0	0	0	0	0	0	223210	0	0	0	0	0	0	0	0	0	0	0	0	0	0
R4GN99;P30405-2;P30405	PPIF	0	0	0	0	0	0	0	0	0	0	0	0	0	0	0	0	0	0	0	0	0	0	0	0
O43447;C9JQD4;O43447-2;A6NM32	PPIH	0	0	0	0	0	0	0	0	0	0	0	0	0	0	0	0	0	0	0	0	0	0	0	0
Q9Y3C6	PPIL1	0	0	0	0	0	0	0	0	0	0	0	0	0	0	0	0	0	0	0	0	0	0	0	0
Q8WUA2	PPIL4	0	0	0	0	0	0	0	0	0	0	0	0	0	0	0	0	0	0	0	0	0	0	0	0
K7EKI8;O60437;K7EQ71;REV__Q9ULW3	PPL	0	0	0	0	0	0	0	293580	0	0	0	0	0	0	0	788130	0	0	0	0	0	0	0	0
O15355	PPM1G	0	0	0	0	0	0	0	1680000	0	0	0	319610	3009900	1590300	3963700	3387800	1192900	0	1483400	0	0	0	0	0
C9J9S3;C9JP48;P62140	PPP1CB	0	0	0	0	0	0	0	0	0	0	0	0	0	0	0	0	0	0	0	0	0	0	0	0
A0A087WYY5;F8VR82;F8VYE8;F8W0W8;P36873;P36873-2	PPP1CC	0	0	0	0	0	0	0	2138800	0	0	0	0	695270	0	0	0	0	0	0	0	0	0	0	0
O60927	PPP1R11	0	0	0	0	0	0	0	0	0	0	0	0	0	0	0	0	0	0	0	0	0	0	0	0
D3DTX6;Q96SB3	PPP1R9B	0	0	0	0	0	0	0	661210	0	0	0	0	907780	495700	1056000	425300	0	523460	660090	0	0	0	0	0
P67775;P62714;H0YC23;E7ESG8;P67775-2	PPP2CA;PPP2CB	0	0	0	0	0	0	0	0	0	0	0	161620	0	0	0	0	470080	611900	776000	0	0	0	0	0
E9PH38;B3KQV6;P30153	PPP2R1A	0	0	0	0	0	0	0	1981800	0	0	0	0	4892200	549170	1432200	493490	0	578760	521000	0	0	0	0	0
E5RIY1;P63151;P63151-2	PPP2R2A	0	0	0	0	0	0	0	0	0	0	0	0	0	0	0	0	0	0	0	0	0	0	0	0
H0YDU8;P53041;A8MU39	PPP5C	0	0	0	0	0	0	0	0	0	0	0	0	0	0	0	0	0	0	0	0	0	0	0	0
G8JLL2;A0A0G2JK02;A0A0G2JHB6;A0A0G2JLL3;A0A024RCQ8;Q9UMR5-2;Q9UMR5;Q9UMR5-3;A0A0G2JI52;A2ABN6;A0A0G2JLK8;A0A0G2JLK6;A2ABN7;A0A0G2JID8;A0A0G2JIU6;A0A0G2JKR3;A0A0G2JLA3;A0A0G2JH76	PPT2;hCG_1999928	0	0	0	0	0	0	0	0	0	0	0	0	0	0	0	0	0	0	0	0	0	0	0	0
H0YE12;H0Y679;Q92733	PRCC	0	0	0	0	0	0	0	0	0	0	0	0	0	0	0	0	0	0	0	0	0	0	0	0
A0A0A0MSI0;Q06830;A0A0A0MRQ5	PRDX1	449030	1949700	0	434250	298450	517940	694940	42907000	739580	430190	0	582230	0	2808300	2562100	3946100	0	1213000	2067500	1888600	978630	1329400	1428400	356480
P32119;A6NIW5;P32119-2	PRDX2	273090	551570	0	0	0	0	0	13063000	0	110400	262640	426480	21001000	2276900	5281100	5033100	1082100	3778700	3094600	1989900	497810	393360	420560	0
P30048-2;P30048	PRDX3	0	0	0	0	0	0	0	1730700	0	0	0	0	2534100	0	0	282550	0	0	491760	436390	0	0	0	0
H7C3T4;Q13162;A6NJJ0	PRDX4	0	0	0	0	359030	265660	0	558840	0	0	0	0	0	0	0	0	0	0	0	0	0	0	0	0
P30044-4;P30044-2;P30044-3;P30044	PRDX5	0	0	0	0	0	0	0	0	0	0	0	0	0	0	0	0	0	0	0	0	0	0	0	0
P30041	PRDX6	0	0	0	0	0	0	0	999080	0	0	0	0	0	0	0	0	0	0	0	0	0	0	0	0
P48147	PREP	0	0	0	0	0	0	0	0	0	0	0	0	0	0	0	0	0	0	0	0	0	0	0	0
Q13131;Q13131-2	PRKAA1	0	0	0	0	0	0	0	5589300	0	0	0	0	1449500	0	0	0	0	0	0	0	0	0	0	0
K7EPR5;K7EQK3;K7EMU2;X6RAV4;K7EMZ6;K7EIE5;K7EID3;K7EJ40;K7EK41;K7EPB2;P10644-2;P10644	PRKAR1A	0	0	0	0	0	0	0	0	0	249300	0	0	0	352340	386400	0	0	0	0	0	0	105080	0	0
P78527-2;P78527	PRKDC	0	0	0	0	0	0	0	0	0	0	0	0	0	0	0	0	0	0	0	0	0	0	0	0
A0A087X1W2;E9PKG1;H7C2I1;Q99873-3;Q99873-2;Q99873-4;Q99873;E9PMZ2;E9PMW9;E9PNR9;E9PQ98;E9PIX6;H0YDE4;Q9NR22-2;Q9NR22	PRMT1;PRMT8	0	0	0	0	0	0	0	0	0	0	0	0	0	0	0	0	0	0	0	0	0	0	0	0
O14744;C9JSX3;O14744-5;O14744-2;G3V5L5;G3V580;G3V2L6;G3V2X6;O14744-4;O14744-3;G3V507;G3V2F5;H0YJX6	PRMT5	0	0	0	0	0	0	0	1829300	0	0	0	0	5490500	0	0	0	0	0	0	0	0	0	0	0
O94903	PROSC	0	0	0	0	0	0	0	0	0	0	0	0	0	0	0	0	0	0	0	0	0	0	0	0
Q9UMS4	PRPF19	0	0	0	0	0	0	0	0	0	0	0	0	0	0	0	0	0	0	0	0	0	0	0	0
E7EVX8;Q8WWY3-4;Q8WWY3	PRPF31	0	0	0	0	0	0	0	0	0	0	0	0	0	0	0	0	0	0	0	0	0	0	0	0
O43172-2;O43172	PRPF4	0	0	0	0	0	0	0	0	0	0	0	0	0	0	0	0	0	0	0	0	0	0	0	0
H7C2N3;F5H578;O75400-2;O75400	PRPF40A	0	0	0	0	0	0	0	0	0	0	0	0	0	0	0	0	0	0	0	0	0	0	0	0
O94906;O94906-2	PRPF6	0	314050	0	0	0	0	0	7367700	0	0	0	0	4845700	482410	1264800	944910	0	751710	0	0	0	0	0	0
Q6P2Q9;I3L3Z8;I3L0J9	PRPF8	375790	1956100	857210	0	0	0	1225700	15623000	165090	1095400	231440	0	12358000	2224100	3490300	4254500	982970	2249500	2275700	1329300	238770	322850	617780	0
P11908;P11908-2;A6NMS2;D3YTJ7	PRPS2	0	0	0	0	0	0	0	0	0	0	0	0	0	0	0	0	0	0	0	0	0	0	0	0
E7EPN9;Q9Y520-2;Q9Y520-3;Q9Y520-6;Q9Y520-4;Q9Y520-5;Q9Y520;Q9Y520-7;A0A0A0MS30	PRRC2C	0	0	0	0	0	0	0	27736000	0	0	0	0	214250000	9541300	13411000	2288100	525300	1946900	3381900	0	0	0	0	0
Q9Y617-2;Q9Y617	PSAT1	0	0	0	0	0	874130	0	0	584290	736580	0	518830	0	0	0	0	0	0	0	0	0	0	0	0
O75475-3;O75475-2;O75475	PSIP1	0	0	0	0	0	0	0	0	0	0	0	0	0	0	0	0	0	0	0	0	0	0	0	0
F5GX11;P25786;P25786-2;B4DEV8;F5H112	PSMA1	0	0	0	0	0	0	0	2294600	241490	351660	0	522990	9020400	0	2267400	0	0	0	0	0	0	0	0	0
H7C402;H3BT36;A0A024RA52;P25787	PSMA2	0	0	0	0	0	0	0	0	0	0	0	0	0	0	0	0	0	0	0	0	0	0	0	0
P25788-2;P25788;G3V3W4;G3V5N4;H0YJ03;G3V4X5	PSMA3	0	0	0	0	0	0	0	2500100	0	0	0	0	2128400	534630	559000	0	0	0	0	0	0	0	0	0
H0YLS6;H0YLC2;H0YMI6;H0YMA1;H0YMZ1;H0YL69;P25789;H0YKT8;H0YN18	PSMA4	0	0	0	0	0	0	0	0	0	0	0	0	0	0	0	0	0	0	0	0	0	0	0	0
P28066;P28066-2	PSMA5	0	0	0	0	0	0	0	1647400	0	0	0	0	2054100	0	0	0	0	0	0	0	0	0	0	0
G3V5Z7;P60900;G3V295;P60900-2;G3V3U4;G3V3I1;P60900-3;G3V4S5;G3V2S7;H0YJC4	PSMA6	0	0	0	0	0	0	0	4068600	0	0	0	0	3691100	291240	779180	0	0	0	0	0	0	0	0	0
H0Y586;O14818-2;O14818	PSMA7	0	0	0	0	0	0	0	0	0	0	0	0	0	0	0	0	0	0	0	0	0	0	0	0
P20618	PSMB1	0	0	0	0	0	0	0	0	0	0	0	0	0	0	0	0	0	0	0	0	0	0	0	0
P49721;A0A087WVV1	PSMB2	0	0	0	0	0	0	0	0	0	0	0	0	0	0	0	0	0	0	0	0	0	0	0	0
A0A087WXQ8;A0A087WY10;P49720;A0A087WUL2	PSMB3	0	0	0	0	0	0	0	0	0	0	0	0	0	0	0	0	0	0	0	0	0	0	0	0
P28070	PSMB4	823090	0	0	0	0	0	0	2175000	0	0	0	0	0	0	0	0	0	0	0	0	0	0	0	0
P28074;P28074-3;H0YJM8;P28074-2	PSMB5	0	0	0	0	0	0	0	4147300	0	0	0	0	0	0	0	0	0	0	0	0	0	0	0	0
P28072;A0A087X2I4;I3L3X7	PSMB6	0	0	0	0	0	0	0	6162500	0	0	0	0	8422700	0	851850	0	0	0	0	0	0	0	0	0
Q99436	PSMB7	0	0	0	0	0	0	0	0	0	0	0	0	0	0	0	0	0	0	0	0	0	0	0	0
P62191-2;P62191	PSMC1	0	0	0	0	0	0	0	1248600	0	0	0	0	0	0	0	0	0	0	0	0	0	0	0	0
P35998;C9JLS9;P35998-2	PSMC2	0	0	0	0	0	0	0	5188800	0	0	0	0	6209200	0	1168200	0	0	0	0	0	0	0	0	0
E9PM69;R4GNH3;P17980;E9PLG2;E9PN50;E9PMD8;E9PKD5	PSMC3	0	0	0	0	0	0	0	0	0	0	0	0	0	0	0	0	0	0	0	0	0	0	0	0
P43686;P43686-2	PSMC4	0	0	0	0	0	0	0	4307500	0	0	0	0	2730300	0	0	0	0	0	0	0	0	0	0	0
J3QQM1;P62195-2;P62195;J3QRR3;J3QLH6;J3KRP2;J3QSA9;J3QRW1;Q8NB90-3;Q8NB90-2;Q8NB90	PSMC5	0	0	0	0	0	0	600580	6254800	626000	696940	249490	555550	7571600	2103400	1279600	882820	340250	396800	408320	217830	0	0	0	0
H0YJX2;A0A087X2I1;P62333	PSMC6	0	0	0	0	0	0	0	0	0	0	0	0	0	0	0	0	0	0	0	0	0	0	0	0
A0A087WW66;Q99460-2;Q99460	PSMD1	0	0	0	292340	0	0	785860	0	770900	594150	0	655570	0	0	0	0	0	0	0	0	0	0	0	0
B1AJY5;B1AJY7;O75832;B1AJY6;O75832-2	PSMD10	0	0	0	0	0	0	0	0	0	0	0	0	0	0	0	0	0	0	0	0	0	0	0	0
O00231;O00231-2;J3QRY4;J3QS13	PSMD11	0	0	0	0	0	0	0	0	0	0	0	0	1328500	1167300	0	0	0	0	0	0	0	0	0	0
O00232;O00232-2	PSMD12	0	0	0	0	0	0	0	354470	0	0	0	0	295190	0	0	0	0	0	0	0	0	0	0	0
O00487;C9JW37	PSMD14	0	0	0	0	0	0	0	688060	0	0	0	0	0	0	0	0	0	0	0	0	0	0	0	0
Q13200-2;Q13200-3;Q13200	PSMD2	0	0	0	0	0	0	0	10400000	0	0	0	0	2412000	0	287540	0	0	0	0	0	0	0	0	0
O43242;O43242-2	PSMD3	0	0	0	0	0	0	0	0	0	0	0	0	0	0	0	0	0	0	0	0	0	0	0	0
H0Y561;H0Y3Y9;Q5VWC4;P55036	PSMD4	0	0	0	0	0	0	0	0	0	0	0	0	2751900	466300	766240	491130	0	306070	534880	0	0	0	0	0
H3BNT7;H3BTM8;P51665	PSMD7	0	0	0	0	0	0	0	0	0	0	0	0	0	0	0	0	0	0	0	0	0	0	0	0
K7ENY6;K7EJR3;R4GMR5	PSMD8	0	0	0	0	0	0	0	0	0	0	0	0	0	0	0	0	0	0	0	0	0	0	0	0
A0A0U1RRM4;P26599;P26599-2;P26599-3;A6NLN1;A0A0D9SF20;K7EKJ7;K7ES59;A0A087WUW5;K7ELW5;K7EK45	PTBP1	7319400	0	208870	0	0	0	0	2210600	0	0	0	0	0	0	0	600210	226520	0	0	0	306970	0	1515200	291280
O95758-7;O95758-1;O95758-6;O95758-2;O95758;O95758-5;O95758-4	PTBP3	0	0	0	0	0	0	0	0	0	0	0	0	0	0	0	0	0	0	0	0	0	0	0	0
B4DDC6;Q15185-3;Q15185-4;Q15185;A0A087WYT3;Q15185-2	PTGES3	0	0	0	0	0	0	0	0	0	0	0	0	0	0	0	0	0	0	0	0	0	0	0	0
Q13308-3;Q13308-4;Q13308-2;Q13308;Q13308-6;C9JQR6;H0Y8F1;Q86X91;Q13308-5	PTK7	0	0	0	0	0	0	0	0	0	0	0	0	0	0	0	0	0	0	0	0	0	0	0	0
B8ZZQ6;P06454-2;P06454;B8ZZA1;B8ZZW7;H7C2N1;A0A087WUT1	PTMA	0	3200600	0	0	2260500	0	1871200	2800400	1651600	225650	0	3398900	27353000	19732000	34422000	49609000	44697000	365340000	452170000	422570000	74626000	38868000	25727000	531460
P20962;F5H7R9;F5GXR3	PTMS	0	0	0	0	0	0	0	0	0	0	0	0	0	0	0	0	0	635170	897640	568150	0	0	0	0
J3KTA8;J3QKT3;J3QRZ0;J3QR88;J3QLK9;J3QL32;J3QL24;J3KQ22;E2QRB3;P32322-2;P32322	PYCR1	0	0	0	0	0	0	0	0	0	0	0	0	0	0	0	0	0	0	0	0	0	0	0	0
P06737-2;P06737;E9PK47;H0Y4Z6;P11216	PYGL	0	0	0	0	0	0	0	0	0	0	0	0	0	0	0	0	0	0	0	0	0	0	0	0
P11217-2;P11217	PYGM	0	0	0	0	0	0	0	0	0	0	0	0	0	0	0	0	0	0	0	0	0	0	0	0
P47897-2;P47897;B4DDN1;A0A0U1RQT0;A0A0U1RQC3;F2Z2V6;A0A0U1RQM8;A0A0U1RQU2;A0A0U1RQE9;A0A0U1RQQ5;H7C0R3;C9J165	QARS	0	0	0	0	0	0	0	6074500	0	0	0	0	1407500	0	814160	0	0	0	0	0	0	0	0	0
D6RHJ7;B7Z415;D6RGG7;P09417-2;P09417	QDPR	0	0	0	0	0	0	1022000	0	0	0	0	0	0	0	0	0	0	0	0	0	0	0	0	0
C9JAL2;C9JIA8;Q2TAL8	QRICH1	0	0	0	0	0	0	0	0	0	0	0	0	0	0	0	0	0	0	0	0	0	0	0	0
Q9BXR0-2;Q9BXR0	QTRT1	0	0	0	0	0	0	0	0	0	0	0	0	0	0	0	0	0	0	0	0	0	0	0	0
H3BMH2;H3BSC1;P62491-2;Q15907-2;P62491;Q15907;B4DQU5;M0R377;M0R2D0;H3BN38	RAB11A;RAB11B	92457	0	238410	0	0	0	0	0	143590	0	0	212050	2139900	2401000	1405700	1217800	617210	952620	1400300	1345700	0	0	209300	0
P61106;X6RFL8	RAB14	0	0	0	0	0	0	0	0	0	0	0	0	0	0	0	0	0	0	0	0	0	0	0	0
P62820;E7END7;P62820-3;P62820-2;E9PLD0	RAB1A	0	167940	341500	361570	0	0	747260	0	0	0	0	0	4562600	3679300	3453900	3260200	1048900	2678200	2254400	947580	281730	778820	849460	0
Q9UL25	RAB21	0	528440	0	378270	326260	304470	0	427980	308640	0	0	514730	1442100	0	0	0	454340	382600	0	208980	329610	0	0	0
E9PKL7;Q5HYI5;P61019;Q8WUD1;E9PE37;Q6PIK3;H0YD31;Q8WUD1-2;P61019-2	RAB2A;DKFZp313C1541;RAB2B;RAB4B	0	0	0	0	0	0	0	0	0	0	0	0	0	0	0	0	0	0	0	0	0	0	0	0
Q15286-2;Q15286	RAB35	0	0	0	0	0	0	0	0	0	0	0	0	0	0	0	0	0	0	0	0	0	0	0	0
P20339-2;P20339	RAB5A	0	0	0	0	0	0	0	0	0	0	0	0	0	0	0	0	0	0	0	0	0	0	0	0
F8VUA5;P61020	RAB5B	0	0	0	0	0	0	0	0	0	0	0	0	0	0	0	0	0	0	0	0	0	0	0	0
P51148;P51148-2;K7ENY4;K7ERI8;K7ERQ8;K7EIP6;F8VVK3	RAB5C	0	504990	672110	432150	375960	348920	519470	1527700	505330	512960	0	774400	3539100	2686300	3072000	2328300	957150	2028600	1767500	1763600	0	435380	163120	0
P20340-4;P20340-2;Q9H0N0	RAB6C	0	0	0	0	0	0	0	0	0	0	0	0	0	0	0	0	0	0	0	0	0	0	0	0
P51149;C9J8S3;C9J4S4;C9J4V0;C9J592;C9IZZ0	RAB7A	0	0	0	0	0	0	0	0	0	0	0	0	0	0	0	0	0	0	0	0	0	0	0	0
P61006	RAB8A	0	0	431390	0	0	0	0	0	0	0	0	0	0	0	435260	0	0	464040	628550	0	0	0	153380	0
P54727;K7ENJ0;K7ELW1;Q5W0S5;P54725-2;P54725-3;P54725;Q5W0S4;P54727-2	RAD23B;RAD23A	0	0	0	0	0	0	0	0	0	0	0	0	0	0	0	0	0	0	0	0	0	0	0	0
B0QZ36;E9PPG9;E9PQ57;P78406	RAE1	0	0	0	0	0	0	0	0	0	0	0	0	0	0	0	0	0	0	0	0	0	0	0	0
F8WEQ6;C9JPE8;C9JYR1;H7C3P7;C9J6B1;C9JQB3;P11234;P11233;P11234-3;P11234-2	RALB;RALA	0	0	0	0	0	0	0	0	0	0	0	0	0	0	0	0	0	0	0	0	0	0	0	0
B5MDF5;P62826;J3KQE5;F5H018;H0YFC6;B4DV51;A0A087X0W0	RAN	0	0	750670	0	0	688680	1414900	6501100	0	261710	654200	772430	0	2157300	0	0	0	1106800	0	0	1119300	0	0	1811800
P49792;F8WBP7;C9J1W9;C9JF75;C9J6W1;F8W705;J3KQ37;J3KNE0;Q7Z3J3-2;Q99666-2;Q7Z3J3;A6NKT7;Q99666;O14715	RANBP2	0	295940	0	0	0	0	299590	1508500	314740	260670	0	305510	1662200	405060	0	0	0	0	0	0	0	0	0	0
F5GX62;E7ESV4;F5H7Y6;P61224-2;P61224-3;P62834;P61224;F5H4H0;F5GYH7;F5H077;F5GWU8;F5H491;F5H0B7;F5H500;F5H6R7;F5H004;A0A075B6Q0;F5GYB5;A0A0J9YXB3;A6NIZ1;F8WBC0;P61224-4;F5H823;B7ZB78;F5GZG1	RAP1B;RAP1A	0	388390	0	0	0	0	407060	2341300	0	337620	0	0	3070600	1592200	0	1680500	859380	1726000	1413500	586230	0	0	0	0
P54136;P54136-2;E5RH09;E5RJM9	RARS	159620	729600	0	0	0	0	0	8029300	0	0	0	0	6782200	0	0	0	0	709530	0	0	0	0	0	0
K7EKR9;A0A087WZ13;E9PAU2;Q8IY67-3;Q8IY67;Q8IY67-2	RAVER1	0	0	0	0	0	0	0	0	0	0	0	0	1521900	687430	1469200	1606200	768050	1295200	1534400	843100	0	0	0	0
Q8TDY2-2;Q8TDY2;H0YC30;E5RH63	RB1CC1	4187300	58595000	74011000	60080000	62144000	61669000	136800000	1268900000	25650000	15550000	5805900	6068500	69963000	16667000	15170000	4573600	2181600	1522700	2901400	335730	0	0	0	0
E9PC52;Q16576;H0YF10;Q5JP01;Q09028-4;Q09028-3;Q09028-2;Q09028;Q16576-2	RBBP7;RBBP4	0	0	0	0	0	0	0	0	0	0	0	0	0	0	0	0	0	0	0	0	0	0	0	0
A0A087WYQ5;O75884-2;O75884	RBBP9	0	0	0	0	0	0	0	0	0	0	0	0	0	0	0	0	0	0	0	0	0	0	0	0
Q9NTZ6	RBM12	0	0	0	0	0	0	0	0	0	0	0	0	0	0	0	0	0	0	0	0	0	0	0	0
Q96PK6;Q96PK6-2	RBM14	0	0	0	0	0	0	0	2273200	0	0	0	0	3276100	0	0	0	0	0	0	0	0	0	0	0
A0A087X0H9;Q5T8P6-5;Q5T8P6-4;Q5T8P6-3;Q5T8P6-2;Q5T8P6	RBM26	0	0	0	0	0	0	0	0	0	0	0	0	0	0	0	0	0	0	0	0	0	0	0	0
P98179	RBM3	0	0	0	0	0	0	0	0	0	0	0	0	0	0	0	0	0	0	0	0	0	0	0	0
A0A0U1RQH7;H0Y4X3;G3XAC6;Q14498-3;Q14498-2;Q14498	RBM39	0	0	0	0	0	0	0	0	0	0	0	0	1323500	0	0	617100	0	0	641950	0	0	0	0	0
E9PB51;Q9BWF3;E9PLB0;E9PM61;D6R9K7;U3KQD5;J3QRR5;Q9BWF3-3;Q9BWF3-4;Q9BWF3-2;Q9BQ04;Q96PK6-5	RBM4;RBM4B	366610	1740500	764520	1049000	437780	659430	935240	1114400	394380	0	0	450800	84344000	3610400	684190	337200	0	0	868970	1569600	500320	721840	498690	0
Q9Y5S9-2;Q9Y5S9	RBM8A	0	0	0	0	0	0	0	0	0	0	0	0	0	0	0	0	0	0	0	0	0	0	0	0
P38159-2;P38159;H3BUY5;Q96E39;H3BT71;H0Y6E7;H3BNC1;H3BR27;P38159-3;O75526	RBMX;RBMXL1	0	5309800	1152200	0	472250	0	365100	11425000	0	0	0	0	12982000	4723400	8310900	4097500	1029900	3099700	4956700	5022700	711950	0	641120	0
A0A0A0MQT0;P09455;A0A0A0MTB9;H0YAK8;P09455-2;P09455-3	RBP1	0	0	0	0	0	0	0	0	0	0	0	0	0	0	0	0	0	0	0	0	0	0	0	0
C9JW69;P18754;P18754-2;C9JRH2;C9JMJ4;C9J3R0;C9JQZ4	RCC1	0	0	0	0	0	0	0	0	0	0	0	0	1898700	0	1392600	0	0	0	0	271740	0	0	0	0
Q9P258	RCC2	0	0	0	0	0	0	0	0	0	0	0	0	0	0	0	0	0	0	0	0	0	0	0	0
H0YCR2;H0YDT0;Q96D71-2;Q96D71-4;Q96D71-3;Q96D71	REPS1	0	0	166950	0	0	0	445590	0	626630	737330	0	503770	2156300	0	1306900	0	638580	0	0	155750	0	0	0	0
Q9Y3B8-3;H0YG54;H0YGR4;F5GYG5;Q9Y3B8-2;Q9Y3B8	REXO2	0	0	0	0	0	0	0	0	0	0	0	0	0	0	0	0	0	0	0	0	0	0	0	0
H7C4G0;Q969G6	RFK	0	0	0	0	0	0	0	0	0	0	0	0	0	0	0	0	0	0	0	0	0	0	0	0
Q15382;C9J931	RHEB	0	0	0	0	0	0	0	0	0	0	0	0	0	0	0	0	0	0	0	0	0	0	0	0
Q5JR08;P61586;P08134;Q5JR06;Q5JR07;E9PN11;C9JNR4;E9PQH6;C9JX21;Q5JR05;U3KQA9;U3KQV3;P62745	RHOC;RHOA;RHOB	0	0	0	0	0	0	0	3519200	0	0	0	0	3119200	244340	0	0	0	0	0	0	0	0	0	0
E5RGC8;H0YB83;E5RH53;Q96DB5-3;Q96DB5-2;Q96DB5	RMDN1	0	0	0	0	0	0	0	0	0	0	0	0	0	0	0	0	0	0	0	0	0	0	0	0
H3BS50;H3BP71;O75150-3;O75150-4;O75150	RNF40	0	0	0	0	0	0	0	0	0	0	0	0	0	0	0	0	0	0	0	0	0	0	0	0
A6NKB8;Q9H4A4	RNPEP	0	0	0	0	0	0	0	0	0	0	0	0	0	0	465090	315760	0	0	0	0	0	0	0	0
P27694;I3L4R8	RPA1	0	0	0	0	0	0	0	0	0	0	0	0	1711900	0	0	0	0	0	0	0	0	0	0	0
P15927;P15927-2;P15927-3;Q5TEJ0;Q5TEJ7	RPA2	0	0	0	0	0	0	0	0	0	0	0	0	0	0	0	0	0	0	0	0	0	0	0	0
H7C123;H7C2C5;F8W7C6;A0A087WV22;X1WI28;Q96L21;P27635	RPL10;RPL10L	0	0	0	0	0	0	0	3075100	0	0	0	0	0	0	0	0	0	0	0	0	0	0	0	0
P62906	RPL10A	0	0	0	0	0	0	0	10666000	0	0	0	0	7681500	873040	0	0	0	0	1085300	0	0	0	0	0
P62913;P62913-2;Q5VVC8;Q5VVC9	RPL11	4977500	14602000	12411000	4480100	7183500	4777100	9248700	52218000	3658600	3581200	2107400	6175200	40038000	3479800	9859700	15194000	1937400	8949400	10997000	7944000	4098400	5979200	7607600	2543300
P30050;P30050-2	RPL12	405270	2413400	0	0	0	581860	972830	20752000	533280	955270	0	507080	9716700	659490	1902200	2254000	728890	0	1175400	0	458900	1338800	1231100	0
P26373;P26373-2;J3KS98;H3BUK8;J3QSB4	RPL13	277020	1257900	1553400	1048700	373350	260100	463430	14693000	547190	1047900	0	519970	3408500	417200	5269700	0	0	0	262960	954250	0	606870	353180	0
P40429;Q8J015;M0QYS1;Q6NVV1;M0QZU1;A0A096LPE0	RPL13A;RPL13a;RPL13AP3	0	0	0	0	0	0	0	2864500	0	0	0	0	4413400	994710	0	0	0	0	0	0	0	0	0	0
E7EPB3;P50914	RPL14	0	0	0	0	0	0	0	0	0	0	0	0	0	0	0	0	0	0	0	0	0	0	0	0
E7EX53;E7EQV9;P61313-2;P61313	RPL15	0	0	0	0	0	0	0	10163000	0	0	0	0	4222500	0	0	0	0	0	0	0	0	0	0	0
J3KRB3;A0A087WWH0;J3QS96;A0A087WXM6;J3QQT2;J3KRX5;A0A0A6YYL6;P18621;P18621-3;J3QLC8;A0A0A0MRF8;P18621-2;J3KSJ0;A0A087WY81	RPL17;RPL17-C18orf32	610350	659050	1700900	910590	543070	802440	1590900	4197200	860670	946600	0	680050	2733900	0	1625900	1426000	954450	1431600	1905200	0	0	364210	298380	0
F8VYV2;A0A075B7A0;G3V203;H0YHA7;J3QQ67;Q07020-2;Q07020;F8VUA6	RPL18	0	0	0	0	0	0	0	9120800	0	0	0	0	0	0	0	0	0	0	0	0	0	0	0	0
M0R3D6;M0R1A7;M0R117;Q02543;M0R0P7	RPL18A	0	2520500	2362400	1153500	1565600	1156600	263170	19207000	756080	0	0	0	5511100	2147700	2055300	2465600	0	0	2340800	1625200	0	0	279550	289610
J3QR09;J3KTE4;P84098	RPL19	497030	2048700	526460	0	0	281500	602160	9934000	0	0	0	0	8655900	1596700	2548800	3084400	0	716370	2012700	926470	0	0	0	0
K7EJT5;K7EP65;K7EKS7;K7ELC4;K7EMH1;K7ERI7;P35268	RPL22	0	0	0	0	0	0	0	5949200	0	0	0	0	0	0	0	0	0	0	0	0	0	0	0	0
J3KTJ3;P62829;J3KT29	RPL23	595870	2023000	1167100	781450	1009800	1069600	1806500	11077000	1194500	1874200	1228900	1640400	0	0	3258900	3366300	1132000	1827900	0	0	1184900	1174300	1158200	517190
C9JXB8;C9JNW5;P83731	RPL24	0	0	0	0	0	0	0	1867900	0	0	0	0	1137100	0	0	0	0	0	0	0	0	0	0	0
P61254;J3KTJ8;J3QRI7;J3QQQ9;J3QQV1;E5RIT6;J3QRC4;Q9UNX3	RPL26;RPL26L1	0	790090	0	0	0	0	0	3289700	0	0	0	0	2284400	0	962900	1791400	0	563450	0	0	0	375400	452090	0
E9PJD9;E9PLL6;E9PLX7;P46776	RPL27A	0	570030	0	0	0	0	0	6482200	0	0	0	0	1197600	346990	309650	362150	0	0	0	0	0	0	0	0
H0YLP6;H0YMF4;H0YKD8;P46779-4;P46779-5;P46779;P46779-2;P46779-3	RPL28	1281600	3588400	1904800	1122900	1536400	1135700	1746100	13641000	1060800	1185300	816560	949160	5030200	877180	2849600	3980000	564120	966830	1384300	1168800	1670900	1404700	1261800	674050
P47914	RPL29	1956600	4468800	6914800	3238500	2408700	2664500	4139100	20804000	1834200	3203400	1655800	2715900	25537000	5980400	11622000	13451000	4557300	6714000	9460400	8374700	3037400	3104800	2258800	1598500
P39023;G5E9G0;B5MCW2;H7C422;F8WCR1;H7C3M2;Q92901	RPL3	1631400	2307800	2444400	1231000	1455100	1252800	2062600	45103000	1030200	1342000	879170	677040	18209000	3358300	4986200	4336600	1313900	2315000	2729800	2103900	1429800	1357600	1390500	306030
A0A0C4DH44;P62888;A0A0B4J213;E5RJH3;E5RI99	RPL30	0	195890	366190	305220	0	0	390130	5066100	183140	451320	0	221580	6587700	3593900	3441600	2451900	1129400	2700900	0	2268800	0	209970	0	0
P62899;B8ZZK4;H7C2W9;C9JU56;B7Z4E3;B7Z4C8;P62899-3;P62899-2	RPL31	1957300	3673900	3221300	2732800	3254600	2446000	3349000	11983000	2730900	3067800	1989300	2724900	4369400	4194600	1003400	3722000	0	2528000	0	0	3853200	3635700	2756600	2068200
P49207	RPL34	398330	1345500	661870	0	411230	410410	661790	6757300	0	413320	283950	364050	5544600	0	2309200	0	465230	1072200	1452000	0	483240	0	0	0
P18077;C9K025	RPL35A	0	0	0	0	0	0	0	2613900	0	0	0	0	1033600	0	666690	115790	0	0	290890	0	0	0	0	0
H3BM89;P36578;H3BU31	RPL4	1345900	3822900	1802400	917630	1070400	807000	1669500	21211000	883290	925310	516020	525380	25413000	3609300	7721000	6101200	1128000	2867600	3853100	1985300	1034600	0	1005700	540210
P46777;R4GNJ2;Q5T7N0	RPL5	4904000	14237000	6406000	3877900	5815400	5525300	9730200	130010000	3424700	7978900	2429500	5326400	65260000	1352100	33556000	26734000	16838000	38762000	55851000	35556000	5588500	7040700	6458100	1870400
Q02878;F8VZ45;U3KQR5;F8VR69;F8VZA3;F8VWR1;F8VU16	RPL6	0	911110	363260	0	0	0	0	33950000	0	0	0	0	3191800	369920	569270	0	0	0	287890	0	0	0	0	0
P18124;A8MUD9;C9JZ88;C9JIJ5	RPL7	0	736910	327810	0	0	0	0	4877600	0	0	0	0	1326400	0	0	547950	0	0	0	0	278320	0	423800	0
Q5T8U3;P62424	RPL7A	1219200	4393600	0	0	1410600	0	0	14992000	0	0	0	1115800	25141000	5499900	10211000	8248300	3502200	5007300	6895200	5021200	1838500	1976900	1533900	1150500
E9PKZ0;P62917;E9PP36;G3V1A1;E9PKU4	RPL8	441740	1956300	580930	0	0	0	452790	19602000	239570	0	258000	0	8098200	1491700	2248900	2167000	0	645750	1102400	509090	0	0	0	0
E7ESE0;D6RAN4;P32969;H0Y9V9	RPL9	0	0	0	0	0	0	0	0	0	0	0	0	0	0	0	0	0	0	0	0	0	0	0	0
P05388;F8VPE8;F8VW21;F8VU65;F8VWS0;P05388-2;F8VWV4;F8VS58;F8VQY6;F8VRK7;G3V210;F8VZS0;Q8NHW5;F8W1K8	RPLP0;RPLP0P6	0	272950	0	0	0	0	0	7632000	0	0	0	0	0	0	0	0	0	0	0	0	0	0	659530	0
P05386	RPLP1	6882100	8871100	0	10161000	4620900	12523000	0	0	4759500	0	1821100	4086400	0	2315000	0	1822200	2022300	0	0	0	0	0	0	0
P05387;H0YDD8	RPLP2	0	702710	0	0	0	0	0	0	0	0	0	0	0	0	0	617890	0	0	0	0	0	0	0	0
A0A087WTC8;L0R6P0;P86397	RPP14	0	0	0	0	0	0	0	0	0	0	0	0	0	0	0	0	0	0	0	0	0	0	0	0
P46783;F6U211;S4R435;Q9NQ39	RPS10;RPS10-NUDT3;RPS10P5	0	0	0	0	0	0	0	442150	0	0	0	0	0	0	0	0	0	0	0	0	0	0	0	0
M0QZC5;P62280;M0R1H6	RPS11	1738100	4876500	5300700	3522100	3503900	3278300	5022100	30324000	3317800	4915800	2276000	3091800	23319000	7404000	10716000	7447600	4266700	4875900	0	5544800	2521300	2826600	2257600	1716200
P25398	RPS12	0	0	0	0	0	0	0	18167000	0	0	0	0	0	0	0	0	0	0	0	0	0	0	0	0
P62263;H0YB22;E5RH77	RPS14	1731000	7118600	651700	210820	439060	349910	1902000	19280000	457590	611590	820010	477270	40197000	11054000	19193000	16803000	2740000	6503100	6301600	6137300	0	539020	1960000	279930
K7EM56;A0A0B4J2B4;S4R417;K7ELC2;P62841	RPS15	0	0	0	0	0	0	0	0	0	0	0	0	0	0	0	0	0	0	0	0	0	0	0	0
P62244;H3BV27;H3BT37;I3L303;I3L3P7;I3L246;H3BN98	RPS15A	0	0	0	0	0	0	0	0	0	0	0	0	3012200	0	0	442700	0	0	0	0	0	0	0	0
P62269	RPS18	0	0	0	0	0	0	0	2525400	0	0	0	0	0	817740	0	0	0	0	0	0	0	0	0	0
P39019;M0R2L9;A0A075B6E2;M0QXK4;M0QYF7;M0R140	RPS19	1954900	5690100	3267000	1509700	1928500	1068400	2367300	14745000	1173800	2506300	594440	2146300	24988000	12189000	13939000	11170000	2954500	5791300	9500400	3046200	2266400	3814300	4024400	1460500
E9PQD7;P15880;H0YEN5;E9PMM9;I3L404;E9PPT0;E9PM36	RPS2	4592600	9566600	5060200	6352700	3988700	4547200	5640500	12070000	3573900	4132400	625370	3578900	11563000	0	825710	6332700	1875000	3498200	0	0	2138100	2817700	2240600	394720
E5RIP1;E5RJX2;P60866;P60866-2	RPS20	0	0	0	0	0	0	0	7824100	0	0	0	0	0	0	0	0	0	0	0	0	0	0	0	0
Q8WVC2;P63220;Q9BYK1;Q9BYK2	RPS21	0	0	0	0	0	0	454910	24130000	541980	1062600	187970	777580	974600	12440000	884840	2237000	0	1633800	2928500	2294000	609830	1307000	1303300	0
D6RDJ2;D6RIX0;D6R9I7;D6RD47;P62266	RPS23	0	0	0	0	0	0	0	2434300	0	0	0	0	0	0	0	0	0	0	0	0	0	0	0	0
E7ETK0;A0A087WUS0;P62847-2;P62847-3;P62847;P62847-4	RPS24	1224300	3253800	2608100	1651000	3594300	0	0	5137200	0	2420400	0	1990600	5773300	0	0	0	0	0	3490200	0	0	0	0	0
Q5JNZ5;P62854	RPS26P11;RPS26	0	1063100	0	0	0	0	0	10623000	0	0	0	0	0	0	947380	226740	0	0	0	0	0	0	0	0
Q5T4L4;P42677	RPS27	0	0	0	0	0	0	0	2793100	0	0	0	0	0	0	0	0	0	0	0	0	0	0	0	0
P62857	RPS28	0	0	0	0	0	0	0	4719500	0	0	0	0	3353400	0	0	16180000	0	0	531250	670720	0	943390	2376400	766180
E9PL09;P23396;P23396-2;E9PPU1;H0YEU2;E9PQ96;E9PJH4;F2Z2S8;E9PK82;H0YF32;H0YCJ7;E9PQX2;E9PSF4	RPS3	1394500	7448100	2354100	766630	1450200	1292100	2610200	29862000	1127800	1315800	1012800	1778100	31109000	3633200	5723500	12912000	4197100	2663800	2410800	1536700	347590	1812200	3062100	1480800
D6RAT0;P61247;D6RG13;D6RAS7;H0Y8L7;D6RB09;E9PFI5;H0Y9Y4;D6RGE0;D6RED7;D6R9B6;D6RI02	RPS3A	449940	3031300	3502800	2157600	2431700	2221500	3275400	17544000	2044500	3224600	1476500	1750100	4320100	5051600	0	3835500	0	411100	6083400	4459800	1194300	1707600	263000	0
P62701;Q8TD47;C9JEH7;P22090	RPS4X;RPS4Y2	460450	1821200	601120	271920	420080	559070	719700	24104000	0	343180	0	247300	9485600	1038100	3949600	3037600	491100	1052300	1329200	937610	442910	0	406000	0
M0R0F0;P46782;M0R0R2;M0QZN2	RPS5	489190	0	0	0	0	0	0	10163000	0	0	0	0	0	2211000	1594000	1200300	0	776650	0	653120	0	0	0	0
P62753;A2A3R5;A2A3R7	RPS6	0	1344700	0	0	0	0	0	13281000	0	0	0	0	9112200	1548700	1366000	1155000	0	1002900	0	0	0	0	0	0
P62081;B5MCP9	RPS7	0	1370500	0	2038400	0	0	379180	23131000	1069400	583010	0	0	14681000	2807800	6355400	8503400	0	1985100	5798300	3426600	575590	829010	2197400	395720
Q5JR95;P62241	RPS8	0	0	0	94245	0	0	0	7820900	0	0	0	0	2024700	0	732400	546950	0	0	0	0	0	0	0	0
A0A024R4M0;P46781;B5MCT8;C9JM19	RPS9	0	0	0	0	0	0	0	6111100	0	0	0	0	0	0	0	0	0	0	0	0	0	0	0	0
C9J9K3;A0A0C4DG17;P08865;F8WD59	RPSA	0	0	0	0	0	0	0	3501000	0	0	0	0	2488800	921330	1625100	1453800	434010	2939000	6590300	6376000	927640	1190500	1621100	0
E9PK85;A0A0C4DGH2;P62070-3;P62070;P62070-4;P62070-2;P10301	RRAS2;RRAS	0	0	0	0	0	0	0	220660	0	0	0	0	596060	0	0	0	0	0	0	0	0	0	0	0
A0A0A0MRV0;Q9P2E9-3;Q9P2E9-2;Q9P2E9;F8W7S5;A0A087WVV2;A2A2S5;A0A087WU26;H0YDJ4;H9KV85;E9PN67;C9J066;Q8N4C6-6;Q8N4C6-11;Q8N4C6-4;Q8N4C6-9;Q8N4C6-2;Q8N4C6;Q8N4C6-5;Q8N4C6-10;Q8N4C6-7	RRBP1	0	0	0	0	0	0	0	0	0	0	0	0	1076200	0	0	1035700	0	0	214620	0	0	0	0	63405
P23921;E9PL69	RRM1	0	0	0	0	0	0	0	0	0	0	0	0	0	0	0	0	0	0	0	0	0	0	0	0
Q5JTH9-2;Q5JTH9-3;Q5JTH9;H7C1M8;A0A087X0G0;A0A087X1U8	RRP12	0	0	0	0	0	0	0	0	0	0	0	0	0	0	0	0	0	0	791020	0	0	0	0	0
Q14684-2;Q14684	RRP1B	0	0	0	0	0	0	0	1055300	0	0	0	0	1520900	468380	825460	503160	198890	511940	0	531150	0	0	0	0
O76021-2;O76021;J3QSV6	RSL1D1	0	219680	0	0	0	0	439730	3344900	0	0	0	277740	10828000	3336200	4755900	2784000	1417300	2363700	599410	0	167800	0	0	0
O00442;O00442-2;A6NIC1	RTCA	0	0	0	0	0	0	0	0	0	0	0	0	0	0	0	0	0	0	0	0	0	0	0	0
Q9Y3I0	RTCB	0	0	0	0	0	0	0	0	0	0	0	0	0	0	0	0	0	0	0	0	0	0	0	0
Q9Y265;Q9Y265-2;H7C4G5;E7ETR0;J3QLR1	RUVBL1	0	0	0	0	0	0	0	11043000	263580	0	0	683290	16735000	3404400	3959300	1054300	473450	0	512000	0	0	0	0	0
Q9Y230;Q9Y230-2;M0R0Y3;X6R2L4;M0QXI6;M0QXZ7;M0R0Z0	RUVBL2	0	1937500	0	424580	0	428050	1249900	8626400	1161800	2607100	0	3987300	27871000	3377500	10097000	3580400	911930	970680	0	312630	0	0	0	0
H7BY35;Q92736;Q92736-2	RYR2	0	0	0	0	0	0	0	0	0	0	0	0	0	0	0	0	0	0	0	0	0	0	0	0
P31949	S100A11	0	4515900	2452300	5022400	1195000	2640600	3012700	5399100	2731300	0	3184500	1221800	1447000	0	0	783010	1384800	1234700	0	732520	597800	0	0	0
Q99584	S100A13	0	0	0	0	0	0	0	0	0	0	0	0	0	0	0	0	0	0	0	0	0	0	0	0
P06703;R4GN98	S100A6	18232000	5107800	22721000	25566000	28149000	26315000	18041000	21021000	22889000	34758000	21953000	16209000	7513900	0	322840	13014000	0	0	0	5220500	2651500	2597800	0	8815000
P05109	S100A8	1256100	0	0	0	0	0	0	0	0	0	0	0	0	0	1093100	0	0	0	426050	959780	0	0	0	0
P25815	S100P	0	0	0	0	0	0	0	0	0	0	0	0	0	0	0	0	0	0	0	0	0	0	0	0
M0QYM8;M0R054;M0QX65;B3KNJ4;Q9UBE0-2;Q9UBE0-3;Q9UBE0	SAE1	0	0	0	0	0	0	0	0	0	0	0	0	0	0	0	199770	0	0	0	0	0	0	0	0
Q9NR31;Q9NR31-2;Q5SQT8;X1WI22;H0Y5E8	SAR1A	0	0	0	0	0	0	0	0	0	0	0	0	0	0	0	0	0	0	0	0	0	0	0	0
D6RD69;Q9Y6B6;D6RAA2;D6RDB2;D6R9R5;Q9H029	SAR1B	0	0	0	0	0	0	0	0	0	0	0	0	0	0	0	0	0	0	0	0	0	0	0	0
Q9BW04-2;Q9BW04	SARG	0	0	0	0	0	0	0	0	0	0	0	0	0	0	0	0	0	0	0	0	0	0	0	0
O43290	SART1	0	0	0	0	0	0	0	885920	0	0	0	0	0	0	0	0	0	0	0	0	0	0	0	0
F8W667;F8VV04;Q15020-3;Q15020-2;Q15020-4;Q15020	SART3	0	0	0	187620	356750	0	0	0	753090	711300	0	0	0	0	0	453810	0	0	0	0	0	0	0	0
O00767	SCD	0	0	0	0	0	0	0	0	0	0	0	0	0	0	0	0	0	0	0	0	0	0	0	0
O95171-3;O95171-2;O95171	SCEL	0	0	0	0	0	0	0	0	359730	967170	0	0	0	0	0	0	0	0	0	0	0	0	0	0
G3V3K9;G3V4I1;G3V5F3;J3KNG4;Q8WVM8	SCFD1	0	634720	0	0	0	0	0	0	0	0	0	0	945540	0	450470	507760	0	0	0	0	0	0	0	0
Q9Y6U3;Q9Y6U3-3;Q9Y6U3-2;E5RHX6;E5RHN8	SCIN	0	0	0	0	0	0	0	0	0	0	0	0	0	0	0	0	0	0	0	0	0	0	0	0
O43819	SCO2	0	0	0	0	0	0	0	1237700	0	0	0	0	2983500	732680	1297800	582900	0	0	0	0	0	0	0	0
A0A0G2JNZ2;A0A0G2JPP5;Q14160;Q14160-3;A0A0G2JMS7;Q14160-2;H0YDF9;Q5T0G3;Q9BTT6-2;Q9BTT6	SCRIB	0	0	0	0	0	0	0	0	0	0	0	0	2558400	1312700	1717200	990870	234040	279170	322690	0	0	0	0	0
A0A087WW14;Q0VDG4-2;Q0VDG4;F8W0M9;C9JID8;H9KVC8;F8WBX0;C9JNS3	SCRN3	0	0	0	0	0	0	0	0	0	0	0	0	0	0	0	0	0	0	0	0	0	0	0	0
Q9HCN8	SDF2L1	0	0	0	0	0	0	0	0	0	0	0	0	0	0	0	0	0	0	0	0	0	0	0	0
D6RFM5;P31040-2;P31040;A0A087X1I3;P31040-3;H0Y8X1	SDHA	0	0	0	0	0	0	0	2232300	0	0	0	0	2226800	0	0	900120	0	0	0	0	0	0	0	0
A0A087WXX8;A0A087WWT1;P21912	SDHB	0	0	0	0	0	0	0	0	0	0	0	0	0	0	0	0	0	0	0	0	0	0	0	0
Q58EX2-2;Q58EX2-3;Q58EX2;Q58EX2-4	SDK2	0	0	0	0	0	0	0	0	0	0	0	0	0	0	0	0	0	0	0	0	0	0	0	0
O75396	SEC22B	0	0	0	0	0	0	0	1261800	0	0	0	0	567530	0	0	0	0	0	0	0	0	0	0	0
G5EA31;P53992-2;P53992	SEC24C	0	0	0	0	0	0	0	0	0	0	0	0	0	642130	2158500	726520	306740	820180	384150	0	0	0	0	0
D6REX3;O94979-6;O94979-3;O94979-10;O94979-4;O94979-9;O94979-2;O94979;O94979-8;D6RHZ5;H7BXG7;O94979-7;D6RE64;D6RCQ9;H0YAF5;H0Y9T9;H0Y9K1;H0Y8V7;H0Y8W8;H0YAB3;O94979-5	SEC31A	0	0	0	0	0	0	0	0	0	0	0	0	0	0	0	0	0	0	0	0	0	0	0	0
B4DR61;P61619;H7C1Q9;C9JXC6;H7C069;A6NK38;F2Z2C7;A6NIF9;C9JJV4;F8W776;Q8TC24;P61619-3;Q9H9S3-2;Q9H9S3-3;Q9H9S3	SEC61A1;SEC61A2	0	0	0	0	0	0	0	1060100	0	0	0	0	0	0	0	0	0	0	0	68705	0	0	0	0
P60468	SEC61B	0	138800	0	0	0	0	282700	2324900	0	180590	313400	495400	8941000	1896800	3490400	2912900	683310	1135100	1081500	582980	0	0	0	0
A6PVX1;H0Y532;Q13228-2;Q13228-3;Q13228;Q13228-4	SELENBP1	0	0	0	0	0	0	0	0	0	0	0	0	0	0	0	0	0	0	0	0	0	0	0	0
P04279-2;P04279;Q02383	SEMG1	0	0	0	0	0	0	0	0	0	0	0	0	0	0	0	0	0	0	0	0	0	0	0	0
A0A087X142;A6NMH6;A6NFQ9;F8W8I8;Q92599-2;Q92599-4;Q92599	SEPT2	0	0	0	0	0	0	0	0	0	0	0	0	0	0	0	0	0	0	0	0	0	0	0	0
C9JT15;C9JSE7;C9JFT1;A0A0U1RQK0;A0A0U1RRD1;F8WB65;C9JZI2;C9IZU3;C9JQJ4;C9J938;C9JB25;E7ES33;E7EPK1;Q15019;Q15019-3;Q15019-2;Q16181-2;Q16181	SEPT2;SEPT7	0	0	0	0	0	0	0	0	0	0	0	0	0	0	0	0	0	0	0	0	0	0	0	0
Q8NC51-4;Q8NC51-3;Q8NC51-2;Q8NC51	SERBP1	371980	1281800	2211200	1312900	1290300	997880	2298600	5128100	880430	1571400	0	2405800	29693000	9228200	13217000	17245000	10298000	13263000	12832000	10961000	1775400	1894600	1925000	0
P30740;P30740-2	SERPINB1	0	0	0	0	0	0	0	0	0	0	0	0	0	0	0	0	0	0	0	0	0	0	0	0
Q96P63-2;Q96P63	SERPINB12	654160	193150	0	0	0	0	0	1417600	0	0	0	0	3477700	0	0	0	0	1530500	0	0	0	0	0	0
F8WE70;A0A0A0MQW3;Q9UIV8-2;Q9UIV8	SERPINB13	0	0	0	0	0	0	0	0	0	0	0	0	0	0	0	0	0	0	0	0	0	0	0	0
Q5K684;P29508-2;P29508	SERPINB3	0	0	0	0	0	0	348100	0	0	0	0	0	803070	695730	0	0	0	0	0	0	0	0	0	0
P48594;C9JZ65;H0Y5H9	SERPINB4	653150	351610	689580	0	445600	0	0	0	0	585240	0	1586500	16740000	621120	820630	0	891260	1430300	1345400	326250	0	380160	0	83157
P36952	SERPINB5	0	0	0	0	0	0	0	0	0	0	0	0	0	0	0	0	0	0	0	0	0	0	0	0
A0A024QZX5;A0A087X1N8;P35237	SERPINB6	0	0	0	0	0	0	0	0	0	0	0	0	0	0	0	0	0	0	0	0	0	0	0	0
E9PQ34;E9PJH8;E9PIG2;E9PRS3;E9PNX1;E9PK86;E9PMI5;E9PR70;E9PPV6;P50454	SERPINH1	0	0	0	0	0	0	0	0	0	0	0	0	0	0	0	0	0	0	0	0	0	0	0	0
Q01105-2;A0A0C4DFV9;Q01105-3;Q01105-4;Q01105;A0A087X027;P0DME0	SET;SETSIP	0	0	0	0	0	0	0	0	0	0	0	0	0	0	0	0	0	0	0	0	0	0	0	0
Q15459;Q15459-2;F8WC79;F8WB66	SF3A1	0	0	0	0	0	0	0	1711000	0	0	0	0	0	0	0	0	0	0	0	0	0	0	0	0
Q12874	SF3A3	0	0	0	0	0	0	0	0	0	0	0	0	0	0	0	0	0	0	0	0	0	0	0	0
O75533;B4DGZ4;O75533-2	SF3B1	0	1246700	1471200	802650	0	0	1562000	1022800	569470	344550	0	0	1073600	2095400	2892000	3258700	1129900	694580	2283900	1293300	174460	578040	0	0
E9PJT3;E9PJ04;H0YCG1;A0A087WZZ5;Q13435;E9PPJ0	SF3B2	0	177040	194310	0	0	0	289610	3514200	0	134410	0	0	0	0	697700	585780	0	0	0	281570	0	0	0	0
Q15393	SF3B3	0	0	0	0	0	0	0	0	0	0	0	0	286520	0	0	0	0	0	0	0	0	0	0	0
P31947-2;P31947	SFN	0	861280	439720	339750	0	0	1129600	9339900	387700	549740	0	600250	8240700	1333600	2595600	1497600	977990	2968000	0	2114800	799360	0	452050	0
P23246-2;P23246	SFPQ	0	0	0	0	0	0	0	0	0	0	0	0	0	0	0	0	0	0	0	0	0	0	0	0
Q6P4A7-2;Q6P4A7	SFXN4	0	0	0	269270	0	0	596510	1083700	1123100	0	0	1418300	6121300	3606400	4528000	2754700	1674700	0	861090	0	0	0	0	0
O75368	SH3BGRL	0	0	0	0	0	0	0	0	0	0	0	0	0	0	0	0	0	0	0	0	0	0	0	0
Q9UJC5	SH3BGRL2	0	0	0	0	0	0	0	0	0	0	0	0	0	0	0	0	0	0	0	0	0	0	0	0
Q5T123;A0A087WV23;Q9H299	SH3BGRL3	0	0	0	0	0	0	0	0	0	0	0	0	0	0	0	0	0	0	0	0	0	0	0	0
Q8NEM2	SHCBP1	0	0	0	0	0	0	0	0	0	0	0	0	0	0	0	0	0	0	0	0	0	0	0	0
H0YIZ0;P34897-3;P34897-2;P34897	SHMT2	0	0	0	0	0	0	0	0	0	0	0	0	0	0	0	0	0	0	0	0	0	0	0	0
Q8TF72	SHROOM3	7016400	20956000	8131300	186560	238740	6319900	9164500	62201000	4489800	7476700	2577800	5590000	825830000	0	457400000	343900000	433880000	316450000	452830000	432440000	4457200	5119800	8479900	2096900
Q9NXA8-3;Q9NXA8-2;Q9NXA8	SIRT5	0	0	0	0	0	0	0	0	0	0	0	0	0	0	0	0	0	0	0	0	0	0	0	0
E5RJR5;P63208;E5RHM3;E5RGM4;E5RI56;E5RGM3;E7ERH2;F8W8N3;P63208-2	SKP1	0	0	0	0	0	0	0	1905200	0	0	0	0	0	0	0	0	0	0	0	0	0	0	0	0
M0QXM4;Q15758-3;Q15758-2;Q15758	SLC1A5	0	405250	447360	511170	0	160850	458540	1983200	352620	360280	0	236350	0	0	961250	531450	0	437960	0	0	0	0	0	0
Q02978;I3L1P8;Q02978-2	SLC25A11	0	0	0	0	0	0	489010	7034200	0	240230	458240	0	21296000	6568800	8811300	4130100	0	1438800	0	0	0	0	0	0
O75746;O75746-2;F8W9J0;H0YFB2;B4DGK6	SLC25A12	0	0	0	0	0	0	0	0	0	0	0	0	0	0	0	0	0	0	0	0	0	0	0	0
Q00325-2;Q00325;F8VVM2	SLC25A3	0	0	0	0	0	0	0	32849000	0	0	0	0	7291800	2790800	1255200	315840	0	0	0	0	0	0	0	0
V9GYG0;P12235;Q9H0C2	SLC25A4	1054400	8692900	5084300	2547100	3515800	4038300	7276100	74445000	6937600	6091600	6478200	12182000	0	12660000	53686000	21922000	4147600	9696000	7795400	0	2185300	1318600	2534200	1464100
P05141	SLC25A5	579360	1383800	2209400	2301600	404580	4028200	0	12980000	0	2609900	0	0	25420000	11713000	190870	238910	0	0	7393700	4217600	1394900	0	0	0
P12236	SLC25A6	0	0	0	0	0	0	0	0	0	0	0	0	0	0	0	0	0	0	0	0	0	0	0	0
O00337	SLC28A1	0	0	0	0	0	0	0	0	0	0	0	0	0	0	0	0	0	0	0	0	0	0	0	0
P32418	SLC8A1	0	0	0	0	0	0	0	0	0	0	0	0	0	0	0	0	0	0	0	0	0	0	0	0
H0YAK7;Q99717;Q15797	SMAD5;SMAD1	0	0	0	0	0	0	0	0	0	0	0	0	0	0	0	0	0	0	0	0	0	0	0	0
K7EP28;Q9HBD4;A0A0A0MT49;P51532-5;P51532-2;P51532-3;P51532-4;P51532	SMARCA4	0	0	0	0	0	0	0	0	0	0	0	0	0	0	0	0	0	0	0	0	0	0	0	0
D6RAY8;Q9H4L7;Q9H4L7-2	SMARCAD1	0	0	0	0	0	0	0	0	0	0	0	0	0	0	0	0	0	0	0	0	0	0	0	0
F8WE13;Q92922	SMARCC1	0	0	0	0	0	0	0	0	0	0	0	0	0	0	0	0	0	0	0	0	0	0	0	0
G8JLG1;Q14683;V9GY57	SMC1A	0	0	0	0	0	0	0	7434400	0	0	0	0	1587600	0	0	0	0	0	0	0	0	0	0	0
Q9UQE7	SMC3	0	0	0	0	0	0	485710	8738000	511580	446780	252940	267470	7144900	0	630460	306510	0	0	0	0	0	0	0	0
Q8TEV9;Q8TEV9-2	SMCR8	438150	1691500	534800	249720	0	473950	1576800	20886000	296800	0	709200	0	15660000	0	6778300	3653500	935320	3185100	8829400	6527500	0	0	0	0
Q2TAY7-2;Q2TAY7	SMU1	0	0	0	0	0	0	0	0	0	0	0	0	0	0	0	0	0	0	0	0	0	0	0	0
Q7KZF4;H7C597	SND1	0	0	0	0	0	0	0	0	0	0	0	0	1561100	1853900	3001100	2098200	795490	1691100	3317200	2755900	857720	1229700	859670	320080
O75643;O75643-2	SNRNP200	0	0	0	0	0	0	0	9923700	0	0	0	0	2236900	0	1416400	872380	0	0	0	0	0	0	0	0
B8ZZ98;Q8WVK2	SNRNP27	0	0	0	0	0	0	0	0	0	0	0	0	0	0	0	0	0	0	0	0	0	0	0	0
Q96DI7;Q96DI7-2	SNRNP40	0	0	0	0	0	0	0	0	0	0	0	0	0	0	0	0	0	0	0	0	0	0	0	0
P08621-2;P08621;P08621-4;M0QYR1;P08621-3;M0QX04	SNRNP70	0	627630	664570	0	0	0	698960	19301000	506340	1559100	533520	2912500	49284000	33887000	38115000	13475000	4292900	5413400	4769500	2076300	0	368930	0	0
P09012;M0QXK2;M0R221;M0R2B8;M0QZG7;M0R268;M0R0G9	SNRPA	0	0	0	0	0	0	0	1895400	439180	877540	882140	1711300	29859000	13881000	23254000	9482800	3825500	3815300	2737900	2091600	0	726590	0	0
P08579	SNRPB2	436030	888740	1039600	561410	508920	488560	822460	796290	471270	609580	0	724330	3004000	2860800	6975400	3221800	849500	1421900	0	1924700	502250	536740	750830	0
Q5TAL2;A0A0A0MRR7;P09234	SNRPC	0	0	0	0	0	0	0	0	0	0	0	272400	3959200	1723600	2071100	1103800	510590	280020	629910	814320	0	0	0	0
K7ERG4;P62316	SNRPD2	0	758600	0	0	0	275600	468920	2787100	245380	0	389550	900730	4078300	20322000	36729000	14026000	4756100	5414300	4875700	3998100	453740	912860	861100	191050
A6NHK2;P62304	SNRPE	469310	1058500	746800	571980	370690	306360	1153500	868290	534760	907540	1032200	1578200	3775800	3587600	4901200	2807600	962810	1593000	823300	912410	684520	788320	823690	348900
P62306	SNRPF	0	367760	342580	0	0	0	0	0	0	0	286210	0	7818900	1377600	2183900	494620	0	569280	328640	0	0	0	0	0
A0A087X0R6;Q9UMY4-3;Q9UMY4-2;Q9UMY4	SNX12	0	0	0	0	0	0	0	0	0	0	0	0	0	0	0	0	0	0	0	0	0	0	0	0
O60493-2;O60493-4;O60493	SNX3	0	0	0	0	0	0	0	0	0	0	0	0	0	0	0	0	0	0	0	0	0	0	0	0
G3V5U2;G3V2U1;H0YJF8;G3V4Z5;G3V5X9;A0A0A0MRI2;Q9UNH7	SNX6	0	0	0	0	0	0	0	0	0	0	0	0	0	0	0	0	0	0	0	0	0	0	0	0
P00441;H7BYH4	SOD1	0	0	0	0	0	0	0	0	0	0	0	0	0	0	0	0	0	191270	315540	232670	0	0	0	0
A0A0C4DG56;A0A0C4DFU1;A0A0C4DFU2;P04179-3;P04179-4;P04179-2;P04179	SOD2	0	0	0	0	535920	0	0	0	0	0	0	0	0	0	0	0	0	0	0	0	0	0	0	0
H0YLA4;Q00796	SORD	0	0	0	0	0	0	0	595630	0	0	0	0	930180	0	0	0	0	0	0	0	0	0	0	0
Q96T58	SPEN	0	0	0	0	0	0	0	0	0	0	0	0	0	0	0	0	0	0	0	0	0	0	0	0
Q8N0X7	SPG20	0	0	0	0	0	0	0	0	0	0	0	0	0	0	0	0	0	0	0	0	0	0	0	0
E7EWP9;Q9NQ38-2;Q9NQ38;Q9NQ38-3;E5RFU9	SPINK5	0	0	0	0	0	0	0	0	0	0	0	0	0	0	0	0	0	0	0	0	0	0	0	0
Q8WW59	SPRYD4	0	0	0	0	0	0	0	0	0	0	0	0	0	0	0	0	0	0	0	0	0	0	0	0
A0A0D9SF54;A0A0D9SGF6;Q13813-3;Q13813;Q13813-2;A0A0D9SFF6	SPTAN1	0	3115900	509300	261020	0	0	406490	11131000	0	0	0	0	5450000	435970	898740	0	0	0	215740	0	0	0	0	0
A0A087WUZ3;Q01082;Q01082-3;Q01082-2;F8W6C1	SPTBN1	926170	9878300	1450500	0	0	0	1279400	25730000	0	170260	462710	210500	12579000	2036700	2133900	1277300	0	1402400	1947600	1683100	0	0	0	0
O15020-2;O15020	SPTBN2	20367000	102410000	1426300	339100	13814000	0	43893000	741550000	322220	0	24780000	33314000	1624000000	20396000	34933000	52223000	54594000	444830000	227210000	68405000	817880	0	0	906990
B4DYT9;Q86TD4-2;Q86TD4	SRL	0	0	0	0	0	0	0	0	0	0	0	0	0	0	0	0	0	0	0	0	0	0	0	0
P37108;H0YLA2;H0YLW0	SRP14	792360	3206500	1169700	1084100	940560	1101300	1021400	5942700	865890	1547300	554360	1056200	25607000	6579000	3665200	7619700	1125900	2443600	2585400	2818800	981580	1627400	2471700	871750
A0A087WYR0;P09132	SRP19	0	211400	0	0	0	0	0	0	0	0	0	199670	2509300	1523000	1098100	662220	0	0	454800	475730	0	0	0	0
Q9UHB9-4;Q9UHB9-2;Q9UHB9	SRP68	0	0	0	0	0	0	0	0	0	0	0	0	0	0	0	0	0	0	0	0	0	0	0	0
E9PE20;P49458-2;P49458	SRP9	0	0	0	0	0	0	0	0	0	0	0	0	0	0	0	0	0	0	0	0	0	0	0	0
P08240-2;P08240	SRPR	0	0	0	0	0	0	0	0	0	0	0	0	0	0	0	0	0	0	0	0	0	0	0	0
V9GYE8;Q9GZT4	SRR	0	0	0	0	0	0	0	0	0	0	0	0	0	0	0	0	0	0	0	0	0	0	0	0
Q9BXP5-5;Q9BXP5-4;Q9BXP5-2;Q9BXP5-3;Q9BXP5;H7C3A1	SRRT	0	0	0	0	0	0	0	0	0	0	0	0	0	0	0	0	0	361940	0	0	0	0	0	0
J3KTL2;Q07955-3;Q07955;Q07955-2	SRSF1	0	0	0	0	0	0	0	0	0	0	0	0	0	0	0	0	0	0	0	0	0	0	0	0
J3QL05;J3KP15;Q01130-2;Q01130	SRSF2	0	0	0	0	0	0	0	0	0	0	0	0	0	0	0	0	0	0	0	0	0	0	0	0
P84103-2;P84103;A0A087X2D0	SRSF3	0	515320	406470	278760	0	0	218730	0	372830	0	0	0	1108600	0	0	355570	0	0	311920	0	0	0	0	0
Q13243-3;Q13243	SRSF5	0	0	0	0	0	0	0	0	0	0	0	0	0	0	0	0	0	0	0	0	0	0	0	0
A0A0B4J1Z1;C9JAB2;Q16629-3;Q16629-2;Q16629-4;Q16629	SRSF7	0	0	0	0	0	0	0	3741200	0	0	0	0	0	0	0	0	0	0	0	0	0	0	0	0
P05455;E9PGX9;E9PFL9;E7ERC4	SSB	0	0	0	0	0	0	0	3228400	0	0	0	0	5802000	1362600	4233400	2336800	0	1283000	2008700	0	137200	0	0	0
Q08945	SSRP1	0	0	0	0	0	0	0	0	0	0	0	0	374340	473330	346110	0	0	0	0	0	0	0	0	0
A0A0U1RR23;A0A0A6YYL1;A0A0U1RQM3;P49914-2;P49914	ST20-MTHFS;MTHFS	0	0	0	0	0	0	0	0	0	0	0	0	0	0	0	0	0	0	0	0	0	0	0	0
A6NMU3;Q92783-2;Q92783	STAM	0	0	0	0	0	0	0	0	0	0	0	0	0	0	0	0	0	0	0	0	0	0	0	0
C9JTD3;Q9NQZ5	STARD7	0	0	0	0	0	0	0	0	0	0	0	0	0	0	0	0	0	0	0	0	0	0	0	0
G8JLH9;P40763-3;P40763-2;P40763	STAT3	0	0	0	0	0	0	0	0	0	0	0	0	0	116710	0	0	0	0	0	0	0	0	0	0
P31948-3;P31948;P31948-2;F5H783;F5GXD8;H0YGI8	STIP1	0	0	0	0	0	0	0	0	0	0	0	0	5750600	1603600	2027900	1349100	0	964520	487770	539630	0	0	0	0
E5RGX5;Q93045;Q93045-2	STMN2	0	0	0	0	0	0	0	0	0	0	0	0	0	0	0	0	0	0	0	0	0	0	0	0
Q9UNE7;H3BS86;Q9UNE7-2;H3BTA3;V9GYH3	STUB1	0	211010	0	0	0	0	649400	16262000	228720	968770	0	667270	12230000	8848900	8188200	5040700	1976800	2297500	2683100	952560	0	0	0	0
O15400-2;O15400	STX7	0	0	0	0	0	0	0	0	0	0	0	0	0	0	0	0	0	0	0	0	0	0	0	0
Q9P2R7-2;Q9P2R7;A0A0U1RQF8;A0A0U1RQL1;A0A0U1RQU7;Q5T9Q5	SUCLA2	0	0	0	0	0	0	0	0	0	0	0	0	7008600	766000	2383400	757660	413060	0	430050	0	0	0	0	0
Q9Y2Z0-2;Q9Y2Z0	SUGT1	0	0	0	0	0	0	582520	0	0	0	0	0	1810900	797490	0	319280	567410	1178900	1456900	1592000	735530	0	0	0
B8ZZJ0;B9A032;B8ZZN6;P63165	SUMO1	0	0	0	0	0	0	0	0	0	0	0	0	0	0	0	0	0	0	0	0	0	0	0	0
P61956-2;P61956;A8MUA9;A8MU27;Q6EEV6;P55854;P55854-2	SUMO2	0	0	0	0	0	0	0	0	0	0	0	0	0	0	0	0	0	0	0	0	0	0	0	0
Q9Y5B9	SUPT16H	381800	2027700	694210	297750	0	0	202400	13432000	387700	0	0	158210	10415000	9688500	9406900	7290000	480730	412610	479920	5289200	372290	0	0	0
O00267-2;O00267	SUPT5H	0	0	0	0	0	0	0	0	0	0	0	0	0	0	0	0	0	0	0	0	0	0	0	0
Q9BSH4	TACO1	0	0	0	0	0	0	0	0	0	0	0	0	0	0	0	0	0	0	0	0	0	0	0	0
A0A075B7D9;Q92804-2;Q92804;H3BPE7	TAF15;FUS	0	0	0	0	0	0	0	0	0	0	0	0	0	0	0	0	0	0	0	0	0	0	0	0
X6RJP6;P37802;P37802-2	TAGLN2	0	0	0	0	0	0	0	0	0	0	0	0	0	0	0	0	0	0	0	0	0	0	0	0
P37837;F2Z393	TALDO1	0	0	0	0	0	0	349480	0	0	0	0	0	0	540250	470680	847570	694140	1339500	3368200	2801600	0	521110	0	0
C9JDT9;C9J695;Q6ICL3-6;Q6ICL3-3;Q6ICL3;Q6ICL3-4	TANGO2	0	0	0	0	0	0	0	0	0	0	0	0	0	0	0	0	0	0	0	0	0	0	0	0
K7EJM5;K7EN94;B1AKP7;G3V162;A0A087X260;A0A087WYY0;Q13148;A0A087WX29;A0A087WW61;A0A087WX67;A0A087WXV3;A0A087WXQ5;A0A087WV68;Q13148-4;A0A087WZC9	TARDBP	0	0	351280	0	0	365880	748670	5278700	542020	762920	0	1037700	19488000	4376200	6627500	3321400	1283200	3015200	3268900	4997100	720410	1373200	572410	0
Q9BW92;F6S7Q7;U3KQG0;Q9BW92-2	TARS2	0	0	0	0	0	0	0	1718600	0	0	0	0	2923300	647790	994980	518450	0	0	309600	252770	0	0	0	0
O14907;A0A087X282	TAX1BP3	0	0	0	0	0	0	0	0	0	0	0	0	0	0	0	0	0	0	0	0	0	0	0	0
Q12788;H3BN88;A0A087WYP7;J3KNP2	TBL3	1074700	363520	0	1548300	1553300	1551400	0	2727100	1390900	1959700	772150	1292500	5791100	0	0	2414700	0	0	0	0	1156400	0	1336100	1011500
U3KQ31;U3KQH2;O95935	TBX18	6949400	2368500	1672200	0	0	0	0	0	0	0	0	0	0	0	0	0	0	0	0	0	0	0	0	0
Q13428-2;Q13428-8;Q13428;Q13428-3;Q13428-4;J3KQ96;E7ETY2;Q13428-6;Q13428-7;Q13428-5	TCOF1	0	0	218010	0	0	0	291840	0	0	0	0	200640	0	0	0	511250	0	0	0	0	0	0	0	0
P17987;E7ERF2;E7EQR6;F5GZI8;F5H136;F5H282;F5H726;F5H676;F5GYL4;F5GZ03;F5H7Y1	TCP1	0	0	0	372860	0	735090	0	7391500	0	0	0	0	3524100	445180	1720600	0	0	0	0	0	0	0	0	0
C9JTY3;C9JUE0;C9JJP5;Q05BK6;Q92734-4;Q92734-3;Q92734-2;Q92734	TFG	0	0	0	0	0	0	15861000	254450000	1655500	82895000	53830000	0	288570000	60015000	49192000	19660000	858820	994060	4144100	0	610270	0	0	0
P02786;F8WBE5;G3V0E5	TFRC	0	0	0	0	0	0	0	785450	0	0	0	0	798800	293420	484650	0	0	0	0	261240	0	0	0	0
P22735;H0YMQ8;H0YN27;P22735-2	TGM1	0	0	0	0	0	0	0	808400	0	0	0	0	788090	0	0	968050	0	0	0	0	0	0	0	0
Q08188	TGM3	920890	0	0	0	0	0	1096600	1783100	0	1492600	856200	1153800	10819000	0	0	2041900	2406900	5177800	3674400	3210500	556260	0	0	0
A0A0C4DG98;Q8NI27;H7C477;H0Y7U4;Q8NI27-2	THOC2	0	358400	830400	320950	0	0	0	2258000	0	205810	0	0	0	1139300	733800	0	376920	453070	0	0	0	204210	0	0
D6REC9;Q96J01	THOC3	0	0	0	0	0	0	0	0	0	0	0	0	0	0	0	0	0	0	0	0	0	0	0	0
Q9Y2W1	THRAP3	103580	1804900	897290	357830	0	0	350940	9446100	195000	656050	0	246620	15324000	5682600	7531600	3661100	1296400	3825400	3220800	2831000	0	0	160500	0
H3BNW0;Q9NXG2	THUMPD1	0	0	0	0	0	0	0	0	0	0	0	0	0	0	0	0	0	0	0	0	0	0	0	0
E5RGV5;E5RG67;F8W8I6;P31483-3;P31483	TIA1	0	0	0	0	0	0	0	1036500	0	0	0	0	0	0	0	0	0	0	0	0	529950	935030	896260	293100
Q01085;Q01085-2;A6NKZ9;E7ETJ9;E7ETC0;H7BY49;C9JTN7;P31483-2	TIAL1;TIA1	0	0	0	0	0	0	0	0	0	0	0	0	0	0	0	747970	0	0	0	0	0	0	264130	0
A0A0U1RQD1;Q9NQ88	TIGAR	0	0	0	0	0	0	0	0	0	0	0	0	0	0	0	0	0	0	0	0	0	0	0	0
Q9Y5L4;K7EIT2	TIMM13	0	0	0	0	0	0	0	0	0	0	0	0	0	0	0	0	0	0	0	0	0	0	0	0
J3KRJ3;Q9BVV7	TIMM21	0	0	0	0	0	0	0	0	0	0	0	0	1560200	1093000	2089200	1522100	705680	745580	473220	0	0	0	0	0
Q3ZCQ8;Q3ZCQ8-2;M0QXC3;M0R2Z3;M0R303;M0R2D2;M0R1Y4;M0R003;M0R0C3;M0R2F8;Q3ZCQ8-3	TIMM50	0	0	0	0	0	0	0	3430000	0	0	0	338500	9551300	8601300	6022300	5455700	2603600	1683800	1672500	480920	0	0	0	0
E9PIR3;Q9Y5J9	TIMM8B	0	0	0	0	0	0	0	0	0	0	0	0	0	0	0	0	0	0	0	688080	0	0	0	0
O75663;O75663-2	TIPRL	0	0	0	0	0	0	0	0	0	0	0	0	0	0	0	314490	0	0	0	0	0	0	0	0
Q9UDY2-5;Q9UDY2-4;Q9UDY2-2;Q9UDY2-6;Q9UDY2-3;Q9UDY2;Q9UDY2-7	TJP2	0	0	0	0	0	0	0	0	0	0	0	0	0	0	0	0	0	0	0	0	0	0	0	0
P29401;P29401-2;A0A0B4J1R6;E9PFF2;F8W888	TKT	0	0	3100900	2075600	2068200	0	0	3368200	0	0	2699800	0	621180	0	0	761280	337430	434600	670420	787330	354360	0	0	0
H0YNI7;F5H7D6;H0YNT2;A0A0D9SES8;H0YKT5;H0YKN8;H0YL70;Q04726-2;Q04726-7;Q04726-3;Q04726-6;Q04726-5;Q04726-4;Q04726	TLE3	0	0	0	0	0	0	0	0	0	0	0	0	0	0	0	0	0	0	0	0	0	0	0	0
Q04727-2;Q04727-4;Q04727;Q04727-3	TLE4	0	0	0	0	0	0	0	0	0	0	0	0	0	0	0	0	0	0	0	0	0	0	0	0
Q9Y490	TLN1	0	0	0	0	0	0	0	0	0	0	0	0	0	0	0	0	0	0	0	0	0	0	0	0
I3L0A0;Q13404;Q13404-7;Q13404-2;Q13404-1;Q13404-8;Q15819;E5RIF1;D6RG00;H0YBX6;A0A0A0MSL3;G3V2F7;Q13404-6;G3V113;H0YBP9	TMEM189-UBE2V1;UBE2V1;UBE2V2	0	0	0	0	0	0	0	0	0	0	0	0	0	0	0	0	0	0	0	0	0	0	0	0
Q8WUH6	TMEM263	0	0	0	0	0	0	0	0	0	0	0	0	0	0	0	0	0	0	0	0	0	0	0	0
H0YKU1;H0YNJ8;Q9NYL9;G5EA42;Q9NZR1	TMOD3	0	0	0	0	0	0	0	0	0	0	0	0	0	0	0	0	0	0	0	0	0	0	0	0
G5E972;P42167;P42167-3;P42167-2;P42166;H0YJH7	TMPO	0	0	0	0	0	0	0	0	0	0	0	0	0	0	0	0	0	0	0	0	0	0	0	0
P63316	TNNC1	0	0	0	0	0	0	0	0	0	0	0	0	0	0	0	0	0	0	0	0	0	0	0	0
K7EN02;P19429	TNNI3	0	939650	725320	779290	800310	868020	662350	526890	703180	718440	493420	478050	843770	553940	734710	709930	471370	0	0	0	0	613810	0	0
E9PNS3;F2Z2Y8;Q9H0E2;E9PP67;E9PQ25	TOLLIP	0	0	0	0	0	0	0	0	0	0	0	0	1672200	2131100	4143800	3377400	1658000	0	3531300	702330	0	0	0	0
O60784-3;O60784-4;O60784;O60784-2	TOM1	0	0	0	0	0	0	0	0	0	0	0	0	0	0	0	0	0	0	0	0	0	0	0	0
P60174-1;P60174;P60174-4;U3KPZ0;U3KQF3;U3KPS5	TPI1	346070	2433600	236530	2878800	0	849500	1866600	2869000	0	780020	774590	999980	4250100	0	0	503030	882910	2186700	2202300	2209900	410930	0	371880	0
H7BYY1;F5H7S3;B7Z596;P09493-2;H0YK20;H0YL42	TPM1	0	0	0	0	0	0	795670	436300	0	0	0	620230	8670000	6771700	10340000	4583900	417720	998370	738890	0	0	325970	0	0
P09493-4;P09493-10;H0YKX5	TPM1	822300	1030400	944380	1182700	1076100	981670	1160600	2936900	1258900	1268000	904180	1283500	14437000	2341100	9991000	6114700	1159600	1884500	1110200	2777600	860320	748760	1017700	650780
A0A087WWU8;P06753-2;Q5HYB6;Q5VU61;P06753-3;P06753-6;D6R904;H0YL80;K7EP68;K7ERG3;P07951-3;D6RFM2	TPM3;DKFZp686J1372	0	1361700	1949500	1800900	902720	644960	1882500	8824500	2196500	2509100	1318500	4002700	79366000	42642000	44624000	25089000	2644400	1364200	4099200	3346600	0	0	667030	178530
P67936;P67936-2;K7ENT6;K7EPB9;K7EPV9;K7EMU5	TPM4	0	0	0	0	0	0	532620	815820	0	587750	1013300	0	14260000	19907000	15226000	12705000	1343400	3927100	0	1596300	483080	0	0	0
P51580	TPMT	0	0	0	0	0	0	0	0	0	0	0	0	0	0	0	0	0	0	0	0	0	0	0	0
P12270;P12270-2	TPR	0	0	76302	0	0	0	0	6400600	0	0	0	0	0	580310	0	0	0	0	0	0	0	0	0	0
H7C2L4;P62995-3;P62995	TRA2B	0	0	0	0	0	0	0	1914100	0	0	0	0	0	0	0	0	0	0	0	0	0	0	0	0
Q12931-2;Q12931	TRAP1	0	0	0	0	0	0	0	0	0	0	0	0	0	0	0	0	0	0	0	0	0	0	0	0
P36406-3;P36406-2;P36406	TRIM23	0	0	0	0	0	0	0	0	0	0	0	0	0	0	0	0	0	0	0	0	0	0	0	0
Q13263-2;Q13263;M0R0K9	TRIM28	0	479780	203700	0	0	0	352000	4782500	0	0	534030	320140	10905000	2541100	3438300	1346700	0	0	431540	0	0	0	0	0
Q14134-2;Q14134;E9PRL4;E9PM74;E9PI31;E9PPX1;E9PLI4;E9PJ94;H0YD78;E9PIQ2;E9PJD4;H0YF27	TRIM29	0	0	0	0	0	0	0	281250	0	0	0	0	886800	489050	813280	344730	0	0	0	0	0	0	0	0
O00635	TRIM38	0	0	0	0	0	0	0	0	0	0	0	0	0	0	0	0	0	0	0	0	0	0	0	0
K7EQQ8;Q9NXH9-2;Q9NXH9;K7EQY6;K7ENI9;K7ERR5;K7EQU7	TRMT1	0	0	0	0	0	0	257710	0	0	0	0	0	483440	0	0	0	0	0	0	0	0	0	0	0
Q7Z2T5	TRMT1L	0	0	777720	0	0	0	957140	2193600	0	0	0	0	4313100	1066900	1571100	0	0	0	0	0	332490	0	0	0
G5E9R9;P10155-3;P10155-5;P10155-4;P10155	TROVE2	0	0	0	0	0	0	0	0	0	0	0	0	0	0	0	0	0	0	0	0	0	0	0	0
H7C1D4;E9PGT1;Q15631	TSN	0	0	0	0	0	0	0	0	0	0	0	0	0	0	0	0	0	0	0	0	0	0	0	0
A0A0A0MRA3;A0A0A0MTS7;Q8WZ42-3;Q8WZ42-10;Q8WZ42-9;Q8WZ42-5;Q8WZ42-11;Q8WZ42-4;Q8WZ42-7;Q8WZ42-2;Q8WZ42;Q8WZ42-8;Q8WZ42-13;Q8WZ42-12	TTN	0	0	0	0	0	0	0	0	0	0	0	0	0	0	0	0	0	0	0	0	0	0	0	0
P68363;Q71U36-2;Q71U36;P68363-2;Q13748;Q13748-2;C9J2C0;Q9NY65-2;Q9NY65;Q6PEY2;C9JDS9;V9GZ17	TUBA1B;TUBA1A;TUBA3C	2297700	7660600	4561000	5293800	4655800	4903200	5113000	94029000	6181000	4824900	3125900	3778300	56280000	35878000	29050000	23773000	10869000	13031000	12701000	2629700	0	492840	149950	557150
F5H5D3;Q9BQE3;F8VVB9;F8VQQ4;F8VRZ4;F8VS66;F8VX09;F8VWV9;F8VRK0;C9JEV8;C9JQ00;C9JJQ8;F8VXZ7;C9K0S6;C9JDL2;F8W0F6;Q9H853;A6NHL2-2;A6NHL2	TUBA1C;TUBA1B	0	0	0	0	0	0	0	0	0	0	0	0	0	0	0	0	0	0	0	0	0	0	0	0
P68366-2;P68366	TUBA4A	0	0	0	0	0	0	0	0	0	0	0	0	0	0	0	0	0	0	0	0	0	0	0	0
Q5JP53;P07437;Q5ST81;G3V2A3;A0A075B736;Q5SQY0;Q3ZCM7;A6NNZ2;CON__ENSEMBL:ENSBTAP00000025008;Q9H4B7;M0R1I1;G3V5W4;G3V2R8;M0R042;G3V3R4;G3V2N6	TUBB	6213000	2667400	2511000	2226200	2912500	1882900	3312100	217220000	2667300	3366200	5731200	5483100	97707000	13716000	39132000	7164900	5399900	8148200	7134100	455600	166950	863580	1384200	1819800
Q13885;K7ES63	TUBB2A	0	0	0	0	0	0	0	1035900	0	0	0	0	0	0	0	0	0	0	0	0	0	0	0	0
Q9BVA1	TUBB2B	0	0	193510	0	763170	499440	0	5946800	0	0	0	0	0	0	973140	0	0	576830	0	0	0	0	0	0
A0A0B4J269;Q13509;Q13509-2	TUBB3	0	0	0	0	0	0	0	0	0	0	0	0	0	525100	0	0	0	0	0	0	0	0	0	0
P68371;P04350;M0QY85;M0R2D3;M0QZL7;M0QYM7;M0R278;M0R0X0;M0QY37;M0QX14	TUBB4B;TUBB4A	0	0	0	0	0	0	0	27509000	0	0	680460	484060	0	5595300	0	1858500	0	0	0	0	0	0	0	0
Q9BUF5;K7ESM5;K7ESQ3;K7EQT3;K7EJ64;K7ERA8;K7EJZ4;K7EL29;K7EN98;K7EPE5	TUBB6	0	0	0	0	0	0	0	3100300	0	0	0	0	1125800	651050	544610	0	0	0	0	0	0	0	0	0
P49411;H3BNU3	TUFM	0	398920	0	0	361610	552240	904710	35832000	312530	1946400	1605700	3002300	143870000	23784000	69270000	9337400	9129600	15469000	12966000	6075200	465600	420890	274820	0
Q12792-4;Q12792;Q12792-3;F8VS81;F8W645;F8W1Q9;D6RG15	TWF1	0	0	0	0	0	0	0	432210	0	0	0	0	637150	696420	2498700	3265700	1756400	2236500	2517600	577850	0	266610	0	0
Q6IBS0	TWF2	0	0	0	0	0	0	0	0	0	0	0	0	0	0	0	0	0	0	0	0	0	0	0	0
P10599;P10599-2	TXN	0	1556500	368520	0	532870	0	486110	11166000	0	404090	497570	626900	11621000	1254900	3488800	3578200	812910	1751900	1977700	1877300	0	0	858060	0
M0QXH0;Q99757	TXN2	0	0	0	0	0	0	0	0	0	0	0	0	0	0	0	0	0	0	0	0	0	0	0	0
O95881	TXNDC12	0	0	0	0	0	0	0	0	0	0	0	0	0	0	0	0	0	0	0	0	0	0	0	0
I3L0K2;I3L3M7;Q9BRA2;I3L2R6	TXNDC17	0	0	0	0	0	0	0	0	0	0	0	0	0	0	0	0	0	0	0	0	0	0	0	0
Q8NBS9-2;Q8NBS9	TXNDC5	0	0	0	0	0	0	0	0	0	0	0	0	0	0	0	0	0	0	0	0	0	0	0	0
K7ER96;O43396;K7EME7	TXNL1	0	0	0	0	0	0	0	0	0	0	0	0	0	0	0	0	0	0	0	0	0	0	0	0
K7EPA6;K7EJU2;K7EMX5;O14835;K7ES07;P83876	TXNL4A	0	0	0	0	0	0	0	0	0	0	0	0	0	0	0	0	0	0	0	0	0	0	0	0
C9JGI3;P19971;P19971-2	TYMP	0	0	0	0	0	0	0	0	0	0	0	0	0	0	0	0	0	0	0	0	0	0	0	0
E7EW00;H0Y8D9;E7ET15;O15042-2;O15042;C9J5L1	U2SURP	0	0	0	0	0	0	0	0	0	0	0	0	0	0	0	0	0	0	0	0	0	0	0	0
P22314-2;P22314;Q5JRR6;Q5JRR9;Q5JRS0;Q5JRS1;Q5JRS3;Q5JRS2	UBA1	0	0	0	0	1891700	0	0	1920200	0	2024900	576870	0	2517000	1100400	1693600	2457000	1868200	2320500	3354400	712060	0	0	0	0
F8W726;Q14157-4;Q14157-1;Q14157-3;Q14157;Q14157-5	UBAP2L	0	0	0	0	0	0	0	0	0	0	0	0	0	0	0	0	0	0	0	0	0	0	0	0
J3QS39;J3QTR3;F5H6Q2;F5GYU3;F5H2Z3;F5H265;B4DV12;F5H388;F5H747;F5GXK7;J3QKN0;Q5PY61;Q96C32;P62987;P62979;P0CG47;P0CG48;M0R1V7;M0R1M6;M0R2S1;J3QSA3;F5GZ39	UBB;RPS27A;UBC;UBA52	0	1480500	592200	885640	1488800	467640	867390	51645000	845460	782630	0	0	25409000	3999400	7103800	6476600	0	1617200	2165000	1131700	813200	0	0	0
P61086;P61086-3;D6RDM7;P61086-2;D6RFX1	UBE2K	0	0	0	0	0	0	1349800	0	0	0	0	0	0	0	0	0	0	0	0	0	0	0	0	0
P68036;P68036-3;P68036-2	UBE2L3	0	0	0	0	0	0	0	0	0	0	0	0	0	0	0	0	0	0	0	0	0	0	0	0
F8VQQ8;P61088;Q5JXB2	UBE2N;UBE2NL	0	0	0	0	0	0	0	0	0	0	0	0	0	0	0	0	0	0	0	0	0	0	0	0
Q8WVY7	UBLCP1	0	0	0	0	0	0	0	0	0	0	0	0	0	0	0	0	0	0	0	0	0	0	0	0
Q9UHD9	UBQLN2	0	0	0	0	0	0	0	0	0	0	0	0	0	0	0	0	0	0	0	0	0	0	0	0
D6R956;P09936;D6RE83	UCHL1	0	0	0	0	0	0	0	0	0	0	0	0	0	0	0	0	0	0	0	0	0	0	0	0
O75385	ULK1	0	0	0	0	0	0	0	2543500	0	0	0	0	1447100	0	0	0	0	0	0	0	0	0	0	0
Q8IYT8	ULK2	0	322080	0	0	0	0	0	56788000	0	0	0	0	3162300	439990	709880	0	0	0	0	0	0	0	0	0
P31930	UQCRC1	0	0	0	0	0	0	0	0	0	0	0	0	0	0	0	0	0	0	0	0	0	0	0	0
H3BP04;H3BSJ9;H3BRG4;P22695;A0A087WVZ4;H3BUE4;H3BUI9	UQCRC2	0	0	0	0	0	0	0	0	0	0	0	0	0	0	0	0	0	0	0	0	0	0	0	0
O60763;O60763-2	USO1	0	0	0	0	0	0	0	0	0	0	0	0	0	0	0	0	0	0	0	0	0	0	0	0
A6NJA2;P54578-2;P54578-3;P54578	USP14	0	0	0	0	0	0	0	0	0	0	0	0	0	0	0	0	0	0	0	0	0	0	0	0
P51809-3;P51809;P51809-2	VAMP7	0	0	0	0	0	0	0	0	0	0	0	0	0	0	0	0	0	0	0	0	0	0	0	0
P26640	VARS	0	0	0	0	0	0	0	0	0	0	0	0	0	0	0	0	0	0	0	0	0	0	0	0
K7EM16;P50552	VASP	0	358380	811020	762220	0	0	550450	1161000	158070	171230	0	0	1434300	1845600	1361700	1621200	382320	718210	1138400	1685900	0	259320	195000	0
K7ERT7;Q99536	VAT1	0	0	0	0	0	0	0	0	0	0	0	0	0	0	0	0	0	0	0	0	0	0	0	0
P18206-2;P18206;Q5JQ13	VCL	0	0	0	0	0	0	0	589080	0	0	0	0	2269300	0	0	0	0	0	0	0	0	0	0	0
P55072;C9JUP7;C9IZA5	VCP	294220	2998900	1436700	867340	747390	0	715890	3487300	257740	782970	0	903610	22904000	12870000	8975200	4823100	930080	2047000	3311800	1332200	204930	242370	203860	352200
C9JI87;P21796	VDAC1	0	0	0	0	0	0	0	0	0	0	0	0	0	0	0	0	0	0	0	0	0	0	0	0
A0A0A0MR02;P45880-2;P45880;P45880-1;Q5JSD2;Q5JSD1	VDAC2	0	0	0	0	0	0	0	0	0	0	0	0	0	0	0	0	0	0	0	0	0	0	0	0
P08670;B0YJC4;B0YJC5;Q5JVS8;K7EKH6;H7C5W5;P41219;P41219-2	VIM	20392000	58512000	18922000	11062000	13299000	11047000	28979000	501830000	12857000	19240000	12487000	16864000	265460000	81817000	129500000	73033000	32204000	47067000	76559000	66658000	12073000	17236000	16045000	5089800
Q96QK1	VPS35	0	0	0	0	0	0	0	0	0	0	0	0	0	0	0	0	0	0	0	0	0	0	0	0
H0YJ50;Q99986	VRK1	0	0	0	0	0	0	0	0	0	0	0	0	0	0	0	0	0	0	0	0	0	0	0	0
Q5TGM0;A0A087WY55;Q9NP79-2;Q9NP79	VTA1	0	0	0	0	0	0	0	0	0	0	0	0	0	0	0	0	0	0	0	0	0	0	0	0
Q9Y2W2	WBP11	0	0	0	0	0	0	0	0	0	0	0	0	0	0	213970	0	0	0	0	0	0	0	0	0
B4DFG2;K7ENL2;K7EMC9;Q969T9;K7EIN1;K7ESN4;K7EIJ0;A6NG10	WBP2	0	0	0	0	0	0	0	0	0	0	0	0	0	0	0	0	0	0	0	0	0	0	0	0
O75083;D6RD66;O75083-3	WDR1	0	0	0	0	0	0	0	1303300	0	0	0	0	3207200	0	1065200	813480	579510	4714400	12157000	10348000	5952800	6883100	3505400	0
A0A0A0MTB8;Q8NI36	WDR36	0	471130	0	102750	209660	0	543090	3308200	0	358410	0	163000	1862000	0	707990	1213800	273480	711310	821670	674580	262910	401750	397020	0
H0YAA3;Q9HAD4;Q9HAD4-2;D6R9M1;D6RJA5;D6RB94;B4DK73;H0Y9Z3;B4DHS8;D6RE66;A0A0C4DG28;H0YAI6;D6RA22;D6RIX6;D6RH33;D6R9E7;D6RBY6	WDR41	0	0	0	0	0	0	0	0	0	0	0	0	0	0	0	0	0	0	0	0	0	0	0	0
I3L4L8;I3L4S6;Q5MNZ6	WDR45B	0	0	0	0	0	0	0	0	0	0	0	0	0	0	0	0	0	0	0	0	0	0	0	0
B9A049;Q9H977	WDR54	0	0	0	0	0	0	0	0	0	0	0	0	0	0	0	0	0	0	0	0	0	0	0	0
H0YLA1;H3BQA8;H0YL19;H0YN81;Q9GZS3	WDR61	0	0	0	0	0	0	0	0	0	0	0	0	0	0	0	0	0	0	0	0	0	0	0	0
H0Y711;Q9BQA1	WDR77	0	0	0	0	0	0	0	0	0	0	0	0	0	0	0	2504100	0	0	636070	0	0	0	0	0
Q6UXN9	WDR82	0	0	0	0	0	0	0	0	0	0	0	0	0	0	0	0	0	0	0	0	0	0	0	0
Q96S55-2;Q96S55;Q96S55-3	WRNIP1	0	0	0	0	0	0	0	0	0	0	0	0	0	0	0	0	0	0	0	0	0	0	0	0
O14980	XPO1	0	0	0	0	0	0	0	0	0	0	0	0	0	0	0	0	0	0	0	0	0	0	0	0
P13010;C9JZ81	XRCC5	0	507130	484690	488460	283460	285250	368460	1001200	223810	0	0	0	0	0	0	0	0	0	0	0	0	0	179770	0
B1AHC9;P12956-2;P12956	XRCC6	0	0	0	0	0	0	0	0	0	0	0	0	0	0	0	0	0	0	0	0	0	0	0	0
Q9H0D6-2;Q9H0D6	XRN2	0	556780	279870	132980	0	0	302730	0	0	0	0	114090	2194600	2628900	1755700	1327800	800530	1018600	1764700	0	0	0	0	0
P54577;A0A0C4DGZ5	YARS	0	0	0	0	0	0	0	0	0	0	0	0	0	0	0	0	0	0	0	0	0	0	0	0
H0Y449;P67809;A0A087X1S2;A0A0D9SEI8;C9J5V9;P16989-3;Q9Y2T7	YBX1	520090	1211900	1308200	937310	203520	105190	435550	3140100	184040	0	0	0	4770400	3433400	3092800	3006900	2214200	1761500	3308000	4413600	0	0	0	0
O15498;O15498-2	YKT6	0	0	0	0	0	0	0	0	0	0	0	0	0	0	0	0	0	0	0	0	0	0	0	0
A0A087WXZ3;Q9Y5A9-2;Q9Y5A9;S4R3V3;A0A024R7W5;A0A087X0Q1;A0A087WY31;Q9BYJ9;Q7Z739	YTHDF2;YTHDF3;YTHDF1	0	0	0	0	0	0	0	0	0	0	0	0	0	0	307680	1584000	0	214120	1438100	662910	0	0	0	0
P31946-2;P31946	YWHAB	0	0	0	0	0	0	0	0	0	0	0	0	0	0	0	0	0	0	152470	0	0	0	0	0
P62258;P62258-2;B4DJF2;I3L3T1;I3L0W5;K7EIT4;K7EM20;A0A0J9YWZ2	YWHAE	0	322110	2552500	2402300	349490	348440	3000100	16940000	672330	2550200	1209500	4232500	2303800	1902200	9281800	6814800	283960	4029600	18386000	14044000	7634600	240910	2020700	0
P61981;Q4VY20;Q4VY19;A0A0J9YWE8	YWHAG	0	0	0	0	0	0	0	0	0	0	0	0	2995500	928760	2542100	791040	751670	3137700	3474200	1619600	0	0	0	0
Q04917;F8WEB6;A2IDB1;A2IDB2	YWHAH	0	0	0	0	0	0	0	0	0	0	0	0	0	0	0	0	0	0	303250	0	0	0	0	0
P27348;E9PG15	YWHAQ	0	698320	0	0	0	0	253760	7272200	0	0	211270	0	7846100	1911200	2576800	1093500	504490	965460	1139100	645160	0	0	0	0
P63104;E7EX29;E7ESK7;E5RGE1;E5RIR4;E9PD24;E7EVZ2;B0AZS6;P63104-2;B7Z2E6;H0YB80	YWHAZ	555780	480740	0	402560	0	0	0	4195500	0	0	0	0	8144000	1953500	4455100	2038200	0	5008400	1508600	5290700	649980	0	338740	0
C9J6P4;Q7Z2W4-3;Q7Z2W4-2;Q7Z2W4	ZC3HAV1	0	0	0	0	0	0	0	441980	0	0	0	0	1151100	0	391640	338730	210860	189970	454090	0	0	0	0	0
Q96H79-2;Q96H79	ZC3HAV1L	0	0	0	0	0	0	0	0	0	0	0	0	0	0	0	0	0	0	0	0	0	0	0	0
Q96KR1	ZFR	0	0	0	0	0	0	0	0	0	0	0	0	0	0	0	0	0	0	0	0	0	0	0	0
O15231;O15231-3;O15231-6;H0Y704;H7BZT5;O15231-9;O15231-2;O15231-5;O15231-4;O15231-7;O15231-8	ZNF185	0	0	0	0	0	0	0	887160	0	0	0	0	0	0	0	437660	0	0	0	0	0	0	0	0

## Sheet: Fig 6 - supp 1D
Protein IDs	Gene names	DMSO Fraction 01	DMSO Fraction 02	DMSO Fraction 03	DMSO Fraction 04	DMSO Fraction 05	DMSO Fraction 06	DMSO Fraction 07	DMSO Fraction 08	DMSO Fraction 09	DMSO Fraction 10	DMSO Fraction 11	DMSO Fraction 12	DMSO Fraction 13	DMSO Fraction 14	DMSO Fraction 15	DMSO Fraction 16	DMSO Fraction 17	DMSO Fraction 18	DMSO Fraction 19	DMSO Fraction 20	DMSO Fraction 21	DMSO Fraction 22	DMSO Fraction 23	DMSO Fraction 24	Torin1 Fraction 1	Torin1 Fraction 2	Torin1 Fraction 3	Torin1 Fraction 4	Torin1 Fraction 5	Torin1 Fraction 6	Torin1 Fraction 7	Torin1 Fraction 8	Torin1 Fraction 9	Torin1 Fraction 10	Torin1 Fraction 11	Torin1 Fraction 12	Torin1 Fraction 13	Torin1 Fraction 14	Torin1 Fraction 15	Torin1 Fraction 16	Torin1 Fraction 17	Torin1 Fraction 18	Torin1 Fraction 19	Torin1 Fraction 20	Torin1 Fraction 21	Torin1 Fraction 22	Torin1 Fraction 23	Torin1 Fraction 24
A8K2U0;H0YGG5;A8K2U0-2;H0YH14	A2ML1	0	0	513610	0	355310	458900	0	0	0	1055400	0	0	0	0	0	0	0	0	0	0	0	0	343710	0	0	0	0	0	0	0	0	0	0	0	0	1216100	2150700	0	0	0	0	0	0	0	0	0	0	0
Q6PD74	AAGAB	0	0	0	0	0	0	0	0	0	0	0	0	0	0	0	0	0	0	0	0	0	0	0	0	0	0	0	0	0	0	0	0	0	0	0	0	0	0	0	0	0	0	0	0	0	0	0	0
E9PG46;Q2M2I8-2;Q2M2I8	AAK1	0	0	0	0	0	0	0	0	0	0	0	0	0	0	0	0	0	0	0	0	0	0	0	0	0	0	0	0	0	0	0	0	0	0	0	0	0	0	0	0	0	0	0	0	0	0	0	0
H7C0R2;C9JG97;C9JEH3;Q13685	AAMP	0	0	0	0	0	0	0	0	0	0	0	0	0	0	0	0	0	0	0	0	0	0	0	0	0	0	0	0	0	0	0	0	0	0	0	0	0	0	0	0	0	0	0	0	0	0	0	0
P49588;P49588-2;H3BPK7	AARS	0	0	1322800	0	1816000	0	704880	0	0	606200	0	0	0	0	2402600	0	727020	1202200	0	0	0	0	0	0	2388700	0	0	976010	0	0	0	0	0	0	0	989620	0	0	0	2209600	0	2355600	0	1658200	1900900	0	1631500	0
Q5JTZ9	AARS2	0	0	0	0	0	0	0	0	0	0	0	0	0	902800	0	0	0	0	0	0	0	0	0	0	0	0	0	0	0	0	0	0	0	0	0	0	0	0	836130	712520	0	0	0	0	0	0	0	0
Q9NRN7;E9PLW6;Q9NRN7-2;E9PNF3	AASDHPPT	0	0	0	0	0	0	0	0	0	0	0	0	0	2157100	5436000	3479700	0	1451700	7432600	9069600	3040900	20726000	1091500	0	0	0	0	0	0	0	0	0	0	0	0	0	0	598940	2938200	2447600	7771700	25207000	3345500	25600000	9666100	6067700	4772600	22945000
Q9UDR5;F8WAH1;F8WE53	AASS	0	4332100	0	0	0	0	0	0	0	5474100	4263100	12777000	17722000	35880000	15714000	4796000	3813400	0	0	0	0	0	0	0	0	0	0	0	0	0	0	659730	2290900	1261000	6873800	16726000	10802000	18655000	40153000	22433000	8779600	8802600	0	2054000	0	1025400	0	0
O75027;O75027-2;B4DGL8;O75027-3;A0A087WW65;E9PJR8;E9PNQ5	ABCB7	0	0	0	0	0	0	0	0	0	0	0	516620	0	0	823800	0	0	0	0	0	0	0	0	0	0	0	168980	0	0	0	0	0	0	0	0	0	0	0	2462800	682670	0	0	0	0	0	0	0	0
Q9NUT2-5;Q9NUT2-4;Q9NUT2-3;Q9NUT2-2;Q9NUT2	ABCB8	0	0	0	0	0	0	0	0	0	0	0	0	0	0	0	0	0	0	0	0	0	0	0	0	0	0	0	0	0	0	0	0	0	0	0	0	0	0	0	0	0	0	0	0	0	0	0	0
A0A0A0MS99;I3L4X2;P33527-8;P33527-6;P33527-7;P33527-5;P33527-4;P33527-2;P33527-3;P33527;P33527-9	ABCC1	0	0	0	0	0	0	0	0	0	0	0	0	0	0	0	0	0	0	0	0	0	0	0	0	0	0	0	0	0	0	0	0	0	0	0	0	0	0	0	0	0	0	0	0	0	0	0	0
P28288-2;P28288	ABCD3	0	0	0	0	0	0	0	0	0	0	0	0	0	0	0	0	0	0	0	0	0	0	0	0	0	0	0	0	0	0	0	0	0	0	0	0	0	0	0	477800	0	0	0	0	0	0	0	0
Q8NE71;Q8NE71-2;H0YGW7;Q5STZ8;A0A0G2JIC2	ABCF1	0	0	0	0	0	0	0	0	0	0	0	0	0	0	0	0	0	0	0	0	0	0	0	0	0	0	0	0	0	0	0	0	0	0	0	648080	0	0	0	0	0	0	0	0	0	0	0	0
Q9UG63;Q9UG63-2	ABCF2	0	0	0	0	0	0	0	0	0	0	0	0	0	0	0	0	0	0	0	0	0	0	0	0	0	0	0	0	0	0	0	0	0	0	0	0	0	0	0	1247900	0	0	0	0	0	0	0	0
Q9NUJ1-2;Q9NUJ1-3;Q9NUJ1	ABHD10	0	0	0	0	0	0	0	0	0	0	0	0	0	0	0	0	0	0	0	0	0	0	0	0	0	0	0	0	0	0	0	0	0	0	0	0	0	0	0	0	0	0	0	0	0	0	0	0
B6VEX4;A0A0A0MRT6;Q8IZP0-10;Q8IZP0-8;Q8IZP0-7;Q8IZP0-2;Q8IZP0-4;Q8IZP0-3;Q8IZP0-5;Q8IZP0-6;Q8IZP0-9;Q8IZP0-12;Q8IZP0;B7Z836;E9PEZ7;E7EW77;E7EP65;A0A0C4DG21;F8WAL6;Q8IZP0-11;Q9NYB9-3;Q9NYB9-2;Q9NYB9-4;Q9NYB9	ABI1	0	0	0	0	0	2681100	0	0	0	0	0	0	0	0	0	0	0	0	0	0	0	0	0	0	0	1371100	1515800	0	0	0	1402300	0	0	1315000	303770	0	0	0	0	0	0	0	0	0	0	0	0	0
O14639-2;O14639-6;O14639;F8W8M4;A0A0A0MRL6	ABLIM1	0	0	0	0	0	0	0	0	0	0	0	0	0	3110300	0	0	2703300	0	6265400	6968300	7851000	6662900	892900	1651400	1472400	0	0	0	0	0	0	0	0	729260	0	0	0	0	0	0	6163200	0	0	3927900	0	0	4429700	3143600
O14639-4;O14639-3;O14639-5;J3QSX6;H0Y7N6;F6XFR5	ABLIM1	0	0	0	0	0	0	0	0	0	0	0	0	0	0	0	0	0	0	10508000	0	0	0	0	0	0	0	0	0	0	0	0	0	0	0	0	0	0	0	0	0	0	0	0	0	0	0	0	0
Q12979-4;Q12979;A0A0G2JQ41;Q12979-2;B7Z683;Q12979-3;I3L2P5;I3NI05;A0A0G2JRJ1;I3L3W0;I3L379;I3L4Y1;I3L2C0;I3L1U8;A0A0G2JQT5;I3L0R7;A0A0G2JSE0;A0A0D9SGD7;I3L259;I3L2L3;H0Y554	ABR	0	6824900	0	653930	1129100	811690	916210	914090	500080	3182500	0	3671000	3437700	4697200	4547700	1025500	1296000	5419700	3124500	1303300	0	0	0	0	0	2497900	2105300	0	225230	0	0	591750	0	0	1499800	0	0	678630	2985600	8965200	14489000	0	0	0	0	0	0	0
Q5SZC9;Q9P1F3	ABRACL	0	0	0	0	0	0	0	0	0	0	0	0	0	0	0	0	0	0	0	0	0	0	0	0	0	0	0	0	0	0	0	0	0	0	0	0	0	0	0	0	0	0	0	0	0	0	0	0
A0A0B4J2A4;P42765;K7EME0	ACAA2	0	0	0	0	0	0	0	0	0	0	0	0	0	0	0	0	2154300	3962600	5411600	5766800	3528300	1573700	0	0	0	0	0	0	0	0	0	0	0	0	0	0	0	0	0	0	0	4573100	0	4645600	3387900	1313200	0	0
Q13085-3;Q13085-2;Q13085;Q13085-4;Q59FY4;O00763-3;O00763-2;O00763;A0A087X0W4;S4R3S7;A0A087WVR6;A0A0C4DGT1;F8W8T8;H0YGH5	ACACA	0	0	0	1876400	0	0	0	0	0	5103700	1046400	3779300	8596500	11853000	6801200	4610900	0	0	0	0	0	0	0	0	0	97114	0	0	127770	622360	0	0	0	0	835320	4973500	2502000	4725800	11399000	8381500	0	0	0	0	0	0	0	0
Q709F0;Q709F0-2;D6RDI8;F8WEV0;Q709F0-3;H0Y9C6;A0A0J9YXS1	ACAD11	0	0	0	0	173010	482250	311150	369130	0	0	0	0	0	501010	0	0	0	3808900	34441000	5292600	3840200	1287900	0	920270	0	0	0	0	0	0	0	0	0	0	0	0	680960	0	3347900	2567200	0	1555800	0	8784300	1734300	898340	0	2693600
Q9H845;H0Y8Z9	ACAD9	0	0	0	0	0	0	0	0	0	1007100	0	0	0	1404300	1831000	0	0	0	0	0	1707600	2433300	0	0	0	0	0	0	0	0	0	0	0	0	0	0	0	0	2125300	1306200	0	0	4374200	0	2067500	0	0	0
B7Z9I1;Q5T4U5;P11310;P11310-2;E9PJM9;H0YDT5;E9PRX4	ACADM	0	0	0	0	0	0	0	0	0	0	548140	2673000	3573100	14573000	11214000	15811000	5862800	6120600	12917000	3436500	0	0	0	0	0	0	0	0	0	0	0	0	0	0	880370	4625300	3564000	10312000	28929000	24725000	40334000	16857000	7203300	11376000	6621400	0	1828900	1160500
E9PE82;P16219	ACADS	0	0	0	0	0	0	0	0	0	0	0	0	0	0	0	0	0	0	0	4244300	2418000	3455400	0	0	0	0	0	0	0	0	0	0	0	0	0	0	0	0	0	0	0	0	0	1068800	5730200	2360900	1581500	0
P45954-2;P45954	ACADSB	0	0	0	0	0	0	0	0	0	0	462910	2821400	2549700	10004000	7257600	6417800	9172500	3710300	4012400	9372600	0	812350	0	0	0	0	0	0	0	0	0	0	0	0	0	1904500	0	2212000	16081000	21401000	25630000	8173200	2811600	0	0	0	0	0
P49748-2;P49748;P49748-3;G3V1M7;J3QRJ8;K7EQP4;J3QKU9;K7EJW8;J3KSR4	ACADVL	0	0	0	0	0	0	0	0	0	0	0	638450	807970	0	2108700	0	0	0	1783400	393130	0	0	0	0	0	0	0	0	0	0	0	0	0	0	2111900	913170	1850800	0	0	0	0	0	0	0	0	0	0	0
P24752;H0YEL7;E9PRQ6;P24752-2	ACAT1	0	0	0	0	0	0	0	0	0	0	500480	4528600	9552200	13068000	34887000	15919000	34684000	50547000	204840000	251560000	112380000	87176000	4392400	1386400	0	0	0	0	0	0	0	326000	0	0	936540	1465200	0	14338000	31681000	66922000	50399000	126370000	84599000	185300000	146750000	88038000	47410000	6584400
Q9BWD1;Q9BWD1-2	ACAT2	0	0	0	0	0	0	0	0	0	0	0	0	0	0	0	0	0	0	1992700	12195000	1626500	5154200	0	0	0	0	0	0	0	0	0	0	0	0	0	0	0	0	0	0	0	0	0	21372000	24689000	10663000	4966800	0
Q9H3P7	ACBD3	0	0	0	0	0	0	0	0	0	0	0	3964700	12474000	15434000	15161000	8977900	11060000	12060000	21290000	9962500	1826400	0	0	0	0	0	0	0	0	0	0	0	0	0	683050	1249400	2898400	5707400	28477000	39318000	42982000	45232000	21752000	10129000	2822700	0	0	0
S4R3H4;E7EQT4;Q9UKV3-5;Q9UKV3;G3V3T3;G3V3B0;Q9UKV3-3;Q9UKV3-2	ACIN1	0	0	0	0	0	0	0	0	0	0	0	0	0	0	0	0	0	0	0	0	4865700	0	0	0	0	515890	364760	0	0	0	0	0	0	0	287340	0	0	0	0	0	0	0	0	0	0	0	0	0
P53396;P53396-2;P53396-3;K7ESG8;K7EIE7	ACLY	234920000	121060000	4107000	99091000	184330000	3034900	654850	1988600	1242400	12417000	12385000	44286000	54656000	1466100000	320200000	1369900000	1545800000	686220	523740000	712450000	0	0	867520	0	0	1119600	0	0	0	0	0	562570	2518300	4952600	12355000	36871000	24315000	57692000	427020000	51524000	0	6798800	0	0	0	0	0	0
A2A274;Q99798	ACO2	0	0	0	0	0	0	0	0	0	0	0	0	0	1959300	3517400	1960800	4002800	4772600	25045000	34786000	17392000	9587400	0	0	0	0	0	0	0	0	0	0	0	0	0	0	0	728920	4316400	4604600	0	12536000	18746000	29832000	35702000	17272000	2709100	0
O00154-6;O00154-4;O00154-5;O00154-7;O00154;K7EKP8;O00154-2;O00154-3	ACOT7	0	0	0	0	0	0	0	0	0	0	0	317900	614460	2020000	1559600	3921700	399200	4924400	2200400	9758400	3153600	2920600	0	0	0	334020	0	0	0	0	0	0	221440	0	0	451200	232180	388150	1413000	6292700	11660000	10749000	1586800	10113000	11386000	5892500	3015800	0
H7C5A7;E9PJN0;O14734;H0Y698;Q9BR14;E9PMC4;E9PIS4	ACOT8	0	0	0	0	0	0	0	0	0	0	0	0	0	5030600	5802000	1728200	1898300	1340600	4788700	0	0	0	0	0	0	0	0	0	0	0	0	0	0	0	378760	499770	0	1176700	0	5068900	4292900	10327000	0	4635100	0	0	0	0
Q9Y305-2;Q9Y305;Q9Y305-4;Q9Y305-3;H7C5Q2;C9J7L8	ACOT9	0	0	0	0	0	0	335160	801890	302830	533280	1095700	1177500	4133000	13917000	7719600	560660	444810	4966200	16455000	8746300	3006000	2109200	0	0	0	0	0	0	0	0	0	0	0	0	0	0	0	2783700	22674000	26437000	24432000	48268000	0	7265200	3769500	0	0	0
P24666;G5E9R5;P24666-4;P24666-3;P24666-2;F2Z2Q9;D3YTI2	ACP1	0	0	0	0	0	596360	0	831610	0	1274200	1248500	2129300	3286500	22388000	10182000	15137000	15644000	10983000	29994000	32699000	15626000	18512000	0	6165600	0	0	0	0	0	0	790390	0	1168500	2180000	1361800	2094400	3551200	5108900	30901000	43000000	36480000	25233000	26568000	59150000	35587000	14596000	33251000	21446000
H0Y9Z9;D6RER0;B7Z3Z9;E7EPM6;P33121-2;P33121-3;P33121	ACSL1	0	0	0	0	0	0	0	0	0	0	0	0	438420	1464500	602660	1104200	0	0	0	0	0	0	0	0	0	0	0	0	0	0	0	0	0	0	0	0	498120	666970	3883200	3153900	0	2091600	0	0	0	0	0	0
O95573;F5GWH2;O60488-2;O60488	ACSL3	0	0	0	0	0	0	0	0	0	826850	695840	0	4529900	3760800	9005400	7887100	6433700	7746200	23192000	9275600	0	0	0	0	0	0	0	0	0	0	0	0	0	0	1272100	2345900	1966800	5899000	31824000	34015000	36603000	22855000	2624400	8296900	2622600	392590	0	0
P62736;P63267;F6UVQ4;F6QUT6;C9JFL5	ACTA2;ACTG2	0	0	0	0	0	0	0	0	0	0	0	0	0	0	0	0	0	0	0	0	0	0	0	0	0	0	0	0	0	0	0	0	0	0	0	0	0	0	0	0	0	0	0	0	0	0	0	0
P60709;E7EVS6;G5E9R0;C9JZR7;C9JTX5	ACTB	2920200	1226400	566600	0	601470	192660	0	0	0	0	0	0	0	0	0	0	0	0	0	0	0	0	0	0	0	0	0	0	0	0	0	0	0	0	0	0	0	0	0	0	0	0	0	0	0	0	0	0
Q562R1	ACTBL2	0	0	0	0	0	0	0	0	0	883720	0	0	0	0	534610	0	0	0	0	0	0	0	0	0	0	0	0	0	0	1199500	0	0	0	0	0	0	0	0	0	0	0	0	0	0	0	0	0	0
P68032;P68133;P63267-2;A6NL76;F8WB63;B8ZZJ2	ACTC1;ACTA1;ACTG2	26091000	8416800	3781900	6989600	1260700	1447900	0	0	889030	8520600	0	2007300	33070000	118180000	97746000	89565000	55521000	90272000	223070000	481790000	59346000	62879000	0	528820	0	0	0	358640	0	0	229440	0	0	7550200	7297800	12815000	19996000	24272000	177100000	208790000	1131200000	385890000	113510000	760360000	370680000	227070000	59273000	75489000
I3L4N8	ACTG1	0	0	0	0	0	0	0	0	0	0	0	0	0	0	0	0	0	0	0	0	0	0	0	0	0	0	0	0	0	0	0	0	0	0	0	0	0	0	0	0	0	0	0	0	0	0	0	0
P63261;I3L3I0;I3L1U9;I3L3R2;J3KT65;K7EM38;C9JUM1;F8WCH0	ACTG1	396630000	342690000	216370000	256050000	213050000	264350000	230050000	216220000	214310000	629750000	373130000	803200000	1496500000	3978000000	3172400000	3067800000	3240600000	4270100000	11486000000	16467000000	9129600000	9289500000	801360000	951150000	49747000	209970000	154890000	86915000	75254000	93861000	156880000	290070000	353050000	607930000	629520000	1153700000	1587700000	2008800000	6296500000	7380400000	17268000000	11781000000	7697100000	20130000000	19858000000	15141000000	10420000000	4414600000
O96019;O96019-2;H7C5S0;C9JQT2;O94805	ACTL6A	0	298210	408490	673260	3755400	6408600	6879200	5926500	3286500	3326400	735300	861860	2530500	0	0	0	1291400	0	28152000	59593000	62990000	46071000	1888100	1441200	0	665800	783690	0	1010800	927220	0	5545600	1453600	3155500	1617600	1405400	3038800	0	1842200	0	5401500	22423000	23375000	136960000	125280000	64602000	53143000	6616500
P12814;P12814-3;P12814-2;P12814-4;H9KV75;G3V2N5;G3V2W4;H7C5W8;H0YJW3;H0YJ11;G3V5M4;G3V2X9;G3V380;G3V2E8	ACTN1	774760	0	0	194350	0	0	0	810630	617260	4888300	4345500	14087000	13364000	17018000	982030	3129700	0	0	0	0	0	0	0	0	0	0	0	0	0	0	0	0	0	4301200	7263800	17024000	5586500	3299100	6197300	6437900	0	0	0	5638100	0	0	0	973890
P35609;P35609-2;F6THM6;D6RH00	ACTN2	0	0	0	0	0	0	0	0	0	0	0	0	0	0	0	0	0	0	0	0	0	0	0	0	0	0	0	0	0	0	0	0	0	0	0	0	0	0	0	0	0	0	0	0	0	0	0	0
Q08043;A0A087WSZ2	ACTN3	0	0	0	0	0	0	0	0	0	0	0	0	0	0	0	0	0	0	0	0	0	0	0	0	0	0	0	0	0	0	0	0	0	0	0	0	0	0	0	0	0	0	0	0	0	0	0	0
H7C144	ACTN4	0	0	0	0	0	0	0	0	0	0	0	0	0	0	0	0	0	0	0	0	0	0	0	0	0	0	0	0	0	0	0	0	0	0	0	0	0	0	0	0	0	0	0	0	0	0	0	0
K7EJH8	ACTN4	0	0	0	0	0	0	0	0	0	0	0	0	0	0	0	0	0	0	0	0	0	0	0	0	0	0	0	0	0	0	0	0	0	0	0	0	0	0	0	0	0	0	0	0	0	0	0	0
O43707;O43707-2;F5GXS2;O43707-3;K7EP19	ACTN4	20269000	7298000	1714700	3091400	1552400	1884000	2678800	2894500	13579000	107640000	75640000	232410000	277610000	380420000	102850000	24420000	3516300	0	6709100	1216600	2563600	0	0	0	0	0	595500	0	130280	629350	229860	14875000	31603000	122230000	179260000	289640000	169700000	222650000	264230000	77168000	48271000	1526500	0	0	1922700	3304600	7115000	0
Q9NZ32;V9GYX7;G3V2Q5;G3V5Y4;F6S9Y6;G3V524;G3V4K6	ACTR10	0	0	0	0	0	0	0	671750	0	0	0	0	0	0	0	0	0	0	0	0	0	0	0	0	0	0	0	0	0	0	0	0	0	0	0	0	0	0	0	0	0	0	0	0	0	0	0	0
P61163;R4GMT0	ACTR1A	150390	1389100	1744700	571660	2379000	1670800	1905300	1681600	1965700	5009800	1936200	2105200	3799300	2994900	7742600	1217300	896750	1642400	0	13779000	1576600	1736100	0	0	0	0	0	0	1093400	0	1923300	3633300	0	0	1131600	0	532750	846880	10943000	10089000	18248000	13725000	2296500	18408000	13461000	5385600	4457100	2493000
P42025	ACTR1B	0	0	0	0	0	0	0	0	0	0	0	0	0	0	0	0	0	0	0	0	0	0	0	0	0	0	0	0	0	0	0	0	0	0	0	0	0	0	0	0	0	0	0	0	4936200	0	0	0
P61160;P61160-2;F5H6T1	ACTR2	0	0	1624000	263230	0	0	0	0	0	0	0	1272300	0	2805100	6892400	7639300	8871500	5597000	1732900	5594600	5702900	7385100	1231000	2095600	0	0	0	0	0	0	0	0	0	4103500	0	0	0	1912800	14544000	11124000	74449000	13659000	3034900	1645200	4580600	0	3870700	5169200
P61158;B4DXW1;Q9P1U1-2;Q9P1U1;F8WDR7;Q9P1U1-3;A0A0A0MTI9;H7C4J1;C9IZN3;Q9C0K3;F8WEW2;F8WE84	ACTR3	0	0	0	0	0	0	0	0	4742300	0	0	0	0	4779700	5137100	4213700	1059900	0	5751800	1182000	0	0	0	0	0	0	0	0	0	0	0	0	0	0	0	0	1328900	0	13456000	8762400	46174000	15241000	698230	789700	2774300	0	0	0
Q9UHI8	ADAMTS1	0	0	0	0	0	0	0	0	0	0	0	0	0	0	0	0	1178300	0	0	3303600	0	0	0	0	0	0	0	0	0	0	0	0	0	0	0	0	0	0	0	0	0	408570	0	0	0	0	0	958640
P55265-5;P55265;P55265-4;H0YCK3;P55265-3;P55265-2	ADAR	0	424880	186030	0	624980	1290100	1715700	1077100	1272400	1611200	3462500	12411000	22160000	48532000	24894000	19756000	14193000	9212400	14014000	9764600	1034100	2589600	0	0	0	840470	1975900	779370	562800	0	0	1003700	1686100	4281000	7206100	15261000	4878800	18081000	65806000	50259000	22656000	6638400	0	3223200	749720	1622300	0	0
Q8NI60-3;Q8NI60;Q8NI60-4;Q8NI60-2	ADCK3	1403200	0	0	0	0	852400	0	185740	0	735280	1027700	1900500	5132300	14299000	8286800	2074900	1379600	899960	1994000	2266500	0	1481800	0	0	0	0	0	0	0	0	0	0	788600	1327100	1385600	1760100	2615400	4413800	5043400	17182000	3078200	7692900	0	0	0	0	0	0
E7EV99;E7ENY0;P35611-2;P35611-6;P35611;P35611-3;P35611-4;H0Y9H2;A0A0A0MSR2;P35611-5;D6RF25;D6RJE2;H0YFD8;D6RAH3;P35612-2;P35612-8;P35612-9;P35612-4;P35612-3;P35612	ADD1	0	0	0	0	0	0	0	0	0	0	0	0	0	0	0	0	0	0	0	0	0	0	0	0	0	0	0	0	0	0	0	0	0	0	0	0	0	0	1544300	0	0	0	0	0	0	0	0	0
A0A087WX08;Q9UEY8-2;Q9UEY8	ADD3	0	0	0	0	0	0	0	0	0	0	614600	0	0	0	0	0	906110	0	0	0	0	0	0	0	0	0	0	0	0	0	0	0	0	0	0	0	0	0	0	0	0	0	0	0	0	0	0	0
Q8N7X0;E5RIM8;H0Y333;E5RFN4;E5RGD1;H0Y334;H0YBE5;Q8N7X0-2	ADGB	0	0	0	0	0	0	0	0	0	0	743810	0	0	0	0	0	0	0	0	0	0	0	0	0	0	0	0	0	0	0	0	0	0	0	0	0	0	0	0	0	0	0	0	0	0	0	0	0
Q16186;A0A087WX59;A0A087WUX6	ADRM1	0	0	0	0	0	0	0	0	0	551640	0	451140	611270	0	0	0	1105800	0	17828000	18144000	8731600	3350600	0	497400	0	0	0	0	0	0	0	0	0	0	0	0	0	0	0	0	0	8901300	3896000	11044000	5132700	3448400	0	0
P30566;A0A0A6YY92;A0A096LNY6;P30566-2;A0A096LNY5;A0A096LP92;A0A096LPA2;A0A096LNY4;B4DEP1;A0A096LP72	ADSL	0	0	0	0	0	0	0	0	230140	0	442340	2009900	4325100	13070000	9300200	3377200	1512800	7404900	10831000	8830200	2240000	0	0	1331600	0	0	0	0	0	0	0	0	0	0	651640	1376400	1630800	3166900	17609000	9267600	0	6656000	0	12153000	1730400	0	3437900	0
Q8TED9;Q8TED9-4;Q8TED9-2;Q8TED9-3	AFAP1L1	0	0	0	0	0	0	0	0	0	0	0	0	0	0	0	0	0	0	0	0	0	0	0	0	0	0	0	0	0	0	0	354190	0	0	0	0	0	0	0	0	0	0	0	0	0	0	0	0
Q9Y4W6;K7EP56	AFG3L2	0	1540700	353910	0	0	397640	171360	378020	1045400	1639400	3866700	11562000	19533000	71457000	61558000	37634000	33359000	18044000	34942000	8654100	7317500	4179600	988690	0	0	993790	2910100	843820	0	0	524550	2620900	1695000	3780600	7796100	21910000	15764000	40013000	138420000	155800000	89307000	69343000	15039000	8492300	7946800	3067300	3189500	0
E9PC15;Q53H12;E9PG39;A0A0G2JLG5;A0A0G2JLD0	AGK	0	0	0	0	347560	1070600	839060	1273900	732100	1587700	3943400	6249100	19448000	44216000	44588000	37981000	41026000	40047000	62819000	66720000	20216000	14368000	0	1021500	11166000	0	148020	0	0	0	0	472840	1375700	2295900	5152800	11094000	11286000	31300000	112970000	134930000	291420000	121640000	13429000	65464000	28520000	16774000	5801300	3168900
P35573;P35573-2;P35573-3	AGL	0	0	1286500	0	0	1785500	0	2316800	3260900	21965000	13165000	85131000	195030000	719340000	937110000	1247200000	1687800000	1962300000	4065600000	3453800000	696310000	490990000	14733000	51546000	0	1373100	1951200	0	659810	199580	983930	4662700	4553400	17966000	37013000	95221000	111210000	459850000	2383600000	3782100000	12302000000	6438500000	1914400000	3798100000	1445500000	583450000	394650000	172420000
Q9UL18;Q5TA58;A0A0U1RQZ8	AGO1	0	0	0	0	0	0	0	0	123570	470740	1988400	8586800	9174300	33085000	24792000	18561000	20258000	38127000	88822000	114400000	56410000	29625000	2223400	3116700	0	133580	0	0	0	0	0	0	0	802620	0	5545800	10186000	21835000	67945000	67062000	67676000	72070000	32950000	98595000	66498000	35219000	24577000	17622000
Q9UKV8;Q9UKV8-2	AGO2	0	0	0	1075400	0	0	0	1250700	1341400	8052700	16900000	50263000	85622000	160180000	123250000	79427000	71330000	59469000	84602000	45246000	13245000	12458000	1831100	3569400	0	0	284600	0	0	472380	0	138130	469240	4114500	14204000	36202000	40420000	92994000	272930000	234140000	313820000	184190000	84674000	68193000	32569000	15254000	6090300	3370800
Q9H9G7;Q9H9G7-2;Q5TA56;A0A0U1RR19	AGO3	0	0	0	0	0	0	0	0	0	421250	624450	1499600	2107600	14036000	8992800	6868500	8897400	4272700	23183000	13713000	1900300	3212400	346970	0	0	0	2233200	6030400	2426000	2347800	0	28072000	32287000	0	827470	2513100	12428000	7833400	26358000	38681000	58274000	28938000	15172000	20257000	7357200	3140800	4140500	0
J3KNS1;Q9UPW5-2;Q9UPW5;Q9UPW5-3	AGTPBP1	0	0	0	0	0	0	0	0	0	0	0	0	0	0	0	0	0	0	0	0	0	0	0	0	0	0	0	0	0	0	0	0	0	0	0	0	0	0	0	0	0	0	0	0	0	0	0	0
P23526;P23526-2	AHCY	6856400	3031100	639110	833860	0	0	933340	563070	334520	13898000	9727100	61982000	98531000	285280000	381090000	395680000	531840000	796190000	1646300000	1564600000	669290000	619590000	22141000	36873000	0	0	0	1189900	0	698780	637080	0	1987200	858080	19004000	46116000	56596000	117480000	571470000	929830000	2375300000	1685600000	392050000	1428900000	836850000	502060000	273240000	101080000
Q96HN2-2;Q96HN2;H0Y8B3;O43865-2;Q96HN2-4;Q96HN2-3;O43865	AHCYL2;AHCYL1	0	0	0	0	0	0	0	0	0	0	0	0	0	0	0	0	0	0	0	0	0	0	0	0	0	0	0	0	0	0	0	0	0	0	0	0	0	0	0	0	0	2084500	0	1372900	0	0	0	0
Q09666;E9PJZ0;E9PKR9;E9PJC6;E9PLK4;Q09666-2;E9PQE3;P48552	AHNAK	1378300	5481900	1577800	3328100	1865700	4395700	3572800	2137900	2382800	41139000	797470	2298600	142390000	18790000	199430000	9575200	72040000	59887000	63869000	94749000	37808000	23274000	1597100	4015000	2371800	6345600	2726600	3029400	629370	0	1311100	2529800	1499800	12864000	38759000	3812200	24447000	3045400	271430000	14510000	80068000	24867000	12732000	52765000	30907000	12912000	18111000	0
Q8IVF2-3;Q8IVF2;Q8IVF2-2	AHNAK2	531730	0	0	0	0	0	0	0	0	0	0	0	0	0	0	709350	4178900	7151300	14935000	13204000	7645000	7651200	2278500	0	0	0	0	0	0	0	0	0	0	0	0	260050	428230	610140	3546200	1963500	31936000	0	0	0	0	6674400	13155000	1056600
O95433;O95433-2;G3V438;H0YJG7;H0YJU2;H0YJ63;G3V3W9	AHSA1	170420	312790	172430	0	347740	1056600	441210	1343900	1216700	4929000	3537200	135120000	132830000	169720000	101340000	52565000	48937000	74183000	125160000	294340000	71762000	47023000	6725000	5026100	0	12511000	8618600	0	763540	385760	409610	1320500	3004800	668110	78165000	122580000	99673000	117220000	82794000	107760000	142490000	140980000	47414000	184740000	87839000	57562000	32648000	3122600
Q9BQI0;Q9BQI0-2;Q9BQI0-3;A6PVM9;Q5JUP3;Q9BQI0-4;H7C605	AIF1L	0	0	0	0	0	0	0	0	0	0	0	0	0	0	0	0	0	0	0	0	0	0	0	0	0	0	0	0	0	0	0	0	0	0	0	0	0	0	0	0	0	0	0	0	0	0	0	0
O95831-3;O95831;O95831-2;E9PMA0;O95831-6;O95831-5;O95831-4	AIFM1	452500	2461400	0	0	260220	1514100	2111300	7585000	4662700	20778000	29686000	85945000	118550000	275420000	219300000	174460000	205830000	309600000	1121900000	1177400000	616380000	398510000	22307000	18862000	0	0	2383600	0	569720	0	2612200	6202500	12268000	13542000	39468000	68917000	64142000	143480000	410920000	375650000	614170000	641230000	547120000	1224000000	785140000	400280000	149630000	24725000
Q12904;Q12904-2;D6R937	AIMP1	0	0	0	0	0	0	0	0	0	0	0	0	0	0	0	0	0	0	0	0	741480	723200	0	0	0	0	0	0	0	0	0	0	0	0	658200	954680	0	0	0	0	0	0	0	0	0	0	0	0
Q13155;A8MU58;F8W950	AIMP2	0	0	0	0	0	0	0	0	0	321520	0	0	0	329930	0	0	0	0	0	0	0	0	0	0	0	0	0	0	0	0	0	0	0	0	0	0	0	0	0	0	0	0	0	0	0	0	0	0
O00170;E9PMH2;V9GYQ3	AIP	0	0	327530	0	0	0	0	0	0	0	0	618910	0	1301200	2519100	1127400	3078100	0	12052000	8980800	6425800	7727800	0	0	0	0	0	0	0	0	0	0	0	0	0	0	0	0	7622800	6560100	0	4576200	4146700	11224000	10225000	1221100	1535300	0
F8W1A4;P54819-5;P54819-2;P54819;F8VZG5;F8VY04;P54819-6;P54819-3;G3V213;P54819-4;F8VPP1	AK2	0	0	0	0	0	0	0	0	0	0	0	0	0	310590	0	0	0	1206700	0	4937000	8919400	10843000	1209100	1077600	0	0	0	0	0	0	0	0	0	0	0	0	0	0	1299900	1121400	0	1597400	1584100	12808000	4567200	12284000	9259400	2931200
Q02952-3;Q02952-2;Q02952	AKAP12	0	0	0	0	0	0	0	0	0	0	0	0	0	0	0	0	0	29230000	0	0	0	0	0	0	0	0	0	0	0	0	0	482720	0	0	0	0	0	0	0	0	0	0	0	0	0	0	0	0
Q9Y2D5-6;Q9Y2D5-4;Q9Y2D5;Q9Y2D5-5;Q9Y2D5-7;C9JVY5	AKAP2	27767000	1978400	0	0	0	0	0	0	0	0	0	0	0	0	0	0	0	0	0	0	0	0	0	0	0	0	0	0	0	0	0	0	0	0	0	0	0	0	0	0	0	0	0	9244100	12971000	0	0	0
O43823;M0QYL4	AKAP8	1316500	2014900	2997600	1385000	2404100	1406400	1255800	2652400	1334200	2326000	1290500	0	4387100	10206000	3253700	0	0	0	0	0	2899800	0	0	0	0	3487400	1232300	2417500	782840	733560	790370	983610	1364700	5357200	3297700	2981300	1429400	4324400	12350000	4669300	0	0	0	0	0	0	0	0
Q9ULX6-2;Q9ULX6;V9GZ50	AKAP8L	0	752410	0	0	1106200	595530	249080	0	1008600	4011200	2874200	6224500	6238400	7719800	787680	0	0	0	0	0	0	0	0	0	0	863190	1043800	0	0	0	450520	959880	1896000	7000000	3702400	6159200	3399300	6395400	1570200	0	8917900	0	0	0	0	0	0	0
A0A0A0MRE9;A0A0A0MRF6;Q99996-5;Q99996-3;Q99996-2;Q99996;Q99996-6;H7BYL6;H0Y6Q0;A0A087WX84;Q99996-4	AKAP9	0	0	0	0	0	0	0	0	0	280510	0	0	0	0	0	0	0	0	0	0	0	0	0	0	0	0	0	0	0	0	0	0	0	0	0	0	0	0	0	0	0	0	0	0	0	0	0	0
V9GYG2;V9GYP9;Q5T621;P14550	AKR1A1	0	0	0	0	0	0	0	0	0	0	0	0	0	0	0	0	0	0	0	712990	0	0	0	0	0	0	0	0	0	0	0	0	0	0	0	0	0	0	0	0	0	0	0	0	0	0	0	0
P15121;E9PEF9;E9PCX2;C9JRZ8;C9JRZ8-2	AKR1B1	0	0	0	0	0	0	0	0	0	0	0	0	0	0	0	0	0	0	0	0	1872800	1926600	1886300	1806400	0	0	0	0	0	0	0	0	0	0	0	0	0	0	0	0	0	0	0	0	1795500	8281000	0	0
H3BLU7;O43488;Q8NHP1	AKR7A2	0	0	0	0	0	0	0	0	0	0	0	0	0	0	0	0	0	1176100	6847900	12097000	0	0	0	0	0	0	0	0	0	0	0	0	0	0	0	0	0	0	0	0	0	0	1998800	10368000	4576100	1987400	0	0
CON__P02768-1;P02768;A0A0C4DGB6;H0YA55;B7WNR0;D6RHD5;C9JKR2;P02768-2;A0A087WWT3;P02768-3;H7C013	ALB	0	0	8108500	938230	337970	0	540220	1139200	0	84309000	666420	563890	0	1945700	0	2042900	8819700	0	0	0	0	0	4115400	0	0	0	0	2557300	0	0	0	0	0	26290000	0	0	4497000	2654100	0	0	17413000	0	0	0	7987500	9597600	2164300	0
P54886;P54886-2	ALDH18A1	10769000	0	7050400	3144700	6425000	6881000	0	6872600	0	6183800	1045500	792220	11414000	20767000	10848000	21706000	15879000	7954900	35808000	41771000	1577000	0	0	0	0	0	0	0	6662500	0	0	9420000	4929100	0	0	1985100	3752800	15951000	62625000	75792000	112840000	75246000	11808000	13387000	5577400	0	0	0
H0YMG7;O94788-4;O94788-2;O94788-3;O94788;Q9UED3;H0YKL3	ALDH1A2;RALDH2	0	0	0	0	0	0	0	0	0	0	0	0	0	3365700	0	0	0	0	0	0	0	0	0	0	0	0	0	0	0	0	0	0	0	0	0	0	0	0	0	0	0	1328800	0	0	1148800	0	0	0
P30837;H0Y2X5;P00352;P47895	ALDH1B1	0	0	0	458650	0	490210	252440	0	899100	7296500	1020200	16034000	43663000	105960000	80464000	76476000	63304000	63560000	163840000	118770000	21460000	7303900	0	0	0	873200	432350	0	0	0	506850	1925900	2225600	5723600	3205400	29813000	23012000	65561000	174010000	200920000	278890000	212070000	35494000	108650000	43630000	13043000	7825000	1687000
P05091;P05091-2;F8VP50;S4R3S4	ALDH2	0	1960900	0	0	0	0	0	0	0	0	0	933370	1708000	6671300	6804500	3606400	3187500	3956600	4702600	14479000	2025600	344280	0	0	0	0	0	0	0	0	0	0	0	0	0	0	0	702880	8423400	10179000	6909800	6476000	0	5677700	974560	0	0	0
J3QRD1;P51648;P51648-2;I3L1M4;J3QS00;J3QKK9;J3KTG1;C9JGJ2;I3L0X1;J3KTD9;I3L2W1;E9PJV0;C9JKT2;C9JMC5;I3L3I9;A8MYB8;E9PNN6;P48448;P43353-2;P30838;P43353	ALDH3A2	0	0	0	352980	0	468430	266990	0	345400	5612500	1045000	1434800	4275100	17513000	6290600	3022500	2235300	2778200	4931800	1074000	0	0	0	0	0	0	337240	0	0	0	0	452430	642390	0	758030	1871700	1482700	4384200	18379000	12303000	120790000	6633300	0	967070	437530	0	586770	0
P30038-2;P30038-3;P30038;Q5TF55	ALDH4A1	0	343020	0	0	0	0	0	0	0	0	0	0	0	0	0	0	0	0	1988700	1996700	0	0	0	0	0	0	0	0	0	0	0	0	0	0	0	0	0	0	1131700	2944200	0	3616200	2016500	2051700	0	0	0	0
C9J8Q5;P51649;P51649-2	ALDH5A1	0	0	0	0	0	0	0	0	0	0	0	0	0	0	0	0	0	0	0	0	0	0	0	0	0	0	0	0	0	0	0	0	0	0	0	0	0	0	4228100	3893700	0	3689100	0	0	0	0	0	0
Q02252-2;Q02252;G3V4Z4	ALDH6A1	0	0	0	0	0	0	0	0	408700	0	749650	1472800	2890600	5857700	4574200	0	0	0	7798800	12180000	4124000	4576600	0	0	0	0	0	0	0	0	0	0	0	0	851720	0	1032500	1834200	10998000	12616000	0	10760000	0	11064000	2203800	873440	0	0
P49419-2;P49419;F8VS02;P49419-4;A0A0J9YWF7;H0YHM6;F8VVF2;A0A0J9YWM6;F8WDY6;F8WD33	ALDH7A1	0	0	0	0	336440	0	0	601190	0	1354500	0	1353400	1151500	11116000	9194100	8099100	9683300	10440000	49586000	62610000	28587000	20923000	521210	1766900	0	0	0	0	0	0	0	0	0	0	371570	957910	903700	5785000	20165000	11298000	47119000	36020000	7195000	50347000	22681000	7747200	5979300	1536000
P49189;P49189-2	ALDH9A1	0	0	405420	0	0	0	0	0	0	406530	0	800160	4178400	7733300	4022700	20171000	20615000	58070000	230070000	344100000	173350000	121400000	5208700	1762000	0	0	0	0	0	0	0	0	0	654540	0	0	2563100	2642000	12489000	15121000	20280000	129160000	57825000	317370000	232960000	123840000	39354000	7417300
J3KPS3;P04075;P04075-2;H3BQN4;H3BPS8;H3BUH7;H3BR04;H3BMQ8;H3BR68;H3BU78;A0A087WXX2;P05062	ALDOA	4793600	3856100	342020	0	0	0	0	0	0	19417000	809710	1725100	3433000	16524000	12549000	24174000	36062000	56477000	105800000	55647000	21688000	38139000	1161400	1702000	1240700	0	0	0	1787600	2178100	568440	0	476860	5590300	3301200	5928000	10687000	2725500	17171000	64398000	153770000	201720000	108150000	170850000	53676000	32000000	16751000	4425200
P09972;K7EKH5;C9J8F3;J3KSV6;J3QKP5;A8MVZ9;J3QKK1	ALDOC	0	0	0	0	0	0	0	0	0	0	0	0	0	0	17752000	0	0	0	0	0	0	0	0	0	0	0	0	0	0	0	0	0	0	0	0	0	0	0	0	0	0	0	0	0	0	0	0	0
Q6P6C2;Q6P6C2-1;Q6P6C2-3	ALKBH5	0	0	0	0	0	0	0	0	0	0	0	0	0	0	0	0	0	0	0	0	0	0	0	0	0	0	0	0	0	0	0	0	0	0	0	0	0	0	0	0	0	0	0	2834100	1270600	0	0	0
Q86V81;E9PB61	ALYREF	0	0	0	0	0	0	0	0	0	0	0	0	0	0	0	8878700	11646000	15697000	115290000	111710000	47143000	98623000	1053400	32795000	0	0	0	0	0	0	0	0	0	0	0	0	0	0	0	6830700	16158000	21169000	12076000	73150000	91600000	128270000	138610000	232580000
Q4VCS5;E7ERM3;A6NP16;Q4VCS5-2	AMOT	390290000	52411000	11946000	18976000	5327800	5738300	9366900	11970000	2237600	7760600	2215700	2748200	2497200	5384400	1474600	0	28177000	79979000	7529500	181670000	35494000	30744000	2451000	6767000	1150100	0	247710	0	241430	0	631060	1789800	4870000	7256800	3033900	3242600	16872000	1998600	65332000	19137000	36062000	0	100250000	0	0	0	0	16934000
Q8IY63-2;Q8IY63	AMOTL1	0	0	0	0	0	0	0	198110	237490	0	0	0	0	0	0	0	0	0	0	0	0	0	0	0	0	0	0	0	0	0	0	0	1308300	0	0	0	0	0	0	0	0	0	0	0	0	0	0	0
H0Y360;Q01433-2;Q01433;Q01433-3;Q01433-5;Q01433-4;H0YCL9;E9PJF6;E9PIJ1;H0YF16	AMPD2	0	0	0	0	0	0	0	0	0	0	0	0	0	0	0	0	0	0	0	0	0	0	0	0	0	0	0	0	0	0	0	0	0	0	0	0	0	256480	0	0	0	0	0	0	1321000	0	1644800	2766200
P04745;P19961-2;P19961;P04746;Q5T085;H7BZQ8;P04746-2;C9J2Z5;Q5T084;CON__Q3MHH8	AMY1A;AMY2B;AMY2A;AMY1B	965500	0	1293900	0	0	0	0	0	0	38479000	0	0	0	0	0	0	0	0	0	0	0	0	0	0	0	0	0	0	0	0	0	0	0	0	0	0	0	0	0	0	0	0	0	0	0	0	0	0
Q9H1A4;H0Y564	ANAPC1	0	0	0	0	0	0	0	0	0	0	0	0	0	0	0	0	0	0	0	0	0	0	0	0	0	0	0	0	0	0	0	0	0	0	0	0	0	0	0	0	0	0	0	0	0	0	0	0
Q9UJX3-2;Q9UJX3	ANAPC7	0	0	0	0	0	0	0	0	0	0	0	0	0	0	0	0	0	0	0	0	0	0	0	0	0	0	0	0	0	0	0	0	0	0	0	0	0	0	0	0	0	0	0	0	0	0	0	0
Q5VTE6-2;Q5VTE6	ANGEL2	0	0	0	0	0	0	0	0	0	0	0	0	0	0	5734900	0	3206800	0	0	21854000	23232000	21106000	1912300	1639500	0	0	0	0	0	0	0	0	0	0	0	0	0	0	7626100	0	0	0	0	28709000	8849000	10007000	6538500	10808000
A0A087WTF3;Q12955;A0A087WUY3;A0A087WZ65;Q12955-6;Q12955-7;Q12955-5;Q12955-4	ANK3	0	0	0	0	0	0	0	0	0	0	0	0	0	0	0	0	0	0	0	0	0	0	0	0	0	0	0	0	0	0	0	0	0	0	0	0	0	0	0	0	0	0	0	0	0	0	0	0
Q9P2R3;Q9P2R3-2;Q9P2R3-4;I3L1Z9;I3L3P8;K7EPT2	ANKFY1	449580	0	509630	0	0	0	0	1919200	5125900	29129000	3413100	12775000	10329000	9135900	0	0	0	0	0	0	1507800	0	0	0	0	451230	533090	0	0	577160	412550	0	5735900	17345000	21220000	22465000	2303500	1264700	7749700	4505000	0	0	0	0	0	0	0	0
Q9P2G1	ANKIB1	0	0	0	0	0	0	0	0	0	0	0	0	0	0	0	0	0	0	0	0	0	0	0	0	0	0	0	0	0	0	0	0	0	0	0	0	0	0	0	0	0	0	0	0	0	0	0	0
O15084-2;O15084;O15084-4;O15084-1;B4DIW9	ANKRD28	0	0	0	0	0	0	0	0	0	0	0	0	0	0	0	0	0	0	0	0	0	0	0	0	0	0	0	0	0	0	0	0	0	0	0	0	0	0	0	0	0	0	0	0	0	0	0	0
Q8NB46	ANKRD52	0	0	0	0	0	0	0	0	0	0	0	0	0	0	0	0	0	0	0	0	0	0	0	0	0	0	0	0	0	0	0	0	0	0	0	0	0	0	0	0	0	0	0	0	0	0	0	0
Q9NQW6-2;Q9NQW6;H7C1K5	ANLN	0	0	0	0	0	0	0	0	0	0	0	0	0	0	0	0	0	0	0	0	0	0	0	0	0	0	0	0	0	0	0	0	0	0	0	0	0	0	0	0	0	0	0	0	0	0	0	0
H0YN26;P39687;H7BZ09;O43423	ANP32A	284570	0	0	0	0	0	0	0	0	0	0	959250	0	0	0	0	0	0	0	0	0	0	0	0	0	0	0	0	0	0	0	0	0	5624600	0	0	0	0	0	0	0	1005300	0	0	0	0	0	0
Q92688-2;Q92688	ANP32B	0	0	0	0	0	0	2934800	0	0	0	0	0	0	0	0	2899300	0	0	0	0	0	0	0	0	0	0	0	0	0	0	0	0	0	0	0	0	0	0	0	0	0	0	2619200	0	0	0	0	0
E9PPH5;Q9BTT0-3;Q9BTT0	ANP32E	0	0	0	0	0	0	0	0	0	0	0	0	0	0	0	0	724550	0	3128700	0	0	0	0	0	0	0	0	0	0	0	0	0	0	0	0	0	0	0	0	1067100	0	1458500	0	0	0	0	0	0
Q9H6X2-5;Q9H6X2;J3KPY9;Q9H6X2-3;Q9H6X2-4;Q9H6X2-6;Q9H6X2-2;P58335-2;P58335-4;P58335	ANTXR1	0	0	0	0	0	0	0	0	0	0	0	0	0	0	0	0	0	0	0	0	0	0	0	0	0	0	0	0	0	0	0	0	0	0	0	0	0	0	0	0	0	0	0	0	0	0	0	0
P04083;Q5T3N1;Q5T3N0	ANXA1	0	983580	430120	0	0	0	0	0	0	4204400	0	0	0	0	0	0	0	0	6860500	5178200	0	5125400	0	0	0	0	937250	1242500	1451300	1261400	2081900	3721900	2538600	0	0	2027200	191070000	1097600	2846800	0	0	0	0	0	5589400	980470	4417900	0
P50995-2;P50995;H0Y6E1;E5RIN3;P27216;P27216-2	ANXA11	511930	634230	0	266210	0	0	0	0	0	0	0	689370	2081200	6660500	8325900	1063600	7518400	23833000	87966000	176110000	84961000	71299000	2224600	0	0	0	0	0	0	0	0	0	0	920100	0	0	0	2784700	7406300	5036300	0	13213000	37233000	116200000	108950000	71001000	26774000	2292200
P07355;P07355-2;H0YN42;H0YMD0;H0YMU9;A6NMY6;H0YM50;H0YKS4;H0YNP5;H0YN28;H0YL33;H0YMM1;H0YKZ7;H0YLV6;H0YMT9;H0YKX9;H0YKL9;H0YMW4;H0YNA0;H0YN52;H0YKV8;H0YMD9;H0YNB8;H0YKN4;H0YLE2	ANXA2;ANXA2P2	7773800	2667500	18744000	2660400	9486500	18067000	15067000	6342600	4282300	61203000	9355900	6912100	23766000	57390000	41886000	75600000	50044000	47819000	104930000	200470000	205010000	289100000	25609000	69399000	2462700	2477500	2317600	16724000	2093800	10974000	4601600	5132800	7594500	5153600	4057700	5607900	54668000	19101000	77090000	55540000	90409000	75606000	36239000	212710000	314770000	318600000	401180000	173530000
P12429;D6RA82;D6RAZ8;D6RCA8;D6RFG5	ANXA3	0	0	0	0	0	0	0	0	0	0	0	0	0	0	0	0	0	0	0	0	0	0	0	0	0	0	0	0	0	0	0	0	0	0	0	0	0	0	0	0	0	0	0	0	0	0	0	0
P09525;Q6P452;P09525-2;B4E1S2	ANXA4	514700	0	0	0	0	0	0	0	0	0	0	0	0	0	975720	0	0	0	0	0	6164800	17558000	2271300	3440400	0	1327700	778390	0	0	0	0	0	0	319970	0	0	0	0	0	0	0	0	0	0	2833100	9531200	6617000	1937000
P08758;D6RBL5;D6RBE9;E9PHT9;D6RCN3	ANXA5	0	0	0	0	0	0	0	0	0	0	0	0	0	8912200	0	2982200	2938100	2406900	831160	3647700	8529400	10582000	1878200	2401500	0	8793600	11489000	0	0	0	0	419050	0	17532000	0	0	13505000	0	0	0	13864000	3267800	0	0	4858500	387720	0	0
E5RK69	ANXA6	0	0	0	0	0	0	0	0	0	0	0	0	0	0	0	0	0	0	0	0	0	0	0	0	0	0	0	0	0	0	0	0	0	0	0	0	0	0	0	0	0	0	0	0	0	0	0	0
P08133;P08133-2;E7EMC6;E5RK63;E5RJF5;E5RFF0;E5RI05;E5RJR0;E5RIU8;H0YC77	ANXA6	15919000	8124100	372230	361340	0	0	0	0	0	827840	0	0	260890	1506900	1523200	1686600	0	5322400	38715000	34816000	12816000	1052000	0	0	11451000	0	0	0	0	7173400	0	0	1529000	0	0	0	1116800	0	3422600	2750800	15078000	27117000	19425000	82980000	67190000	22014000	7687500	1933500
P20073-2;P20073	ANXA7	0	0	0	0	0	827010	584990	1336700	1061900	2116200	0	477830	0	1508100	1260600	3375100	10182000	32366000	127960000	558950000	461450000	500130000	65131000	63375000	0	692850	0	0	487620	498970	920800	0	0	0	0	0	0	631450	5767100	14572000	14446000	38182000	70585000	416440000	797140000	539930000	529510000	254400000
Q10567-3;Q10567-2;Q10567;Q10567-4;C9J1E7;H7C034	AP1B1	0	0	0	0	2237800	0	3087500	2959100	1983200	4347900	2551200	0	2640600	5907600	0	1366600	0	0	0	1142000	996870	997130	0	1191600	0	0	0	2607200	2165100	0	0	0	0	8358900	0	1686200	3675300	1369300	5874800	9210000	7648900	3797100	0	4109000	0	0	0	0
O43747;O43747-2;H3BNR4;H3BR36;H3BUN9;B3KNW1	AP1G1	0	0	293470	0	0	0	0	0	210450	0	0	0	0	611090	887250	0	0	2778300	0	0	0	0	0	0	103120	0	0	0	0	0	0	0	0	0	0	0	0	0	1437300	0	0	0	0	0	0	0	0	0
O75843;H0YJ08;H0YJ47	AP1G2	0	0	0	0	0	0	0	0	0	0	0	0	0	0	0	0	0	0	0	0	0	0	0	0	0	0	0	0	0	0	0	0	0	0	0	0	0	0	0	0	0	0	0	0	0	0	0	0
Q9BXS5;Q9BXS5-2;E7ENJ6;K7EJL1;K7EQX3;K7ENA7;K7EPJ8;K7ER75;A0A087WZX7;K7EK69;K7EQ90;K7ERH5;K7EL08;Q9Y6Q5;Q9Y6Q5-2	AP1M1	0	0	0	0	0	0	0	0	0	0	108030	0	0	0	0	0	0	0	0	0	0	0	0	0	0	0	0	0	0	0	0	0	0	0	0	0	0	0	2383100	911700	0	0	0	0	0	0	0	0
H7C1E4;P61966;P61966-2	AP1S1	0	0	0	0	0	0	0	0	0	0	0	0	0	0	0	0	0	0	0	0	0	0	0	0	0	0	0	0	0	0	0	0	0	0	0	0	0	0	0	0	0	0	0	0	0	0	0	0
O95782-2;O95782;E9PPY8;M0R2D9;E9PPZ3;E9PS94	AP2A1	658620	730700	1669700	431330	0	0	713260	916160	0	0	792320	14638000	294990	27488000	2854100	2523700	1572400	2071100	4630400	8342600	0	15573000	0	2657200	0	276260	477810	0	0	0	548080	155000	0	520870	963550	744850	7173700	2444400	29280000	19274000	9684700	1729200	803840	1198300	0	0	0	10447000
O94973;A0A0G2JS82;O94973-2;O94973-3;A0A0G2JQM1;E9PR62;A0A0G2JRF9;A0A0G2JQA4;A0A0G2JQT9;H0YEG0;A0A0G2JRS3;A0A0G2JS17;H0YDE9;E9PNC4;E9PQP4	AP2A2	0	0	0	0	0	0	0	480430	0	0	0	0	0	5679800	653010	1263100	0	0	0	0	0	0	0	0	0	0	0	0	0	0	0	0	0	0	0	0	0	1922000	13336000	5530700	0	0	0	0	0	0	0	0
P63010;P63010-2;A0A087X253;P63010-3;A0A087WU93;A0A087WZQ6;A0A087WYD1;K7ERB2;K7EN71;K7EJX1;A0A087WXS3;K7EKZ5;K7EJ01	AP2B1	0	0	0	0	0	0	0	0	0	0	0	280710	0	11738000	12664000	5695800	5239600	0	0	0	0	2948900	0	0	0	0	0	0	0	0	0	0	0	0	0	2151700	2417400	3369200	41139000	41377000	5267600	7594300	0	0	0	3298500	4942300	1776600
A0A087WY71;Q96CW1-2;Q96CW1;E9PFW3;C9JJ47;C9JGT8;C9JJD3;C9JTK4;C9JPV8;H7C4C3	AP2M1	0	228600	0	0	792760	0	313930	0	0	605790	0	2219700	4378400	4981300	6933200	7121500	3092400	0	2072100	99525000	0	0	0	0	0	750610	0	0	712710	301300	0	0	0	0	393290	1516500	4118700	4811100	47574000	33347000	11618000	0	0	0	0	0	0	0
M0R0N4;M0QYZ2;P53680;X6R390;P53680-2;M0QZ21;M0R1S0	AP2S1	0	0	0	0	0	0	0	0	0	0	0	0	0	3503900	3348800	2882600	944800	1072900	1990700	1497800	0	566130	0	0	0	0	0	0	0	0	0	0	0	0	0	0	770920	511690	7906200	10957000	0	5848000	0	1782700	0	0	835770	1317200
O00203-3;O00203;H0YBD0;F5GWU4;Q13367-3;Q13367;Q13367-4	AP3B1	0	3050600	0	0	0	0	854290	0	0	0	0	0	152400	0	0	0	0	0	0	0	0	0	0	0	0	0	0	0	0	1113400	0	0	0	0	0	0	0	0	0	0	0	0	0	0	0	0	0	0
O14617-4;O14617;O14617-5;O14617-3;O14617-2;A0A087WYN6;K7ELX8	AP3D1	0	0	0	0	0	0	0	0	0	0	0	0	0	0	0	0	0	0	0	0	0	0	0	0	0	0	0	0	0	0	0	0	0	0	0	0	0	0	0	0	0	0	0	0	0	0	0	0
Q9Y2T2;H0YBM0;E5RJ52;P53677	AP3M1	0	0	0	0	0	0	0	0	0	0	0	0	0	0	0	0	0	0	0	0	0	0	0	0	0	0	0	0	0	0	0	0	0	0	0	0	0	0	0	0	0	0	0	0	0	0	0	0
Q92572;F5H459	AP3S1	0	0	0	0	0	0	0	0	0	0	0	0	0	9597000	3061500	1853400	2982900	0	3559300	3772800	1689200	0	0	0	0	0	0	0	0	0	0	0	0	0	0	0	0	0	6576100	6162800	0	6901800	3280100	2441400	3663000	0	0	0
C9JIF9;P13798;H7C393;H7C1U0;C9JLK2;H0YFE5;F8WEH5	APEH	0	0	0	0	0	0	0	0	0	0	0	0	0	2354500	1189000	1206000	0	0	0	0	0	0	0	0	0	0	0	0	0	0	0	0	0	0	0	451970	0	0	22864000	12712000	13366000	5051800	0	0	0	0	0	0
Q8NCW5-2;Q8NCW5;Q5T3I4;Q5T3I3	APOA1BP	0	0	0	0	0	0	0	0	0	0	0	0	0	0	380860	0	0	719420	0	5804300	0	864310	0	0	0	0	0	0	0	0	0	0	0	0	0	0	0	2279300	944400	0	0	952690	0	3976200	4887200	4987700	2407100	0
Q8IUX4	APOBEC3F	0	0	0	0	0	0	0	0	0	0	0	0	0	0	0	0	0	0	0	0	0	0	0	0	0	0	0	0	0	0	0	0	0	0	0	0	0	0	0	0	0	0	0	0	0	0	0	0
B0YIW2;P02656	APOC3	0	0	0	35642000	0	295750	0	0	0	28612000	0	0	0	0	0	14261000	0	0	0	0	0	0	0	0	0	0	0	0	0	361000	0	0	0	1282700	0	0	0	0	0	0	518530000	0	0	0	0	2828300	0	0
C9JF17;P05090;C9JX71	APOD	931430	0	1375200	0	2536700	0	0	0	0	9269800	333050	0	0	1034600	0	0	8377300	0	0	0	0	0	0	1313600	986730	0	0	0	0	0	0	0	2313700	1921900	0	0	1413800000	0	0	0	0	0	0	0	0	0	0	0
Q9UKG1;C9JAB0	APPL1	0	0	0	2567000	0	0	0	0	0	0	0	384380	0	1027000	0	0	0	0	0	0	0	0	0	0	0	0	0	0	0	0	0	0	0	0	0	0	0	0	0	0	0	0	0	0	0	0	0	0
Q8NEU8;Q8NEU8-2;Q8NEU8-3;F8VXB0;F8VWV2;H0YH86;F8VS86	APPL2	0	0	0	0	0	0	0	0	0	0	0	0	0	6379900	0	0	8934600	0	0	0	14932000	0	0	0	0	0	0	0	0	0	990240	1504200	0	0	0	0	2504800	0	0	0	0	0	0	0	0	0	2158400	0
F8W6G5;Q7Z2E3-3;Q7Z2E3-9;Q7Z2E3-11;Q7Z2E3-8;Q7Z2E3-7;Q7Z2E3;C9J8U3;C9JZ40;A0A0A0MRW7;Q7Z2E3-6;Q7Z2E3-2;Q7Z2E3-13;Q7Z2E3-4;Q7Z2E3-5;Q7Z2E3-10	APTX	0	0	0	0	0	0	0	0	0	0	0	0	0	0	0	0	0	0	0	0	699760	0	0	0	0	0	0	0	0	0	0	0	0	0	0	0	0	0	0	0	0	0	0	0	0	0	0	0
K7N7A8;P29972-4;P29972-2;P29972-3;P29972	AQP1	0	0	0	0	0	0	0	0	0	0	0	0	0	0	0	0	0	0	0	0	0	0	0	0	0	0	0	0	0	0	0	0	0	0	0	0	0	0	0	0	0	0	0	0	0	0	0	0
Q96II5;P10398;H7C560;P15056	ARAF;BRAF	1283700	0	0	0	0	0	0	0	278110	377870	349720	1198200	1205500	6201400	4022000	2896800	1830600	940490	4755300	0	0	0	0	0	0	0	0	0	0	0	0	325590	445050	0	0	0	985190	2015600	11840000	7283900	2414500	3282500	0	2235300	1284800	0	0	0
E7EU13;Q96P48-7;Q96P48-2;Q96P48-4;Q96P48-1;Q96P48-3;Q96P48;A0A0A0MSJ2;Q96P48-5;F5GWN4;F8WBT0;H0YGD1;F5GWQ2	ARAP1	0	0	1168900	0	0	0	0	0	0	0	0	0	1758300	3818100	2743000	1047700	1087900	0	0	0	0	0	0	0	0	0	0	0	0	0	0	0	0	0	454510	1237600	1549200	2059500	8025800	5243700	5556800	1677500	0	0	0	0	0	0
B0YIW6;P48444;P48444-2;Q6P1Q5;E9PK34	ARCN1	0	1357600	0	2040800	0	0	0	0	0	0	0	0	0	0	0	0	0	3197600	4511000	3800100	1110800	1520800	4147900	0	0	0	0	0	0	0	0	0	0	0	634680	0	0	0	0	566980	6470800	3709300	0	5831300	1021700	0	0	0
P84077;P61204;F5H423;P61204-2;H0YGG7	ARF1;ARF3	0	0	0	0	0	0	0	0	0	580580	0	1024200	1167100	5856800	5308600	2487900	6000700	4785900	7812000	11746000	3410300	4231500	0	0	0	0	0	0	0	0	0	0	215520	0	804720	772030	1221200	2403300	10572000	8121200	46643000	5537600	3924100	9701100	4626800	5268700	9646300	3990800
P18085;C9JPM4;C9JAK5;U3KQF2	ARF4	0	0	428300	0	0	431030	0	616880	579330	2129200	689850	0	2619000	10209000	14374000	0	7765400	5725300	0	23937000	0	4717700	681960	1606400	0	0	0	0	0	0	0	494870	0	0	1919600	3138100	3727000	8071100	17270000	24196000	61561000	41952000	0	0	23972000	7188200	18445000	5369900
C9J1Z8;P84085;F5H0C7;F5H1V1;F5H6T5;F8WDB3	ARF5;ARF3	0	0	0	0	0	0	0	0	653860	0	0	0	0	0	0	0	4054300	1501300	1693600	0	0	0	738830	0	0	0	0	0	0	0	0	0	0	0	0	0	0	0	0	5752000	0	0	0	0	0	0	0	1828800
P05089;P05089-2;P05089-3	ARG1	1048300	0	14573000	403970	3654800	2423700	4909600	199970	773960	12663000	426330	548750	6729500	12174000	3069000	99414000	12582000	2821200	0	0	1385400	2075500	1945800	10295000	5297000	1216300	0	12745000	0	22599000	3831500	2851600	2424900	1239100	0	5332900	7260400	2400700	0	0	0	1176600	0	5804500	1841800	12489000	23436000	16326000
Q9NWB6-3;Q9NWB6-2;Q9NWB6	ARGLU1	656180	818420	2832100	1081800	2629600	0	758480	2277300	3310100	7928200	4601900	5080600	0	6736600	10874000	10005000	0	9384100	3284600	9921500	15374000	19660000	7157100	20055000	0	860730	776330	1198800	697440	3511800	0	0	1260400	0	734900	1141200	1246600	0	8641900	2807600	7739700	0	0	5083100	32843000	24653000	0	0
A1A4S6;H0Y8W5	ARHGAP10	0	0	0	0	0	0	0	0	0	0	0	0	0	0	0	0	0	0	0	0	0	0	0	0	0	0	0	0	0	0	0	0	0	0	0	0	0	0	0	0	0	0	0	0	0	0	0	0
Q6P4F7;Q6P4F7-3;H3BR51;Q6P4F7-2;H3BQ41;Q3KRB8	ARHGAP11A	0	0	0	0	0	0	0	0	0	0	0	0	0	0	0	0	0	0	0	0	0	0	0	0	0	0	0	0	0	0	0	0	0	0	0	0	0	0	0	0	0	0	0	0	0	0	0	0
Q5JSD8;H0Y468;A0A087WW76;Q5T5U3	ARHGAP21	0	0	0	0	0	0	0	0	0	0	0	0	0	0	0	0	0	0	0	0	0	0	0	0	0	0	0	0	0	0	0	0	0	0	0	0	0	0	0	0	0	0	0	0	0	0	0	0
P85298-2;P85298-5;P85298-4;P85298-3;P85298;H0Y9T8;B1AHC3;B1AHC4;B1AHC2;B1AHF8;F8WCV8;F8W6F4	ARHGAP8;PRR5-ARHGAP8	0	0	0	0	0	0	0	0	0	0	0	0	0	0	0	0	0	0	16410000	19256000	26115000	23437000	3298800	3163100	0	0	0	0	0	0	0	0	0	0	0	0	0	1031400	0	2391800	0	6974200	10373000	23382000	28007000	23988000	26309000	9601600
J3KTF8;J3QQX2;P52565;J3KRE2;J3KS60;J3KRY1;P52565-2	ARHGDIA	0	0	0	0	0	0	0	0	0	0	0	0	0	0	0	587110	0	0	17701000	20414000	14669000	14455000	0	0	0	0	0	0	0	0	0	0	0	0	0	0	0	0	0	0	0	3085600	5353600	19505000	29352000	13869000	11557000	1307600
O15085;O15085-2	ARHGEF11	0	0	0	0	0	0	0	0	0	0	0	0	0	0	0	0	1211500	0	0	0	0	0	0	0	0	0	0	0	0	0	0	0	0	0	0	0	0	0	0	0	0	0	0	0	0	0	0	0
Q9NZN5-2;Q9NZN5;E9PMR6	ARHGEF12	0	0	379080	0	0	0	0	0	0	0	0	0	0	0	0	0	0	0	0	0	0	0	0	1406900	0	0	0	0	0	0	0	594570	0	0	0	0	0	0	0	0	0	0	0	0	0	0	8536900	727370
V9GYM8;Q92974-3;Q92974-2;Q92974;V9GZ14;V9GYF5;V9GYG5;Q5VY93;V9GZ58;V9GYF0	ARHGEF2	0	0	389470	455130	0	434540	0	0	0	0	315470	637640	1058000	0	900660	285820	0	1374200	1730400	0	0	0	0	0	0	0	0	0	0	0	0	0	0	1112800	830780	1586700	1450200	0	1832200	1581900	0	0	0	3309700	0	0	0	0
O14497;O14497-2;O14497-3;H0Y488;A0A087WUV6;H0YEW5;H0YCU6	ARID1A	0	231650	0	648390	1156600	3368200	2841300	6300100	4986600	8556600	14311000	37967000	43858000	96990000	57364000	29872000	13570000	7112400	23574000	10369000	6907400	2947200	0	664530	0	0	294000	0	1117500	1047800	4056900	10825000	2999400	15994000	21492000	41855000	33382000	61267000	114420000	91004000	28143000	33555000	34424000	36228000	28895000	18229000	6202700	17018000
F8W108;F8WCU9;Q68CP9-3;Q68CP9;F8VWP4	ARID2	0	0	1789400	0	2672300	0	0	1781700	1968700	1751000	0	0	2756300	3297800	7035500	0	5433900	3540000	13630000	0	0	0	0	0	1223600	0	0	0	0	0	0	0	0	0	0	4926500	0	4462700	9677800	5816500	34777000	10525000	10387000	26784000	4818700	4238200	4770600	5783500
F8VYN9;P40616-2;P40616;B4DZG7;F8VP99;F8VP63	ARL1	0	0	0	0	0	244620	0	334640	0	474840	0	920330	2292400	6230900	5796300	6631900	4798800	5500000	4034400	12003000	1705600	3825100	0	0	0	0	73708	0	0	0	0	0	0	328930	1976700	816380	1390500	3653000	14145000	15024000	18037000	18564000	0	18849000	13161000	9546500	6180200	2790700
P36405	ARL3	0	0	0	0	0	0	0	0	0	0	0	0	0	0	0	0	0	0	0	0	0	0	0	0	0	0	0	0	0	0	0	0	0	0	0	0	0	0	0	0	0	0	0	0	0	0	0	0
Q96BM9;A0A087X2J2	ARL8A	0	0	0	353400	440680	0	596910	428470	0	0	0	0	0	0	0	2536200	0	0	2783900	5008300	2808800	0	0	0	0	0	0	0	0	0	0	0	0	0	0	0	0	0	0	2091900	0	5911500	0	4300400	2032000	0	0	0
Q9NVJ2;Q9NVJ2-2	ARL8B	0	2734300	3035100	1868700	3755300	3727300	3810200	4525900	3566700	5521000	4147900	0	6485900	7979300	5911600	4492300	4033900	7781800	0	6804200	0	9942000	2117200	0	0	1592300	1809700	1748500	1060600	0	0	1853300	0	2311900	2553500	2798200	2115000	3003400	6681500	5497500	0	7902100	0	0	0	0	0	3763300
C9J8P8;C9JAA7;C9JBY2;G5E9V7;G5E9V6;B7Z637;Q8IUR7-6;Q8IUR7-8;Q8IUR7-3;Q8IUR7-7;Q8IUR7-2;Q8IUR7	ARMC8	0	0	0	0	0	0	0	0	0	0	0	0	0	0	0	0	0	0	0	0	0	0	0	0	0	0	0	0	0	0	0	0	0	0	0	0	0	0	0	0	0	0	0	0	0	0	0	0
Q92747;E9PF58;Q92747-2;F8WFD3	ARPC1A	0	0	0	0	0	0	0	0	0	0	0	1175900	0	2984000	3458800	0	1654600	2437600	0	0	0	0	0	0	0	0	0	0	0	0	0	0	0	0	0	0	0	0	3409500	7673400	0	0	0	0	3209300	0	0	2402700
O15143;C9J4Z7;F8VXW2;C9JEY1;C9JQM8;C9JFG9;C9J6C8;C9JBJ7;C9K057;C9JTT6;C9JM51;F8WEB3	ARPC1B	0	1264800	0	0	0	0	0	0	8320200	0	1680200	0	0	7014200	5081100	5445300	3899500	1421900	0	0	0	0	388090	0	0	6465300	496920	0	0	0	0	1142700	1147600	0	1024400	2032900	1624700	2537700	0	16014000	5313800	3681100	1336100	0	0	0	0	0
O15144;H7C3F9;C9JTV5;G5E9J0;G5E9S7	ARPC2	0	0	0	0	0	0	0	0	0	0	0	0	0	0	0	1819500	0	393930	2427600	0	0	0	0	0	0	0	0	0	0	0	0	0	0	0	0	0	0	0	7103400	12586000	0	10390000	0	0	0	0	0	1182100
O15145;C9JZD1;F8VR50	ARPC3	0	0	0	0	0	0	0	0	0	0	0	0	0	3178300	6709100	7216000	4725800	3442900	7875600	1599900	0	1568800	0	0	0	0	0	0	0	0	0	0	0	0	0	0	0	519060	7865200	27079000	20281000	7748600	0	4180500	0	0	0	0
A0A0A6YYG9;P59998-2;F8WDD7;F8WE39;F8WDW3;E5RGZ6;H7C197;C9JSD3;H3BLT7;H0Y5E3;J3KQB2;Q9Y4R7-2;Q9Y4R7-5;Q9Y4R7	ARPC4-TTLL3;ARPC4	0	0	0	0	0	0	0	0	0	0	0	0	0	0	0	1059600	3027500	0	6504800	0	0	0	0	0	0	0	0	0	0	0	0	0	0	0	0	0	333750	884590	13061000	11489000	15927000	11589000	3822300	4163700	0	0	0	0
O15511;B1ALC0;O15511-2	ARPC5	0	0	0	0	0	0	0	0	0	0	0	0	0	0	0	1421300	2166200	0	0	0	0	0	0	0	0	0	0	0	0	0	0	469440	440610	0	622840	0	1273500	0	0	1954000	8243000	8921800	3218200	0	5178500	0	1744600	2055400
Q9BPX5	ARPC5L	0	0	0	0	0	0	0	0	0	0	0	0	0	0	539500	0	0	0	0	0	0	0	0	0	0	0	0	0	0	0	0	0	488010	0	0	0	0	0	0	0	0	0	0	0	0	0	0	0
K7EL17;Q68DZ5;P32121-5;P32121-2;P32121;P32121-3;P32121-4	ARRB2;DKFZp686L0365	0	0	0	0	0	0	0	0	0	0	0	0	0	0	0	0	0	0	0	0	0	0	0	0	0	0	0	0	0	0	0	0	0	0	0	0	0	0	0	0	0	0	0	0	0	0	0	1448000
E7EMM4;Q13510-3;Q13510;Q13510-2	ASAH1	0	0	0	0	0	0	0	0	0	0	0	0	0	0	0	0	0	0	0	0	0	0	0	0	0	0	0	0	0	0	0	0	0	0	0	0	0	0	0	0	0	0	0	0	0	0	0	0
Q9H1I8-3;Q9H1I8;Q9H1I8-2;H7C3Y4;B1AH59	ASCC2	0	0	0	0	0	0	0	0	0	0	0	0	0	0	0	0	0	0	0	0	0	0	0	3934500	0	0	0	0	0	0	0	0	0	0	0	0	0	0	0	0	0	0	0	0	0	9696300	19362000	17889000
Q8N3C0;Q8N3C0-4	ASCC3	0	0	0	0	0	0	0	0	0	0	0	0	0	0	0	0	0	0	0	0	0	0	0	0	0	0	0	0	0	0	0	0	0	0	0	0	0	0	0	0	0	0	0	0	0	0	0	0
P08243-2;P08243;P08243-3;F8WEJ5;C9J057;C9JLN6;C9JM09;C9JT45	ASNS	0	0	0	0	0	0	0	0	0	0	0	0	0	0	0	0	0	3993200	0	14596000	14345000	3303900	0	0	0	0	0	0	0	0	0	0	0	0	0	0	0	0	280000	0	0	1940600	0	0	0	2651200	0	0
Q5VYL4;Q8IZT6-2;Q8IZT6	ASPM	0	0	1251300	476220	690600	0	484650	210520	0	0	0	0	0	0	0	0	0	0	0	0	0	0	0	0	0	0	0	0	0	0	0	0	0	0	0	0	0	0	0	0	0	0	0	0	0	0	0	0
J3QL04;J3QR12;Q9BZE9-4;Q9BZE9-3;Q9BZE9;Q9BZE9-2;J3QR50;J3QRW3;J3KRG1;J3KRY8	ASPSCR1	0	0	0	0	0	0	0	0	0	0	0	0	679680	0	0	1165800	0	0	0	0	0	0	0	0	0	0	0	0	0	0	0	0	0	0	0	0	0	0	0	0	0	0	0	5284900	1488300	0	0	0
Q9NVI7-2;Q9NVI7;H0Y2W2;Q9NVI7-3;Q5SV16;J3QSF3	ATAD3A	852990	12218000	1491600	2532600	600630	3818800	3644300	2622000	3267100	7163900	3452400	8163900	8485100	8973300	1836900	1037800	3165200	0	1659600	0	4605600	1020100	0	0	0	2528400	4847100	1830100	1866900	993350	3464400	6611000	5492400	11021000	4717800	11692000	10855000	5032100	24075000	25756000	9616600	0	0	0	0	782400	0	0
Q5T9A4;Q5T9A4-3;Q5T9A4-2	ATAD3B	372380	10240000	1732600	2130100	3247900	1566800	0	0	1236500	1213200	1482500	2588900	0	2334800	11836000	0	0	0	0	9056300	11051000	3949100	5839400	6100700	0	0	0	2507800	6756200	1255300	1508600	1593000	2689700	2883300	2070800	3360600	2956600	3115600	0	1864200	0	0	2738100	8084100	10377000	0	0	0
Q9BSB4;F8VQD9;F8VVA0;H3BMZ4	ATG101	2068200	0	45600000	178870000	212980000	545500000	419090000	525150000	431180000	1378300000	814710000	2409400000	3235800000	13637000000	14750000000	15769000000	16854000000	22417000000	48786000000	59043000000	20942000000	16097000000	602750000	999110000	7858900	129160000	165560000	174890000	225940000	200090000	593930000	969890000	1035600000	1466200000	1590100000	2562700000	2536600000	6907500000	26361000000	31220000000	78572000000	51817000000	21202000000	71733000000	54038000000	30375000000	17688000000	5860600000
O75143-2;O75143;O75143-5;O75143-3;O75143-4;J9JIF6;E9PPR2;H0YEM7;J3KRU6;H0YCL5;J3KST9;J3QR83;J3QRL1;J3QR16;J3QLH7;H0YDR0;H0YF43	ATG13	86405000	222540000	290700000	500080000	729470000	1476500000	1253000000	1652200000	1806200000	5689900000	3739100000	10066000000	16633000000	52312000000	46042000000	48010000000	49775000000	67607000000	95541000000	131530000000	54440000000	36114000000	2636100000	3481000000	162060000	1212500000	935050000	1028200000	945540000	886100000	1796400000	3320900000	3683500000	7808100000	7029400000	13253000000	12564000000	29163000000	92295000000	110180000000	215430000000	143190000000	50037000000	143080000000	90619000000	48635000000	33654000000	14845000000
C9JIK8;Q9Y4P1-6;Q9Y4P1;Q9Y4P1-2;F2Z2K8;H7C2A6;C9JQ72;Q9Y4P1-3;Q9Y4P1-4	ATG4B	0	0	0	0	0	0	0	0	0	0	0	0	0	0	0	0	0	0	0	0	0	0	0	0	0	0	0	0	0	0	0	0	0	0	0	0	0	0	0	0	0	0	0	0	0	0	0	0
O95352;H7C2R3;H7BZ92;H7C2J8;O95352-3;O95352-2;H7C059	ATG7	0	0	0	0	0	0	0	0	0	0	0	0	0	0	0	0	0	0	0	0	0	0	0	0	0	0	0	0	0	0	0	0	0	0	0	0	0	0	0	0	0	0	0	0	0	0	0	0
Q7Z3C6-2;Q7Z3C6;H7C152;H7C1G6	ATG9A	0	537190	221380	916870	434780	276070	1335800	1838800	2320500	4273400	2729100	6252400	7583100	12132000	4203200	3873600	779040	5808800	4852200	1216200	1285600	0	0	0	0	0	0	0	579510	0	518060	0	1907700	7633500	6089800	7882500	5641100	5774600	10378000	9314200	0	2564500	3947500	0	0	0	0	0
P31939;P31939-2;H7C1S2;F8WEF0;C9JLK0	ATIC	82982000	9827400	861830	754770	0	0	0	472290	0	0	0	0	0	466330	0	668380	957840	2016300	0	0	0	0	0	0	0	331720	0	0	0	0	0	0	0	1020800	0	0	1123100	2948100	0	6469600	2819400	10933000	0	566550	3879000	0	0	0
P54707;P54707-2	ATP12A	2330300	0	0	0	0	0	0	0	4364900	7104800	0	0	0	20785000	15102000	10409000	13319000	11570000	17081000	17424000	0	11897000	0	5327700	0	0	1511000	1992900	0	0	0	0	0	6583600	4944500	0	0	0	0	0	0	0	8024400	6532500	0	11560000	10378000	18649000
P05023-3;P05023-4;P05023;P05023-2;M0R116;A0A0A0MT26;P13637;P13637-2;P13637-3;B1AKY9;P50993;H0Y7C1;Q13733;Q5TC01;Q5TC02;M0QXF2;E9PRA5;Q5TC05	ATP1A1;ATP1A3	6495200	4852400	7661100	12634000	12020000	26114000	18866000	6713600	11173000	60912000	15742000	49377000	80681000	140280000	89759000	52068000	43672000	32177000	70279000	111230000	54302000	67381000	4327500	18015000	276420	7328900	6584600	2271500	2203000	2045400	2970500	13693000	14728000	21148000	19871000	27355000	36386000	61200000	171050000	138860000	132760000	69207000	7140800	38769000	31092000	13148000	11309000	23455000
P05026-2;P05026;V9GYR2	ATP1B1	0	0	0	0	0	0	0	0	0	0	842160	830310	0	0	1405500	0	1003400	0	54901000	142180000	0	0	0	0	0	0	0	0	0	0	0	0	0	0	0	0	0	1231600	0	0	32987000	35752000	96933000	218930000	254640000	187030000	185530000	41565000
P54709;C9JA36;P54709-2;H7C4L9;H7C547;F8WBY4;C9JXZ1	ATP1B3	0	0	0	0	0	627550	0	0	0	2043200	336180	519880	680190	1970100	0	2393400	786610	498570	3725600	12010000	3143400	5439700	0	0	0	0	0	0	0	0	0	0	0	1043400	451000	458180	0	0	1587400	0	7101800	2144400	1201900	5005500	2138700	3912700	3082600	2066800
O14983-2;O14983;O14983-3	ATP2A1	0	0	0	0	0	0	0	0	0	0	0	0	0	0	0	0	0	0	0	0	0	0	0	0	0	0	0	0	0	0	0	0	0	0	0	0	0	0	0	0	0	0	0	0	0	0	0	0
P16615;P16615-5;P16615-2;P16615-3;P16615-4;H7C5W9;J3QSY6;H3BVB2;A0A0C4DH86	ATP2A2	12283000	0	1552500	1984700	3253600	7321900	4034700	7209800	5060800	18690000	12028000	19954000	41516000	76220000	38959000	14083000	27739000	21503000	26299000	33914000	4913100	3277000	0	3119400	756330	1034900	642690	0	0	349810	1042500	4512400	7082500	13724000	19201000	20311000	24726000	37657000	92599000	55858000	21966000	23174000	3126700	5588800	10479000	2618800	6293500	3618700
Q93084-4;Q93084-2;Q93084-3;Q93084-7;Q93084;Q93084-6;Q93084-5	ATP2A3	0	0	0	0	0	0	0	0	0	0	0	0	0	0	0	0	0	0	0	0	0	0	0	0	0	0	0	0	0	0	0	0	0	0	0	0	0	0	0	0	0	0	0	0	0	0	0	0
P20020-5;P20020-2;P20020-6;P20020-3;P20020-4;P20020;E7ERY9;P23634-5;P23634-4;P23634-3;P23634-2;P23634-7;P23634-6;P23634-8;P23634;H0Y7S3;Q16720-8;Q16720-7;Q16720-6;Q01814-4;Q16720-3;Q16720-5;Q01814-7;Q16720-2;Q01814-3;Q01814-6;Q01814-2;Q16720-4;Q01814-8;Q16720;Q01814-5;Q01814	ATP2B1;ATP2B4	0	0	0	0	0	0	433660	302800	0	0	0	2168400	0	3087100	0	0	0	0	0	0	0	0	0	0	0	0	0	0	0	0	0	0	309050	0	0	0	0	0	1727900	4774000	0	0	0	0	0	0	0	0
P20648	ATP4A	0	0	0	0	0	0	0	0	0	0	0	0	0	0	0	0	0	0	0	0	0	0	0	0	0	0	0	0	0	0	0	0	0	0	0	0	0	0	0	0	0	0	0	0	0	0	0	0
P25705;P25705-2;P25705-3;K7EK77;K7ENJ4;K7ERX7;K7EJP1;K7EQH4;K7ESA0	ATP5A1	11783000	5650000	23957000	19308000	30819000	56095000	53652000	68072000	63021000	235870000	190970000	400240000	778000000	1804800000	1410700000	1182200000	997830000	1155300000	2744900000	1642400000	602890000	629230000	46056000	111370000	5359700	45118000	28151000	43714000	14815000	20049000	44497000	110310000	153440000	268260000	287660000	563630000	536430000	992270000	2959600000	2420200000	3976200000	2271200000	1281400000	1429500000	1024300000	601000000	513850000	476880000
P06576;H0YH81;F8W079;F8W0P7;H0YI37	ATP5B	0	8635600	4577800	626040	1001200	1004400	3204500	1894500	2352600	15524000	8207400	28701000	58240000	139530000	129430000	126800000	86013000	179460000	741280000	563690000	181340000	135040000	3520700	1357900	0	667000	0	0	0	0	806220	3278000	5441300	8773100	13548000	29117000	36460000	66761000	272590000	251770000	370200000	464030000	349050000	529670000	447310000	177280000	85326000	20738000
P36542;P36542-2	ATP5C1	620560	4463500	5397900	5035600	5106600	8346100	12185000	11653000	11744000	33659000	20986000	48215000	88860000	177290000	62113000	97300000	76171000	29231000	70114000	104420000	9705600	5998900	3461900	1659200	0	11061000	8371600	2322500	5408500	1766100	10148000	12685000	24154000	30705000	20869000	37421000	57440000	93095000	256810000	225190000	377300000	251320000	31979000	71124000	37419000	13942000	15052000	9332100
P30049	ATP5D	0	0	0	0	0	0	0	0	0	0	0	0	0	0	0	0	0	0	0	12154000	14902000	17291000	2444000	2113000	0	0	0	0	0	0	0	0	0	0	0	0	0	0	0	0	0	0	0	7838200	20340000	14924000	17391000	6656700
Q5QNZ2;P24539	ATP5F1	0	0	0	0	0	0	0	0	0	805130	0	1166900	2529600	15207000	7381000	6724400	4537800	2910600	3346600	0	0	0	0	1644800	0	0	0	0	0	0	0	0	1078000	0	2363100	4523000	3209000	0	0	9303800	14857000	15452000	0	4478000	0	0	0	0
O75947-2;O75947;F5H608	ATP5H	0	0	0	0	0	0	0	0	0	0	0	0	0	0	0	0	0	827880	0	6562100	9307200	11705000	0	831770	0	0	0	0	0	0	0	0	0	0	0	0	0	0	3071300	3142000	0	4990600	3115000	5432600	0	0	2494900	6192900
P56385	ATP5I	0	0	0	0	0	0	0	0	0	0	0	0	0	988840	1254000	6025100	4123600	0	0	0	0	958450	0	6687000	0	0	0	0	0	0	0	0	0	1268200	0	2286000	0	2932600	11217000	9917900	3813700	0	0	0	0	0	10324000	18385000
P18859;P18859-2;A8MUH2	ATP5J	0	0	0	0	0	0	0	0	0	0	0	0	0	0	0	0	0	0	0	0	3702300	5475600	999110	3772900	0	0	0	0	0	0	0	0	0	0	0	0	0	0	0	0	0	0	0	0	0	14250000	32313000	11767000
G3V325;C9JJT5;C9JU26;P56134-4;P56134-3;P56134-2;P56134;C9JWL7;C9JQN9;C9JGL8;O75127	ATP5J2-PTCD1;ATP5J2	0	0	0	0	0	0	0	0	0	1972400	625630	1336100	3489800	10274000	7313700	6675100	2386000	3867500	66821000	100310000	984590	1033000	0	0	0	0	0	0	0	0	0	853730	1103100	2601100	1919400	3552300	2587600	7939800	11013000	15656000	45514000	36078000	46358000	104760000	182890000	85402000	103710000	50406000
E9PN17;O75964	ATP5L	0	0	0	0	0	0	0	0	0	0	0	1166600	895760	0	4114900	0	0	0	0	0	0	0	0	0	0	0	0	0	0	0	0	0	0	0	0	0	0	0	1967900	0	0	0	0	0	0	0	0	0
P48047;H7C0C1;H7C086;H7C068	ATP5O	915250	3131500	760200	804440	2913400	2227100	2716900	2967600	2493400	5891700	3337800	9700500	17862000	54883000	42792000	35564000	43489000	51432000	153940000	97638000	35675000	17078000	1583800	7904700	0	1888600	575930	672490	0	481010	1673300	4724000	1811500	3609300	8472100	12314000	10245000	27137000	99069000	99852000	131900000	121090000	43392000	68422000	34075000	29108000	35152000	40592000
A0A0C4DGX8;Q15904	ATP6AP1	0	0	0	0	0	0	0	0	0	836900	0	0	0	0	0	0	0	0	0	0	0	0	0	0	0	0	0	0	0	0	0	0	0	330080	0	0	0	0	0	0	0	0	0	0	0	0	0	0
Q93050-1;Q93050;Q93050-3;B7Z641;B7Z2A9;K7EN36;K7EPG4;K7EM24;F5H1T6;K7ELZ6;K7ERA0;K7ERA6	ATP6V0A1	0	0	0	0	165440	335480	575920	863960	417280	0	0	0	255920	714660	260410	384050	0	0	5551100	1473800	1035500	0	0	1212800	0	0	0	0	0	0	0	0	0	0	0	0	0	0	0	1115000	0	1488000	9507700	0	0	0	6134900	0
Q9Y487;F5H847;F5GX48;F5H5F3;Q8TBM3	ATP6V0A2	0	0	0	0	0	0	0	0	0	0	0	0	0	0	0	0	0	0	0	0	0	0	0	0	0	0	0	0	0	0	0	0	0	0	0	0	0	0	0	0	0	0	0	0	3009800	0	0	0
P27449	ATP6V0C	0	0	0	0	0	0	0	0	0	0	0	0	0	0	0	0	0	0	0	0	0	0	0	0	0	0	0	0	0	0	0	0	0	0	0	0	0	0	0	0	0	0	0	0	0	0	0	0
J3QL14;R4GN72;F5GYQ1;P61421	ATP6V0D1	0	0	0	0	0	0	0	0	0	0	0	0	0	0	0	0	0	0	0	0	0	0	0	0	0	0	0	0	0	0	0	0	0	0	0	0	0	0	0	0	0	0	0	0	0	0	0	0
P38606-2;P38606;C9JA17;C9JVW8	ATP6V1A	0	0	0	0	0	0	0	0	0	0	0	766050	593760	1615400	538070	704060	0	1109900	0	2471000	0	0	0	0	0	0	0	0	0	0	0	0	0	0	0	0	0	0	1223100	0	0	2410300	0	0	0	0	0	0
P21281;H0YC04	ATP6V1B2	0	0	0	0	0	0	0	0	0	0	0	0	0	0	0	0	0	0	4444800	2580600	0	0	0	0	0	0	0	0	0	0	0	0	0	0	0	0	0	0	0	0	0	0	0	3050000	0	0	0	0
P36543-2;P36543;C9J8H1;P36543-3	ATP6V1E1	0	0	0	0	0	0	0	0	0	0	0	0	0	0	0	0	0	0	0	0	0	0	0	0	0	0	0	0	0	0	0	0	0	0	0	0	0	0	0	0	0	0	0	0	0	0	0	0
Q9UBB4-2;Q9UBB4	ATXN10	0	0	0	0	0	0	0	0	0	0	0	0	0	0	0	0	0	0	0	0	0	0	0	0	0	0	0	0	0	0	0	0	0	0	0	0	0	0	0	448970	0	460810	0	0	0	0	0	0
H0YH87;F8WB06;F8VQP2;V9GY86;Q99700-2;Q99700-5;Q99700-4;Q99700;F8VRK6;F8W0B5	ATXN2	0	0	0	0	0	0	0	0	0	0	526820	1603700	1897000	5671400	1592500	0	626760	0	0	0	0	0	0	0	0	0	0	0	0	0	0	0	0	0	0	0	0	0	0	582240	0	0	0	0	0	0	0	0
Q8WWM7-6;Q8WWM7-8;Q8WWM7-5;Q8WWM7-4;Q8WWM7-9;Q8WWM7-2;Q8WWM7;Q8WWM7-3;H3BUF6;H3BSK9;Q8WWM7-7;S4R3J6;H3BRB0;A0A0C4DGL7;F8WB05	ATXN2L	0	0	0	0	451430	381450	0	1050100	1090500	4396600	5721400	7398200	9560600	23371000	1522800	0	0	0	1825000	0	0	0	0	0	0	0	0	0	0	0	0	982070	0	1050900	1935500	6772100	0	781190	3383700	1859800	0	0	1641700	0	0	0	0	0
Q9Y679-3;Q9Y679-2;Q9Y679	AUP1	0	0	0	0	0	0	0	411570	478880	909620	678490	2604700	4432900	7500300	3123900	0	1986900	0	0	2740900	961490	0	384560	585860	0	0	0	0	0	0	0	429830	0	0	1885100	0	1247700	1523900	9313100	3364600	1782400	0	0	0	0	0	2674000	1296900
O14965	AURKA	0	0	0	0	0	0	0	0	0	0	0	0	0	0	0	0	0	0	0	0	0	0	0	0	0	0	0	0	0	0	0	0	0	0	0	0	0	0	0	0	0	0	0	0	0	0	0	0
Q96GD4-4;Q96GD4;Q96GD4-5;J3QLN8;Q96GD4-2;J3QR41;J3KTD6;J3KT86;J3KRJ2;Q96GD4-3;J3KRF8;B4DXA6;A3KFJ1;Q5QPD4;A0A0A0MSY3;Q5Y191;A3KFJ0;Q9UQB9-2;Q9UQB9-3;Q9UQB9	AURKB	0	0	0	0	0	0	0	682140	0	0	0	0	1638800	5041600	4608000	3904000	1957200	2885500	9933500	2347500	0	0	0	0	0	0	382700	0	213520	0	0	0	0	0	0	1653300	0	0	10543000	13842000	0	14295000	0	4584500	1776000	0	0	0
P25311;C9JEV0;H7BZJ8	AZGP1	4531400	9942100	15173000	0	3935000	0	0	0	0	107660000	425530	0	2976700	17442000	17363000	38120000	36314000	10829000	14743000	45763000	18971000	27668000	742120	9487900	560380	0	0	8683300	567140	9396900	2406700	2358600	4055000	3772500	588760	14746000	87006000	5479500	8301000	11924000	8622900	22207000	14104000	58768000	35623000	35839000	58443000	31904000
Q96L58	B3GALT6	0	0	0	0	0	0	0	0	0	0	0	0	0	0	0	0	0	0	0	0	0	0	0	0	0	0	0	0	0	0	0	0	0	0	0	0	0	0	0	0	0	0	0	0	0	0	0	0
Q6Y288	B3GALTL	0	0	0	0	0	0	0	0	0	0	0	0	0	0	0	0	0	0	4352100	15202000	1047300	1324400	0	0	0	0	0	0	0	0	0	0	0	0	0	0	0	0	0	0	1217600	1974700	0	9761300	9410300	7044400	2812700	0
O95816;O95816-2	BAG2	47186000	41846000	54056000	95994000	105970000	151440000	127640000	173050000	281030000	524490000	209320000	367890000	304040000	781550000	316490000	218000000	58559000	97335000	204030000	132950000	51808000	28130000	11709000	37315000	50675000	113720000	257630000	206730000	171230000	149850000	297980000	610700000	622000000	546210000	799180000	988450000	439560000	440680000	780730000	584100000	297650000	147440000	63963000	43131000	69118000	75922000	100080000	34601000
O95817;C9JFK9	BAG3	0	0	0	0	0	0	0	0	0	794930	2405200	8440500	2815300	17675000	14428000	3302700	6441400	0	1261700	774310	0	0	0	0	0	0	0	0	0	0	0	0	0	1202300	0	3250500	974040	4946000	4775000	5665500	5448500	0	0	0	0	0	0	0
O95429;O95429-2;H0YBT1	BAG4	0	0	0	614100	1062200	1311300	0	1323500	0	3715200	2055800	5091200	16810000	55331000	52860000	34457000	50966000	94871000	228970000	304890000	187250000	176570000	37952000	52232000	0	1831900	1216300	0	1054700	0	0	0	0	1433500	978140	7245000	7178400	20392000	55137000	55650000	78901000	72532000	94574000	89332000	67399000	58350000	55208000	87665000
Q9UL15;Q9UL15-2;G3V274	BAG5	0	0	0	0	0	0	0	0	0	0	1298700	2907100	8468100	6656700	7241400	3512900	3842500	4024500	1598000	2300600	0	0	0	0	0	0	0	0	0	0	0	0	0	0	652370	1594100	2963700	6201300	19898000	14014000	6284000	1942600	2335000	0	0	0	0	0
Q9UHR4	BAIAP2L1	0	0	0	0	0	0	0	0	0	0	0	0	0	0	0	0	0	0	0	0	0	0	0	0	0	0	0	0	0	0	0	0	0	0	0	0	0	0	0	0	0	0	0	0	0	0	0	0
O75531	BANF1	0	0	0	0	0	0	0	0	0	0	0	0	0	0	0	1766300	550730	0	0	80137000	16791000	64183000	0	2434500	0	0	0	1850600	0	0	1905900	0	0	0	0	0	0	15068000	0	3366600	34213000	17265000	52533000	158020000	464870000	824780000	931720000	509640000
P80723;P80723-2;U3KQP0	BASP1	0	0	0	0	0	0	0	0	479690	0	3274200	0	0	0	0	0	0	0	0	0	0	0	0	391460	0	0	0	0	0	0	0	0	0	0	0	0	0	1227000	2522200	1455800	0	0	0	0	0	0	0	0
A0A0G2JL47;A0A024RCR6;A0A0G2JK23;P46379-4;P46379-5;P46379-2;P46379;P46379-3;F6S6P2;X6REW1;A0A0G2JJM1;F6UR09;F6U1F2;F6XTU0;A0A0G2JJR8;F6WML8;F6VEM6;F6X9W3;F6U341;F6TC96	BAT3;BAG6	0	0	0	0	0	0	0	0	0	0	571130	890290	0	1609600	0	0	0	0	0	0	0	0	0	0	0	0	0	0	0	0	0	0	0	0	0	0	1323400	0	0	0	0	0	0	0	0	0	0	0
P51572;P51572-2;C9JSP1;C9JQ75;C9J0M4;C9JMD7	BCAP31	849140	1820400	1681300	5765300	4878000	8382700	9853300	7336800	3720100	16126000	6399300	18202000	12586000	18471000	13222000	3641100	3685700	1515300	3994400	10308000	17277000	4319700	1156000	2505000	334040	1111600	1207000	753140	782890	1126100	650110	1343800	829930	4586100	868150	1080400	3134800	973900	6060200	4354500	6542900	0	0	0	1625100	1769400	6087400	4689100
Q9P287;Q9P287-4;Q9P287-3;Q9P287-2	BCCIP	0	0	0	0	0	0	0	323630	0	0	0	0	0	0	0	0	0	0	0	1123700	0	0	0	0	0	0	0	0	0	0	0	0	0	0	0	0	0	0	783320	0	0	1930200	0	2791600	0	0	0	0
F5H5P2;P12694;P12694-2;M0R0C8;H0YH31;F5GXU9	BCKDHA	0	0	0	0	0	0	0	0	0	0	619700	2005200	3592600	14752000	16737000	13894000	9920400	5479500	26430000	43934000	9112100	20343000	741810	1662700	0	0	0	0	0	0	0	0	0	0	793370	1934100	1799800	2703900	22063000	29358000	50267000	44817000	12735000	42231000	40605000	26186000	9347600	1201900
O14874-2;O14874-3;O14874;H3BTL2;H3BS02;H3BNP3;H3BUV3	BCKDK	0	0	0	0	0	0	0	0	0	0	0	0	0	3954300	7072800	13669000	15590000	23690000	91350000	69762000	12565000	8284900	0	981510	0	0	0	0	0	0	0	0	0	0	0	0	0	1492800	12010000	24472000	113920000	82454000	42793000	73653000	45107000	26352000	21258000	6844500
E9PK09;E9PQN2;E9PKI6;E9PK91;Q9NYF8-3;Q9NYF8-2;Q9NYF8;Q9NYF8-4;E9PJA7;H0YF00	BCLAF1	287650	975900	184710	893190	206680	0	0	0	0	0	0	0	0	0	0	0	0	0	0	0	0	43568000	12925000	17234000	0	3178200	1749900	537040	388160	1683600	2925400	0	794020	0	0	0	0	0	0	0	0	0	0	0	0	0	0	33864000
C9J8G3;Q9Y276;C9J1S9;C9J4Q9;C9JAS4	BCS1L	0	0	0	0	0	0	0	0	0	0	0	0	0	0	0	0	0	0	0	0	0	0	0	0	0	0	0	0	0	0	0	0	0	0	0	0	0	0	0	0	0	0	0	0	0	0	0	0
A0A087X2B2;E9PMH5;Q13490-2;Q13490;E9PIW1;Q13489;E9PQZ9;E9PI77;H0YDY3	BIRC2;BIRC3	0	0	0	0	411140	0	0	1017500	0	0	0	0	0	4677800	0	0	0	0	0	0	0	0	0	0	361230	0	0	0	0	0	0	0	0	0	0	0	0	0	0	0	0	0	0	0	0	0	0	0
Q9NR09;H7C094;H7C3P0	BIRC6	0	0	0	0	0	0	0	0	0	0	0	0	0	0	0	0	0	0	0	0	0	0	0	0	0	0	0	0	0	0	0	0	0	0	0	0	0	0	0	0	0	0	0	0	0	0	0	0
H0YNU5;P54132;H0YLV8	BLM	0	0	0	0	0	0	0	0	0	0	0	0	0	4743800	5018300	5889100	5165100	25307000	72787000	68484000	15336000	16115000	1051600	3489400	0	0	0	0	0	0	0	0	0	0	0	0	0	0	3732200	30355000	0	22017000	35816000	29387000	21742000	3757000	5866300	2718700
Q13867;K7ES02;K7ESE8;J3KSD8;J3KS79;K7ENH5	BLMH	0	0	0	0	0	0	0	0	0	6709000	0	0	0	4632900	3511900	92672000	3061100	4323300	4167700	0	913060	1158500	0	739110	0	0	0	0	0	514020	0	0	0	0	371080	2194400	1203800	18193000	5247900	1502800	0	0	0	0	0	2428000	20122000	2067700
P53004;C9J1E1	BLVRA	0	0	0	0	0	0	0	0	0	0	0	0	872420	0	447650	974260	3806100	4350300	10642000	12721000	25725000	26644000	1970300	4376800	0	0	0	0	0	0	0	0	0	0	0	0	0	436220	408440	1185500	0	2016300	1603000	15117000	30914000	16411000	29496000	21140000
P30043;M0R192;M0QZL1	BLVRB	0	0	0	0	0	0	0	0	0	0	0	0	0	0	0	0	0	0	0	0	0	0	424540	0	0	0	0	0	0	0	0	0	0	0	0	0	0	0	1197700	0	0	0	0	0	0	1881200	6201200	12677000
Q9NSY1;H0Y9P1;Q9NSY1-2;Q9NSY1-3;K4DI97	BMP2K	0	0	0	0	0	0	219870	0	496260	0	445080	0	0	0	1485600	0	0	0	1246600	0	0	0	0	0	422190	0	0	0	0	0	0	0	0	0	0	0	0	0	0	0	0	0	0	5051600	0	0	0	0
Q9H3K6;A0A087WZT3;Q9H3K6-2;H3BV85;H3BTW0;A0A0B4J295;H3BVE0	BOLA2;BOLA2B	0	0	0	0	0	0	491930	188870	0	777950	0	0	0	8207000	0	2887000	8687300	11493000	23265000	35144000	27267000	40883000	6461200	45090000	0	0	0	0	239500	0	0	402480	0	0	489390	673420	2230800	2108700	10629000	4013300	2742800	7839500	6929500	37684000	29594000	75516000	125600000	204750000
F8W733;Q9NXR7-4;Q9NXR7-3;Q9NXR7;Q9NXR7-1;C9J2G0	BRE	0	0	0	0	0	0	0	0	0	0	0	0	0	768320	0	0	0	0	0	0	0	0	0	0	0	0	0	0	0	0	0	0	0	0	0	0	0	534030	556020	752220	0	0	0	0	0	0	0	0
Q8TDN6	BRIX1	0	0	0	0	0	0	0	0	0	0	0	0	0	0	0	0	0	0	0	0	0	0	0	0	0	0	1526400	0	0	0	0	0	0	0	0	470370	0	0	1311900	0	0	0	783610	1322800	2052900	1167300	0	0
P35613-2;P35613;A0A087WUV8;P35613-3;P35613-4;A0A087X2B5;I3L192;R4GMX5;R4GN83	BSG	3925000	0	0	5847500	5414200	8895100	1697500	8831100	6549700	16897000	11045000	45446000	62685000	132840000	131610000	65132000	39844000	44301000	112090000	109490000	21479000	44347000	3446700	2271700	0	0	607410	556430	0	1537100	0	1216400	1234900	9426500	2099300	21392000	21746000	49375000	139140000	243090000	453900000	119680000	0	53389000	11612000	4516300	0	8500000
Q32M84;Q32M84-2	BTBD16	0	0	0	0	0	0	0	0	0	0	0	0	0	0	0	0	0	0	0	0	0	0	0	0	0	0	0	0	0	0	0	0	0	0	0	0	0	0	0	0	0	0	0	0	0	0	0	0
P20290-2;P20290	BTF3	716290	0	426930	0	0	0	0	0	0	0	0	0	0	0	0	0	0	0	0	0	0	0	0	0	0	0	0	0	0	0	0	0	0	0	0	0	0	0	0	0	0	0	0	0	0	0	0	0
Q7KYR7-3;Q7KYR7-5;Q7KYR7	BTN2A1	0	0	0	0	0	0	0	0	0	0	0	0	0	0	0	0	0	0	0	0	0	0	0	0	0	0	0	0	0	0	0	0	0	0	0	0	0	0	0	0	0	0	0	0	0	0	0	0
J3QT28;O43684-2;O43684;J3QSX4	BUB3	0	393040	0	0	0	510700	0	0	0	1305700	1621000	8112700	6537600	16948000	7329800	7759300	16053000	15129000	12554000	59143000	63474000	125020000	15486000	27937000	0	0	0	0	0	0	0	0	0	1351100	2158900	7565500	7913200	10210000	36936000	36790000	22637000	48876000	0	51553000	78036000	94893000	113890000	78359000
Q13895;H7BY94;F8WBL2	BYSL	0	0	0	0	0	0	0	0	0	0	0	0	0	0	0	0	0	0	0	0	0	0	0	0	0	0	0	0	0	0	0	0	0	0	0	0	0	0	0	0	0	0	0	0	0	0	0	0
Q9H8K7	C10orf88	0	0	0	0	0	0	0	0	0	916220	553870	1677300	1744300	3484500	4691800	3430100	541850	782000	10394000	2097600	1074700	0	0	818230	0	0	0	0	174490	0	0	0	0	0	384230	1415300	0	1643500	805730	1093700	0	0	1422400	0	0	0	0	0
A0A087WYP2;Q8IZQ5	C11orf31;SELH	0	0	0	0	0	0	0	0	382600	0	0	1411700	1897500	6112500	6149500	3200100	2891100	4588800	0	0	0	0	0	0	0	0	0	0	0	0	0	0	435890	710590	0	1395500	1644100	2773900	0	0	0	0	0	0	0	0	0	0
E9PR95;E9PSC3;E9PLC5;E9PLB3;E9PIP1;E9PPB5;E9PQS1;A0A087WT99;Q9H0W9-3;Q9H0W9-2;Q9H0W9	C11orf54	0	0	0	0	0	0	0	0	0	0	0	0	0	0	0	0	0	0	0	0	0	0	0	0	0	0	0	0	0	0	0	0	0	0	0	0	0	0	0	0	0	0	0	0	0	0	0	0
A0A0B4J220;E9PLD3;E9PRG8	C11orf98	0	1319800	1348100	1172600	1705100	0	0	401260	463230	0	3422000	2059800	0	3260100	3332300	0	1698000	5737400	3144700	0	0	0	0	932100	0	0	0	0	0	0	0	0	0	0	0	0	0	0	1812400	0	0	2814100	0	0	0	0	4924800	0
Q9Y224;G3V4C6;H0YJB9;G3V4E7	C14orf166	0	2038600	5445400	5253300	5256500	1318700	3675300	1130000	1590900	7030800	7317700	12224000	15191000	23771000	41138000	26001000	24936000	20209000	47379000	83383000	34052000	22063000	1831700	1717100	556910	6595400	3145100	1079100	2769000	2936300	3089600	3845200	3742300	4250900	3064600	13703000	12611000	35515000	122600000	70471000	151320000	113480000	16198000	47429000	89479000	43327000	41207000	5775600
F8W038;Q8IXM2-2;Q8IXM2;Q8IXM2-3	C17orf49;BAP18	0	0	0	0	0	0	0	0	0	0	0	0	0	717450	0	0	0	0	0	0	0	0	0	0	0	0	0	0	0	0	0	0	0	0	0	0	0	0	0	670820	0	0	0	0	0	0	0	0
Q53F19-2;Q53F19;K7ELP6	C17orf85	0	0	0	0	0	0	0	0	0	0	0	0	0	0	0	0	0	0	0	0	0	0	0	0	0	0	0	0	0	0	0	0	0	664810	0	0	0	0	0	0	0	0	0	0	0	0	0	0
Q9BQ61;K7ELS0;K7ERU7;K7EN60	C19orf43	204430	0	287850	0	635840	1939200	723770	0	2948200	4846900	3361700	11837000	11283000	12604000	9276600	1749600	7869200	10269000	4414700	25667000	22139000	17106000	2835200	2919400	0	0	0	0	257930	297950	429490	0	0	1037400	3532700	5772700	3784500	8025500	4803300	17010000	0	2545200	0	6429600	5045400	0	10076000	7507000
Q9UNZ5	C19orf53	0	0	0	0	0	0	0	0	0	0	0	0	0	0	0	0	0	0	0	0	0	0	0	0	0	0	0	0	0	0	0	0	0	0	0	0	0	0	0	0	0	0	0	0	0	0	0	0
Q9BV19	C1orf50	0	0	0	0	0	0	0	0	0	0	0	0	0	544800	0	0	0	0	0	0	0	0	0	0	0	0	0	0	0	0	0	0	0	0	0	0	0	0	213460	0	0	0	0	0	0	0	0	0
Q07021;I3L3Q7;I3L3B0	C1QBP	4883800	2107600	749010	0	2190700	1358000	747490	0	792440	6287100	4868000	10948000	35524000	59084000	119000000	190690000	176750000	386530000	965410000	924990000	181330000	128720000	6077600	33745000	0	0	0	0	0	0	0	450140	2787800	8974400	9088000	19951000	23648000	47298000	221240000	317900000	1128600000	866750000	640780000	849730000	614500000	391330000	202290000	162040000
Q9GZN8;Q9GZN8-2	C20orf27	0	0	0	0	0	0	0	0	0	0	0	0	0	0	0	0	0	0	0	0	0	3240100	0	914860	0	0	0	0	0	0	0	0	0	0	0	0	0	0	0	0	0	0	0	0	0	2887000	3714700	2571100
A0A096LPI6;A0A0B4J2H4;H7C1F6;A0A0B4J2D5;P30042-2;P30042;A0A096LNH5;A0A096LNJ1;A0A096LP73;H7C2G3;F2Z2Q0;A0A096LP12	C21orf33	0	0	0	0	0	0	0	0	0	0	0	0	0	0	0	0	0	0	5376400	8225300	2863300	2562000	0	0	0	0	0	0	0	0	0	0	0	0	0	0	0	0	0	2758900	0	0	0	9802100	13978000	0	22868000	9982100
Q8WWC4;H7C0V0	C2orf47	0	0	0	0	0	0	0	352460	0	0	734410	0	0	11170000	22267000	15989000	16758000	21097000	18509000	14079000	4309300	7457700	1835500	3458400	0	0	784450	1522700	1457600	1606100	981710	0	0	1985100	2803300	1419800	1025500	10131000	33276000	38961000	29368000	5063900	0	8472900	12076000	0	7512800	0
C9J4K0;Q9BVC5-2;Q9BVC5	C2orf49	0	0	1700700	1752600	0	5523500	0	3896000	0	12663000	0	0	0	1357400	905150	0	579680	1554400	11521000	11645000	1562900	1483500	0	0	0	8159800	0	0	0	4743500	0	0	0	0	0	0	0	661750	2232800	4265100	0	1380100	1839400	2323300	0	1953000	4160800	2474200
C9JQV0;Q9BRJ6;H7C0T1;H7C2R9	C7orf50	0	0	0	429680	0	0	0	0	0	0	0	0	0	0	0	0	0	0	0	0	0	0	0	0	0	0	0	0	0	0	0	0	0	0	0	894940	0	586130	0	2097500	0	0	0	0	1645400	0	1395700	1412100
Q96LT7;Q96LT7-2	C9orf72	340490	1117500	497580	1057500	1122900	7034400	3805500	6538000	5854700	709460	1788100	4780500	931250	7695900	9343000	0	3774000	0	3591900	14243000	0	0	0	0	0	1114400	2065700	2737700	422630	4191900	959510	3004900	6134300	26169000	2420500	3923800	796510	3392500	4404700	5643400	0	12120000	0	10423000	4955000	15227000	0	0
P00918;E5RID5;E5RK37	CA2	0	0	0	0	0	0	0	0	0	0	0	0	0	0	0	0	0	1036800	11350000	23913000	20287000	79325000	8439400	9898800	0	0	0	0	0	0	0	0	0	0	0	0	0	0	1838200	0	0	6798700	0	23166000	46313000	63801000	44636000	37092000
P54289-4;P54289-5;P54289;P54289-3;P54289-2;E7ERK3;H0Y715	CACNA2D1	0	0	0	0	0	0	0	0	0	0	0	0	0	0	0	0	0	0	0	0	0	0	0	0	0	0	0	0	0	0	0	0	0	1618500	0	0	0	0	0	0	0	0	0	0	0	0	0	0
Q9HB71;Q9HB71-3;B2ZWH1;Q9HB71-2	CACYBP	0	0	0	0	0	0	0	0	0	0	0	189220	790500	2287800	1199600	0	1062300	4312800	13026000	8359900	0	587370	0	0	0	0	0	0	0	0	0	0	0	0	0	0	0	0	0	4942800	0	3627000	3425900	13461000	0	1254400	0	1128600
F8VPD4;P27708;H7C2E4;H7C3Z5;H7BZB3	CAD	4438100	35984000	70674000	139820000	194230000	297070000	245590000	285700000	295400000	664250000	266280000	504140000	418420000	569210000	222960000	102110000	59653000	36377000	65352000	62122000	61896000	28174000	916740	5757200	3463200	80851000	114270000	178750000	151450000	114970000	308120000	611850000	630560000	1059700000	641730000	711980000	323120000	362670000	633520000	374380000	382040000	209390000	28583000	227430000	86810000	49500000	38826000	30885000
A0A087X105;A0A087WZW4;A0A087X1W8;A0A0A0MTJ8;A0A087WZR6;X5DQS5;Q9BY67-5;Q9BY67;Q9BY67-4;Q9BY67-3;F5H125;H0YG94;A0A087X0T8;Q9BY67-2	CADM1	0	0	0	0	0	0	0	0	0	0	0	0	0	0	0	0	0	0	0	0	0	0	0	0	0	0	0	0	0	0	0	0	0	0	0	0	0	0	0	0	0	0	0	0	0	0	0	0
Q8NFZ8	CADM4	0	0	0	0	0	0	0	0	0	0	0	0	0	0	0	0	0	0	0	0	0	0	0	0	0	0	0	0	0	0	0	0	0	0	0	0	0	0	0	0	0	0	0	0	0	0	0	0
Q9P1Z2-4;Q9P1Z2-2;Q9P1Z2-3;Q9P1Z2	CALCOCO1	0	0	0	0	0	0	0	0	0	0	0	0	0	0	0	0	0	0	0	0	0	0	0	0	0	0	0	0	0	0	0	0	0	0	0	0	0	0	0	0	0	0	0	0	0	0	0	0
E7EX44;Q05682-3;Q05682-6;Q05682-2;Q05682;C9JEK3;REV__H0YH95;REV__H0YEF9;REV__E9PJZ7;REV__H0YHK3;REV__O75334-6;REV__O75334-5;REV__Q13136-2;REV__Q13136;REV__O75334-2;REV__O75334-4;REV__G3V200;REV__O75334-3;REV__O75334	CALD1	0	0	0	0	0	0	0	0	0	0	0	0	0	0	0	0	0	0	0	0	0	0	0	0	0	0	0	0	0	0	0	0	0	0	0	0	0	0	0	0	0	0	0	0	0	0	0	0
Q05682-5;Q05682-4;E9PGZ1;C9J813	CALD1	49993000	52513000	76389000	1131400	1570100	1279200	0	1846600	414170	37697000	31025000	40481000	7347000	20639000	9204200	5268100	6074300	0	5869800	3856800	1357700	4218500	0	0	0	0	1069900	1658400	0	723980	1807900	2735600	6089800	2635400	1801200	7848000	16732000	5807000	7915500	13346000	12358000	13600000	0	2694400	3749900	0	0	1902000
H0Y7A7;P62158;E7ETZ0;E7EMB3;M0QZ52;Q96HY3;F8WBR5;G3V479;G3V361;G3V226	CALM2;CALM1;CALM3	441990	0	0	0	0	0	870350	0	0	11368000	0	1258800	2445500	2730300	5661800	4816300	2548500	9493600	27062000	79437000	200840000	371240000	30319000	50284000	0	877100	0	0	0	0	0	0	0	0	1186300	1500300	1858600	1397400	6559400	6024600	22261000	17370000	49981000	225500000	355510000	557750000	319310000	205640000
P27482;C9J7T9;P02585	CALML3	0	0	0	0	0	0	0	0	0	1773100	0	0	0	0	0	0	0	0	0	0	0	0	0	0	0	0	0	0	0	0	0	0	0	0	0	0	0	0	0	0	0	0	0	0	0	0	0	0
Q9NZT1	CALML5	4954200	2523800	5891300	0	2009400	5420400	0	0	0	81256000	0	0	0	2108100	0	5982700	7290300	0	0	0	0	3511200	0	1195400	0	0	0	0	0	0	0	0	0	0	0	0	2809600	0	0	0	0	2817800	0	6988400	9916000	41647000	47028000	56465000
P27797;K7EJB9;K7EL50	CALR	4413400	168050	0	0	443830	0	487990	0	0	0	0	426650	1168000	0	18419000	12337000	39235000	34993000	45840000	24071000	3955200	9846600	0	437070	0	0	0	0	0	0	0	0	0	0	0	1548400	6956900	2203000	34344000	47307000	118520000	80627000	28829000	25370000	2499900	0	2601000	0
O43852;O43852-3;O43852-5;O43852-2;O43852-4;O43852-13;O43852-14;O43852-11;O43852-10;O43852-6;H0Y875;O43852-9;O43852-15;O43852-12;O43852-7;O43852-8	CALU	146680	0	0	0	0	0	0	0	0	0	251760	0	656510	6134100	15694000	19540000	24144000	32027000	22707000	29617000	0	0	0	0	0	0	0	0	0	0	0	0	0	0	0	0	0	0	22738000	38282000	77434000	16019000	16971000	11502000	0	0	0	0
C9JES6;Q14012	CAMK1	0	0	0	0	0	0	0	0	0	0	0	0	0	0	0	0	0	0	0	0	0	0	0	0	0	0	0	0	0	0	0	0	0	0	0	0	0	0	0	0	1265100	0	0	0	0	0	0	0
D6R938;E9PBG7;E9PF82;Q13557-8;Q13557-10;Q13557;Q13557-6;Q13557-11;Q13557-12;Q13557-9;Q13557-5;Q13557-3;Q13557-4;H0Y9J2;H0Y9C2;Q9UQM7;Q9UQM7-2;E9PBE8;E7EQE4;D6RHX9;D6RFJ0;E7ERS6;E7ETC9	CAMK2D	0	387480	511310	304990	638220	2619100	370060	2545300	2217300	14718000	8218400	16097000	16140000	24226000	4383000	675030	1813900	455260	0	0	0	0	0	0	0	953350	1341900	933090	370910	0	1211400	6146000	4126600	9569300	12546000	26374000	6120700	7416100	7823000	7184100	5241300	2992200	0	0	0	0	911840	0
Q5SWX3;A0A0A0MS52;A0A0A0MT11;Q13555-10;Q13555-3;Q13555-5;Q13555-4;Q13555-7;Q13555-9;Q13555-2;Q13555-8;Q13555;Q13555-6;Q8WU40;H0Y6G2	CAMK2G	0	0	0	0	0	0	0	0	0	0	0	940410	0	368930	502880	0	0	0	0	0	0	0	0	0	0	0	0	0	0	0	0	0	0	0	0	0	0	0	0	0	0	0	0	0	0	0	0	0
Q86VP6;Q86VP6-2;A0A0C4DGH5;H0YH27;Q86VP6-3;F5H6I6	CAND1	0	0	0	0	0	0	0	0	1948000	0	0	9291500	2611900	8966800	3868300	2338600	4831400	1493900	2981500	0	0	0	0	432180	0	0	0	0	0	0	0	0	0	0	0	3069300	1015800	3910300	23195000	11358000	12882000	8528900	0	1351100	0	0	618310	0
O75155-2;O75155;F8WBB8	CAND2	0	0	0	0	0	0	0	0	0	0	0	0	0	0	0	0	0	0	0	0	0	0	0	0	0	0	0	0	0	0	0	0	0	0	0	0	0	0	0	0	0	0	0	0	0	0	0	0
P27824;P27824-2;P27824-3;D6RGY2;D6RFL1;H0Y9Q7;H0Y9H1;D6RAU8;D6RB85;D6RDP7;D6RAQ8;D6RHJ3;D6RD16	CANX	48305000	27468000	15711000	11550000	21223000	25186000	95088000	26262000	21881000	48941000	39181000	43965000	65335000	92799000	54279000	25049000	128490000	25102000	50726000	240570000	43436000	55603000	12896000	26478000	2074200	4157500	2871000	3582400	5554300	519120	1648700	7127500	146490000	18806000	15250000	27757000	28175000	16854000	48399000	20650000	15587000	171700000	4849100	140400000	32081000	22042000	15917000	24638000
Q01518;Q01518-2;Q5T0R7;Q5T0R6;Q5T0R5;Q5T0R4;Q5T0R3;Q5T0R2;Q5T0R1;Q5T0R9;Q5T0R8;Q5T0S3;B7Z385;A0A087X0J3;A0A087WZ15;E9PDI2;P40123-3;P40123-2;P40123	CAP1	0	0	0	0	0	0	0	0	0	0	0	0	354230	3626600	5463100	5240200	3518000	2835500	0	2365000	936510	0	0	0	0	0	0	0	0	0	0	0	0	0	0	1555700	3684000	3298000	5059000	9289800	38654000	7085500	0	15414000	0	0	0	0
E9PIA9;E9PLX0;E9PJJ3;E9PLC9;E9PMC6;E9PJA6;E9PSA6;E9PQB3;E9PRM1;P07384	CAPN1	0	0	0	0	0	0	0	0	0	221580	0	0	0	0	0	0	0	0	0	0	0	0	0	0	0	0	0	0	0	0	0	0	0	0	0	0	0	0	0	0	0	0	0	0	0	0	2526900	0
P17655-2;P17655	CAPN2	0	0	0	0	519270	0	0	0	1585100	2702100	0	724870	1405400	3599900	1657600	1658000	1141300	0	0	2806900	0	0	0	0	0	0	0	0	0	0	0	0	0	0	0	0	0	1161100	2242000	1677400	0	5411400	3617300	2221100	0	0	0	0
K7ELJ7;A0A0C4DGQ5;P04632;U3KQE2;K7EM73;K7EIV0;A0A075B7C0;K7EKD8;K7ES78;K7EMQ1;U3KPR7;Q96L46	CAPNS1	0	0	0	0	0	0	0	0	0	0	0	0	0	0	0	0	0	0	0	0	0	3652400	0	0	0	0	0	0	0	0	0	0	0	0	0	0	0	0	0	0	0	667780	0	0	0	3407000	4077200	4080800
Q14444-2;Q14444;A0A087X082;E9PLA9;G3V153	CAPRIN1	0	238470	878900	0	0	2362600	2050900	2363200	4040400	16029000	25623000	65548000	89952000	183530000	81915000	33079000	19224000	6230100	16339000	13607000	9462900	4524900	1901800	3330800	1128900	680790	0	0	0	0	0	994330	1054600	13689000	22233000	46085000	24625000	33314000	115340000	88965000	29040000	12161000	13572000	4135900	0	0	0	0
P52907	CAPZA1	0	0	0	0	0	0	0	0	0	5363500	0	4816800	3772600	18365000	8132100	17522000	11900000	9542800	25247000	27987000	1133300	2409500	0	0	0	0	0	0	0	0	0	729950	0	1700500	1803600	4778400	3797800	7796200	29547000	32802000	43767000	47058000	21942000	36238000	19098000	3571000	3578100	4386300
P47755;F8W9N7;C9JUG7;P47755-2;A0A0D9SET8;F8WED3	CAPZA2	0	0	0	0	0	1267800	0	0	0	4111400	0	2531700	2283800	11281000	7744000	1535000	0	11464000	17137000	7966000	7823800	0	0	0	0	0	0	0	0	0	598940	0	1763100	1135400	1603400	4909000	1698400	4101400	12673000	21018000	22679000	23742000	16290000	17005000	9111100	1031300	0	0
P47756-2;B1AK87;B1AK88;P47756;B1AK85	CAPZB	673400	0	353220	626390	2570200	3179700	3305600	7848200	1586700	6570100	2552500	11206000	17955000	27563000	23514000	25709000	7631200	5707300	80653000	37854000	8453200	8864300	0	522690	0	2170900	1451200	425630	0	1894700	3693400	6704900	4256300	9841900	5648700	9277500	7675500	12879000	16842000	74000000	127900000	58384000	22617000	44076000	13300000	7826300	3136200	0
Q86X55-1;Q86X55;Q86X55-2;K7EQA8;K7EK20;K7EPK1;K7EQB9	CARM1	0	4865300	1866500	0	1044900	0	2477100	1388100	1417400	5712800	6197400	13675000	15922000	68081000	59191000	46229000	49615000	58322000	196270000	201220000	76926000	56715000	2726400	1480800	0	5290700	1462600	0	876500	0	0	1292800	6516600	10333000	4330200	9632400	11106000	37087000	139520000	147290000	356350000	224230000	69191000	230050000	185630000	88228000	49081000	16832000
B4DKY1;P49589-2;P49589;P49589-3	CARS	0	0	0	0	0	0	0	0	0	0	0	0	0	0	0	0	0	0	0	0	0	0	0	0	0	0	0	0	0	0	0	0	0	0	0	0	0	0	0	0	0	0	0	0	0	0	0	0
O15234;J3KSY7	CASC3	0	0	0	0	0	0	0	0	537460	0	566640	1206100	0	0	0	0	0	0	0	0	0	0	0	0	0	0	0	0	0	0	0	0	0	0	0	0	0	0	0	0	38197000	0	0	0	0	0	0	0
O14936-3;O14936-4;O14936-6;O14936-2;O14936;Q5JS74;Q5JS72;O14936-5;Q5JS79	CASK	0	0	402590	0	0	990500	0	0	0	0	0	0	0	0	0	0	0	0	0	0	0	0	310610	0	0	0	0	0	0	0	0	0	0	0	0	0	0	290980	533720	881000	0	0	0	0	0	0	0	287800
P31944	CASP14	8152800	1986500	20539000	738970	9223600	4238000	765080	0	1082900	42963000	905110	0	4331600	9740300	3435800	76046000	18211000	1200200	0	0	1708800	10633000	1759700	19250000	3856000	2021600	1161600	9875300	343650	8574200	2343700	2773500	0	1482700	435540	6943900	13343000	3297800	0	1668800	2789700	24875000	0	11431000	5574500	10534000	66914000	30203000
D6RHU3;P55212-2;P55212	CASP6	0	0	0	0	0	0	0	0	0	0	0	0	0	0	0	0	0	0	0	0	0	0	0	0	0	0	0	0	0	0	0	0	0	0	0	0	0	0	0	0	0	0	0	0	0	0	0	0
O14958-2;O14958	CASQ2	0	0	0	0	0	0	0	0	0	0	0	0	0	0	0	0	0	0	0	0	0	0	0	0	0	0	0	0	0	0	0	0	0	0	0	0	0	0	0	0	0	0	0	0	0	0	0	0
P04040	CAT	1380800	0	4550200	748240	0	0	0	0	0	4941500	0	790210	2800000	16039000	15689000	48740000	19127000	11731000	47366000	26943000	20763000	6226000	1485700	6568800	1251400	0	0	2109900	0	0	0	0	0	0	227630	7155000	1529500	2672100	11277000	16605000	11243000	33475000	25761000	15966000	11424000	16024000	44303000	17754000
Q03135;C9JKI3;E9PCT5;Q03135-2;P56539	CAV1	0	0	0	0	0	0	0	0	0	444190	0	0	0	0	0	0	0	2545200	0	0	0	0	0	0	0	0	0	0	0	0	0	0	0	0	0	0	0	0	0	0	0	0	0	0	0	0	0	0
P16152;E9PQ63;A8MTM1;P16152-2	CBR1	1489200	1562900	461300	0	160130	0	0	0	0	0	0	0	0	0	0	0	0	0	0	0	6545200	22197000	5118200	4345300	0	0	0	0	0	0	0	0	0	0	0	0	0	0	0	0	10781000	0	0	8315600	23424000	29305000	36759000	18507000
Q8N4T8;H0Y962;Q8N4T8-2	CBR4	0	0	0	0	0	0	0	0	0	0	0	347010	679470	2421500	1409100	2074600	2708300	0	6091500	7114000	2528000	1101100	0	0	0	0	0	0	0	0	0	0	0	0	0	403890	0	998180	3940000	2832200	0	12404000	0	0	0	0	0	0
P0DN79;P35520;P35520-2;C9JMA6;H7C1W6;H7C2W0;H7C2H4	CBS	2169100	0	0	1454800	2228400	2539400	0	497160	296150	2055100	795920	1524400	6543300	20350000	12733000	4136400	21688000	29752000	48307000	80992000	0	0	3037600	2181500	1852700	0	0	0	0	2199300	2159500	0	777880	1701000	0	6572400	2043400	10523000	13308000	8504500	0	3432200	0	0	64752000	0	15103000	7749200
C9J3G2;Q9BRT8-3;Q9BRT8;Q8IUF1;F2Z2T4;A0A0A6YYH9;Q5RIB0;H0Y5V3;A0A0A0MRU4;Q9BRT8-2;Q5JTY5-2;Q5RIA9;Q5JTY5;Q4V339;A0A087X140;A0A087WWG3;A0A0B4J2F1;A6NM15;Q5RIA9-3;Q5RIB5;Q5JTY2;A0A087WTC0;Q6NVZ8;F8WEG4;A0A0B4J2E3;A0A087WZQ3;F8WEU0;E7EUZ7;A0A087WYD2;Q9BRT8-4	CBWD2;CBWD1;CBWD5;CBWD7;CBWD3;CBWD6	0	0	0	0	0	0	0	0	0	0	0	278050	631520	2292600	8014600	0	0	0	1485300	0	0	0	0	0	0	0	0	0	0	0	0	0	0	0	0	0	0	0	2903800	3505900	0	3821400	913350	1665600	0	0	0	0
B5MD17;J3KS05;P83916;K7ELA4;C9JWS9	CBX1	0	0	0	0	0	0	0	0	0	0	0	0	0	747550	0	2948200	4456600	10302000	94960000	115090000	49184000	15263000	1594700	0	0	0	0	0	0	0	0	0	0	0	317130	0	1124400	2666800	8731500	15310000	79324000	62215000	74161000	149370000	103910000	51462000	11713000	0
Q13185;C9JMM0;B8ZZ43;S4R2Y4	CBX3	0	0	0	0	0	619710	0	0	0	930180	0	1546000	2497700	5736800	4735300	6626400	6774900	0	0	14996000	0	4247700	1916100	4071700	0	0	0	0	0	0	0	0	0	0	0	0	0	3078600	15409000	19092000	96828000	13382000	16478000	16543000	5552500	7736900	1549000	9934100
P45973;F8VNY3	CBX5	0	1283700	0	0	0	0	0	0	0	0	0	0	0	0	0	0	0	0	0	0	0	0	0	737020	13379000	0	527880	0	0	0	0	0	0	0	0	0	0	514640	4979600	1623400	0	7049800	5745200	3341900	2339400	1361900	2944800	868970
Q6P1N0;Q6P1N0-2;K7EMP1;K7EJY5	CC2D1A	0	946390	0	0	0	0	0	344370	0	1326500	0	0	0	0	7693400	3092500	1878700	1086400	0	0	0	0	0	0	0	0	0	0	0	0	0	0	0	0	0	0	0	0	0	0	0	1647100	0	0	0	0	0	0
Q8IX12-2;Q8IX12;A0A0C4DGG8;F5H3E1;F5H2E6;F5H1H2;F5H7M9	CCAR1	0	0	0	0	242710	3375900	5245200	4352400	2402400	2905600	917950	1312500	2251300	2952800	3833000	0	0	0	3502400	8065300	4410400	0	0	0	0	0	0	0	0	3752000	1811700	3514700	985810	796830	0	0	0	0	0	0	0	0	0	9547500	4035900	0	0	0
Q8N163-2;Q8N163;G3V119;H0YB24;E5RFJ3;H0YC69;E5RGU7;H0YC58;E5RHJ4;A0A087X2B6;E5RHH8	CCAR2	511440	3945800	2453700	1848100	4095800	11088000	9525300	12190000	9022700	21326000	3807900	5992900	10070000	3864600	0	0	0	0	0	0	0	0	0	0	0	2461000	3591300	2834800	2463100	2618700	10400000	18711000	20563000	16303000	17622000	21560000	9985300	13442000	12363000	3199000	0	0	0	0	0	0	3439900	9540100
Q96CT7;M0R2F5	CCDC124	0	0	0	0	0	0	0	0	0	0	526430	1227500	1625300	40344000	0	0	0	0	0	0	0	0	0	0	0	0	0	0	0	0	0	0	0	0	0	0	0	0	0	0	0	0	0	0	0	0	0	0
E9PFB9;J3KP97;Q5T9S5-2;Q5T9S5;Q5T9S2	CCDC18	0	0	0	0	0	0	0	0	0	0	0	0	0	0	0	0	0	0	1642400	0	0	0	0	0	0	0	0	0	0	0	0	0	0	0	0	0	0	0	0	0	0	0	0	0	0	0	0	0
Q96A33;Q96A33-2;A0A087WYW6	CCDC47	0	0	0	0	0	0	0	0	0	0	0	0	882430	972820	2775600	0	1527200	0	2764600	1088600	0	0	0	0	0	0	0	0	0	0	0	0	0	0	0	697600	1127500	1831600	4716900	9053900	0	6473800	0	2656200	0	0	0	0
Q16204	CCDC6	0	0	0	0	0	0	0	0	0	0	0	0	0	0	0	0	0	0	0	0	0	0	0	0	0	0	0	0	0	0	0	0	0	0	0	0	0	0	0	0	0	0	0	0	0	0	0	0
Q9Y6R9;Q9Y6R9-2	CCDC61	0	0	0	0	0	0	0	0	0	0	0	0	0	0	0	0	0	0	0	0	0	0	0	0	0	0	0	0	0	0	0	0	0	0	0	0	0	0	0	0	0	0	0	0	0	0	0	0
P14635-2;P14635	CCNB1	0	0	0	0	0	0	0	0	0	0	0	0	0	0	0	0	0	0	0	0	0	0	0	0	0	0	0	0	0	0	0	0	0	0	0	0	0	0	0	0	0	0	0	0	0	0	0	0
G3V2Q3;G3V5E1;O75909-2;O75909-1;O75909;O75909-4;G3V235	CCNK	0	0	0	0	0	0	0	0	0	0	0	193990	0	1344800	730580	916030	704190	0	0	0	0	0	0	0	0	0	0	0	0	0	0	0	0	0	0	0	0	745610	3117100	1782200	0	0	0	0	0	0	0	0
Q8ND76-2;Q8ND76;Q8ND76-3	CCNY	0	0	0	0	0	0	0	0	0	0	0	0	0	0	0	0	0	0	0	0	0	0	0	0	0	0	0	0	0	0	0	0	0	0	0	0	0	0	0	0	0	3446000	0	0	0	0	0	0
Q8N7R7-3;Q8N7R7;H7C0P7;Q8N7R7-2;Q5T2Q4	CCNYL1	0	0	0	0	0	0	0	0	0	0	0	0	0	0	0	0	0	0	0	0	0	0	0	0	0	0	0	0	0	0	0	0	0	0	0	0	0	0	0	0	0	0	0	0	0	0	0	0
Q9ULG6-4;Q9ULG6-2;Q9ULG6;Q9ULG6-5	CCPG1	0	0	0	1380600	912320	1240200	519470	0	0	0	0	0	0	0	0	0	0	0	0	0	0	0	0	0	0	0	0	0	0	0	1793900	0	0	0	0	1011900	4565800	0	0	0	0	0	0	0	0	0	0	0
P78371;F5GWF6;P78371-2;F8VQ14	CCT2	18092000	4220400	4324000	795010	198580	0	691970	2171600	6297300	34822000	14049000	44507000	56236000	187810000	138080000	95322000	109980000	104370000	252140000	106670000	17320000	7628700	2065800	2000600	0	932770	1103800	2214600	749800	2522700	1580400	7314600	9882200	24403000	29541000	51295000	46875000	48910000	174610000	220530000	379910000	232680000	74729000	103730000	56926000	13873000	15174000	613530
P49368;P49368-2;B4DUR8;Q5SZX6;E9PRC8;Q5SZW8;E9PQ35;E9PM09;Q5SZX9	CCT3	9790900	4450900	5963800	0	386470	7791100	8889900	6143900	934860	111300000	3665400	27808000	37484000	69281000	49946000	54802000	42539000	68597000	155960000	199900000	16436000	27515000	0	1055700	0	304740	3752000	5112200	2715100	3570800	4997600	3653200	8438500	252880000	27550000	38438000	25601000	44398000	137980000	129240000	25555000000	236710000	61171000	142560000	95427000	187600000	13881000	21434000
P50991;P50991-2	CCT4	18730000	2328900	73138	536750	1416700	1624100	3882300	3707400	3182800	18910000	7300900	22453000	19947000	58746000	38605000	20792000	31061000	48637000	133500000	128450000	37099000	27496000	1459300	5497900	0	2059700	1178400	731470	0	0	2367800	4638200	8358100	17704000	22292000	23339000	21655000	27098000	103010000	113410000	182730000	139870000	66993000	95835000	52732000	22674000	18075000	9563500
P48643;B7ZAR1;E9PCA1;E7ENZ3;P48643-2;D6RIZ7;H0Y914	CCT5	8614600	4490100	661420	676930	326090	230580	0	41422000	3858200	21477000	18105000	27433000	42937000	99046000	74625000	65162000	84402000	87454000	164810000	126480000	34340000	19569000	0	0	247510	0	9446400	0	0	0	199520	2250600	4140200	44718000	12154000	15846000	19106000	48734000	104370000	133820000	239540000	156050000	47659000	50610000	23577000	25148000	11475000	0
P40227;P40227-2	CCT6A	8859100	2481900	1698100	2729600	443810	1540800	0	0	2891300	13165000	4753600	7567200	11669000	39144000	24785000	13937000	16728000	15521000	76983000	63396000	5496600	8310700	729260	0	0	0	0	0	0	0	0	518480	1351700	11003000	7696200	14951000	10321000	3896300	36414000	35114000	41617000	61610000	34303000	39277000	20556000	7409800	3705200	3962900
Q92526-3;Q92526;Q92526-2	CCT6B	0	0	0	0	0	0	0	0	0	0	0	0	0	0	0	0	5205000	0	0	15699000	0	0	0	0	0	0	0	0	0	0	0	0	0	2250900	0	0	0	6277800	0	0	0	0	0	10110000	0	0	0	0
Q99832;Q99832-3;Q99832-4;Q99832-2;F8WAM2;F8WBP8;A0A0D9SG95	CCT7	7809700	1499400	0	783230	473530	1103600	920620	1748600	3908100	12565000	8876500	14003000	10770000	13883000	4249200	1749500	2909200	7178900	46215000	37583000	13128000	9432400	245190	613940	0	0	0	0	0	0	1117700	2586600	3251200	3969800	5238500	14363000	7417500	9497800	37838000	18692000	7805500	18826000	4054200	37281000	13370000	7805900	3208500	2164100
P50990;P50990-2;P50990-3;H7C4C8;H7C2U0	CCT8	1402100	23778000	789490	490410	24891000	3323700	48886000	60807000	16027000	50225000	31085000	325150000	603760000	1482600000	1386600000	225990000	2102300000	371990000	16783000000	805610000	225060000	129400000	6804300	96409000	17149000	36627000	2159600	828900	30806000	26767000	3876900	12274000	15893000	33152000	42564000	77629000	65260000	141900000	533350000	2224500000	1276200000	6812800000	349730000	720620000	6631600000	114620000	53401000	18635000
Q9Y5K6	CD2AP	0	0	0	0	0	0	109790	1300100	0	392290	0	0	0	0	0	0	0	0	0	0	0	0	0	0	0	0	0	0	0	0	0	288030	0	0	0	0	0	0	0	1328900	13592000	0	0	0	0	0	0	0
H0YDX6;H0YD13;H0YD17;H0YDW7;H0YCV9;H0Y2P0;H0Y5E4;P16070-15;P16070-18;P16070-12;P16070-14;P16070-13;P16070-11;P16070-10;P16070-16;P16070-8;P16070-9;P16070-17;P16070-6;P16070-4;P16070-3;P16070-7;P16070-5;P16070	CD44	0	0	0	0	0	0	0	0	0	0	0	0	0	0	0	0	0	0	0	0	0	0	0	0	0	0	0	0	0	0	0	0	0	0	0	0	0	0	0	0	29805000	0	0	0	0	0	0	0
H3BLV0;B1AP13;H7BY55;P08174-4;P08174;P08174-3;P08174-5;P08174-2;P08174-6;P08174-7;B1AP15	CD55	0	0	0	0	0	0	0	0	0	0	0	0	0	0	0	0	828790	0	0	0	495520	0	0	0	0	0	0	0	0	0	0	0	0	0	0	0	0	0	584120	0	0	0	0	0	0	0	0	0
E9PNW4;E9PR17;P13987;H0YET2	CD59	0	0	0	0	0	0	0	0	0	0	0	0	0	0	0	0	0	0	0	0	0	0	0	0	0	0	0	0	0	0	0	0	0	0	0	0	2578900	0	0	0	0	0	0	0	0	0	0	0
E9PM31;H0YEE2;E9PJK1;E9PRJ8;H0YDL9;H0YDJ9;E9PIF1;A6NMH8;P60033	CD81	0	0	0	1104200	0	0	0	0	0	3251000	1710800	3459800	3746200	5660400	2603000	1301000	1034900	0	3224900	3674300	3208500	0	0	1474600	0	0	0	0	0	0	0	814330	0	0	0	0	0	0	0	0	0	1760200	0	0	0	0	0	0
A0A024QZP7;P06493;E5RIU6;A0A087WZZ9;P06493-2	CDC2;CDK1	0	757320	574940	2531700	1923700	5523500	5013100	0	821800	11350000	3668700	2502800	13775000	33646000	12923000	43488000	17976000	14643000	48356000	43922000	29800000	59490000	953900	6747500	1043600	1250100	803260	3658600	0	6889100	2072800	1087700	1874500	2925900	3267100	11744000	4009700	9659600	36664000	27808000	33395000	41380000	2270200	36233000	44652000	39179000	85277000	158030000
Q12834	CDC20	0	0	0	0	0	0	0	0	0	0	0	0	0	0	0	0	0	0	0	0	0	0	0	0	0	0	0	0	0	0	0	0	0	0	0	0	0	0	0	0	0	0	0	0	0	0	0	0
Q9UJX2;Q9UJX2-3;D6RBY8;D6RCF8;H0Y936;Q9UJX2-2	CDC23	0	0	0	0	0	0	0	0	0	0	0	0	0	0	0	0	0	0	0	0	0	0	0	0	0	0	0	0	0	0	0	0	0	0	0	0	0	0	0	0	0	0	0	0	0	0	0	0
P30260;P30260-2;I3L394;G5EA36	CDC27	0	0	0	0	0	0	0	0	0	0	0	0	0	0	0	0	0	0	0	0	0	0	0	0	0	0	0	0	0	0	0	0	0	0	0	0	0	0	0	0	0	0	0	0	0	0	0	0
P49427;U3KQP9;U3KQ77;U3KPV8	CDC34	0	0	0	0	0	0	0	0	0	0	0	0	892630	0	0	0	0	0	0	0	0	0	0	0	0	0	0	0	0	0	0	555610	0	0	0	0	0	0	0	940590	0	4159000	1886200	5931300	9564700	4630200	4808300	0
Q16543;K7EQA9;K7EKQ2;K7EL68;K7EIU0	CDC37	0	0	0	0	268550	0	570210	758710	0	0	0	0	2907200	11033000	6070000	15070000	130260000	10538000	21187000	6365600	5326200	0	0	0	6793200	0	0	0	0	0	0	0	981500	1047900	2456900	0	0	1548700	3740900	4583900	0	16653000	3378600	7312700	5014000	0	0	0
P60953	CDC42	0	0	0	0	0	0	0	0	0	0	0	0	0	0	0	0	0	0	0	1542800	0	0	0	0	0	0	0	0	0	0	0	0	0	0	1196100	0	0	0	0	0	0	0	0	1569800	0	0	0	0
Q00587-2;Q00587	CDC42EP1	0	0	0	0	0	0	0	0	0	0	0	511340	900210	0	0	0	959750	969380	0	0	0	0	0	0	0	0	0	0	0	0	0	0	0	0	0	0	0	1187800	2415400	2584200	0	0	0	0	0	0	0	0
Q99459	CDC5L	2189000	2385200	4220400	1811900	0	1593200	2245000	1648500	450090	2998600	1863400	2232800	2286500	2332100	1338300	0	0	0	0	0	0	0	0	0	0	2873300	1154300	0	0	0	342560	365220	786800	3375200	2776500	3736800	2173400	2443900	4955900	2879600	0	0	0	0	0	0	3156300	8427400
Q6P1J9	CDC73	0	0	0	0	0	0	0	0	0	0	0	0	0	0	0	0	0	0	9148600	0	0	0	0	0	0	0	0	0	0	0	0	0	0	0	0	0	0	0	0	170400	0	0	0	0	0	0	0	0
A0A087WXI5;P12830-2;P12830	CDH1	0	0	0	0	0	0	0	0	0	0	0	0	0	0	0	0	0	0	0	0	0	0	0	0	0	0	0	0	0	0	0	0	0	0	0	0	0	0	0	0	0	0	0	0	0	0	0	0
P19022-2;P19022;C9J8J8;C9J126;A0A0G2JRA4;A0A087WX99;P55283-2;P55283	CDH2	10468000	0	0	0	0	0	0	0	0	0	0	0	956570	0	2064400	0	0	0	0	0	0	0	0	0	0	0	0	0	0	0	0	0	0	0	0	0	0	0	0	0	0	0	0	0	0	0	0	0
J3QSD7;Q9NYV4-3;Q9NYV4-2;Q9NYV4;K7ELV5;Q9BVE2;A0A087X209;Q00534;Q96Q40-2;Q96Q40-4;Q96Q40-3;Q96Q40-5;Q96Q40;Q07002;Q07002-2;Q07002-3;Q14004-2;Q14004	CDK12;CDK3;CDK13;CDK6;CDK15;CDK18	0	0	0	0	0	0	0	0	0	0	0	0	0	0	0	0	0	0	0	0	3966800	0	0	0	0	0	0	0	0	0	0	0	0	0	0	0	0	0	1756100	0	0	0	0	0	0	10653000	0	0
A0A087WZU2;Q00536;Q00536-3;Q00536-2;H0YAZ9;E5RGN0;E7EUK8;F5H6Z0;O94921-3;O94921-2;O94921;Q00537-2;Q00537;H0YC36;E5RIY8;H0YBX5;E5RIU4;F8VZY6;H0YC60;F8VQZ9;E5RJM2	CDK16;CDK14;CDK17	0	0	0	0	0	0	0	0	0	0	0	0	0	0	0	0	0	0	0	0	0	0	0	0	0	0	0	0	0	0	0	0	0	0	0	0	0	0	0	0	0	0	0	0	0	0	0	0
K7EJ83;E7ESI2;G3V5T9;P24941-2;P24941;Q00526	CDK3;CDK2	0	0	0	0	0	0	0	0	0	0	0	0	0	0	0	0	0	0	0	0	0	0	0	0	0	0	0	0	0	0	0	0	0	0	0	0	0	0	0	0	0	0	0	0	0	0	1207000	0
P11802;F8VYH9;F8VTV8;F8VWX7;F8W1L8;F8VXD2;F8VZZ0;F8VZ51;P11802-2;F8VYY1;F8VZ13	CDK4	0	0	0	0	0	0	0	0	0	198580	0	462420	1507700	7374000	4060200	3342900	3409800	0	7219100	4913800	2414900	0	0	0	0	0	0	0	0	0	0	0	0	0	0	418710	906580	1190900	11454000	11751000	34668000	20962000	5141300	7471500	2803800	1143900	0	0
Q00535;Q00535-2	CDK5	0	0	0	0	0	0	0	0	0	0	0	0	0	0	0	825430	0	0	3993100	0	0	1150500	0	0	0	0	0	0	0	0	0	0	0	0	0	0	0	0	0	1922300	0	537730	0	0	574650	0	0	0
J3QRG6;P42771;P42771-4;K7ES20;K7ENC6;A0A0A0MRI0;P42771-2;G3XAG3;P42771-3;P42772	CDKN2A	0	0	0	0	0	0	0	0	0	0	0	0	0	1062100	1271200	1988900	0	1222900	910330	0	0	1785100	0	0	0	0	0	0	0	0	0	0	0	0	0	0	0	660810	1595000	1885800	0	2952800	0	2810000	0	2832700	15084000	10782000
Q2L6G8;G8JLG2;Q15517	CDSN	243960	0	3386500	429470	506940	1918800	4755800	0	240800	25864000	778110	788470	4247100	7496500	3899500	53546000	4710900	4345200	0	3879000	1440900	3152100	1551900	20601000	0	2599200	0	2978700	0	11552000	358940	3187400	5817900	1112200	0	1883500	9272900	2004700	0	2753600	0	0	0	0	0	0	24859000	23223000
A0A087X1N2;Q03701	CEBPZ	0	0	0	0	0	0	0	0	0	0	0	0	0	0	0	0	0	0	0	0	0	0	0	0	0	0	0	0	0	0	0	0	0	0	0	0	0	0	0	0	0	0	0	0	0	0	0	0
Q9BXW7-2;Q9BXW7;A8MYZ9	CECR5	0	0	0	0	0	0	0	0	0	0	0	471210	1437700	3049700	1945400	2868400	3488900	2462100	7553100	6481700	2423500	5984400	384620	0	0	0	0	0	0	0	0	0	0	0	0	0	709820	2169200	5413400	7442000	0	0	4066500	0	4682700	2868900	0	1744600
G5EA30;Q92879-5;Q92879-2;Q92879-3;Q92879-6;Q92879;Q92879-4;E9PQK4;E9PSH0;E9PKU1;E9PKA1;F5H4Y5;F5H0D8	CELF1	0	0	0	0	0	0	1450900	0	0	2385200	1761000	0	0	11879000	0	10577000	0	0	1239400	2371300	0	0	4581900	0	0	0	0	0	0	0	0	1436700	0	0	0	0	0	0	0	0	0	0	0	0	0	0	0	0
Q9UPN4-2;Q9UPN4;I3L2J8;Q9UPN4-3;I3L2X7;I3L4M5;I3L316	CEP131	0	0	0	0	0	0	0	0	0	0	0	0	0	5953500	4627200	1253900	544950	0	0	11269000	0	17262000	0	0	0	0	0	0	0	881950	0	0	0	0	0	0	0	713270	0	1267800	15053000	0	0	0	0	0	0	0
H0Y2V6;Q5SW79-2;Q5SW79-3;Q5SW79;E7EWM2;E7EMW0;E5RGW7;E5RG47;H0Y4T4;Q96L14	CEP170	0	0	0	0	0	0	0	0	0	0	0	0	0	0	0	0	0	0	0	0	0	0	0	0	0	0	0	0	0	0	0	0	0	0	0	0	0	0	0	0	0	0	0	0	0	0	0	0
Q9BV73-2;Q9BV73;H0Y5R2;E7ETF9	CEP250	0	0	0	0	0	0	0	0	0	0	0	0	0	0	0	0	0	0	0	0	0	0	0	0	0	0	0	0	0	0	0	0	0	0	0	0	0	0	0	0	0	0	0	0	0	0	0	0
J3KNF5;O15078-2;O15078	CEP290	0	0	0	0	0	0	0	0	0	0	0	0	0	0	0	0	0	0	0	0	0	0	0	0	0	0	0	0	0	0	0	0	0	0	0	0	0	0	0	0	0	0	0	0	0	0	0	0
Q53EZ4-2;Q53EZ4	CEP55	0	0	0	0	0	0	0	0	0	0	0	0	0	0	0	0	0	0	0	0	0	0	0	0	0	0	0	0	0	0	0	0	0	0	0	0	0	0	0	0	0	0	0	0	0	0	0	0
Q9P209;A0A0G2JR44;Q9P209-2	CEP72	0	0	0	0	0	0	0	0	0	0	0	0	0	0	0	0	0	0	0	0	0	0	0	0	0	0	0	0	0	0	0	0	0	0	0	0	0	0	0	0	0	0	0	0	0	0	0	0
K7EJF0;Q96ST8;K7EQI2;A0A0C4DGP8;Q96ST8-3;Q96ST8-2	CEP89	0	0	0	0	0	0	0	0	0	0	0	0	0	0	0	0	0	0	0	0	0	0	0	0	0	0	0	0	0	0	0	0	0	0	0	0	0	0	0	0	0	0	0	0	0	0	0	0
P41208	CETN2	0	0	0	0	0	0	0	0	0	0	0	0	0	0	0	0	0	0	0	0	0	0	0	0	0	0	0	0	0	0	0	0	0	0	0	0	0	0	0	0	0	0	0	0	0	0	0	0
E5RK82;E5RJF8;O15182;H0YBL5;E5RH67;E5RFM2	CETN3	0	0	0	0	0	0	0	0	0	0	0	0	0	0	0	0	0	0	0	0	0	0	0	0	0	0	0	0	0	0	0	0	0	0	0	0	0	0	0	0	0	0	0	0	0	0	0	0
Q9Y6A4	CFAP20	0	0	0	0	0	0	0	0	0	0	0	0	0	0	0	0	0	0	0	0	0	0	0	0	0	0	0	0	0	0	0	0	0	0	0	0	0	0	1272200	0	0	0	0	0	0	0	0	0
P23528;G3V1A4;E9PP50;E9PK25;E9PQB7;E9PS23;E9PLJ3	CFL1	1078900	3993600	1242800	2352400	1382100	2746700	2610600	1809500	0	5535800	5245300	9345100	9833100	44329000	48401000	50880000	41046000	53750000	149060000	215740000	168700000	137810000	26355000	39649000	490850	0	1316700	2381300	1144800	0	4607300	4080000	5415800	7387600	5279200	14294000	19423000	25109000	85688000	79336000	255070000	97618000	54656000	105050000	107600000	190110000	193990000	122580000
Q9Y281;Q9Y281-3;F8WDN3;G3V2U0	CFL2	0	0	0	0	0	0	0	0	0	0	0	0	0	0	0	0	0	0	0	0	5767400	11388000	5672700	3956500	0	0	0	0	0	0	0	0	0	0	0	0	0	0	0	0	0	0	785310	0	18985000	29475000	42265000	27333000
Q9P2M7;Q9P2M7-2;A6PVU7;H0Y4A8;A2A3M4	CGN	39504000	1501100	284000	0	0	0	0	0	0	0	0	0	0	0	0	0	0	0	0	0	0	0	0	0	0	0	0	0	0	0	0	0	0	0	0	0	0	0	0	0	0	0	0	0	0	0	0	0
Q13112	CHAF1B	0	0	0	0	0	0	0	0	0	0	0	0	0	0	0	0	4440500	3042400	11503000	3307100	1796700	1301700	0	0	0	0	0	0	0	0	0	0	0	0	0	0	0	1510300	6399600	0	0	9598500	8127500	10606000	0	0	760660	0
Q9Y6H1;Q5T1J5	CHCHD2;CHCHD2P9	0	0	0	0	0	0	0	0	0	0	0	0	0	6409300	6721900	6888900	5833100	6749400	12235000	13259000	25202000	25251000	3873400	9174300	0	0	0	0	0	0	0	0	0	4532200	4213700	0	4151400	3203600	0	5261200	0	0	0	0	0	11662000	14558000	10171000
C9JRZ6;Q9NX63;F8WAR4	CHCHD3	519170	0	0	0	0	0	0	0	0	0	0	0	0	0	0	0	0	0	0	0	0	0	0	0	0	0	0	0	0	0	0	0	0	0	0	0	0	0	0	0	0	0	2457300	0	0	0	0	0
Q8N4Q1;Q8N4Q1-2	CHCHD4	0	0	0	0	0	0	0	0	0	0	0	0	0	0	0	4324900	5465000	13238000	15909000	87696000	37215000	31611000	1171700	2440700	0	0	0	0	0	0	0	0	0	0	0	0	0	0	4731600	8438300	0	17791000	9752500	33571000	22907000	21701000	9506400	4414100
K7EMY3;F5GWX5;A0A0C4DGG9;Q14839;Q14839-2;Q8TDI0;Q12873-2;Q12873;Q12873-3;F2Z2R5	CHD5;CHD4;CHD3	0	0	0	0	0	0	0	0	0	745880	0	0	0	0	0	0	0	0	0	0	0	0	0	0	0	0	0	0	0	0	0	0	0	0	0	0	0	0	0	0	0	0	0	0	0	0	0	0
J3QK89;Q8IWX8	CHERP	0	0	0	0	0	0	0	0	0	0	0	0	0	0	0	0	0	0	0	0	0	0	0	0	0	0	0	0	0	376190	0	0	0	0	1163000	0	0	0	0	0	0	0	0	0	0	0	0	0
F8VUA2;F8VVT7;Q9HD42	CHMP1A	0	0	0	0	0	0	0	0	0	0	0	0	0	0	0	0	0	0	0	0	0	0	0	0	0	0	0	0	0	0	0	0	0	0	0	0	0	0	0	0	0	0	0	0	0	0	0	0
Q9H444	CHMP4B	0	0	0	0	0	0	0	0	0	0	0	0	0	0	0	0	0	0	0	0	0	0	0	0	0	0	0	0	0	0	0	0	0	0	0	0	0	0	0	0	0	0	0	0	0	0	0	0
Q9NZZ3;Q9NZZ3-2	CHMP5	0	0	0	0	0	0	1043600	0	0	0	0	0	0	22678000	23037000	0	15875000	10459000	5216800	0	9640000	0	0	1624200	0	3256900	1637100	1660100	0	0	4033600	4665300	8371800	13893000	0	0	0	0	0	0	0	0	0	14733000	6844900	0	5404300	4711600
Q9UHD1-2;Q9UHD1;E9PHZ2;E9PPQ5	CHORDC1	0	0	0	0	0	0	0	0	0	0	0	0	0	0	0	0	0	0	0	0	0	0	0	0	0	0	0	0	0	0	0	0	0	0	0	0	0	0	0	0	0	0	0	0	0	0	0	0
X6R700;Q9Y3Y2-4;Q9Y3Y2;Q9Y3Y2-3;A0A087X1B7	CHTOP	0	0	342490	420410	333820	0	1147900	307180	1369700	1757200	918050	4016200	1529600	2444400	2138900	561810	2637100	5610800	7493500	18794000	3978600	3654800	0	2071400	0	0	0	0	0	0	0	0	0	0	0	0	0	0	0	0	0	0	0	0	0	12684000	0	4104300
O15111	CHUK	0	0	0	0	0	0	0	0	0	0	0	0	0	0	0	0	0	0	0	0	0	0	0	0	0	0	0	0	0	0	0	0	0	0	0	0	0	0	0	0	0	0	0	0	0	0	0	0
O76071	CIAO1	0	0	0	0	0	0	0	0	0	0	0	0	0	0	0	0	0	0	0	1957300	0	914800	0	0	0	0	0	0	0	0	0	0	0	0	0	0	0	0	0	0	0	0	0	2291800	3383800	1027800	0	0
H3BV90;Q6FI81-3;Q6FI81;H3BPG7;H3BT65;Q6FI81-2	CIAPIN1	0	0	0	0	0	0	0	0	0	0	0	0	0	0	0	0	0	0	0	5394200	0	0	0	0	0	0	0	0	0	0	0	0	0	0	0	0	0	0	0	0	0	0	0	1539600	0	0	0	0
Q14011;K7EJV1;K7EMY9;K7EPM4;K7EQR7;D6W5Y5;Q14011-2;K7ENX8;K7ELV6;K7EJV5;K7ELT6;K7ER40;K7EQX4;K7ENN6;K7EIF7;K7EQL0;Q14011-3	CIRBP	0	0	0	0	0	574190	0	0	0	0	0	0	0	0	0	0	0	0	0	0	0	949100	0	1424400	0	0	0	0	0	0	0	0	0	0	0	0	0	0	0	844120	0	0	0	0	0	0	7281100	17626000
Q9NZ45	CISD1	0	0	0	0	303460	0	0	581400	0	934470	791380	4134000	4695800	23163000	12795000	8761800	6957800	4727100	0	0	0	7973500	0	0	0	0	0	0	0	0	519330	932060	773000	3376500	1983600	4899400	5616800	7904900	32498000	25205000	13128000	17913000	0	0	0	0	2927100	0
Q07065;H3BUW6;H3BN64;H3BRM1;H3BRF9;Q96K21-4;Q96K21-3;Q96K21-2;Q96K21	CKAP4	2685300	3863700	3136500	5002700	6123600	10698000	4778100	6039500	4656000	4234400	6118500	5502900	3218600	8950800	2651800	3504400	3602800	1260000	9412300	6560100	1649600	5349200	332580	2826800	430180	8209500	1883800	2371100	995440	1536700	1779300	2580300	1738600	2864300	2401100	3519500	2994000	1092700	1819100	0	0	0	0	1351300	2310000	0	0	0
Q14008-2;Q14008;Q14008-3;H0YCF6;H0YEK7;H0YDX5	CKAP5	0	0	0	0	0	0	0	0	0	0	0	0	0	0	0	0	0	0	0	0	0	0	0	0	0	0	0	0	0	0	0	0	0	0	0	0	0	0	0	0	0	0	0	0	0	0	0	0
P12277;G3V4N7;H0YJG0;G3V461;H0YJK0;G3V2I1	CKB	699250	0	0	0	0	392850	0	0	0	0	0	457770	1623600	3708700	17614000	8745800	32470000	84363000	380240000	220210000	94296000	47736000	0	684710	0	1629100	433000	0	0	0	0	570170	0	0	1008700	1138200	3573600	5787600	25584000	55333000	234570000	335070000	341180000	327160000	249020000	74813000	19029000	1608600
P06732	CKM	0	0	0	0	0	0	0	0	0	1586200	0	0	0	0	0	0	0	0	0	0	0	0	0	0	0	0	0	0	0	0	0	0	0	0	0	0	0	0	0	0	0	0	0	0	0	0	0	0
P12532;P12532-2;F8WCN3;C9JSQ1;C9J8F6;C9J6W7;C9JT96;C9JJX8;C9J995	CKMT1A;CKMT1B	0	0	273200	0	1669800	0	0	1301600	0	0	2152700	7557700	20689000	105340000	164310000	144450000	82543000	123620000	373190000	197880000	99801000	83521000	529210	8275900	136690	0	0	0	0	0	0	0	0	686410	2262700	6016000	16983000	65186000	276090000	363850000	467690000	316990000	145320000	219700000	203720000	107450000	71634000	31033000
P17540;D6RHV3;D6R998	CKMT2	3052100	11459000	8533600	8169700	14198000	28709000	22461000	32643000	25117000	56241000	52894000	149480000	235410000	493090000	328020000	275040000	469350000	482670000	401250000	602130000	328750000	0	69777000	68700000	8397900	0	18221000	17301000	21649000	0	0	0	38712000	58404000	60416000	103320000	145260000	193600000	0	0	0	0	0	0	0	286270000	0	105170000
D6RAZ4;O14967	CLGN	0	0	0	0	0	0	0	0	0	0	0	0	0	0	0	0	0	0	0	0	0	0	0	0	0	0	0	0	0	0	0	0	0	0	0	0	0	0	0	0	0	0	0	0	0	0	0	0
O00299	CLIC1	0	0	0	0	0	0	0	0	0	0	0	0	0	0	0	0	0	0	0	2698600	1495000	1809300	546040	415360	0	0	0	0	0	0	0	0	0	0	0	0	946770	0	0	0	0	0	0	0	0	0	0	0
Q14677-3;Q14677;Q14677-2;H0YD52	CLINT1	305200	1368800	723910	0	0	651350	0	0	0	0	0	0	0	0	0	0	28672000	0	0	0	0	0	0	1671700	0	1709100	0	0	655980	0	0	0	0	554880	0	0	0	0	1510500	0	50290000	0	0	75999000	31653000	0	2459800	2702200
P30622-2;P30622-1;P30622;J3KP58;F5H6A0;F5H0N7	CLIP1	0	0	0	0	0	0	0	0	0	0	0	0	0	0	0	0	0	0	0	0	0	0	0	0	0	0	0	0	0	0	0	0	0	0	0	0	0	0	0	0	0	0	0	0	0	0	0	0
E9PMI6;E9PJF4;J3KN38;P54105	CLNS1A	0	0	0	937490	0	0	0	0	0	0	0	0	0	2384500	1462800	1925400	1264300	0	4322700	3100500	0	0	0	0	0	0	0	0	0	0	0	0	0	4390000	0	0	0	0	0	0	0	5863500	0	0	0	0	0	0
Q9H078-2;Q9H078-3;Q9H078;H0YGM0;Q9H078-5;Q9H078-4;F5GX99;F5H7A5;F5H392	CLPB	0	4847000	0	0	0	2863600	0	993010	0	0	0	0	1463300	16382000	7522400	0	0	0	2063800	10200000	6392400	20539000	465350	4352500	0	0	0	0	641230	0	0	0	0	1040600	1294600	1386800	0	1616800	0	0	0	1061600	0	21953000	15054000	18718000	16629000	14568000
G5E9Z2;Q96KA5-2;Q96KA5	CLPTM1L	0	0	0	0	0	0	0	0	0	0	0	0	0	0	0	0	0	0	0	0	0	0	0	0	0	0	0	0	0	0	0	0	0	0	0	0	0	0	0	0	0	0	0	0	0	0	0	0
O76031;H0YM48	CLPX	0	0	0	0	0	0	0	0	0	2740700	0	1869700	8595700	21783000	17466000	18366000	18704000	11175000	29295000	15542000	733230	753930	0	0	0	0	0	0	0	0	0	0	0	0	717320	3701000	3573500	12645000	44898000	55826000	10241000	34287000	8212700	7762300	1803500	1032700	791650	0
P09496-2;P09496-4;P09496-3;P09496;F8WF69;P09496-5;C9J8P9	CLTA	0	0	685320	1577200	4510200	0	0	0	0	599890	0	713820	0	0	0	0	441740	1539700	6176800	4976900	9830600	0	0	0	397190	0	0	0	443020	0	0	0	0	0	0	2138900	0	0	0	3176700	0	9582100	7580100	5118800	2432700	0	0	474890
P09497-2;P09497;D6RJD1;H0Y9Q6	CLTB	5504900	3430200	7490900	0	4426000	0	584480	0	603450	29512000	0	388140	303780	899630	2414800	0	6436400	14974000	0	7500300	5030200	0	0	1521500	925420	5338300	0	0	0	1472700	0	0	0	0	0	0	1307800	0	0	0	0	4603800	0	0	0	0	0	0
A0A087WVQ6;Q00610-2;Q00610;J3KS13;J3KSQ2;J3KRF5;J3QL20;A0A087WV74;F5H5N6	CLTC	16457000	3275100	3196400	1597800	2472300	5247200	2510600	4203500	4095000	10698000	4510200	10655000	14484000	38221000	33544000	889190	0	961640	38876000	460370000	0	79414000	1009500	140820	1442700	4803300	2771000	2188500	1184300	5537100	3006000	14177000	8709100	5572200	8632700	1075100	14124000	13229000	13980000	7240400	272870000	61822000	3170900	95184000	42999000	3171200	9653500	8167900
K7EJJ5	CLTC	0	0	0	0	0	0	0	0	0	0	0	0	0	0	0	0	0	0	0	0	0	0	0	0	0	0	0	0	0	0	0	0	0	0	0	0	0	0	0	0	0	0	0	0	0	0	0	0
P53675-2;P53675;A0A087WX41;A0A087WXH4	CLTCL1	370780	0	0	0	0	0	0	0	0	0	0	0	0	0	0	0	0	0	0	0	0	0	0	0	0	0	0	0	0	0	0	0	0	0	0	0	0	0	0	0	0	0	0	0	0	0	0	0
P10909-4;P10909;P10909-5;P10909-2;P10909-3;H0YAS8;H0YC35;E7ERK6;H0YLK8;E7ETB4;E5RG36;E5RGB0;E5RH61;E5RJZ5	CLU	0	0	714980	1571800	1044800	0	0	0	0	4763800	755140	0	0	11064000	8623700	1682600	1478700	0	0	0	0	0	0	0	0	0	0	0	0	0	0	0	0	0	0	0	154850000	1802000	5075300	4002300	0	0	0	0	0	0	0	0
K7EIG1;O75153;I3L2B0;I3L318	CLUH	0	0	0	0	0	0	0	0	0	0	0	0	0	0	0	0	0	0	0	0	0	0	0	0	0	0	0	0	0	0	0	0	0	0	0	0	0	0	0	1111400	0	0	0	0	0	0	0	0
Q8NFW8;Q8NFW8-2;F5H296;F5GYM0	CMAS	321090	0	740580	0	541600	0	0	508740	441450	0	0	0	1020100	0	4010000	0	0	0	2807300	6856800	0	0	0	0	0	0	1718900	1307600	515930	0	0	821850	604290	781230	0	600190	601100	590050	3617700	3738700	0	1937900	0	2329300	1041400	0	0	0
Q96DG6	CMBL	0	0	0	0	0	0	0	0	0	0	0	0	0	0	0	0	0	0	0	3054500	31805000	61647000	19003000	39340000	0	0	0	0	0	0	0	0	0	0	0	0	0	0	0	0	0	3687800	0	26351000	59072000	69870000	91994000	131150000
C9J384;Q9BQ75-2;Q9BQ75	CMSS1	0	0	0	0	0	2132700	588710	0	0	0	0	676870	0	0	0	0	0	0	0	0	0	0	0	0	0	0	0	0	0	0	0	0	0	0	0	0	0	0	0	0	0	0	0	0	0	0	0	0
Q8N1G2	CMTR1	0	0	0	0	0	0	0	0	0	0	0	0	0	0	0	0	0	2056900	4109000	8500300	0	0	0	0	0	0	0	0	0	0	0	0	0	0	0	0	0	0	0	899950	9098900	6843400	0	0	1138000	0	0	0
Q96KP4;Q96KP4-2;J3QKT2;J3QQN6;J3QR27;J3QLU1;J3QKQ0;J3QRD0;J3QRA8;J3QL02;J3KSV5;A0A087WYZ1;J3KSS4;J3KRD5;J3QRP4;A0A087WVS2;J3QRH4	CNDP2	0	0	0	0	0	0	0	0	0	0	0	0	0	0	0	0	971630	0	0	5147500	2373100	0	0	0	0	0	0	0	0	0	0	0	0	0	0	0	0	0	0	1956000	0	0	0	3265100	0	0	0	0
A6NLH6;Q9P003	CNIH4	0	0	0	0	0	0	0	0	0	522990	0	911420	1592800	5330300	1503600	0	0	0	0	6324500	0	0	0	0	0	0	0	0	0	0	0	0	0	0	0	1579300	1134500	1990900	9872500	7214600	0	0	0	0	7525000	0	0	0
Q15417;Q15417-3;Q15417-2;E9PDU6;K7ES69;A0A087X271;B4DDF4;B4DUT8;Q99439-2;Q99439	CNN3	0	0	0	0	0	0	1221800	593340	0	409960	2326900	7427000	8333900	35889000	36196000	16704000	6986300	13941000	185530000	72880000	14730000	44353000	4006300	11033000	16279000	0	0	0	0	0	0	0	0	0	980230	5015200	1227500	14637000	45610000	43337000	250560000	60165000	57014000	44916000	42198000	28442000	10904000	12480000
Q9H8M5-3;Q9H8M5-2;Q9H8M5	CNNM2	0	0	0	0	0	0	0	0	0	0	0	0	0	0	0	0	0	0	0	0	0	0	0	0	0	0	0	0	0	0	0	0	0	0	0	0	0	0	0	0	0	0	0	0	0	0	0	0
Q8NE01;Q8NE01-2;Q8NE01-3;Q6P4Q7	CNNM3	0	0	0	0	0	0	0	0	0	0	0	0	0	0	0	0	0	0	0	0	0	0	0	0	0	0	0	0	0	0	0	0	0	0	0	0	0	0	0	0	0	0	0	0	0	0	0	0
A5YKK6-2;A5YKK6;A5YKK6-3;A5YKK6-4;H3BMZ2;H3BVC9;B5MDN3;H3BR89;H3BMH0	CNOT1	0	0	0	0	0	0	0	0	0	0	0	0	0	0	0	0	0	0	0	0	0	0	0	0	0	0	0	0	0	0	0	0	0	0	0	0	0	0	0	0	0	0	0	0	0	0	0	0
Q9UKZ1	CNOT11	0	0	0	0	0	0	0	0	0	0	0	0	0	0	0	0	0	0	0	0	0	0	0	0	0	0	0	0	0	0	0	0	0	0	0	0	0	0	0	0	0	0	0	0	0	0	0	0
F8VQF4;F8VRS8;F8W145;F8VP97;F8VV52;Q9NZN8-2;Q9NZN8-4;Q9NZN8	CNOT2	0	0	0	0	0	0	0	0	0	0	0	0	0	0	0	0	0	0	0	0	0	0	0	0	0	0	0	0	0	0	0	0	0	0	0	0	0	0	0	0	0	0	0	0	0	0	0	0
P09543-2;P09543;K7ERC4;K7EN66;C9K0L8;K7ERZ0	CNP	0	210880	0	0	0	0	2661400	935300	2185600	1426300	2107200	13718000	34040000	105430000	95127000	91480000	110380000	89078000	135620000	140320000	45102000	37608000	2562400	4769000	0	1156000	0	3608600	0	0	0	0	963190	9841000	7285400	30795000	24348000	65060000	156950000	181110000	334520000	228300000	52238000	125300000	74813000	29940000	14195000	19572000
Q12860-2;Q12860;Q12860-3;H0YIJ1;F8VUI8;F8VUI9	CNTN1	1537800	0	0	0	0	0	0	0	0	0	0	0	0	0	0	0	0	0	3051600	5399400	2444200	0	0	890890	0	0	0	0	0	0	0	0	0	0	0	0	0	0	0	0	0	0	684720	0	0	0	4377100	0
O75128;O75128-2;H7C1N2;J3KR05;O75128-6;O75128-3;O75128-7;C9J9X1;A0A0J9YWK3;H7C2C4;O75128-5;O75128-4	COBL	657830	0	0	0	0	0	0	0	0	0	0	0	0	0	0	0	0	0	0	0	0	0	0	0	0	0	0	0	0	0	0	0	0	0	0	0	0	0	0	0	0	1245900	0	0	0	0	0	0
H0YJW4;G3V4C4;O43405	COCH	0	0	0	0	0	0	0	0	0	0	0	0	0	0	0	0	0	0	0	0	0	0	0	0	0	0	0	0	0	0	0	0	0	0	0	0	0	0	0	0	0	0	0	0	0	0	0	0
P38432	COIL	0	0	0	0	0	0	0	0	0	0	0	0	0	0	0	0	0	0	0	0	0	0	0	0	0	0	0	0	0	0	0	0	0	0	0	0	0	0	0	0	0	0	0	0	0	0	0	0
A0A0A0MQT7;Q05707-3;Q05707-2;Q05707	COL14A1	0	0	0	0	0	0	0	0	0	0	0	351800	0	0	0	0	0	0	0	0	0	0	0	0	0	0	0	0	0	0	0	0	0	0	0	0	0	0	0	0	0	0	0	0	0	0	0	0
P02452	COL1A1	634890	0	1653400	0	0	0	0	0	0	2000700	0	13312000	0	0	0	15422000	130300000	0	0	0	2893200	0	0	959510	340910	0	0	0	0	0	0	0	0	0	0	0	5529900	0	0	0	0	0	0	0	0	0	0	0
A0A087WTA8;P08123	COL1A2	0	0	410120	0	0	0	0	0	0	0	0	0	0	0	0	6072600	49671000	0	0	0	0	0	0	0	0	0	0	0	0	0	0	0	0	0	0	0	585700	0	0	0	0	0	0	0	0	0	0	0
Q8NBJ5;M0QYH0;M0QX72	COLGALT1	391910	0	0	0	0	0	0	0	197590	774640	957880	1815100	4097900	15256000	32079000	23395000	28180000	21081000	57534000	14584000	6560900	0	0	0	0	0	0	0	0	0	0	0	177220	811580	0	0	4625100	7493400	53141000	73362000	55523000	83738000	18642000	8521400	6292400	0	0	1789700
R4GNF2;H0Y4E5;Q9UBI1	COMMD3	0	0	0	0	0	0	0	0	0	0	0	0	0	0	0	0	0	0	0	0	0	0	0	0	0	0	0	0	0	0	0	0	0	0	0	0	0	0	0	0	0	0	0	0	0	0	0	0
P53621;P53621-2	COPA	1262400	0	0	0	0	0	0	0	333330	0	738450	1272400	2821900	5288000	3256700	0	994290	0	1460700	709290	0	0	0	0	0	0	0	0	0	0	0	0	466550	309490	1388400	1754500	2652300	1552000	9377900	6917200	0	0	0	1333300	0	0	0	0
P53618;E9PP73;E9PP63;E9PKQ1	COPB1	2654700	1574300	1480700	273700	0	0	0	0	0	1220900	0	334460	449300	2966400	834010	782470	0	1538400	5824900	2455200	585620	0	0	0	0	0	0	0	0	0	727910	700070	1173700	726750	1540100	2408300	0	1950100	3654700	6883800	0	0	2233800	1966700	0	0	0	0
P35606-2;P35606;D6R997;D6RBZ7;D6RCL6;D6RBG7;D6RBT6;H0YAC7	COPB2	282010	0	0	1497200	0	0	0	0	691990	0	1474200	2840100	2118900	8054100	3467800	1390900	8108800	2614500	0	0	410490	0	0	0	0	0	0	0	0	0	281020	790180	410150	2810900	1403800	3251900	2740400	2309900	7794400	19701000	0	0	0	0	0	0	0	0
M0R061;M0QXB4;O14579-3;O14579-2;O14579;A0A087X0I4	COPE	0	0	0	0	0	0	0	0	0	0	0	0	0	0	0	0	0	0	0	0	0	0	0	0	0	0	0	0	0	0	0	0	0	0	0	0	0	0	0	0	0	0	0	0	0	0	0	0
Q9Y678;H0Y8X7	COPG1	580160	982780	2266500	0	2952600	0	446160	539190	0	5815800	0	0	0	2231300	750110	3549000	4601400	0	28867000	33106000	0	45411000	0	0	369930	0	0	1689800	0	3242000	0	0	5511800	1671900	2442200	1014300	1014700	2024800	2823100	0	78747000	0	0	0	0	0	0	0
Q9UBF2-2;Q9UBF2	COPG2	0	0	0	0	0	0	0	0	0	0	0	0	0	0	0	0	0	0	0	0	0	0	0	0	0	0	0	0	0	0	0	0	0	0	0	0	0	0	1313700	769250	0	0	0	0	0	0	0	0
P61201;P61201-2;B4DIH5;H0YKU5;H0YM03;H0YMC2	COPS2	0	0	0	0	0	0	0	0	0	0	0	0	0	1198100	0	0	0	0	0	0	0	0	0	0	0	0	0	0	0	0	0	0	0	0	0	0	0	0	0	0	0	0	0	0	0	0	0	0
Q9UNS2;H7C3P9;Q9UNS2-2;C9JLV5;J3KTQ1;J3QKR0;J3QL22;J3QS85;K7ES36	COPS3	0	0	0	0	0	0	0	0	0	0	877920	0	2346300	6225500	6271400	5832700	8895300	11401000	24388000	10621000	4224700	0	0	1252500	400730	0	0	0	0	0	0	0	0	0	1296800	0	1796000	4504900	10283000	13072000	26012000	10178000	0	20881000	13812000	0	0	0
Q9BT78;D6RAX7;D6RFN0;Q9BT78-2;D6RD63	COPS4	0	0	761220	0	0	0	589680	0	0	220850	1186300	0	3749600	2456100	3650800	0	0	2553300	0	0	0	0	342250	0	0	0	0	0	0	0	0	0	0	0	981760	0	0	0	0	335810	0	0	0	0	0	1744400	0	0
Q92905;E5RHH5;E5RHF2;E5RFS1;E5RG35;E5RK55	COPS5	0	0	0	0	0	0	0	0	0	194070	0	444040	547350	987820	1104800	198890	0	0	0	0	0	0	0	0	0	0	0	0	0	0	0	0	0	1696600	271890	508820	581910	714850	0	0	0	0	0	0	0	0	0	0
E7EM64;Q7L5N1;H7C3T0	COPS6	0	0	0	0	0	0	0	0	0	0	0	163080	0	1144500	0	0	0	0	0	0	0	0	0	0	0	0	0	0	0	0	0	0	0	1202400	586480	0	0	0	0	0	0	0	0	0	0	0	0	0
J3KQ34;J3KQ41;Q9H9Q2;Q9H9Q2-3	COPS7B	0	0	0	0	0	0	0	0	0	0	0	0	0	0	0	0	0	0	0	0	0	0	0	0	0	0	0	0	0	0	0	0	0	0	0	0	0	0	0	0	0	0	0	0	0	0	0	0
H7C3S9;E9PGT6;Q99627-2;Q99627	COPS8	0	0	0	0	0	0	0	0	0	0	0	0	430510	0	0	0	0	0	0	0	0	0	0	0	0	0	0	0	0	0	0	0	0	0	0	0	0	1223100	0	0	0	0	0	0	0	0	0	0
F8VXB1;F8VUC5;F8W156;F8W651;F8VYZ4;F8VVA7;P61923-5;P61923	COPZ1	0	0	0	0	0	0	0	0	0	0	0	0	0	0	0	0	0	0	0	0	0	0	0	0	0	0	0	0	0	0	0	0	0	0	0	0	0	0	0	0	0	0	0	0	0	0	0	0
Q9BR76;A0A087WW53;F5H390;F5H0D2;A9Z1Z3-3;A9Z1Z3	CORO1B	8136100	2028500	0	1251800	327320	1660200	0	1038600	0	1739600	0	0	0	3869500	765110	39828000	6382300	0	0	1743500	1949400	0	611440	4465400	0	0	800790	850650	635770	0	0	591740	3264200	0	0	883340	0	0	1741900	1181400	9382500	0	0	0	0	4077600	0	0
Q9ULV4;Q9ULV4-2;Q9ULV4-3;B4E3S0;H0YHL7;F8VV53;F8W1H8;F8VUX3;F8VSA4;F8VRE9;F8VTT6;F8VVB7;H3BRY3;P31146	CORO1C	120860000	38265000	14429000	9417400	6392500	4107000	2728500	2331200	1659600	4825500	1161600	3389700	13104000	41688000	74028000	70740000	41080000	30054000	51632000	12387000	0	0	0	0	674130	236980	0	0	358820	0	0	1079500	1442000	4918200	6117500	12083000	13371000	40299000	225340000	218820000	411630000	187500000	35387000	14237000	23443000	10077000	12412000	11486000
Q92828;A0A087WW88;C9J0A7;Q9UQN3	CORO2A	1290000	3971500	0	0	0	2209900	1411600	1007200	1480600	0	811660	0	314220	3309000	0	0	3887400	3196400	42760000	29122000	4990600	2019400	1013600	0	0	0	2609300	0	0	0	0	3062000	0	0	0	1958800	3862300	0	4073800	27120000	3503400	13145000	19920000	50903000	12649000	1611800	5482100	0
Q9UQ03-2;Q9UQ03	CORO2B	0	0	524170	0	0	0	0	0	0	0	0	0	0	0	0	0	0	4321700	0	0	2137100	1882400	0	0	0	0	0	0	0	0	0	0	0	0	0	0	0	0	0	0	0	3635100	0	4409800	3922600	4137100	1605400	0
J3KSS5;J3QLV6;Q6QEF8-5;Q6QEF8;Q6QEF8-4;Q6QEF8-3;Q6QEF8-2;K7ERF4;J3QRV4	CORO6	0	0	0	0	0	0	0	0	0	0	0	0	0	0	0	0	0	0	0	0	0	0	0	0	0	0	0	0	0	0	0	0	0	0	0	0	0	0	0	0	0	0	639250	0	0	0	0	0
A0A0A6YYL4;P57737-2;P57737-4;P57737;P57737-3;I3L212;E7EP81;I3L167	CORO7-PAM16;CORO7	0	0	0	0	0	0	0	0	0	0	0	0	0	0	0	0	0	0	0	0	0	0	0	0	0	0	0	0	0	0	0	0	0	0	0	0	0	0	0	0	0	0	0	0	0	0	0	0
C9J8T6;Q14061	COX17	0	0	0	0	0	0	0	0	0	0	0	0	0	0	0	0	0	0	0	0	0	0	0	3775200	0	0	0	0	0	0	0	0	0	0	0	0	0	0	0	0	0	0	0	0	0	0	0	7321300
P13073;Q86WV2;H3BN72;H3BNV9;H3BNI5;H3BPG0	COX4I1	129100	195400	0	0	843400	244480	220340	427460	380810	0	0	898650	0	0	1476900	0	0	3685200	4886200	4658300	4818900	4488100	0	0	0	0	0	0	0	0	0	0	0	0	0	0	0	0	5503500	3294600	0	4052000	0	5444300	4144900	3710100	4691000	4371500
H3BNX8;P20674;H3BRM5;H3BV69	COX5A	0	0	0	0	0	0	0	0	0	0	0	0	0	1697500	0	0	0	0	0	0	0	0	0	3711500	0	0	0	0	0	0	0	0	0	0	0	0	0	0	0	0	0	0	0	0	0	0	0	9899700
P10606	COX5B	0	0	129560	0	0	0	0	0	0	0	0	0	0	0	0	0	11707000	0	0	0	0	9375600	3854600	11722000	0	0	0	1597100	0	0	0	0	0	0	0	0	0	0	0	0	0	0	0	0	0	0	12311000	24634000
O75976-2;O75976	CPD	0	0	0	0	0	339370	0	0	0	0	280590	376110	726660	0	0	0	0	0	0	0	0	0	0	0	0	0	0	0	0	0	0	0	0	0	0	0	0	0	0	0	0	0	0	0	0	0	0	0
E9PCC8;E7ENG7;G5E9U2;A4D0V7-2;A4D0V7	CPED1	0	0	0	0	0	0	11444000	0	0	0	0	0	0	0	0	0	0	0	0	0	0	0	0	0	0	0	0	0	0	0	0	0	0	0	0	0	0	0	0	0	0	0	0	0	0	0	721360	0
H0YHN7;F8W111;P14384	CPM	0	0	0	0	0	0	0	0	0	0	0	0	0	0	0	0	0	0	0	0	0	0	0	0	0	0	0	0	0	0	0	0	0	0	0	0	0	0	0	0	0	0	0	0	0	0	0	0
F2Z2V0;B0QZ18;Q99829;A6PVH9;E7ENH5;Q5JX56;Q5JX58;Q5JX59;Q5JX60;Q5JX44;Q5JX45;Q5JX55;H0Y524;Q5JX54;Q5JX61;Q5JX52;Q5JX53;Q5JX57;E7EV27	CPNE1	0	0	0	0	0	3303300	0	0	0	0	466560	0	0	0	1288900	0	0	699140	4006500	10830000	7037000	3674200	0	0	1155000	0	621420	3443600	0	2690000	0	0	0	0	0	0	0	0	434830	544180	0	1347200	0	6546000	4340500	3076500	1290000	1850800
Q96FN4;Q96FN4-2;H3BPR8;H3BUC8;H3BQQ3	CPNE2	0	0	0	0	0	0	0	0	0	0	0	400640	0	0	0	0	2213200	659030	16125000	31761000	45285000	23319000	5134700	5832400	0	0	0	0	0	0	0	0	0	0	0	0	0	0	0	0	0	852360	0	38724000	55777000	24003000	47992000	13122000
O75131;A0A087WYQ3;H0YB26;E5RHZ0;A0A087WXR6;A0A087WUS8;E5RFT7;Q96A23;O95741;Q96A23-2;O95741-2	CPNE3	97576	310120	2955100	975120	2321400	2885700	3409000	573440	411870	15694000	5528900	45660000	108250000	380920000	271330000	198720000	156710000	155800000	464950000	511450000	214270000	174980000	581360	10405000	0	3110700	1749900	0	570090	0	1302400	4542100	4877000	23394000	18662000	71029000	58285000	171950000	573980000	780210000	1179200000	700430000	193800000	639700000	489770000	273610000	127540000	48146000
Q86YQ8;E7ENV7;Q86YQ8-2;Q9HCH3;A0A0J9YWA1;Q8IYJ1;A0A0J9YWU8;A0A087WX62;Q8IYJ1-2;Q9HCH3-2	CPNE8	0	0	0	0	0	0	0	0	0	0	0	0	0	0	1150300	0	0	0	10328000	23296000	12818000	27140000	1672200	3174400	0	0	0	0	0	0	0	0	0	0	0	0	0	0	0	0	0	0	2778000	7647100	47428000	31951000	30561000	25437000
P36551;H0YA22	CPOX	0	0	0	0	0	0	0	0	0	0	0	0	0	0	1006500	526640	670520	0	3472200	6979400	773720	729750	0	0	0	0	0	0	0	0	0	0	0	0	0	0	0	0	1104100	2053200	0	3192300	1101700	8319700	0	966910	0	0
P31327;P31327-3;P31327-2;Q5R211	CPS1	0	0	0	0	0	0	0	0	0	0	0	0	0	0	0	0	0	0	0	0	0	0	0	0	0	0	0	0	0	0	0	0	0	0	0	0	9313600	0	0	0	0	0	0	0	0	0	0	0
Q10570;E9PIM1;A0A087X101	CPSF1	0	0	265190	0	0	0	0	0	87860	3087700	139770	3778800	4736200	3569000	4854000	2247800	955070	0	820110	0	0	0	0	0	0	452480	0	0	0	0	0	0	0	754740	0	3653700	0	5560000	6143300	5403800	0	0	0	0	0	0	0	0
Q9P2I0;H0YJF4	CPSF2	1121900	358050	0	0	0	0	378910	622920	492240	0	1134200	700930	0	8370600	2218700	3026400	4311200	0	929950	0	0	0	0	0	0	546820	0	0	0	1442500	0	0	0	0	1141200	0	1266800	1764400	14379000	10463000	0	1800800	0	0	0	0	0	0
G5E9W3;Q9UKF6;C9JZH6	CPSF3	0	0	0	0	0	0	332290	0	514110	1488900	1453100	4567100	5862600	43161000	20899000	9818700	7540300	7960200	18003000	4989800	0	1716300	0	0	0	0	248820	0	0	0	0	0	799540	1976200	2438900	3946700	641410	8893800	19430000	7849500	0	17189000	5614500	10648000	0	0	0	0
C9J979;C9IYS7;A0A087WYI0;Q5TA45-2;Q5TA45-4;Q5TA45-3;Q5TA45;Q5TA45-5	CPSF3L	0	0	0	0	0	0	0	0	0	0	0	0	0	0	0	0	175140	0	0	845800	0	0	0	0	0	0	0	0	0	0	0	0	0	0	0	0	0	0	811340	0	0	0	0	0	0	0	0	0
C9JEV9;O95639-3;O95639-2;O95639;B7Z7B0	CPSF4	0	0	0	0	0	0	0	0	0	0	0	0	0	0	0	0	0	0	0	0	0	0	0	0	0	0	0	0	0	0	0	0	0	0	0	0	0	0	0	0	0	0	0	0	0	0	0	0
F8WJN3;Q16630-3;Q16630;Q16630-2;F8W084	CPSF6	1262100	3906700	442690	594540	0	707130	528160	592290	546700	0	0	0	0	0	2788900	1650300	0	0	1758400	3366000	1775600	1433500	0	1397700	0	511160	471780	0	0	0	0	0	0	0	0	0	0	0	2605200	2039100	22267000	0	0	0	0	0	0	7707900
F5H669;Q8N684-2;Q8N684;Q8N684-3;J3QT54;F5H6M0;F5H047;C9J286;C9J323;F5H5B7;F5H1W4;F5H2K8;F5H6P5;F5H6A8;F5GXA3;C9JM38	CPSF7	0	0	0	0	0	0	0	0	0	0	0	0	0	872800	0	0	0	0	1485800	1599000	0	893100	0	0	0	0	0	0	0	0	0	0	0	0	0	435670	0	0	1716700	0	1552000	2964600	9305900	3006100	1850700	956570	824520	1211600
Q92523-2;Q92523-4;Q92523-3;Q92523	CPT1B	0	0	0	0	0	0	0	0	0	0	0	0	0	0	0	0	0	0	0	0	0	0	0	0	0	0	0	0	0	0	0	0	0	0	0	0	0	0	0	0	0	0	0	0	0	0	0	0
Q9H3G5;H7C0X5;H7C218;A0A087WVP6;A0A087WXJ9;C9JLV0;C9J6L4;C9JI22	CPVL	0	0	0	0	0	0	0	0	0	528340	0	1145000	1586200	14807000	10198000	7689100	13538000	6118200	17647000	13318000	2935600	1208200	0	0	0	0	0	0	0	0	345010	545100	897160	0	846270	1322400	0	6379500	29734000	34995000	19358000	45473000	7634000	13232000	10321000	7783500	3659500	2952500
P46109	CRKL	0	0	0	0	0	0	0	0	0	0	0	0	0	0	0	711670	0	844780	5421900	4421700	978390	3554900	0	0	0	0	0	0	0	0	0	0	0	0	0	0	0	0	1004600	1596500	0	0	0	0	0	0	962180	0
Q9UBG3	CRNN	0	0	0	0	0	0	0	0	0	0	0	0	0	0	0	0	0	0	0	0	0	0	0	0	0	0	0	0	0	0	0	0	0	396130	0	0	18465000	0	0	0	0	0	0	0	0	0	0	0
C9JP16;O75718	CRTAP	0	0	0	0	0	0	0	0	0	0	0	287210	0	6326000	6713200	11827000	1921200	0	5974100	4202000	1032400	958410	0	0	0	0	0	0	0	0	0	0	0	0	0	0	0	351900	0	9115100	8994100	9666300	2450600	5712800	2042500	3965000	2176900	0
H0YCW8;E9PNH7;A0A024R3B9;E9PR44;P02511	CRYAB	0	0	0	0	0	0	0	0	0	0	0	0	0	0	0	0	0	0	0	0	0	0	0	0	0	0	0	0	0	0	0	0	0	0	0	0	0	0	0	0	0	0	0	0	0	0	0	0
C9JH92;A6NP24;Q08257-3;Q08257	CRYZ	0	0	0	0	0	0	0	0	0	0	0	0	0	0	0	0	497740	0	1246100	0	0	813740	0	0	0	0	0	0	0	0	0	0	0	0	0	0	0	0	0	0	0	786120	1822000	0	0	0	0	0
B4DJV2;O75390;A0A0C4DGI3;H0YIC4;F8VTT8;F8W4S1;F8W642;F8W0J2;F8VZK9;F8VP03;F8VX07;F8VRP1;F8VX68;F8VWQ5;F8VPF9;F8VU34;F8VPA1;F8VR34;F8W1S4;H0YH82	CS	306440	0	0	0	0	0	0	0	0	0	0	734310	1026800	3156800	3325700	0	3552300	4164600	31667000	82360000	15214000	8363300	0	0	3841600	0	0	0	0	0	0	0	0	0	0	0	465710	1171000	0	5589500	3954200	23837000	11854000	58727000	49722000	16620000	4914100	0
O75534-2;O75534;O75534-3;O75534-4;E9PLT0;E9PNG3;E9PJK7;E9PLD4	CSDE1	2861800	0	0	0	0	0	0	434080	0	0	641140	2634600	3404900	12270000	6936300	2804500	4776100	0	6376600	3534600	0	0	0	0	0	0	371910	0	0	0	0	0	0	0	988150	0	2614800	4069600	10452000	21571000	0	11050000	0	4365500	0	0	0	0
P55060-3;P55060;P55060-4;P55060-2	CSE1L	16706000	7004200	5426000	0	0	0	6699900	6098000	5113800	0	5350300	8769500	9777200	1136800	882270	16571000	0	0	0	36396000	1728900	0	0	0	1441800	16363000	0	11879000	0	0	0	16371000	0	0	346390	0	1481800	2753800	5323400	1360600	0	43113000	1941700	35262000	26071000	0	2190800	0
H3BUM9;P41240;H3BU69;K7ENL8;K7ES68;K7EQY5;A0A087WUR1;P42679-3;P42679;P42679-2	CSK;MATK	0	0	0	0	0	0	0	0	0	0	0	0	0	0	0	0	0	0	0	0	0	0	0	0	0	0	0	0	0	0	0	0	0	0	0	0	0	0	0	0	0	0	0	787460	1189900	0	0	0
P48729-3;P48729;D6REM4;P48729-2;E7ETM0;Q8N752;E5RG27;D6RGE5;U3KQ83;U3KPX3;H0Y9X2;U3KQK7	CSNK1A1	0	0	0	0	0	0	0	0	0	0	0	0	0	0	0	0	0	0	0	0	0	0	0	0	0	0	0	0	0	0	0	0	0	0	0	0	0	0	0	0	0	0	0	0	0	0	0	2011000
P49674;B0QY36;B0QY35;B0QY34;H7BYT1;P48730-2;P48730;H0Y2N6;J3QQI9;H0Y645;H0Y5S9;B4DLF1;H0Y682	CSNK1E;CSNK1D	0	0	0	0	0	0	0	0	0	0	0	0	0	0	0	0	0	0	0	0	0	0	0	0	0	0	0	0	0	0	0	0	0	0	0	0	0	0	0	0	0	0	0	1147300	0	0	0	0
P78368;K7ESB6;A0A087WXD7;A0A087WWF5;K7EP38;K7EJC0	CSNK1G2	0	0	0	0	0	0	0	0	0	3035100	0	0	0	0	1833700	0	0	0	0	0	0	0	0	0	0	0	0	0	0	0	0	0	0	0	0	0	0	0	0	0	467920000	0	0	0	0	0	0	0
Q9Y6M4-3;Q9Y6M4-4;Q9Y6M4;Q9Y6M4-2;Q9Y6M4-5;Q9Y6M4-6;H0YBN6;A0A087WW97;A0A087WZK4	CSNK1G3	0	0	0	0	0	0	0	0	0	0	0	0	0	0	0	0	0	0	0	0	0	0	0	0	0	0	0	0	0	0	0	0	0	0	0	0	0	0	0	0	0	0	0	0	0	0	0	0
E7EU96;Q5U5J2;P68400;Q8NEV1;P68400-2;A0A087WY74;V9GYA2;V9GY80	CSNK2A1;CSNK2A3	0	2575300	0	0	0	0	0	0	0	648640	0	592230	0	738120	1415700	0	0	0	0	0	0	0	0	518270	0	0	0	0	0	0	0	0	0	0	0	0	0	0	3249900	497850	0	0	0	299390	0	773500	1809300	469920
P19784;H3BV19;H3BSA1	CSNK2A2	0	0	0	0	0	0	0	0	0	0	0	0	0	0	0	0	0	0	0	0	0	0	0	0	0	0	0	0	0	0	0	0	0	0	0	0	0	0	0	0	0	0	0	0	0	0	0	0
Q5SRQ6;P67870;Q5SRQ3;N0E472;A0A0G2JM12;N0E644;A0A0G2JM58	CSNK2B;CSNK2B-LY6G5B-1181;CSNK2B-LY6G5B--991	0	0	0	0	0	0	0	0	0	0	0	0	0	0	0	0	1277200	0	5759200	0	10011000	14153000	1454200	503520	0	0	0	0	0	0	0	0	0	0	0	0	0	0	0	0	0	0	0	0	0	0	0	0
Q16527;F8VQR7;F8VW96	CSRP2	0	0	0	0	793400	1804100	0	1406600	1014100	2770200	1492400	4512800	3719000	4465500	10240000	4288300	1822300	8533800	20060000	53677000	13950000	74314000	9139000	33182000	0	535660	0	0	0	897220	0	0	0	906500	1964400	2219600	2109700	2809600	9055400	3372100	19939000	26098000	14010000	40824000	34915000	65155000	137450000	112040000
P01040;C9J0E4	CSTA	1954600	0	12106000	341240	13708000	1193000	3174200	3770600	1747700	34661000	3192400	2956900	11841000	7814100	2933300	91467000	13794000	10993000	6384500	18624000	39022000	53724000	14224000	53459000	0	0	0	2838500	991920	11239000	1536500	828640	1665100	0	1911100	4722600	12123000	5298900	16928000	6036700	5678100	25222000	9452000	27384000	71957000	195600000	377810000	385470000
P04080	CSTB	0	0	0	0	0	473290	0	0	622950	0	0	0	0	0	0	2737900	2414300	2626600	39822000	51539000	16126000	3758000	0	1640500	0	0	0	0	0	0	0	0	0	0	0	0	3086700	0	2532600	6007300	11352000	10957000	13804000	40482000	107840000	86754000	89147000	22965000
Q05048;A0A0A0MSZ9;A3KFI9	CSTF1	0	2507700	0	0	0	0	0	0	0	1572300	1901900	5882400	9714500	13554000	12786000	8679800	18611000	35765000	116990000	110970000	33020000	23648000	587720	0	0	0	0	0	0	0	0	0	0	1736100	1605100	6976200	3597900	9354500	24956000	31200000	99453000	138810000	43102000	143400000	85408000	23278000	3347500	644780
Q12996;H0YE74	CSTF3	0	0	0	0	0	0	0	0	0	1388500	1010400	1660900	2188400	3653400	1058200	0	0	0	0	0	0	0	0	0	0	0	0	0	0	0	0	0	0	0	760440	1206100	0	0	863520	0	0	0	0	0	0	0	0	0
Q13363-2;Q13363;H0Y8W7;H0Y9M9;H0Y8U5;D6RAX2;E7ESU7;E7EPF8;E9PGB1;E7EUB3	CTBP1	0	0	0	0	0	0	0	0	0	1349000	1059500	10757000	13485000	36015000	28361000	19520000	19106000	11954000	12376000	19227000	15277000	0	0	509790	0	0	0	0	0	0	0	0	463200	924000	1901900	5294500	4236300	15637000	33836000	30845000	79956000	45092000	10687000	26872000	10480000	9517800	8483600	0
Q5SQP8;P56545;P56545-2;A0A087WYL1	CTBP2	4285000	305150	3318100	1917200	1144100	1183800	1738300	3643200	4641800	10954000	9056500	24893000	48831000	72572000	75296000	50935000	39430000	62108000	84596000	66280000	33490000	29037000	36621000	1803400	0	0	338580	0	408600	0	1262200	1940000	5142000	2242700	2045600	19284000	18649000	33911000	77463000	103930000	128040000	105760000	18788000	54292000	51780000	27725000	16657000	2930700
V9GY73;Q8NI51-2;Q8NI51-8;Q8NI51;Q8NI51-3;Q8NI51-7;V9GYX4;V9GZ46;F5H2V8;Q8NI51-11;P49711-2;Q8NI51-6;Q8NI51-5;Q8NI51-9;Q8NI51-10;Q8NI51-4;P49711	CTCFL;CTCF	0	0	0	0	0	0	0	0	0	0	0	0	0	0	0	0	0	0	0	0	0	0	0	0	0	0	0	0	0	0	0	0	0	0	0	0	0	0	0	0	0	0	0	0	0	0	0	0
H7C270;H7C1Z7;Q9GZU7-3;Q9GZU7-2;Q9GZU7	CTDSP1	0	0	0	0	0	0	0	0	0	0	0	0	0	0	0	0	0	0	0	0	0	0	0	0	0	0	0	0	0	0	0	0	0	0	0	0	0	0	0	0	0	0	0	0	0	0	0	0
P35221;P35221-2;G3XAM7;P35221-3;E5RIB1;E5RG03;E5RGY6;E5RJ41;E5RJL0;E5RIE0;E5RHV7;E5RGY7;E5RFM3;A0A0A0MRI5;P26232-4;P26232-6;H0YBB8;A0A0A0MTJ6;E5RJZ2;E5RIT8;REV__Q9P2T0-2;REV__Q9P2T0;Q9UI47	CTNNA1	0	0	1107100	0	0	0	0	0	0	0	0	1498500	2651200	0	818970	0	0	0	5035700	0	0	3233100	0	0	0	0	0	0	0	0	0	0	0	19286000	0	1710300	0	0	4495700	4421500	0	0	0	0	0	0	0	0
P26232-2;P26232-5;P26232;P26232-3;C9J144;C9IZ88	CTNNA2	0	0	0	0	0	0	0	0	0	0	0	0	0	0	0	0	0	0	0	0	0	0	0	0	0	0	0	0	0	0	0	0	0	0	0	0	0	0	0	0	0	0	0	0	0	0	0	0
B4DGU4;P35222	CTNNB1	0	973390	0	0	0	0	0	0	0	0	1770900	246630	637730	1816400	4335200	3086000	3975700	4840600	0	0	6090600	5236000	991560	0	0	0	0	0	0	0	0	0	0	0	0	471540	0	429790	3347100	1578600	0	0	0	0	0	4486500	6892800	2864400
A0A087WUB9;Q8WYA6;Q8WYA6-3;Q8WYA6-2;Q8WYA6-4	CTNNBL1	0	0	0	0	0	0	0	0	0	0	0	0	0	0	0	0	0	0	0	0	0	0	0	0	0	0	0	0	0	0	0	0	0	0	0	0	0	0	0	0	0	0	0	2038500	0	0	0	0
C9JZR2;O60716-21;O60716-19;O60716-18;O60716-17;O60716-13;O60716-11;O60716-10;O60716-9;O60716-5;O60716-3;O60716-2;O60716;O60716-24;O60716-23;O60716-22;O60716-20;O60716-16;O60716-15;O60716-14;O60716-12;O60716-8;O60716-7;O60716-6;O60716-4;O60716-29;O60716-27;O60716-26;O60716-25;O60716-32;O60716-31;O60716-30;O60716-28;H0YC95;E9PKY0;E9PRE2	CTNND1	0	0	382670	0	0	0	0	0	0	0	0	0	2050000	7665400	3736200	625000	0	1030700	2275600	2802400	0	3440600	874520	1428400	0	0	0	0	0	0	0	0	0	1659500	568320	1946500	532620	1394200	8708000	9889300	6803700	1599400	2841700	0	0	0	0	4168800
P17812;P17812-2	CTPS1	0	0	0	0	0	0	0	0	0	3996500	2972200	5657900	13085000	36567000	37723000	23851000	34378000	26406000	39153000	61432000	12959000	4998500	0	415360	0	0	0	0	0	2655300	0	0	0	4060200	2516100	8606000	7731900	20247000	72706000	75599000	183470000	91185000	9171300	58858000	29771000	4291700	6571900	0
Q9NRF8	CTPS2	0	0	0	0	0	693320	0	0	0	0	0	0	0	0	0	0	409090	0	0	4101400	0	0	0	0	0	0	0	0	0	0	0	0	0	0	0	0	0	0	2047000	961870	0	3214000	0	2368100	0	0	0	0
Q6PD62	CTR9	0	0	0	0	0	0	0	0	0	0	0	0	0	0	0	0	0	0	0	0	0	0	0	0	0	0	0	0	0	0	0	0	0	0	0	0	0	0	0	0	0	0	0	0	0	0	0	0
P07858;R4GMQ5;E9PS78;E9PR54;E9PJ67;E9PCB3;E9PKQ7;E9PNL5;E9PHZ5;E9PLY3;E9PSG5;E9PQM1	CTSB	386020	0	1130500	0	0	0	0	0	0	4054600	0	0	0	0	0	0	1737100	0	0	0	7105400	8674300	2263400	3328400	0	599270	0	929720	0	0	0	0	0	0	1629600	0	0	1903100	7405000	0	45318000	8991900	0	15140000	12246000	10308000	0	8005700
P53634;H0YCY8	CTSC	0	0	0	0	0	0	0	0	0	0	0	0	0	0	0	0	0	0	19955000	65393000	0	23285000	0	1117400	0	0	0	0	0	0	0	0	0	0	0	0	0	0	8965900	0	25929000	25608000	9918100	53661000	25694000	38514000	25773000	28777000
P07339;H7C1V0;H7C469;F8W787;F8WD96;C9JH19	CTSD	2059900	0	5492200	0	1232400	902450	1030700	0	0	20495000	0	0	1844700	0	0	25892000	7721400	0	0	5501700	2976700	5957500	1792300	4530600	0	0	271720	2330100	0	1635100	0	0	0	0	0	0	0	0	0	0	0	0	0	0	0	8549400	10588000	3938800
O60911	CTSV	0	0	0	0	0	0	0	0	0	0	0	0	0	0	0	0	0	0	0	0	0	0	0	0	0	0	0	0	0	0	0	0	0	0	0	0	0	0	0	0	0	0	0	0	0	0	0	0
Q9UBR2	CTSZ	0	0	0	0	0	0	0	0	0	0	0	0	0	0	0	0	656360	4549800	0	34767000	22653000	75324000	7822800	13239000	0	0	0	0	476500	0	0	0	0	0	0	0	0	0	0	1513500	0	6175000	11187000	15707000	46868000	29489000	44667000	46804000
Q14247;Q14247-3;Q14247-2;H0YCD9;H0YEV2	CTTN	515440	2708400	2132800	1893800	0	0	390830	505150	399670	59477000	1917500	8472100	5654500	35992000	39016000	418940000	71865000	31481000	6495100000	43970000	16297000	29245000	563240	4062500	0	1037700	0	427310	0	421150	505720	1307800	1284000	721960	2155400	3835300	6924000	24861000	84030000	90359000	32178000	63997000	40662000	29037000	15035000	13115000	12137000	27756000
J3QLQ8;Q9NWM3;J3KT42;V9GY27;B1AQP5;O75618;O75618-2;Q9NWM3-2	CUEDC1;DEDD	0	0	0	0	0	0	0	0	0	0	0	0	0	0	0	0	0	0	0	0	0	0	0	0	0	0	0	0	0	0	0	0	0	0	0	0	0	0	0	0	0	0	0	0	0	0	0	0
Q13616;A0A0C4DGX4	CUL1	0	0	0	0	105260	0	0	0	0	0	572630	0	1064900	2234500	6080300	1629800	348790	1692200	3224100	3406000	0	3500700	0	0	0	0	451330	319690	0	0	0	0	0	2823200	0	1570300	2289500	3770300	11332000	12182000	0	3858100	2005500	0	0	1630500	0	0
Q5T2B5;A0A0A0MTN0;Q13617;Q13617-2	CUL2	0	0	0	0	0	0	0	0	0	0	0	0	0	0	0	0	0	0	0	0	0	0	0	0	0	0	0	0	0	0	0	0	0	0	0	0	0	0	0	0	0	0	0	0	0	0	0	0
Q13618-2;Q13618;Q13618-3;A0A087WTG3;H7C1L6;A0A087X1R9;H7C399	CUL3	0	0	0	0	0	0	0	0	0	0	0	0	0	0	0	0	483090	0	0	825480	0	0	0	0	0	0	0	0	0	0	0	0	0	0	0	0	0	0	1402900	4185100	0	2965700	0	1266400	0	0	0	0
K4DI93;Q13620-3;Q13620-1;Q13620;A0A0A0MR50;Q13619-2;Q13619;A0A087WWN2;A6NE76	CUL4B;CUL4A	0	0	0	0	0	0	0	0	0	0	0	0	0	0	0	0	0	0	0	0	0	0	0	0	0	0	0	0	0	0	367490	0	0	0	0	0	0	0	0	0	0	0	0	0	0	0	0	0
Q93034;H0YCA0	CUL5	0	0	0	0	0	0	0	0	0	0	0	0	428690	1836200	1159900	1769600	1914700	5265000	8818400	3784400	1287800	0	0	0	0	0	0	0	0	0	0	0	0	0	0	476260	0	1366100	6919400	16794000	6841000	15379000	3246900	3293500	1278500	0	0	0
C9IZG4;O60888-3;O60888;O60888-2	CUTA	0	0	0	0	0	0	0	0	0	0	0	0	0	0	0	0	0	0	0	0	0	0	0	0	0	0	0	0	0	0	0	0	0	0	0	0	0	0	0	0	0	0	0	0	0	0	0	0
Q9P013	CWC15	0	0	0	0	372480	0	0	0	291400	0	0	2949100	0	0	0	0	3374400	3195600	0	0	3791300	0	0	0	0	0	0	0	375520	0	0	510290	0	681410	761950	3613800	2579000	0	7174200	8895100	8650300	0	0	0	0	0	0	0
D6REK3;Q6UX04-2;Q6UX04	CWC27	0	0	0	0	0	0	0	0	0	0	0	0	0	0	0	0	0	0	0	0	0	0	0	0	0	0	0	0	0	0	0	0	0	0	0	0	0	0	0	0	0	0	0	0	0	0	0	0
P78310;P78310-7;P78310-2;P78310-6;P78310-5;P78310-4;P78310-3	CXADR	0	0	0	0	0	0	0	0	0	0	0	0	0	0	0	0	0	0	0	0	0	0	0	0	0	0	0	0	0	0	0	0	0	0	0	0	0	0	0	0	0	0	0	0	0	0	0	0
P00387-2;P00387;P00387-3;B1AHF3	CYB5R3	467770	456990	0	620040	969210	1248400	1165500	0	1036200	1658500	0	911910	1370100	0	1997400	0	0	0	0	0	0	0	0	905890	0	0	312080	0	0	0	0	0	0	0	0	0	0	0	0	0	0	0	0	0	0	0	0	0
P08574	CYC1	0	0	0	0	0	0	0	0	0	0	0	0	0	5163400	5584100	2862600	0	514830	1585000	2777600	0	0	0	0	0	0	0	0	0	0	0	0	0	0	0	0	2394200	0	3530900	3460200	0	5088500	0	1682800	0	0	0	0
Q7L576;A0A0G2JR96;A0A0G2JQT1;Q7L576-2;Q7L576-3;A0A0G2JRX2;A0A087WU52;A0A0G2JRV9;A0A087WWL1;H0YL50;A0A0G2JQH3;A0A087WVZ5	CYFIP1	0	0	0	0	0	0	0	0	0	0	0	571620	0	1370800	0	0	0	0	0	0	0	0	0	0	0	0	0	0	0	0	0	0	0	0	0	0	0	0	0	0	0	0	0	0	0	0	0	0
E7EVJ5;Q96F07-2;Q96F07;H7C229;E7EW33;A0A087WVE1;A0A087WTQ3;A0A087WWZ1;A0A087WV63;A0A0G2JRF5;A0A087WWY5;A0A087WZL7;A0A087X0D6	CYFIP2	0	0	0	0	0	665200	0	1116300	1394800	466580	900370	1463500	2962000	3804100	0	347940	0	0	0	0	0	0	0	0	0	0	0	0	0	0	0	0	3776200	612200	1764100	3037600	2984400	1761200	2020500	1396500	0	0	0	0	0	0	0	0
E9PJD7;Q6ZMK1-2;Q6ZMK1;E9PQ42	CYHR1	0	0	0	0	0	0	0	0	0	0	0	0	0	0	0	0	0	0	0	1171700	0	0	0	0	0	0	0	0	0	0	0	0	0	0	0	0	0	0	0	0	0	0	0	0	0	0	0	0
P98082;P98082-3;P98082-2;D6REB1;D6RIA5;D6RFF7;D6RGZ1	DAB2	0	0	0	0	0	0	0	0	0	0	0	0	0	0	0	0	0	0	0	0	0	0	0	0	0	0	0	0	0	0	0	0	0	0	0	0	0	0	0	0	0	0	0	0	2042100	0	0	0
P51398-2;P51398-3;P51398;V9GZ03;V9GYL9;V9GYA7;V9GYJ9;V9GZ61;V9GYC9;V9GYW1;V9GY11;V9GYF7;V9GYJ3	DAP3	0	0	0	406910	0	1072800	0	3013900	2257100	14331000	2378100	3592200	2979300	1335100	2551900	2512900	0	1599200	2997800	11498000	1393800	1748900	0	362200	0	0	0	0	0	0	872620	0	2858800	1852400	2923400	1217700	0	2057600	4632900	2958500	15313000	10189000	0	6924000	9279700	1812700	0	805250
P53355;P53355-3;P53355-4;P53355-2;F8WCQ3	DAPK1	10197000	8752800	17637000	6275200	8882200	0	10028000	12596000	7317100	12699000	12879000	0	9798900	16907000	10661000	9287800	10234000	15574000	2512500	27325000	10973000	0	0	0	0	481820	430330	10435000	351550	289380	15547000	15998000	8437900	0	9992100	0	0	19085000	0	22533000	16326000	0	0	19463000	0	7741600	0	4854400
O43293;O43293-2	DAPK3	0	2939900	0	0	0	0	0	0	0	0	1098100	697760	0	0	0	0	0	17947000	0	16930000	11531000	0	0	5123600	0	0	2590100	0	0	0	0	3936100	0	918550	6169800	12400000	16038000	20866000	0	0	17024000	0	0	0	0	1670200	0	0
P14868;P14868-2;H7BZ35;C9J7S3;C9JLC1;H7C278;C9JQM9	DARS	0	0	229830	0	2235100	4454400	527540	301980	1766700	2670300	708660	696910	3678800	8933300	13129000	3335700	757270	3395100	18930000	14757000	3353000	6550500	0	0	0	599940	0	0	0	0	0	772730	1980500	0	528920	4166900	623210	3486100	15544000	13148000	16961000	15123000	7728900	17108000	0	4200500	9541700	3039900
Q6PI48	DARS2	1930100	0	0	0	0	0	0	0	0	0	0	0	0	2374800	5092400	5940600	6602800	12339000	41961000	27102000	1992500	1582300	0	0	0	0	0	0	0	0	0	0	0	0	0	0	0	0	13525000	17219000	47916000	49380000	9021500	33580000	15580000	5456900	1092600	544170
K7EQ55;K7EK33;Q96EP5-2;Q96EP5;K7EQ02	DAZAP1	0	0	0	0	0	0	0	0	0	0	0	5976000	8548400	34823000	35035000	39073000	54052000	122020000	414400000	908470000	587100000	399460000	82259000	80409000	0	1876300	2686000	744850	0	0	2225600	2434600	938700	6979300	5895100	6769700	10651000	20017000	57263000	79634000	194660000	238490000	209770000	749160000	714930000	543610000	465190000	258220000
D6R9W4	DBN1	0	0	0	0	0	0	0	0	0	0	0	0	0	0	0	0	0	0	0	0	0	0	0	0	0	0	0	0	0	0	0	0	0	0	0	0	0	0	0	0	0	0	0	0	0	0	0	0
Q16643;Q16643-3;D6RFI1	DBN1	376150000	54066000	112920000	50738000	9337100	26310000	17398000	6934600	13675000	24621000	20525000	70221000	53968000	98185000	44562000	21519000	5940300	4623100	65037000	0	3092900	3368800	0	0	0	1166500	193840	737490	1000300	0	2480700	6514900	10700000	45091000	46154000	71187000	68991000	116190000	146840000	87439000	31488000	13272000	19406000	9136200	17422000	1600100	0	11180000
Q16643-2;D6R9Q9;D6RCR4	DBN1	0	0	0	0	0	0	0	0	0	0	0	0	0	0	0	0	0	0	0	0	0	0	0	0	0	0	0	0	0	0	0	0	0	0	0	0	0	0	0	0	0	0	0	0	0	0	0	0
H0Y5J4;B4DDD6;Q9UJU6-5;Q9UJU6-4;Q9UJU6-6;Q9UJU6;Q9UJU6-2;Q9UJU6-3	DBNL	0	0	0	0	0	0	0	0	0	0	0	0	0	0	578940	0	0	1136600	0	0	0	0	0	0	0	0	0	0	0	0	0	0	0	0	0	0	0	0	0	1717300	0	0	0	0	0	0	0	0
P11182;Q5VVL7	DBT	0	0	0	0	0	0	0	0	0	0	0	0	0	0	0	0	0	0	0	0	0	0	0	0	0	0	0	0	0	0	0	0	0	0	0	0	0	0	0	0	0	0	0	0	0	0	0	0
P61962;A0A087WWI6;P61962-2	DCAF7	0	0	0	0	0	0	0	0	0	0	1652700	318700	3626500	3806400	1116600	1709100	0	0	0	0	0	0	0	0	0	0	0	0	0	0	0	0	0	927750	0	1588700	0	3467500	7445000	15701000	68690000	0	0	0	2519600	0	0	0
G3V3G9;Q5TAQ9;V9GY54;Q5TAQ9-2;Q5TAQ8	DCAF8	0	0	0	0	0	0	0	0	0	0	0	0	0	3137700	0	0	2658100	2374200	0	0	0	0	0	0	0	0	0	0	0	0	0	0	0	0	0	2616300	2675400	1404500	626640	1554400	0	0	0	0	2780000	0	0	0
P81605;P81605-2	DCD	36924000	21960000	243990000	25298000	289800000	30154000	91369000	50002000	19885000	1959500000	45830000	97529000	133030000	182360000	122650000	180860000	455360000	292370000	210040000	787690000	1140400000	1879700000	396410000	544130000	37505000	39119000	15342000	81997000	32194000	188450000	9035500	20597000	48206000	63613000	41443000	99591000	87469000	74808000	106160000	126530000	433330000	55996000	41982000	277660000	320790000	446160000	1211600000	774940000
Q5VZY9;O15075-2;O15075	DCLK1	0	0	0	0	0	0	0	0	0	0	0	0	0	0	0	0	0	0	0	0	0	0	0	0	0	0	0	0	0	0	0	0	0	0	0	0	0	0	0	0	0	0	0	0	0	0	0	0
E7EX90;Q14203-3;Q14203-4;Q14203-6;Q14203;Q14203-5;Q14203-2;Q6AWB1;E7EWF7;C9JJD0;C9JKG6;E9PCY0;C9J1B7;C9JZA4;C9JTE5;C9JJN7	DCTN1;DKFZp686E0752	0	7736700	5688600	0	1888000	3096700	3564900	12685000	8655600	8593400	6564400	6965600	6616400	0	0	4316300	3034300	0	7336800	12529000	5249700	22492000	0	0	1555900	964590	6484900	0	3289800	0	2672800	11966000	11803000	6418900	6606900	8949700	1543100	1893800	0	2111400	0	1209000	2789100	0	0	19867000	26244000	3430800
Q13561;Q13561-3;Q13561-2;F8W1I6;F8VW18;H0YI98;F8VRV7;F8VX93;H0YHL1;F8W0U6	DCTN2	0	4379600	0	0	1251800	1772300	3053800	2330900	480230	1520500	1483200	2123600	675270	2282200	0	0	0	0	0	0	0	0	0	0	218250	0	0	0	0	358770	0	0	471660	0	0	986600	0	945690	6088000	0	0	1670100	1919100	0	0	0	0	0
O75935-3;O75935;X6RCK5;X6RA56;A0A0A0MRV8;X6RLR1;O75935-2	DCTN3	0	0	368040	592510	737250	0	0	2668500	2210800	351940	3792700	986300	0	14134000	11195000	7728100	10228000	10682000	0	0	0	0	2564000	5027600	0	0	0	0	0	0	0	565090	294320	4353000	0	0	4932900	7121900	1817100	0	27923000	0	0	0	0	0	0	0
Q9UJW0;Q9UJW0-3;Q9UJW0-2;H9KVE0;E5RK21;E5RGG1;E5RI97	DCTN4	0	0	0	0	0	0	0	0	0	0	0	0	0	0	0	0	0	1350700	0	0	0	0	0	0	0	0	0	0	0	0	0	0	0	0	0	0	0	0	0	0	0	0	0	0	0	0	0	0
Q9BTE1;H3BUD2;H3BS05;H3BR94;Q9BTE1-3;Q9BTE1-2	DCTN5	0	0	0	0	0	0	0	0	0	0	0	0	0	0	0	0	0	0	0	0	250090	1839100	0	0	0	0	0	0	0	0	0	0	0	0	0	0	0	0	0	0	0	0	0	288800	545510	0	0	0
O00399	DCTN6	0	0	0	0	0	0	0	0	0	0	0	0	0	0	0	0	0	0	0	0	0	0	0	0	0	0	0	0	0	0	0	0	0	0	0	0	0	0	0	0	0	0	0	0	0	0	0	0
J3KS22;Q7Z4W1;J3QS36;J3QL34;J3QS45;J3KRZ4;J3KSZ5;J3QRQ2	DCXR	0	0	0	0	0	0	0	0	0	323680	274270	1779500	3647900	13856000	6579900	10513000	9791500	16247000	28617000	82608000	32552000	45034000	3762100	4976800	0	0	0	0	0	0	0	0	364730	1085000	722660	1667200	1734400	6413100	17279000	15849000	30876000	31287000	5970800	82518000	70311000	55993000	46565000	23046000
Q16531;F5GY55;Q16531-2;F5H2L3;F5GWI0;F5GZY8;F5GYG8;F5H198	DDB1	2309600	0	633940	0	0	0	0	1572500	1136900	10823000	15220000	49971000	73899000	163940000	129490000	84403000	113500000	159550000	203650000	191970000	56543000	8768000	521210	605660	0	0	0	0	0	0	0	1352500	1638700	121790000	14840000	57204000	36417000	92862000	171640000	186540000	473840000	435850000	113270000	214820000	59434000	9450500	0	0
A0A0C4DGS1;P39656-3;P39656;P39656-2;U3KQ84	DDOST	0	0	375370	362130	407680	925480	419400	854350	1188300	3465400	0	2785800	2852800	11824000	1133500	1125800	621530	0	2110100	2964500	0	0	0	0	0	0	228880	0	0	0	0	0	596540	0	0	3365100	845160	2973700	10789000	3915900	0	0	0	0	0	0	2496700	0
Q92499;F1T0B3;A0A087X2G1;Q92499-2;Q92499-3	DDX1	1040100	3385600	4728000	5881900	11190000	4501100	6422000	10320000	8038000	25187000	12294000	43786000	78680000	104340000	108670000	87992000	53782000	30872000	100750000	88836000	65646000	43577000	922710	6351500	786920	20808000	7642200	2939500	4624000	2163300	2349800	6873900	11769000	55560000	28936000	45943000	39736000	72743000	210190000	190490000	467870000	234090000	73083000	160430000	82935000	40756000	24411000	15958000
H3BLZ8;Q92841;Q92841-1;Q92841-3;Q92841-2;A0A0U1RQJ0	DDX17	4803900	15749000	13797000	19873000	18771000	16946000	15120000	17155000	14891000	28017000	9453700	27823000	27186000	53914000	28925000	40333000	64088000	127440000	813420000	890070000	460370000	577540000	38158000	76529000	2748500	35124000	26881000	18042000	9333000	6786000	15224000	18622000	19413000	29382000	21820000	29649000	18071000	38414000	114570000	148890000	399400000	391360000	392950000	813490000	967970000	701500000	637780000	408400000
Q9NVP1;H7C452	DDX18	0	541860	1202000	0	309080	0	0	0	0	0	0	0	0	0	0	0	0	0	3694000	0	0	0	0	0	0	1331200	1082400	0	0	0	0	0	0	0	0	0	0	0	0	1775800	0	0	0	0	0	0	2876900	0
I3L0H8;F6QDS0;H3BQK0;Q9UMR2-2;Q9UMR2-4;Q9NUU7;Q9UMR2;H3BTB3;H3BMQ5;H3BN59;I3L352;Q9UMR2-3;Q9NUU7-2	DDX19A;DDX19B	0	0	0	0	0	0	0	0	0	0	1651300	1251000	5228100	9117200	9716700	5726300	5408800	0	4370100	5508400	0	0	243300	0	0	0	0	0	0	0	0	0	0	0	0	0	0	1795400	11328000	10815000	10531000	5565600	5319100	3730800	0	1162200	0	0
Q9UHI6;E9PJ60;Q9UHI6-2	DDX20	0	0	0	0	0	0	0	0	0	0	0	0	0	0	0	0	0	0	0	0	0	0	0	0	0	0	0	0	0	0	0	0	0	0	0	0	0	0	0	0	0	0	0	0	0	0	0	0
Q9NR30;Q9NR30-2	DDX21	6241500	34897000	31017000	28271000	26589000	48693000	25514000	35292000	30194000	37067000	17345000	24408000	26633000	33465000	10496000	7224500	5511000	2867300	11002000	15726000	8488700	18269000	934290	3352700	894990	39545000	31256000	20162000	13871000	4241900	21431000	29394000	26753000	44178000	28318000	43723000	17777000	22945000	63488000	32594000	30741000	33116000	11297000	24682000	24715000	26935000	45504000	48948000
Q9BUQ8;H0YI52;F8VVA2	DDX23	0	0	0	0	0	0	133670	0	0	0	430780	0	0	0	0	0	0	0	0	0	0	0	0	143630	0	0	0	0	0	0	0	0	0	0	0	0	0	0	0	0	0	0	0	1435300	0	0	0	0
A0A087WXU8;F5GYL3;G3V529;Q9GZR7-2;Q9GZR7	DDX24	0	0	0	0	0	0	0	0	0	0	0	0	0	0	3001600	0	0	0	0	0	0	0	0	0	0	0	0	0	0	0	0	0	0	0	0	0	0	0	0	0	0	0	0	0	0	0	0	0
A0A0D9SEM9	DDX39A	0	0	0	0	0	779910	965390	0	968120	0	1538100	0	0	0	6612800	5244600	0	0	0	0	34772000	52987000	0	0	0	0	0	0	0	0	0	0	0	0	2517800	0	0	0	10402000	0	0	0	0	41816000	47783000	0	81693000	0
O00148;O00148-2;K7EQN7;O00148-3;K7EPJ3	DDX39A	0	0	0	0	0	0	0	0	0	0	0	0	0	4418700	2738600	5331800	704220	2614000	25168000	16190000	0	0	0	0	0	0	0	0	0	0	0	0	0	0	0	0	0	3372900	18675000	13376000	20984000	8424700	8355500	11606000	9450900	3241500	0	0
Q13838;Q13838-2;Q5STU3;A0A0G2JJZ9;F6WLT2;H0Y400;A0A0A0MT12;F6TRA5;F6S4E6;F6UJC5;F6R6M7;F6QYI9;A0A0G2JJL7;A0A0G2JHN7;F6U6E2;K7EN69;F6S2B7;H0YCC6;K7ENP6;K7EL56;K7EIL8;F6SXL5	DDX39B	1645900	1246400	14359000	0	624070	755350	0	478570	358180	6001700	4586100	16438000	26159000	52551000	46206000	45400000	40202000	69012000	222890000	308720000	65241000	56977000	1385300	4594100	2941100	0	0	498190	0	398640	0	0	1277900	4245200	2931600	15552000	17326000	26327000	96291000	94497000	255910000	213470000	114140000	248040000	167790000	78058000	43899000	16600000
A0A0D9SFB3;A0A0D9SG12;A0A0D9SF53;O00571;O00571-2;O15523-2;O15523;O15523-3;A0A0J9YVQ7;B4DLA0;A0A0J9YYH6;C9J081;A0A087WX09;A0A087WVZ1;C9J8G5;D6RCM4;Q9NQI0-3;Q9NQI0-2;Q9NQI0-4;Q9NQI0;H0Y960	DDX3X;DDX3Y	7357800	27953000	27326000	21870000	22752000	35325000	30779000	38111000	19147000	63242000	34270000	61535000	76533000	193580000	130950000	231360000	163360000	286810000	1111500000	1600600000	782620000	745010000	73237000	115130000	7080400	52261000	42687000	27088000	14919000	13864000	19049000	41056000	40694000	76707000	56192000	93982000	86716000	143000000	561080000	661990000	2743400000	1759900000	1000900000	3032500000	2434000000	1610600000	1316200000	791120000
J3KNN5;Q9UJV9;H0YA06;H0Y8L8;D6RGI7	DDX41	0	0	0	0	0	772070	0	0	1055900	0	0	1320800	887650	2324100	5369400	16875000	44947000	76012000	139050000	132690000	30315000	28370000	676150	3079800	0	1388300	622060	0	0	0	0	0	0	713980	541820	2088800	1982300	7211500	22212000	45479000	228090000	181750000	95162000	170380000	124870000	75419000	32597000	27303000
Q86XP3;A0A0A0MSJ0;Q86XP3-2;J3QRI2;J3KTK9	DDX42	0	0	831060	0	485190	455950	0	0	0	0	0	0	0	0	0	0	0	0	0	0	0	0	0	0	0	1444800	857020	621350	0	0	0	0	0	0	598590	0	0	0	0	864480	0	0	2464200	0	0	0	0	0
A0A0C4DG89;Q7L014;D6RJA6;H0Y9U3	DDX46	371820	3950200	637040	828540	1164700	1343000	2245800	1731500	437980	3552800	2828900	2951400	3113200	4352500	4620300	4322000	5289500	4375700	5907600	17866000	28517000	15165000	3732000	2979000	0	968880	567490	839380	250830	370030	330410	794340	728160	830610	10675000	1057500	1880700	3166400	5388600	6318200	0	2684100	0	4380300	0	3104700	4281700	7570700
Q9H0S4-2;Q9H0S4;F5H1N9	DDX47	0	0	0	903500	352900	310790	191320	0	0	0	0	307150	0	1117900	966170	773230	953270	0	889370	551430	0	779120	0	0	0	812610	1059500	0	135030	0	0	0	384190	0	350440	694940	354240	0	1323500	936410	0	3636500	0	2290600	1994600	1504900	1562100	0
J3KTA4;P17844;P17844-2;J3QRQ7;J3QSF1;J3KRZ1;J3KRX8;J3QR02;X6RLV5;J3QKN9;J3QRN5;J3QLG9;J3QR62	DDX5	23324000	37536000	47754000	59960000	45768000	68282000	52142000	47082000	41000000	74045000	41299000	57176000	50894000	81401000	56569000	28331000	69921000	101700000	268110000	511950000	231490000	369170000	52443000	67175000	11303000	76671000	68736000	52841000	27662000	22370000	31211000	39414000	39877000	49239000	51704000	67278000	34151000	66246000	154040000	106680000	136100000	300700000	154900000	622480000	684120000	593440000	471120000	361970000
Q9BQ39;A0A087WVC1	DDX50	0	0	0	0	0	0	0	0	0	0	0	0	0	0	0	0	0	0	0	0	0	0	0	0	0	1645600	651960	419250	0	0	0	0	358000	456830	0	952000	0	0	429370	0	0	0	0	0	0	0	0	0
Q8TDD1;Q8TDD1-2	DDX54	0	0	219750	0	0	0	0	0	0	0	0	0	0	0	0	0	0	0	0	0	0	0	0	0	0	0	331930	0	0	0	0	0	0	0	0	0	0	0	0	0	0	0	0	0	0	0	0	0
Q5T1V6-2;Q5T1V6	DDX59	0	0	0	0	0	0	0	0	0	0	0	0	0	0	0	0	0	0	0	0	0	0	0	0	0	0	0	0	0	0	0	0	0	0	0	0	0	0	0	0	0	0	0	0	0	0	0	0
P26196;Q8IV96	DDX6	0	0	0	0	0	0	0	331210	0	1316700	0	5105600	6572800	8594500	5849300	3672000	1837400	9522400	169070000	384580000	162120000	201430000	2197500	11534000	0	0	0	0	0	0	0	0	0	992560	1249100	3456000	954930	675420	23036000	23827000	38291000	77273000	64032000	232220000	272390000	153760000	170280000	53033000
A0A0A0MS49;Q8TEH3;Q8TEH3-7;Q8TEH3-6;A0A0A0MS48;Q8TEH3-4;Q8TEH3-3;Q8TEH3-5;Q8TEH3-2	DENND1A	0	0	0	0	0	0	0	0	0	0	0	0	0	0	0	0	0	0	0	0	0	0	0	0	0	0	0	0	0	0	0	0	0	0	0	0	0	0	0	0	0	0	0	0	0	0	0	0
G3V158;E9PPM8;Q9Y315;E9PMH9	DERA	0	0	0	0	0	0	0	0	0	0	0	0	0	0	813450	0	0	0	0	0	0	0	0	0	0	0	0	0	0	0	0	0	0	0	0	0	0	0	0	0	0	0	0	0	0	0	0	0
P17661	DES	0	0	0	0	0	0	0	0	0	0	0	1022500	0	0	0	0	0	0	0	6107000	0	7215600	477400	0	0	0	0	0	0	0	0	0	0	0	0	0	0	0	0	0	0	0	0	0	0	3711900	0	0
I3L112;P52429	DGKE	0	0	0	0	0	0	0	0	0	0	0	0	0	0	0	0	0	0	0	0	0	0	0	0	0	0	0	0	0	0	0	0	0	0	0	0	0	0	1265400	902110	0	0	0	0	0	0	0	0
P49366;A0A087WZK0;P49366-2;M0R253;M0QX43;B4E3M2;Q5J8M5;P49366-3;M0QXT2;M0R1T4;M0R0V2	DHPS	0	0	0	0	0	0	0	0	0	0	0	363910	0	335220	0	0	0	0	0	0	0	0	0	0	0	0	0	0	0	0	0	0	0	0	0	4145000	0	0	0	0	0	0	0	0	0	0	0	0
A0A0C4DGQ8;Q6IAN0;J3KRS1;J3QKT1;J3QLK1	DHRS7B	0	0	0	0	0	0	0	0	0	0	0	0	3073700	5511600	10365000	3175500	5529800	4320800	15178000	11731000	0	0	0	0	0	0	0	0	0	0	0	0	0	0	883180	2751800	0	2249900	10385000	18655000	0	14074000	4942200	3426900	3345800	0	0	0
Q96HY7	DHTKD1	0	0	0	0	0	0	0	0	0	0	0	0	0	0	0	0	0	0	0	0	0	0	0	0	0	0	0	0	0	0	0	0	0	7951300	0	0	0	0	0	0	0	0	0	5531700	0	0	0	0
O43143	DHX15	7749500	33385000	30463000	26997000	26801000	36273000	17656000	31653000	16284000	37369000	20035000	33672000	35524000	69988000	30272000	23413000	32869000	56845000	220690000	303700000	77262000	78065000	3514200	6491900	397940	50716000	35578000	29862000	15564000	9334500	20245000	40604000	33753000	68338000	33067000	47487000	34599000	63995000	159050000	165060000	461850000	327210000	88079000	436070000	281650000	126390000	92003000	33264000
O60231;Q5SQH5	DHX16	0	0	0	0	0	0	0	0	0	0	0	0	0	0	0	0	0	0	0	0	0	0	0	0	0	0	0	0	0	0	0	0	0	0	0	0	0	0	0	0	0	0	0	682340	0	0	0	0
A0A087WYN9;Q7Z478;H0Y8L1	DHX29	0	0	0	0	0	0	2660100	0	0	3620800	0	4527500	0	0	0	2154400	0	2332800	0	3239700	0	0	0	0	0	0	298970	0	0	0	2227200	2985500	0	2738500	363220	581070	0	0	0	0	0	0	0	3883800	0	0	0	0
Q7L2E3-2;H7BXY3;Q7L2E3-3;Q7L2E3	DHX30	12442000	28257000	34864000	26156000	23914000	37326000	20093000	25188000	23570000	54721000	21131000	52378000	70396000	165710000	67321000	32232000	39526000	16162000	48950000	30348000	3940900	14380000	1898600	6168600	4494900	68769000	64497000	37212000	19127000	9808000	23734000	33933000	39339000	42683000	40644000	64658000	43817000	73949000	205650000	173420000	105260000	117010000	9825500	60931000	28924000	32694000	24264000	17169000
Q7L7V1-2;Q7L7V1;X6R717	DHX32	0	0	0	0	0	0	0	0	0	0	0	0	0	0	0	0	0	0	0	0	0	0	0	0	0	0	0	0	0	0	0	0	0	0	0	0	0	0	0	0	0	0	0	0	0	0	0	0
Q9H2U1-2;Q9H2U1;Q9H2U1-3;E7EWK3;A0A0G2JQU7;A0A0G2JRP3;H7C514;H7C5F5;Q6P158-2;Q6P158	DHX36	0	691760	635790	827360	1702100	3951100	2508700	4938200	914190	8477800	3764500	7496600	20797000	28936000	21078000	7467600	11869000	516530	21376000	49950000	6200600	5478300	0	489540	0	2847200	1489200	763680	0	897380	0	0	3828900	2686200	0	6250000	0	4583700	39874000	39148000	68635000	39122000	11712000	69876000	21403000	4491300	5501600	0
Q92620;Q92620-2;J3KTG2;H3BV01;H3BQT9;J3KRT1;J3KSA8;H3BMS7	DHX38	0	0	0	0	0	0	0	0	0	0	0	1653000	5017100	3196400	0	0	1184000	509000	0	0	0	1909300	337180	468660	0	0	0	0	0	0	0	0	0	0	0	0	597360	2434400	1688000	3517800	0	0	1935000	7613200	0	2290000	1900300	1991800
Q8IX18-2;F5H625;Q8IX18-4;Q8IX18-3;Q8IX18	DHX40	0	0	0	0	0	0	0	0	0	0	0	0	0	0	0	0	0	0	0	0	0	0	0	0	0	0	0	0	0	0	0	0	0	209000	0	692830	10289000	0	2647800	0	0	0	0	2154800	0	0	0	0
F5H658;Q14562	DHX8	0	0	0	0	0	0	0	0	0	0	0	0	0	0	0	0	0	0	0	0	0	0	0	0	0	0	0	0	0	0	0	0	0	0	0	0	0	0	0	0	0	0	0	0	0	0	0	0
Q08211;Q08211-2;REV__H0YA90;REV__Q7Z6J0-3	DHX9	88083000	42659000	36411000	35492000	28864000	69523000	43658000	73407000	41724000	162140000	74705000	164280000	250840000	608520000	517100000	562230000	703210000	997020000	1945500000	1983900000	590640000	477660000	31401000	94303000	892310	23676000	35681000	28561000	7453000	13029000	31728000	57890000	76521000	166360000	113990000	217380000	185490000	372310000	1537100000	2137700000	5479700000	4055400000	1036500000	2993400000	1507100000	956450000	834710000	505960000
F5H796;A0A024RBT2;Q9NR28-2;Q9NR28;F5GX50;F5GXT8;Q9NR28-3;F5GYH3;F5H0Q4;H7BZK7;H7BZQ7	DIABLO	0	1511300	0	0	0	0	0	0	0	0	0	0	0	0	0	0	2603500	0	0	0	0	0	0	792170	0	0	0	0	0	0	0	0	0	0	6256900	0	0	0	0	0	0	0	0	0	12954000	0	0	0
H9KV28;A0A0G2JH68;O60610-2;O60610-3;O60610	DIAPH1	0	0	0	0	0	0	0	0	0	0	0	0	0	0	0	0	0	0	0	0	0	0	0	0	0	0	0	0	0	0	0	0	0	0	0	0	0	0	4431600	0	331900000	0	0	0	0	0	0	0
Q9UPY3;Q9UPY3-2;Q9UPY3-3;H0YJZ6	DICER1	0	0	0	0	0	0	0	0	225490	0	541120	2189100	0	1919700	0	0	0	0	0	0	0	0	0	0	0	0	0	0	0	0	0	0	0	0	0	0	710710	1155500	0	532910	0	0	0	0	0	0	0	0
Q68CQ4;H7C2R4	DIEXF	0	0	0	0	0	0	0	0	0	0	0	0	0	0	0	0	0	0	0	0	0	0	0	0	0	0	0	0	0	0	0	0	0	0	0	0	0	0	0	0	0	0	0	0	0	0	0	0
A0A0C4DGB1;Q9UNQ2;D6RCL3	DIMT1	0	0	0	0	0	0	0	0	0	0	0	1582300	0	4359800	0	0	0	0	0	0	0	0	0	0	0	0	0	0	0	0	0	0	0	0	0	0	0	0	1265500	1198000	0	0	0	0	0	0	0	0
Q9P265;Q14689-3;Q14689-2;Q14689-4;Q14689-5;Q14689-6;Q14689	DIP2B;DIP2A	0	0	0	0	0	0	0	0	0	0	0	0	0	0	0	0	0	0	0	0	0	0	0	0	0	0	0	0	0	0	0	0	0	0	0	0	0	0	0	0	0	0	0	0	0	0	0	0
Q9Y2L1;G3V1J5;Q9Y2L1-2;F2Z2C0	DIS3	0	0	0	0	0	0	0	0	0	0	0	0	0	3905300	5509100	2689800	3331900	850360	6348400	2570900	0	0	0	0	0	0	0	0	0	0	0	0	0	0	0	0	0	2829800	14809000	20416000	4569200	11747000	2876600	5393100	0	0	0	0
O60832;O60832-2;C9IYT0;H7C0M1;H7BZF2;H7C2Q9;H7C2Q2	DKC1	291480	0	850540	836200	751140	217260	756230	135360	578680	0	0	0	0	1713100	0	0	0	0	460430	0	0	0	0	0	0	2102700	3523300	0	0	0	0	0	3429000	0	2976000	2813000	1609800	0	2345900	3638600	0	0	0	1463200	0	0	0	606800
Q5H9P2;P36383	DKFZp686P0738;GJC1	0	0	0	0	0	0	0	0	0	0	0	0	0	0	0	0	0	0	0	0	0	0	0	0	0	0	0	0	0	0	0	0	0	0	0	0	0	0	0	0	0	0	0	0	0	0	0	0
P10515;H0YDD4;E9PEJ4	DLAT	0	1755700	2886000	2215200	2614100	597360	1586300	153350	0	0	0	0	0	0	0	0	0	0	0	0	0	0	0	0	0	3420500	10003000	4571300	1614400	0	1233000	1697800	1063600	0	0	0	2314000	1493200	0	0	0	1468200	0	0	0	0	0	0
P09622;E9PEX6;P09622-3;P09622-2;F8WDM5;F2Z2E3	DLD	0	0	0	0	0	0	405350	487600	1292800	1561800	0	2948500	12554000	51944000	57276000	32644000	44134000	59968000	156570000	214410000	60628000	48362000	25186000	32759000	0	0	0	0	0	0	0	242960	0	571140	6399700	15126000	8852400	15932000	72031000	90843000	216820000	160150000	104160000	304770000	154930000	60979000	8071100	4247400
Q12959-5;Q12959-3;Q12959-6;Q12959;Q12959-7;A0A0C4DFT3;Q12959-8;Q12959-9;Q12959-4;Q12959-2;E7EQD7;H7C166;B4E2H8;C9J110;F2Z2L0;C9IYP1;C9JUA9;C9JN61;H7C325;C9JCP6;A8MUT6;F8W750;B5MCC5;B7Z264;E9PIW2;B7Z2T4;E9PN83;Q15700-5;Q15700-3;Q15700;Q15700-4;Q15700-2	DLG1	300130	2136600	0	0	0	0	0	0	0	0	0	0	0	0	0	0	0	0	0	0	0	0	0	0	0	0	0	0	0	0	0	0	0	0	0	0	0	0	0	0	0	0	0	0	0	0	0	0
Q5JUW8;Q92796-2;Q92796;Q92796-3	DLG3	0	0	0	0	0	0	0	0	0	0	0	0	0	0	0	0	0	0	0	0	0	0	0	0	0	0	0	0	0	0	0	0	0	0	0	501580	0	0	0	0	0	0	0	1096000	0	0	0	0
P36957;P36957-2;Q86SW4;H0YJF9;G3V3F0;G3V5M3	DLST	0	0	385380	3083900	10355000	20457000	12183000	16449000	12666000	14150000	3602700	4391800	6229500	9048200	1914500	2286800	0	851330	0	0	0	0	0	0	0	0	1971400	5333900	6788300	15416000	19697000	27623000	30550000	11698000	8955000	6857400	4606300	3688500	4741000	4131200	0	0	0	0	0	0	0	0
Q9UGM3-9;Q9UGM3-4;Q9UGM3-8;Q9UGM3-2;Q9UGM3-5;Q9UGM3-3;Q9UGM3;Q9UGM3-7;Q9UGM3-6	DMBT1	0	0	0	0	0	0	0	0	0	3488700	0	0	0	0	0	0	0	0	0	0	0	0	0	0	0	0	0	0	0	0	0	0	0	0	0	0	0	0	0	0	0	0	0	0	0	0	0	0
E7EQR9;E7EQS5;F8VX32;E7ESB2;H0Y304;A0A087WV90;E9PDN5;A0A087WTU7;A0A075B6G3;P11532-8;P11532-7;P11532-5;P11532-6;P11532-3;P11532-2;P11532-4;P11532;H0Y3E8;F5GZY3;P11532-10;P11532-9	DMD	0	0	0	0	0	0	0	0	0	0	0	0	0	0	0	0	0	0	0	0	0	0	0	0	0	0	0	0	0	0	0	0	0	0	0	0	0	0	0	0	0	0	0	0	0	0	0	0
Q08495-3;Q08495-4;Q08495-2;Q08495	DMTN	0	0	0	0	0	0	0	0	0	0	0	0	0	0	0	0	0	0	0	0	0	0	0	0	0	0	0	0	0	0	0	0	0	0	0	0	0	0	0	0	0	0	0	0	0	0	0	0
E9PGY2;H0Y650;Q86Y56-3;Q86Y56	DNAAF5	0	0	0	0	0	0	0	0	0	0	0	0	0	0	0	0	0	0	0	0	0	0	0	0	0	0	0	0	0	0	0	0	0	0	0	0	0	0	0	0	0	0	0	0	0	0	0	0
H0Y7V4;A0A075B6F3;Q96JB1-2;Q96JB1	DNAH8	0	0	0	0	0	0	0	0	0	0	0	0	0	6515500	5247500	0	0	8672800	8143300	0	10552000	0	0	0	0	0	0	0	0	0	0	0	0	0	1339200	0	0	4034100	6327900	0	0	10144000	0	9200300	0	0	0	1867500
P31689;P31689-2	DNAJA1	2339300	0	618570	1317700	444740	2441800	2279300	2277100	2627300	16648000	9717900	50196000	92357000	250980000	257410000	159610000	111060000	99880000	76670000	65318000	31605000	33628000	1160000	6604000	0	364230	1031900	299260	0	310330	1899000	6809900	9518800	22906000	27776000	80889000	60749000	126870000	475630000	504050000	804960000	305490000	48673000	131580000	51135000	16160000	17822000	20687000
O60884;A0A087WT48;I3L320	DNAJA2	955870	5134600	13447000	337650	70102000	53807000	52517000	78541000	54518000	5688000	28398000	71188000	61380000	219200000	125290000	103140000	104920000	74971000	40352000	42300000	7665900	27577000	0	2729500	1169100	8098100	13290000	21368000	27946000	19322000	42220000	64600000	49604000	94479000	41735000	83576000	86657000	151950000	414920000	378120000	119000000	112380000	10654000	43187000	14991000	5086900	5991900	4607500
Q96EY1-2;Q96EY1;Q96EY1-3	DNAJA3	0	0	0	0	0	0	0	0	135480	1014200	0	0	1960800	5939700	2757800	676960	2212600	2573900	0	2131300	2283200	2090500	0	0	0	0	0	0	0	0	0	0	0	0	0	555590	0	2981700	8389000	9944200	17046000	2525100	1743400	7934500	3961600	0	1771500	0
F5H170;Q8WW22-3;Q8WW22;Q8WW22-2	DNAJA4	0	0	0	0	0	0	0	0	0	2404400	0	4170200	0	4215700	5219800	6462100	0	0	0	0	0	0	0	0	0	245090	0	0	115980	0	0	1086300	0	0	0	0	0	20316000	18131000	0	0	0	5592300	10635000	7246000	0	3278000	1856900
P25685;P25685-2;M0R080;M0QYT3;M0QXK0;M0R128;M0R1D6;M0QZD0	DNAJB1	0	0	0	0	171690	316420	0	0	0	624880	1908600	2724700	2484100	4733300	3380400	3471200	3033500	8655700	44412000	66978000	28190000	18326000	0	557750	0	0	0	0	0	0	0	770860	982050	941650	609650	1807000	1020400	3995100	12352000	17711000	10515000	23662000	14614000	50819000	32012000	15272000	16871000	9657600
Q9UBS4;H7C2Y5	DNAJB11	0	0	489310	434110	0	438930	686030	811310	725470	4260100	6872700	13529000	61104000	149760000	234070000	238450000	181900000	197920000	408240000	314720000	115740000	106200000	8840200	11025000	0	828720	1086500	1143300	0	514450	2016100	3506600	4159700	9532100	16461000	39394000	41375000	67392000	346430000	393510000	1161900000	506790000	259560000	237750000	163860000	82808000	88014000	29182000
Q9UDY4;C9JUL4	DNAJB4	0	0	1332600	0	0	0	0	637260	705370	1078600	2059400	3605600	6665400	7848400	5685100	8217500	1562700	1784600	5631100	7900700	603800	1627100	0	0	0	0	0	971000	0	20572000	0	1558200	0	2994800	2833300	5020800	3401100	5886300	20512000	15830000	6182600	4922200	0	5895600	3541500	2884900	0	0
C9J2C4;A0A0J9YX62;O75190-2;O75190-3;O75190;C9JB42;C9JDR7;C9JDX6;F8WCZ4;C9J2P2;E9PH18;C9JN01;Q8WWF6;Q8NHS0;O75190-4;C9JRD2;C9JXB9;P25686-2;Q7Z6W7;P25686	DNAJB6	0	0	0	290020	0	0	746120	0	227170	1272600	0	6238100	15317000	15410000	12656000	15886000	3883000	12784000	0	8196800	1416600	4919700	0	574500	0	757000	495550	747070	0	0	0	1006700	0	4164400	5749100	10854000	7860800	9829800	45011000	46425000	0	12236000	5072100	1845800	0	0	0	3081600
Q8IXB1;Q8IXB1-2;Q8IXB1-3;E7EP04;A0A087WXH7;H7C1G0	DNAJC10	6339400	12815000	11922000	14661000	15309000	59047000	11089000	9015500	9698400	18815000	14587000	51797000	70697000	143620000	132500000	116140000	279240000	1055800000	7278200000	15869000000	11571000000	15189000000	1464400000	2159500000	14865000	29127000	34301000	31121000	19496000	16313000	10997000	13746000	30123000	82177000	52386000	86660000	91459000	122630000	418110000	494240000	2225500000	3728300000	4022000000	18557000000	23455000000	20660000000	19325000000	9685500000
Q99543-2;Q99543;C9IZ83;H7C3L7	DNAJC2	0	0	0	0	0	0	0	0	0	0	0	0	0	0	0	0	0	0	0	0	0	0	0	0	0	0	0	0	0	0	0	0	0	0	0	0	0	0	0	0	0	0	0	0	0	0	0	0
Q5F1R6;Q5F1R6-3;Q5F1R6-2	DNAJC21	0	0	0	0	0	0	0	0	0	0	0	0	0	0	0	0	0	0	0	0	0	0	0	0	0	0	0	0	0	0	0	0	0	0	0	0	0	0	0	0	0	0	0	0	0	0	0	0
S4R305;O75061-3;O75061-4;O75061;O75061-2	DNAJC6	0	0	0	0	0	0	0	0	0	0	0	0	0	0	0	0	0	0	0	0	0	0	0	0	0	0	0	0	0	0	0	0	0	0	0	0	0	0	0	0	0	0	0	0	0	0	0	0
Q99615;Q99615-2;K7ESP1;K7EIH8;K7EPP7;K7ER44;K7EJV7;K7ELJ8;K7EJL5;K7EN19;K7EJE9;K7EK03;K7EJ24;K7EQ73	DNAJC7	1980200	5026900	4411600	7421300	7516800	13042000	13495000	21547000	25175000	82076000	54327000	168830000	202200000	536310000	387180000	285600000	268940000	207710000	397270000	205860000	102480000	66492000	3369800	13103000	2499700	10193000	4419900	7725600	2602000	7582800	12085000	25693000	29469000	77712000	82738000	143000000	145050000	255910000	675780000	622810000	711870000	354580000	172670000	138700000	89483000	66253000	35459000	34944000
Q8WXX5	DNAJC9	0	0	0	0	0	0	0	185340	371990	0	300190	1114900	621690	1064600	0	0	0	0	0	2583200	2650800	1357100	0	701790	0	0	0	0	0	0	0	497440	0	0	0	0	423820	0	0	0	0	0	0	2388200	0	3096500	5009800	0
G8JLD5;O00429-4;O00429-5;O00429-3;O00429-2;O00429;O00429-8;O00429-6;O00429-7;F8VZ52;F8VR28;F8VYL3;B4DPZ9;F8W1W3;F8VUJ9;B4DDQ3	DNM1L	0	0	0	0	0	0	0	0	0	0	0	0	0	0	0	0	0	0	0	0	0	0	0	0	0	0	0	0	0	0	0	0	0	0	0	0	0	0	1026400	0	0	0	0	0	0	0	0	0
P50570-3;P50570-2;P50570-5;P50570-4;P50570;E5RHK8;A0A0D9SFB1;A0A0U1RQP1;A0A0D9SFE4;Q9UQ16-5;Q05193-5;Q05193-3;Q9UQ16-2;Q9UQ16-3;Q05193-2;Q05193;Q9UQ16;Q9UQ16-4;E5RIK2;K7EPK9;H7C5U0;K7EMQ3	DNM2;DNM3;DNM1	773170	0	740180	0	828490	0	265680	257720	1078600	670780	0	3437600	3884500	12448000	2234400	1263400	2269100	0	0	0	0	0	0	0	0	386540	0	0	0	0	0	0	0	689710	0	1707200	3996800	5447900	23531000	12603000	19984000	5436200	0	2253900	0	0	0	0
P26358;P26358-2;P26358-3;K7ENW7;K7ENQ6;K7ERQ1;K7ELB1;K7EJL0	DNMT1	0	0	0	206240	665280	0	0	825800	560380	585450	0	0	0	0	0	0	0	0	0	0	0	0	0	0	0	0	0	0	0	0	0	1691500	0	0	704970	0	0	0	0	0	0	0	0	0	1808200	0	0	0
C9JRG3;C9J1E2;E7EPX3;B9ZVU2;F8WAN0;C9JBE1;E7EMB6;E7ETB3;Q9ULA0	DNPEP	0	0	0	0	0	0	0	0	0	0	0	0	0	0	0	0	0	0	0	0	0	0	0	0	0	0	0	0	0	0	0	0	0	0	0	0	0	0	0	0	0	2425200	0	0	0	0	0	0
A6NIW2;Q5JSL3;A0A0J9YW64	DOCK11	0	0	0	0	0	0	0	0	0	0	0	0	0	0	0	0	2457400	0	0	0	0	0	0	0	0	0	0	0	0	0	0	0	0	0	0	0	0	0	0	0	0	0	0	0	0	0	0	0
Q96HP0;K7ESB7;K7EP20;K7EP51;K7EKT0	DOCK6	0	0	0	0	0	0	0	0	0	0	0	0	357810	0	732310	0	0	0	0	0	0	0	0	0	0	135420	0	0	0	0	0	0	0	0	0	0	0	525350	1517000	0	0	0	0	0	0	0	0	0
H0Y7L2;Q96N67-2;Q96N67-6;Q96N67;Q96N67-4;Q96N67-3;Q96N67-5;A0A0C4DGY6;Q96N67-7;A0A0U1RQJ5;A0A0U1RRC1;A0A0U1RR97;A0A0U1RQT6;A2A369;A0A0U1RQG7	DOCK7	0	1974900	0	0	0	0	0	1010500	1028900	2842400	2324300	2889000	3949300	5574800	0	1432900	691460	952210	2948900	1999900	3685800	1982600	0	0	0	0	0	175890	0	579720	0	1477900	4215200	2608700	2875900	4617300	1487500	1046300	1253900	0	0	0	0	5741900	2369400	0	6722300	0
J3KMZ8;Q92785-2;Q92785;E9PN04	DPF2	0	0	0	0	590230	2078500	374730	1108800	0	626440	0	0	0	0	0	0	0	0	0	0	0	0	0	0	0	0	0	0	0	0	0	0	0	0	0	0	0	0	0	0	0	0	0	0	0	0	0	0
Q5QPK2;H0Y368;O60762;Q5QPJ9	DPM1	0	24038000	593250	0	1120200	903590	0	2824700	2762600	1510500	5695700	17412000	18969000	63779000	51095000	39999000	43662000	45245000	66011000	72222000	18501000	15509000	0	3863600	0	1269500	2137100	243800	633980	0	0	3610200	5054400	2183000	11170000	18181000	17387000	27288000	101200000	105290000	154780000	63258000	24638000	53611000	17074000	10185000	4113900	4082600
Q16555-2;Q16555;E5RFU4	DPYSL2	369370	0	0	0	0	0	0	0	0	0	0	401170	4271800	5864800	3643500	3789200	591090	509180	5659300	0	0	0	0	0	0	0	0	0	0	0	0	0	0	0	0	433570	0	6619100	16456000	17201000	0	4290500	0	0	0	0	0	0
Q14195-2;Q14195;H0YBT4;D6RF19	DPYSL3	0	0	0	0	0	0	0	0	0	0	0	594080	4559300	8796500	3581300	3050200	2155000	0	2859000	1258000	0	0	0	0	0	0	0	0	0	0	0	0	0	682630	0	2174000	1426700	4063500	20536000	18610000	0	2730400	809590	23383000	0	2889600	0	0
Q9BPU6;E7EWB4	DPYSL5	11869000	34466000	28445000	0	25170000	0	0	0	26222000	0	0	37708000	2703700	4234600	1164000	716180	0	0	0	0	0	0	0	0	29521000	90494000	0	0	0	39857000	0	0	76431000	0	0	0	0	0	1762200	0	0	0	0	0	0	0	0	160450000
Q9Y295;F8WEE0	DRG1	0	0	0	0	0	0	0	0	0	0	0	0	0	0	0	0	0	0	0	0	0	0	0	0	0	0	0	0	0	0	0	0	0	0	0	0	0	0	0	0	0	0	0	0	0	0	0	0
Q08554-2;Q08554	DSC1	3444500	5358100	25024000	3325600	10309000	4779000	1326700	0	0	97076000	680610	0	29670000	51209000	30826000	150180000	24758000	29006000	4816700	14023000	2519900	0	1748700	58190000	2964800	0	0	28809000	0	5984400	963490	11563000	11130000	3475200	0	1564700	14472000	3684000	0	0	9246700	13507000	0	7192200	0	38682000	78501000	36780000
Q14574-2;Q14574;J3QRL9	DSC3	0	0	1498800	0	0	0	0	0	0	3186900	0	0	436750	940260	1028200	16582000	0	0	0	0	0	0	432330	0	0	0	0	0	0	2187400	0	0	0	0	0	0	1192900	0	1402300	0	0	0	0	0	0	1831200	0	0
Q02413;Q02413-2	DSG1	5871500	7415700	48682000	1472700	12670000	11323000	19549000	646670	2292800	182010000	2958500	4652200	31582000	56773000	34684000	406730000	44274000	33455000	15246000	34457000	4276600	18904000	6316400	49214000	18401000	6465800	1925200	43661000	1489200	33541000	7882800	9691800	15827000	5938600	843180	22340000	42962000	8608100	1943900	8080600	4184600	12789000	1816800	11007000	8639800	34231000	148300000	91400000
Q14126;J3KSI6	DSG2	13761000	374920	1397300	0	377590	0	0	254940	0	823400	0	1466200	1208200	3217700	1828600	799970	1965300	986180	2020100	3661200	963750	0	0	0	0	0	0	0	1866100	0	0	0	0	0	1051200	1474700	500600	739190	1910600	1843900	0	2347000	0	0	0	0	0	0
P15924;P15924-3;P15924-2	DSP	18268000	123860000	129410000	27777000	8874400	130050000	184140000	6460500	11730000	135190000	13531000	30463000	136760000	319530000	141740000	572660000	104400000	117900000	55286000	57725000	70663000	80491000	8038200	24951000	39406000	36439000	13850000	119550000	3209100	174910000	37187000	12419000	81100000	26108000	21254000	50343000	162780000	23439000	108120000	53965000	42935000	32490000	29382000	42233000	76146000	56988000	228010000	116200000
Q03001;E9PHM6;F6QMI7;E9PEB9;F8W9J4;E7ERU0;Q03001-8;A0A0U1RQJ2;E7ETB9;Q03001-9;Q6P0N6;Q03001-3;Q03001-13;Q5T0V7;Q03001-10;H0YC82;H0YAT7;E7ESK0;E7ERX3;H0YC65	DST	0	695250	0	0	0	0	0	0	0	0	0	395320	0	1041800	0	909900	1894400	3591800	14279000	13377000	2527400	1438200	0	0	202640	0	0	0	0	0	0	0	0	1315100	0	0	0	0	1924800	2450200	62565000	6205100	6600600	0	2752600	0	0	0
P60981;P60981-2;F6RFD5	DSTN	1659700	0	0	0	0	0	0	402910	468270	1188000	0	990890	901570	0	1150600	2341800	6263100	0	0	0	0	1655900	0	949770	0	911540	459730	6606800	0	0	532780	3090200	0	1379000	0	0	0	1416900	2768300	2278700	9686000	5168400	0	3387800	2611900	3551200	5172300	0
Q9Y4J8-12;Q9Y4J8-16;Q9Y4J8-5;Q9Y4J8-4;Q9Y4J8-3;Q9Y4J8-13;Q9Y4J8-2;Q9Y4J8-14;Q9Y4J8-15;Q9Y4J8;M0R021;M0QZ28;E9PEY4;E7EVB6;Q9Y4J8-8;Q9Y4J8-9;Q9Y4J8-7;Q9Y4J8-6;Q9Y4J8-10;Q9Y4J8-11;O60941-6;O60941-3;O60941-5;O60941-2;O60941-4;O60941-7;O60941	DTNA;DTNB	0	0	0	0	0	0	0	0	0	0	0	0	0	0	0	0	0	0	0	0	0	0	0	0	0	0	0	0	0	0	0	0	0	0	0	0	0	0	0	0	0	0	0	0	0	0	0	0
H0YNW5;H0YKC5;P33316-2;P33316;H0YMM5;A0A0C4DGL3;H0YNJ9;H0YKI0;H0YMP1	DUT	0	0	0	0	0	0	0	0	0	0	0	0	0	0	0	0	0	4029500	29196000	22499000	21020000	444500	0	687940	0	0	0	0	0	0	0	0	0	0	0	0	0	0	0	0	0	0	5364900	22240000	0	0	0	0
Q14204;H0YJ21	DYNC1H1	461610	2614800	2845000	4113000	4878200	9778400	14043000	11989000	16065000	42340000	12944000	18350000	17394000	55775000	22270000	3404900	62089000	79235000	144060000	239660000	102760000	24996000	196320	2253500	46840000	3518700	1594200	4056900	4841800	4596600	10859000	19994000	19873000	71608000	34883000	31985000	10080000	7724500	27735000	29264000	98344000	35465000	3930700	41822000	8409600	46788000	0	0
Q13409-3;Q13409-2;Q13409-6;Q13409-7;Q13409;Q13409-5;E7EQL5;E7EV09;E7EQU2;E7ETL8;E7ESD3;E7EMU4;E9PGG1;E7ET01;E7EUM4;E7ERR6;E7ERH4;E7EU01	DYNC1I2	0	0	0	0	0	0	0	0	0	0	0	474880	0	1915100	3586500	1098700	2781100	0	0	0	0	0	0	0	0	0	0	0	0	0	0	0	0	0	0	0	0	1733400	5848600	38783000	0	2144400	0	0	0	0	0	0
Q9Y6G9;E9PHI6;C9JGM7;C9JLW1	DYNC1LI1	0	0	0	0	0	0	0	494030	0	346940	0	0	0	0	0	0	0	0	0	0	0	0	0	0	0	0	0	0	0	0	0	0	0	0	887050	0	0	0	0	0	0	0	0	0	0	0	0	0
O43237-2;O43237;J3KRI4;J3KRZ2;H3BUM4	DYNC1LI2	0	0	0	0	0	0	0	0	0	0	534830	0	0	0	0	0	0	0	2476100	1042700	0	0	0	0	0	0	0	0	0	0	0	0	0	0	0	0	0	0	0	0	0	0	0	0	0	0	0	0
P63167;F8VXL2;F8VRV5;F8VXI7	DYNLL1	0	0	0	0	0	0	0	0	0	460100	0	999880	1230200	2408200	0	302140	0	0	0	0	0	0	0	0	0	0	0	0	0	0	0	0	0	0	0	1091400	564880	1430900	2563000	1861500	0	0	0	0	0	0	0	1112300
Q96FJ2	DYNLL2	0	0	0	0	0	0	0	0	0	0	0	0	0	0	0	0	0	0	0	0	0	0	0	0	0	0	0	0	0	0	0	0	0	0	0	0	0	0	0	0	0	0	0	0	0	0	0	0
Q9NP97;B1AKR6;Q8TF09;H3BNG9;H3BPA0;Q7Z4M1;Q9NP97-2;H3BQI1	DYNLRB1;DYNLRB2	0	0	0	0	0	0	0	0	0	0	0	0	0	2836300	0	0	0	2623600	5230700	0	9278500	18021000	0	13887000	0	0	0	0	0	0	0	0	0	0	0	0	0	0	0	0	0	0	5130200	0	2878400	30313000	59351000	56356000
Q5VTU3;P63172	DYNLT1	0	0	0	0	0	0	0	0	0	0	0	0	0	0	0	0	0	0	0	0	0	0	0	0	0	0	0	0	0	0	0	0	0	0	0	0	0	0	0	0	0	0	0	0	0	0	0	0
H7C2Q8;Q99848	EBNA1BP2	0	852360	816100	0	0	0	0	0	0	0	0	0	0	0	0	1205000	0	0	0	727590	0	0	0	0	0	3174300	1719100	0	529840	1107200	613930	642110	0	0	0	0	0	0	4836200	3754800	4609500	0	2444600	3099900	0	0	0	3814500
Q15125	EBP	0	0	0	0	0	0	0	0	0	0	0	0	0	0	0	0	0	0	0	0	0	0	0	0	0	0	0	0	0	0	0	0	0	0	0	0	0	0	0	0	0	0	0	0	0	0	0	0
O95905;O95905-3;O95905-2;C9J316;C9JGV1;F2Z2R1	ECD	0	0	0	0	0	0	0	0	0	0	0	0	0	0	0	0	0	0	0	0	0	0	0	0	0	0	0	0	0	0	0	0	0	0	0	0	0	0	0	0	0	0	0	0	0	0	0	0
Q13011;M0R248;M0QZW4	ECH1	0	0	0	0	0	0	0	0	0	0	0	0	0	788250	461690	1735800	0	7580900	12048000	1300100	0	0	0	1947500	0	0	0	0	0	0	0	0	0	0	0	0	0	0	0	10515000	0	17131000	0	0	0	0	0	0
P30084	ECHS1	0	0	0	0	0	0	0	0	0	0	0	545560	441840	3021800	1102500	0	3895600	2200500	4481300	9132200	11029000	3559900	0	0	0	0	0	0	0	0	0	0	0	0	0	0	525020	0	1973700	4203800	0	6061200	754860	10516000	0	0	2136400	0
P42126-2;P42126;H3BS70;Q96DC0	ECI1;DCI	0	0	0	0	0	0	0	0	0	0	0	0	0	0	0	0	0	1391500	6983500	5820500	2719100	2846300	0	0	0	0	0	0	0	0	0	0	0	0	0	0	0	0	0	0	0	2787900	3724300	2615400	2171000	0	0	0
A0A0C4DGA2;O75521-2;O75521;F1LLU7;F8WAW4;C9JB63	ECI2	0	0	0	0	0	0	0	0	263140	0	0	0	624230	4389000	2763700	1206800	1973800	1040500	2518000	3487200	1493400	1396300	0	0	0	0	0	0	0	0	0	0	247380	524400	0	0	404190	1636000	4896600	2000500	13986000	2949200	2605400	20644000	5095200	3039300	3232200	612010
Q16610-2;Q16610;Q16610-4	ECM1	636410	0	2021700	0	322930	0	0	0	0	0	0	0	0	0	0	5336200	2648000	0	0	0	0	0	0	1713000	0	0	0	0	0	0	0	0	0	0	0	800660	1861300	0	0	0	0	0	0	0	0	0	3739800	0
K7EPL5;Q9BQ95-4;Q9BQ95-2;Q9BQ95	ECSIT	0	0	0	0	0	0	0	0	0	0	0	0	0	0	0	0	0	0	0	0	0	0	0	0	0	0	0	0	0	0	0	0	0	0	0	0	0	0	0	0	0	0	0	0	0	0	0	0
Q6P2E9-2;Q6P2E9	EDC4	0	0	0	0	0	0	0	0	0	0	0	0	0	0	0	0	0	0	0	0	0	0	0	0	0	0	0	0	0	0	0	0	0	0	0	0	0	0	0	0	0	0	0	0	0	0	0	0
Q5VTE0;P68104;A0A087WVQ9;P68104-2;A0A087WV01;Q5JR01;A6PW80	EEF1A1P5;EEF1A1	99976000	81085000	57974000	58625000	84106000	123810000	134950000	102700000	86626000	203950000	139330000	307320000	258490000	1058300000	1020500000	690710000	1119500000	736760000	2164200000	2522300000	1452100000	1203900000	146460000	282780000	2635400	71499000	22172000	28643000	66789000	64967000	119470000	51789000	170320000	201900000	212170000	331680000	461380000	654750000	1909800000	2403800000	3232000000	2514500000	1378200000	2805900000	1769400000	1068100000	1139500000	697010000
Q05639	EEF1A2	0	0	0	0	0	0	0	0	0	0	0	0	0	0	0	0	0	0	0	0	0	0	0	0	0	0	0	0	0	0	0	0	0	0	0	0	0	0	0	0	0	3572000	0	3755500	5718300	5735200	4176900	0
P24534;C9JZW3;F8WF65;F2Z2G2	EEF1B2	0	0	557920	422880	1668200	1255700	2476700	2799000	3138700	1955200	9297800	18257000	20385000	57454000	32995000	35967000	25602000	59475000	140990000	232150000	83642000	39673000	2918900	1871000	0	223920	596120	440700	268270	0	1358700	2471900	3144000	7538800	8488000	7655700	16202000	32551000	43320000	90408000	72010000	31246000	71808000	144510000	75026000	28164000	18618000	6475600
E9PK01;P29692;A0A087X1X7;E9PRY8;P29692-2;E9PQ49;E9PI39;P29692-4;E9PPR1;E9PL12;E9PMW7;E9PIZ1;H0YCK7;E9PK06;E9PK72	EEF1D	0	1873300	0	0	0	2168300	2368200	5128200	11375000	19247000	17375000	31111000	41198000	103310000	84008000	31742000	32416000	31952000	70880000	30093000	56995000	38053000	0	0	0	255400	0	0	0	0	690850	5131700	8487200	12042000	11544000	34485000	31060000	72478000	176110000	108310000	65533000	34387000	15639000	27071000	30038000	2409200	9238900	1888200
P29692-3;E9PL71;E9PQZ1;E9PN91;H0YE58;H0YE72;E9PQC9;E9PKK3;E9PNW6;E9PJD0	EEF1D	0	0	0	0	0	0	0	0	0	0	0	0	0	5141700	4182100	1857600	0	0	0	0	0	0	0	0	0	0	0	0	0	0	0	0	0	0	789310	0	1574400	2056500	7059100	7718500	0	0	0	0	0	0	0	0
D6RBD7;C9J1V9;O43324-2;O43324;D6RCQ0;H0YAL7	EEF1E1;EEF1E1-BLOC1S5	0	0	0	0	0	0	0	0	0	0	0	0	0	0	0	0	0	0	0	0	0	0	0	0	0	0	0	0	0	0	0	0	1680100	0	0	0	0	0	0	0	0	0	0	0	0	0	0	0
P26641;P26641-2	EEF1G	1168200	7051500	20605000	14148000	22128000	5282700	45241000	50615000	53576000	128120000	109630000	40659000	455680000	883070000	932100000	1005800000	90448000	3748400000	165010000	186290000	47687000	19473000	3451200	4587800	0	2380600	1833400	2945000	2390800	3181600	3485600	8751700	12651000	139240000	154170000	40480000	52305000	98741000	1334100000	1569700000	666850000	4689400000	117300000	182910000	119700000	48216000	36449000	23965000
P13639	EEF2	343960000	44156000	11157000	7151700	11631000	19017000	15987000	16259000	9764000	35692000	22523000	54652000	89219000	321150000	307530000	211790000	253000000	280380000	497290000	484070000	130660000	60248000	8501000	11255000	1943400	5931800	5559400	3265100	3406300	7310300	8206900	15561000	18818000	15578000	28610000	49223000	86445000	70925000	395240000	510470000	1268100000	654680000	192520000	471790000	168980000	41182000	36730000	23540000
Q7L9B9	EEPD1	0	0	0	0	0	0	0	0	0	0	0	0	0	0	0	0	0	0	0	0	0	5469200	0	0	0	0	0	0	0	0	0	0	0	0	0	0	0	0	0	0	0	0	0	0	0	0	0	0
A8K855-2;A8K855	EFCAB7	0	0	0	0	0	0	0	0	0	0	0	0	0	0	0	0	0	0	0	0	0	0	0	0	0	0	0	0	0	0	0	0	0	0	0	0	0	0	0	0	0	0	0	0	0	0	0	0
Q9BUP0;H7C0I0;A0A087X1Z2;Q9BUP0-2;C9JTV4;Q8WYH2	EFHD1	440600	272260	817460	14559000	0	0	0	0	0	0	0	0	0	0	0	0	0	0	0	2762600	0	0	0	0	0	0	0	0	0	0	0	0	0	0	0	0	0	0	1402800	2736600	7709400	0	0	2999300	944950	1330900	0	0
Q96C19;H0Y4Y4	EFHD2	0	0	0	0	0	0	0	0	0	0	0	0	0	0	0	0	0	0	0	0	0	0	0	0	0	0	0	0	0	0	0	0	0	0	0	0	0	0	0	0	0	0	0	0	0	0	0	0
A0A087X240;P52803	EFNA5	0	0	0	0	0	0	0	0	0	0	0	0	0	0	0	0	0	0	0	0	0	0	0	0	0	0	0	0	0	0	0	0	0	0	0	0	0	0	0	0	0	0	0	0	0	0	0	0
Q14156-2;Q14156;Q14156-3;E5RJS1	EFR3A	0	0	0	0	0	0	0	0	0	0	0	0	506590	0	0	0	0	0	0	0	0	0	0	0	0	0	0	0	0	0	0	0	0	0	0	0	0	0	0	0	0	0	0	0	0	0	0	0
Q9Y2G0;H7BXG9;E7ESK9;Q9Y2G0-3;Q9Y2G0-2	EFR3B	0	0	0	0	0	0	0	0	0	1859200	1500800	2935800	2347900	3720300	0	0	0	0	0	0	0	0	0	0	598630	0	0	1074400	0	0	447380	283910	0	1383400	0	0	0	0	0	0	0	0	0	0	0	0	0	0
Q15029-2;Q15029-3;Q15029;K7EP67;K7EJ74	EFTUD2	2020400	0	0	0	93214	755310	932300	3906600	5746000	14258000	10544000	23648000	16191000	27159000	14982000	4982900	3824900	3151900	5736000	0	895560	897010	0	0	0	1252400	679960	947550	0	483620	883080	3677600	3827900	17763000	15692000	18602000	13305000	12251000	47747000	18955000	0	7762300	0	377510	0	0	0	0
A0A087WUA5;Q9H223	EHD4	0	0	0	0	0	0	0	0	0	0	0	0	0	0	0	0	1480900	0	0	0	0	0	0	0	0	0	0	0	0	0	0	0	0	0	0	0	0	0	0	0	0	0	0	0	0	0	0	0
P19525;P19525-2;F8WBH4;C9JZT2	EIF2AK2	0	0	0	1086400	0	0	0	0	0	0	0	0	0	0	0	0	1627200	1224400	7457600	13814000	4428800	4844600	0	0	0	0	0	0	0	0	358130	0	0	0	0	466860	0	0	1582200	2003700	0	8607900	3127700	12833000	0	3807600	2860700	5002500
Q14232;Q14232-2;F5H0D0;H0YGG4	EIF2B1	0	0	0	0	0	0	0	0	0	0	0	0	0	0	0	0	0	0	0	0	0	0	0	0	0	0	0	0	0	0	0	0	0	0	0	0	0	0	0	0	0	0	0	0	0	705550	0	0
P49770	EIF2B2	0	0	0	0	0	0	0	0	0	0	0	0	0	0	0	0	0	0	0	0	0	0	0	0	0	0	0	0	0	0	0	0	0	0	0	0	0	0	0	0	0	0	0	0	0	0	0	0
A0A087WTA5;E7ERK9;Q9UI10-3;Q9UI10;Q9UI10-2;H7C2L8;A0A087WW69	EIF2B4	0	0	0	0	0	0	0	0	0	0	0	0	0	0	0	0	0	0	0	0	0	0	0	0	0	0	0	0	0	0	0	0	0	0	0	0	0	0	0	0	0	0	0	0	0	0	0	0
E9PC74;Q13144	EIF2B5	0	0	0	0	0	0	0	0	0	0	0	0	0	0	0	0	0	0	0	0	0	0	0	0	0	0	0	0	0	0	0	0	0	0	0	0	0	0	599370	0	0	0	0	0	0	0	0	0
P05198;H0YJS4;G3V4T5	EIF2S1	0	556370	0	0	0	0	0	0	0	0	0	0	0	1456700	0	478770	11293000	30971000	81536000	412230000	295910000	234080000	13248000	12796000	0	0	0	0	0	0	0	0	0	0	0	0	0	0	3030900	5241900	13330000	56257000	7879100	271340000	337230000	92633000	71616000	5236700
P20042	EIF2S2	0	0	0	0	296500	0	0	262720	0	0	0	0	0	0	1631300	0	0	0	0	0	0	0	0	0	0	0	0	0	0	0	0	0	0	0	0	0	0	0	0	0	0	0	0	0	0	0	0	0
P41091;Q2VIR3;F8W810;Q2VIR3-2;H7BZU1	EIF2S3;EIF2S3L	0	0	0	0	0	841210	1001900	210190	419590	0	522270	0	909400	1978100	4124200	2436200	4742200	8536800	21581000	100490000	59267000	46891000	2921800	4419800	0	0	0	0	0	0	0	0	0	0	0	0	491740	0	2279100	676810	0	10232000	7933800	61084000	108060000	80407000	39962000	20434000
Q14152;Q14152-2	EIF3A	27307000	9410300	517460	758680	0	1171400	0	0	1038300	813250	0	179200	4231100	0	0	0	2725800	0	0	0	6127000	0	0	0	0	0	0	0	524550	0	933820	1266300	3371700	15222000	600360	1021900	0	0	0	0	0	0	0	0	0	6500400	0	0
P55884;P55884-2;C9JZG1;C9JQN7	EIF3B	0	100520	0	0	0	0	0	1176100	1179700	3108000	433840	754940	0	1175700	0	0	0	0	0	0	0	0	0	0	0	0	0	0	0	0	0	0	1570300	388500	2310100	946580	1984300	0	0	760160	0	0	0	0	0	0	0	4144100
Q99613-2;Q99613;B5ME19;H3BPE3;H3BPE4;H3BTY8	EIF3C;EIF3CL	0	0	0	0	0	0	1115200	0	1180300	2918500	759420	1295500	2675400	5630700	4858300	1663800	2913100	3234700	0	0	0	0	650180	546490	0	0	0	0	0	0	431800	0	1284500	7487700	1208600	4501300	3676600	4618200	1108500	0	73696000	7105600	0	7000400	4655000	4883400	0	0
O15371-2;O15371-3;O15371;B0QYA5;B0QYA6;A0A0D9SGB5;B0QYA4;B0QYA8	EIF3D	0	0	0	0	0	0	0	0	0	388430	0	0	1809600	0	0	0	0	0	0	0	14882000	8084200	0	0	0	0	0	0	0	0	0	0	0	0	0	0	0	0	0	0	0	0	8880500	33332000	15386000	11449000	5301900	0
P60228;E5RGA2;H0YBR5;E5RIT4;H0YAW4;E5RHS5	EIF3E	0	0	0	0	236530	0	1607700	755380	1146700	0	471120	1714200	0	0	0	0	0	0	0	0	2821200	0	0	2143800	0	0	0	0	0	0	0	2172300	1138500	0	422170	0	0	0	0	0	0	0	0	0	0	0	0	0
O00303;H0YDT6;E9PQV8;A0A0D9SEZ9	EIF3F	0	0	0	0	0	0	0	252600	0	0	0	0	0	0	0	0	0	0	0	0	0	0	0	0	0	0	0	0	0	0	0	0	0	0	0	0	0	0	0	0	0	0	0	0	0	0	0	0
O75821;K7ER90;K7EL20;K7EP16;K7ENA8;K7EL60	EIF3G	0	1151400	0	0	359210	0	0	856700	0	0	0	0	0	0	0	0	0	1266000	0	0	0	0	0	0	0	0	210580	0	0	0	0	0	496510	0	0	455840	0	0	1205700	799890	0	0	0	4519700	1200400	0	0	0
B3KS98;O15372;A0A087WZK9;E5RJT0;E5RGU4;E5RFW7;E5RFH0	EIF3H	0	0	0	0	0	0	0	0	0	0	0	0	0	0	0	0	1129400	0	0	0	0	0	0	0	0	0	0	0	0	0	0	0	0	0	0	826510	0	0	1944200	0	0	0	0	0	0	0	0	0
Q13347;Q5TFK1	EIF3I	0	441960	0	0	0	0	0	0	1706400	2091200	1525600	785540	3310400	1089500	1647400	0	2480400	15629000	36759000	45198000	19446000	10876000	1828700	1145800	0	0	0	443190	0	0	0	1374300	0	0	3007400	419460	4728800	0	0	5976900	0	44438000	7525400	22509000	17574000	14101000	13619000	0
O75822;O75822-3;O75822-2;H0YGJ7;H0YLP3	EIF3J	0	0	0	529170	0	0	0	0	0	0	0	0	0	0	0	0	0	0	0	0	0	0	0	0	0	0	0	0	0	0	0	0	0	0	0	0	0	0	0	0	0	0	0	0	0	0	0	0
K7ES31;K7ERF1;Q9UBQ5-2;Q9UBQ5;K7EQM4;A0A087WVB9	EIF3K	1012700	0	0	0	0	0	0	0	351010	548610	0	0	0	0	0	0	0	0	0	0	0	0	0	0	0	0	0	0	0	0	0	0	0	0	0	0	0	0	0	0	0	0	0	0	0	0	0	0
B0QY89;Q9Y262;Q9Y262-2;B0QY90;C9JHP4;C9K0Q7;H7C3A0;H0Y7E6	EIF3L	5928500	0	1006300	0	0	535600	2390700	0	528250	0	1014600	0	0	1077900	0	0	0	1060200	513910	0	0	0	0	0	0	416320	0	0	0	0	537310	730900	0	1235300	0	0	0	0	0	0	0	0	0	0	601530	0	2052100	0
Q7L2H7;Q7L2H7-2;J3KNJ2;H0YCQ8;E9PN86;E7ESM3;E9PRI2;E9PRY0	EIF3M	0	0	0	0	0	0	0	0	0	0	0	0	0	0	0	0	0	0	0	0	0	0	0	0	0	0	0	0	0	0	0	0	0	0	0	0	0	0	0	0	0	0	0	0	0	0	0	0
P60842;J3KT12;P60842-2;J3QS69;J3KTB5;J3KSZ0;J3QL43;J3QR64;J3KTN0;J3QLN6;J3KS25;J3QKZ9;J3QL52;J3KS93;J3KSN7;J3KT04;E7EMV8;J3QQP0;E9PBH4;F8WE11;C9JUF0	EIF4A1	33712000	3389300	1386600	0	259040	482090	0	1623600	1175000	9348500	2193500	14040000	22782000	89709000	86205000	48130000	51933000	64871000	363740000	547010000	222020000	200450000	2019600	6245400	0	1020800	340340	0	0	0	716490	3096100	2784200	8098300	4885000	10115000	20254000	26417000	101430000	120950000	264950000	223510000	110000000	511210000	583330000	392200000	239730000	58425000
Q14240;Q14240-2;E7EQG2	EIF4A2	0	0	0	0	0	0	0	0	0	0	0	0	0	0	0	0	0	0	17102000	17132000	17494000	23496000	1953500	0	171880	0	0	0	0	0	0	0	0	0	0	0	0	0	0	0	4865800	0	5187200	21385000	25266000	5181400	8624800	0
P38919;I3L3H2	EIF4A3	0	2020800	610040	560070	1250800	0	0	479350	2015300	7004700	3229600	11519000	15852000	66394000	44482000	44456000	59915000	58528000	119470000	163580000	95609000	89644000	3805500	7144400	805760	7478600	3964800	0	0	0	0	474910	2538300	3292600	6439700	9599300	15460000	24868000	78416000	86190000	98094000	104130000	24760000	173230000	150270000	103350000	41520000	11922000
E7EX17;P23588;P23588-2;F8W0K0;F8VSC7;F8VP89;F8VX11;F8VRU1;F8VYE9	EIF4B	0	472310	0	0	0	0	0	0	0	0	0	0	0	0	844720	0	1933500	1532000	1319200	0	632640	0	0	0	0	0	0	0	0	0	0	0	0	0	0	0	0	1019100	2665200	3540000	6035600	1795600	5397000	0	0	4133900	0	0
D6RBW1;P06730;P06730-3;P06730-2;H0Y8J7	EIF4E	0	0	890870	0	0	0	0	0	0	1292100	0	1080100	1200300	1120600	956920	5845700	0	0	4391200	17271000	59894000	21487000	4097900	4442500	1103600	0	0	1232600	0	0	0	0	426860	440260	1063500	884370	0	0	0	0	0	0	0	37711000	50092000	37625000	27921000	2549500
E7EX73;E9PGM1;E7EUU4;Q04637-8;Q04637-7;A0A0A0MR52;C9K073;C9J2Z7	EIF4G1	313570	0	0	773270	2459100	203170	1281600	0	1373100	10083000	7513000	15665000	7698500	15506000	14883000	1284500	1100200	0	3835600	0	8949700	7269800	1702800	3014400	0	0	0	3983300	723590	629320	0	346570	7422200	10635000	7555800	17166000	10348000	7034600	7820200	12731000	6505900	1076500	0	0	13250000	7648600	6414000	7705300
P78344-2;P78344;H0Y3P2;D3DQV9;H0YCH5;H0YD77;H0YEC5;H0YD99;H0YEN8;H0YDC0;H0YCF8;E9PKF8;H0YE22	EIF4G2	0	0	0	0	0	0	0	0	0	0	0	0	1634200	0	0	0	0	27370000	12477000	29209000	64087000	34817000	2047100	4377900	0	0	0	0	0	0	0	0	0	0	0	0	0	682930	3345600	6813100	0	55117000	45603000	46026000	43196000	25941000	27257000	13461000
A0A0A0MSA7;A0A0U1RQK7;O43432;O43432-3;O43432-4;O43432-2	EIF4G3	0	0	0	0	0	0	0	0	0	0	0	0	0	0	0	0	0	0	0	0	0	0	0	0	0	0	0	0	0	0	0	0	0	900250	0	0	0	0	0	0	0	0	0	0	0	0	0	0
P55010	EIF5	0	0	0	0	0	0	0	0	0	0	0	0	0	0	0	0	0	0	0	0	0	0	0	0	0	0	0	0	0	0	0	0	0	0	0	0	0	0	0	0	0	0	0	0	0	0	0	0
P63241;P63241-2;I3L397;I3L504;Q6IS14;F8WCJ1;C9J7B5;C9J4W5;Q9GZV4	EIF5A;EIF5AL1;EIF5A2	268910	0	0	0	0	0	0	0	0	0	345230	480570	1972900	3686800	3375100	1639000	483130	3443900	23273000	36188000	20689000	69220000	1823100	10813000	0	623320	427820	520530	0	0	594840	748080	0	447030	0	454510	0	1259800	6375200	7333400	68606000	20345000	5724200	55616000	63415000	134940000	97453000	45952000
A0A087WUT6;O60841	EIF5B	0	0	0	0	0	0	0	0	0	0	0	0	0	3352400	0	0	0	0	0	0	0	0	0	0	0	0	0	0	0	0	0	0	0	9097800	1659500	5616600	0	3359400	0	0	0	0	0	0	0	0	757550	0
P56537;B7ZBH1;A0A0U1RQV5;P56537-2	EIF6	0	0	0	0	0	0	0	0	0	1125000	0	0	0	0	0	5012700	0	0	2160700	7785600	5836400	6324800	0	0	0	0	0	0	0	0	0	0	0	0	171030	411700	0	814160	0	1774800	0	0	0	17871000	37493000	23088000	15921000	3207200
G5E9D5;Q9BQ52-4;Q9BQ52;E7ES68;Q9BQ52-3;Q9BQ52-2;J3QRS2;V9GYU5;J3QL08;J3QLK4;V9GZ72;V9GYS7;H7C2I4	ELAC2	0	0	0	0	0	0	0	0	0	0	0	0	0	0	691370	982210	1687100	3268600	0	1805600	0	1442800	1009000	0	0	0	0	0	0	0	0	0	0	0	0	0	465710	0	1680900	5446900	0	7231900	0	8196100	959240	0	0	0
Q15717;Q15717-2;M0QZR9;M0R055	ELAVL1	0	1320900	492740	0	2829000	1811400	1319800	3900200	1638500	6190400	3406800	5853700	9070100	13865000	7084400	5090000	7490800	12196000	40459000	54053000	91251000	206040000	27459000	57815000	0	1216700	1214200	1281100	399830	0	750610	4455600	1529300	5860500	2190000	4768600	3620200	4960100	39237000	20681000	9143400	25245000	14643000	59500000	233720000	244710000	265980000	201720000
A0A0A0MRX1;Q12926-2;Q12926;B1AM48;C9JB16;B1APY9;B1APY8;A0A0R4J2E6;P26378-4;P26378-2;P26378-5;P26378;P26378-3;Q14576-2;Q14576	ELAVL2;ELAVL4	0	0	0	0	0	0	0	0	0	0	0	0	0	0	0	0	0	0	5889000	16438000	17107000	39782000	5108700	5645900	0	0	0	0	0	0	0	0	0	0	0	0	0	0	0	0	0	2713700	2247700	9175200	27825000	12537000	34099000	19339000
Q9H9T3-2;Q9H9T3;B4DKA4;Q9H9T3-4;Q9H9T3-5;E5RHY2;E5RIC0;E5RIZ7;H0YAP7;E5RHR2	ELP3	0	0	0	0	0	0	0	0	0	0	0	0	0	0	221820	0	0	0	0	0	0	0	0	0	0	0	0	0	0	0	0	0	0	0	0	551620	355620	633230	0	187470	0	0	0	0	0	0	0	0
I3L1Q3;Q8TE02;Q8TE02-4	ELP5	0	0	0	0	0	0	0	0	0	0	0	0	0	0	0	0	0	0	0	0	0	0	0	0	0	0	0	0	0	0	0	0	0	0	0	0	0	0	0	0	0	0	0	0	0	0	0	0
P50402;Q5HY57;F8WEQ1	EMD	1681700	2331300	2627500	2591800	4625000	5656400	5613100	5642600	6512800	12201000	5149500	20057000	24840000	42647000	34563000	14109000	11199000	13624000	53559000	41955000	29448000	47152000	1452300	5824600	937240	4138400	2808200	1269300	742150	0	885890	5037800	3888400	10158000	7796000	17613000	12228000	26474000	57404000	57104000	28968000	29040000	10911000	17028000	11305000	21528000	21617000	6390200
Q92979;V9GYP5;A0A087WWQ2;A0A087WVM7	EMG1	0	0	0	0	0	0	0	0	0	0	0	0	0	0	0	0	0	0	0	2845500	17210000	34104000	8800300	20274000	0	0	0	0	0	0	0	0	0	0	0	0	0	0	0	0	0	0	0	6860500	29969000	59032000	79210000	55466000
F8W717;O00423;O00423-3;G3V500;G3V3N9;G3V4U5;G3V5C8;G3V497;G3V4H6;G3V538;G3V3J1;H0YJK4;H0YJY3	EML1	0	0	7768900	0	10612000	0	0	0	0	2179100	1012300	9923100	13130000	29898000	8207500	4154600	0	0	0	0	992390	2930600	6068800	0	0	0	0	25998000	0	0	0	0	0	1596700	1845900	8157500	12521000	16912000	38272000	13009000	0	0	0	5604700	11097000	10561000	16210000	8292200
B5MBZ0;Q9HC35;Q9HC35-2	EML4	0	0	0	0	0	0	0	398130	395390	3210600	2767800	5207400	2145000	7370600	1337400	1415900	0	0	0	0	0	0	0	0	0	0	0	0	0	0	0	0	654550	1849500	3457700	2840500	1677600	3978000	6304900	2331200	0	0	0	0	0	0	0	0
A0A0U1RRM6;Q8N8S7-3;Q8N8S7-2;Q8N8S7;A0A075B6E5;A0A0U1RQP7	ENAH	0	0	0	0	0	0	0	0	0	0	0	1724900	0	0	0	0	0	0	0	0	0	0	0	0	0	0	0	0	0	0	0	0	0	0	0	0	0	0	1588500	1273700	0	0	0	0	0	0	0	0
P06733;P06733-2;K7EM90;F5H0C8;P09104-2;P09104;F5H1C3;E5RI09;E5RG95;K7EPM1;K7EKN2	ENO1	59238000	28944000	1784900	2129400	2166200	3381600	3677600	838540	0	5537700	275700	1838800	3214700	3883600	9449300	33419000	20034000	55462000	221890000	364020000	210040000	227750000	15225000	5192600	0	1562700	0	5069900	0	356200	0	0	0	1084500	2216300	2635900	6354200	7797700	10874000	17856000	91838000	113080000	167880000	393150000	619130000	432330000	300240000	52440000
P13929-3;P13929-2;P13929;E5RGZ4	ENO3	0	0	0	0	0	0	0	0	0	0	0	0	0	0	0	0	0	0	0	0	0	0	0	0	0	0	0	0	0	0	0	0	0	0	0	0	0	0	0	0	0	0	0	0	0	0	0	0
Q07075;H0YA67	ENPEP	0	0	0	0	0	0	0	0	0	0	0	0	0	0	0	0	0	0	0	0	0	0	0	0	0	0	0	0	0	0	0	0	0	0	0	0	0	0	0	0	0	0	0	0	0	0	0	0
P22413	ENPP1	0	0	0	0	0	0	0	0	0	0	0	0	0	2299300	1154700	0	0	0	0	0	0	0	0	0	0	0	0	0	0	247820	0	0	0	0	0	0	0	885410	0	0	0	0	0	0	0	0	0	0
Q9NPA8-2;Q9NPA8;E5RHX8	ENY2	0	0	0	0	0	0	0	0	0	0	0	0	0	0	0	0	0	0	0	0	0	0	0	0	0	0	0	0	0	0	0	0	0	0	0	0	0	0	0	0	0	387480	0	0	832610	1463400	2311500	0
P11171-2;P11171;Q4VB86;P11171-4;P11171-3;P11171-5;P11171-6;P11171-7	EPB41	10638000	2134800	0	0	0	0	0	0	0	0	0	0	0	0	0	0	4881300	0	0	0	0	0	0	0	0	0	0	0	0	0	0	0	0	0	0	0	0	0	0	8751200	0	12189000	742360	8363300	0	0	0	0
O43491;E9PHY5;O43491-4;E9PK52;O43491-3;E9PII3;O43491-2;I6L9B1;H0Y5B0;Q6R5J7;E9PMV8;Q6ZSX4;E9PQD2;E9PRG1;E9PIG0;E9PJP4;E9PPC9;E9PQN0;E9PMG5;E9PN54	EPB41L2	191020000	26619000	6093400	3223200	4596300	1976600	166320	626590	408360	1865300	0	1513500	3453900	2280300	1993700	931530	2897300	0	6300600	1621600	10750000	8130900	1573400	0	0	0	0	0	0	0	0	0	0	0	856090	2233900	1959700	1837000	2047300	2222100	0	3159400	1314900	4088800	10812000	6773400	18321000	0
Q9Y2J2-2;A8K968;A0A0A0MRA8;Q9Y2J2-4;Q9Y2J2;Q9Y2J2-3;B2RB02;A0A0J9YY18;A0A0J9YW31;J3KT37;A0A0J9YW26;A0A0J9YWN0;A0A0J9YWE1;A0A0J9YWS4;J3QS55;J3QRQ6;J3KS70;J3QLU5;J3QS83;J3QKY2;J3KRD1;J3QKK4;J3QR33;Q4VXN0;A0A0D9SG07;A0A0C4DH22;Q9H4G0-4;Q9H4G0-3;Q9H4G0-2;Q9H4G0	EPB41L3	5058100	5081900	0	6786000	0	0	265320	838990	0	3462000	2570600	4651600	7146400	6199500	872310	1404100	0	10497000	1328400	1524700	4226400	22959000	0	934020	0	3543900	0	0	0	0	0	0	298780	631990	0	3826600	1100200	4657900	5770400	3497200	4257300	0	2987800	1949300	41491000	21257000	0	0
P29317;J3KR66;Q5JY90;U3NG26;F8W9W0;C9JXA2;Q96L35;B1AKC9;F8VP57;B7ZKW7;B7ZKJ3;A0A0B4J1T8;Q9UF33-2;Q9UF33-3;P54762-5;Q06187;Q06187-2;P54756-3;P29320;P54762;P29323-2;P54760;P29323-3;P54753;P29322;P54756-2;Q9UF33;P54756;P29323	EPHA2	0	0	0	0	0	0	0	870140	0	1540000	1843100	0	0	0	0	0	0	0	0	0	0	0	0	0	0	0	0	0	0	0	0	0	0	0	0	0	0	0	0	0	0	0	0	4037300	0	0	0	0
P07099	EPHX1	0	0	0	0	0	0	0	0	0	0	0	0	0	0	0	0	0	0	0	0	0	0	0	0	0	0	0	0	0	0	0	0	0	0	0	0	0	0	0	0	0	0	0	0	0	0	0	0
E5RFU2;P34913;H0YAW7;E5RI53;P34913-3;P34913-2;E5RFH6	EPHX2	0	0	0	0	0	0	0	0	0	0	0	0	0	1184000	1918700	1646800	0	3940200	18434000	34299000	9053900	15330000	0	8440300	0	0	0	0	0	0	0	0	0	0	805470	0	536720	843400	5153900	14028000	87291000	38638000	18579000	46737000	55268000	59623000	48236000	26684000
Q9Y6I3-3;Q9Y6I3;Q9Y6I3-1;D6R907;D6RBI9;D6RBR6;D6RFG3;D6REL6;I6L9I8;Q9H201-2;Q9H201	EPN1	0	0	0	0	0	0	0	0	0	0	0	0	0	0	0	0	0	0	6115500	0	0	0	0	0	0	0	0	0	0	0	0	0	0	0	0	0	0	0	0	0	0	0	0	0	0	0	0	0
F6PQP6;E9PBC1;I3L2B2;O95208-3;O95208-2;O95208	EPN2	0	0	0	0	0	0	0	0	0	0	0	0	0	0	0	0	0	0	0	0	0	0	0	0	0	0	0	0	0	0	0	0	0	0	0	0	0	0	0	0	0	0	0	0	0	0	0	0
A0A075B730;A0A087X1U6	EPPK1	2930200	1144200	2843600	0	4733500	8629300	9603200	16863000	18429000	29425000	19609000	28298000	28605000	43903000	22787000	17687000	1605800	1283800	7348100	0	0	0	0	0	3061800	12144000	2802500	12719000	6772400	7664400	12191000	27084000	34604000	42254000	37655000	51703000	28838000	32606000	82514000	55662000	9887000	20216000	4140500	1415700	3252000	22310000	6215200	0
P58107	EPPK1	0	0	0	0	0	0	0	0	0	0	0	1356600	1507000	1915700	0	0	1066200	0	0	0	945740	0	0	0	0	0	0	0	0	0	0	0	791300	781070	1869700	1059000	526160	0	0	0	8393700	0	0	0	0	0	0	0
P07814;V9GYZ6	EPRS	5925800	3986700	3657000	3342100	3144800	3150800	4821800	3254200	3703100	12440000	4734300	10548000	18520000	12953000	8866500	4859600	2371900	2056000	3765300	754370	0	5170000	0	919070	0	3407200	3345500	3021600	712760	698570	2999100	2596500	8274700	14770000	15831000	16621000	11732000	6874100	13067000	27244000	0	5119700	0	0	0	0	856080	1345200
P42566;B1AUU8;P42566-2;S4R3U1	EPS15	0	0	0	0	0	0	0	0	440060	0	0	0	0	0	4434200	2691000	0	0	6265200	0	0	0	0	0	0	0	0	0	0	0	0	0	0	2080200	0	0	0	0	0	0	0	0	0	0	0	0	0	0
Q9UBC2;Q9UBC2-2;Q9UBC2-3;M0R165;Q9UBC2-4;M0R2S2;M0R3I1;M0R1V5;K7EJR2;M0R330;M0QX30	EPS15L1	0	0	0	0	0	0	0	739360	633940	4446200	0	668100	0	0	0	2143100	0	0	0	0	0	0	0	0	0	0	0	0	0	0	255130	458790	0	0	0	0	0	0	0	0	0	0	3797700	0	0	0	0	0
O75616;J3QSB2;J3QRV9;O75616-2;K7EQJ8;J3QT61	ERAL1	0	798100	820070	0	485910	824430	1058200	936160	745810	0	2200600	736980	4102900	9112800	4353400	3715000	5779100	5921300	1750000	5616800	6884900	8275700	680440	0	0	0	0	597120	0	0	0	1039900	0	1227400	0	0	2198300	3400700	13126000	6179400	6195700	14033000	3188000	7231700	4947900	4357100	2734800	1718300
J3QL83;J3KRI9;J3QLV2;J3KS21;F5H1T4;J3QLU9;P04626-6;P04626-5;P04626-4;P04626	ERBB2	0	0	0	0	0	0	0	0	0	0	0	0	0	0	0	0	0	0	0	0	0	0	0	0	0	0	0	0	0	0	0	0	0	0	0	0	0	0	0	0	0	4396300	0	0	0	0	5390900	0
Q96RT1-7;Q96RT1-6;Q96RT1-4;Q96RT1-5;Q96RT1-3;Q96RT1-9;Q96RT1-2;Q96RT1;Q96RT1-8;B4DIP2	ERBB2IP	0	0	0	0	0	0	0	0	0	0	0	0	0	0	0	0	0	0	0	0	0	0	0	0	0	0	0	0	0	0	0	0	0	0	0	0	0	277030	702240	812870	0	0	0	0	0	0	0	0
E7EVE9;A8MX75;P18074;K7EKF3;P18074-2	ERCC2	0	0	0	0	0	0	0	0	0	0	0	0	0	0	0	0	0	0	0	0	0	0	0	0	0	0	0	0	0	0	0	0	0	0	0	0	0	0	0	0	0	0	0	0	0	0	0	0
Q969X5-2;Q969X5	ERGIC1	0	0	0	0	0	0	0	0	0	0	0	0	0	1416300	0	0	0	0	0	0	0	0	0	0	0	0	0	0	0	0	0	0	0	0	0	0	0	0	0	3966900	0	0	0	0	0	0	0	0
P84090;G3V279	ERH	426900	1033600	779550	472340	859190	707260	0	540720	579470	874710	927220	1137300	1183900	3408000	3163100	2989100	4447200	9462000	45879000	100610000	145080000	159470000	34872000	79666000	263360	1606900	1626200	904100	642290	0	0	863220	0	907790	1171400	1415100	1975300	3014800	6996000	6029400	13772000	24423000	43847000	124940000	127710000	204610000	249750000	215640000
Q8IV48;E5RIV7	ERI1	0	0	0	0	0	0	0	0	0	0	0	0	0	0	0	0	0	0	0	0	0	0	0	0	0	0	0	0	0	0	0	0	0	0	0	0	0	0	0	0	0	0	0	0	0	0	0	0
O75477;B0QZ43	ERLIN1	0	0	0	0	0	0	0	0	0	0	0	0	0	0	0	0	0	0	507460	0	0	0	0	0	0	0	0	0	0	0	0	0	0	0	0	0	0	0	0	0	0	0	0	0	0	0	0	0
E5RHW4;O94905;E5RJ09;O94905-2;O94905-3	ERLIN2	0	0	0	538570	315660	1530700	2148300	0	1900300	2939900	1666400	3261200	1144400	2583600	3487100	0	0	1376900	0	0	0	1654100	0	507930	127600	0	1642400	1423000	953490	13494000	256590	1287300	805460	1203200	2764800	2975400	0	0	3941700	664670	16932000	1205500	0	1896200	0	0	0	0
Q96HE7;G3V3E6;G3V2H0;G3V503;G3V5B3;Q5TAE8;Q86YB8	ERO1L	0	0	0	0	0	0	0	0	0	0	0	0	0	0	0	0	1224600	0	6309400	20792000	5608400	11529000	0	0	0	0	0	0	0	0	0	0	0	0	0	0	0	0	0	1895400	3426600	5206700	3356600	17319000	9608400	4600100	4113400	0
P30040;F8VY02;F8W1G0;P30040-2	ERP29	0	0	0	0	0	0	0	0	0	0	0	0	0	0	0	1479300	0	12162000	26384000	57685000	131720000	197520000	33472000	58784000	0	0	0	1059800	0	0	0	0	0	0	0	0	0	0	692250	1415900	0	2915900	15942000	58084000	140120000	200490000	247050000	220270000
Q9BS26	ERP44	306250	0	0	462200	0	951670	632970	0	616800	0	0	764070	3663600	6114000	12444000	7898700	23095000	35368000	93761000	136360000	71015000	25869000	756020	620650	0	0	0	0	0	0	0	0	0	0	376050	0	1374400	932880	18813000	26773000	97136000	79289000	37166000	83424000	58557000	27065000	6147400	5410300
H0YGT3;E7EWD9;P11474-2;P11474;O95718-3;O95718-2;O95718	ESRRA;ESRRB	0	0	0	0	0	0	0	0	0	0	0	0	0	0	0	0	0	0	0	0	0	0	0	0	0	0	0	0	0	0	0	0	0	0	0	0	0	0	0	0	0	0	0	0	0	0	0	0
Q9BSJ8;Q9BSJ8-2;F8VZB1	ESYT1	0	91372	0	0	0	0	0	0	0	593170	651250	996280	364460	3702000	747780	862980	0	0	0	0	0	0	0	524900	0	0	0	0	0	0	0	0	188960	0	0	928280	871770	0	2111800	3992600	0	1407800	2476700	1204300	2618500	0	0	0
H7BXI1;A0A087WXU3;A0FGR8-2;A0FGR8;A0FGR8-6;A0FGR8-4;A0FGR8-5	ESYT2	0	0	0	362700	0	0	0	609030	0	1401500	940820	1852100	5944500	17979000	4891600	2619600	1613600	0	0	0	0	0	0	0	0	0	0	0	0	0	0	0	1461100	0	1468800	1985400	1619200	2694800	5970700	5523000	3640100	0	2938500	0	0	0	0	0
D6RCB3;D6RJE8;I3L492;B7Z7P8;P62495-2;P62495	ETF1	0	0	0	0	0	0	0	0	0	0	0	0	0	0	0	0	0	0	1076600	0	0	0	0	0	0	0	0	0	0	0	0	0	0	0	0	0	0	0	0	0	0	0	0	1812600	0	0	0	0
P13804;P13804-2;H0YK49;H0YNX6;H0YLU7;H0YL12;H0YKF0;H0YL83;J3KN60	ETFA	0	0	0	0	0	0	0	382930	0	2384400	1729400	5216200	2519800	43817000	18442000	17441000	9054800	11570000	16060000	26146000	13010000	3970900	0	3373600	0	1313500	842310	9003800	3162800	5863800	0	0	9103000	0	0	20969000	1117100	12178000	10122000	14242000	27676000	17247000	4574700	19148000	12904000	3537000	2005300	0
P38117;P38117-2;M0QY67	ETFB	0	0	0	0	0	0	0	0	0	0	0	0	1435600	19570000	11981000	16573000	15825000	18734000	36985000	44354000	48699000	22995000	1242200	695230	0	0	0	0	0	0	0	0	0	0	0	1653100	2415100	2034700	27830000	15678000	31504000	36044000	15651000	15051000	24623000	20977000	4821700	5352000
B0QYK0;Q01844-6;Q01844-3;Q01844;Q01844-5;A0A0D9SFL3;C9JGE3;Q01844-2;H7BY36;Q01844-4;F8WC90	EWSR1	6483700	664840	5732100	8371500	6751400	9128100	4851800	7200900	7301000	25286000	10813000	27314000	29517000	116390000	302020000	660700000	1877400000	4493600000	18563000000	16807000000	6948500000	6024300000	359530000	599480000	1340800	11387000	9902000	5751300	3886300	1278600	4818300	8277600	7145600	14490000	7462300	11564000	12284000	34718000	317040000	999720000	7996900000	5849500000	6473900000	11328000000	8318800000	5431300000	3360700000	2233700000
Q9NVH0-2;Q9NVH0;C9JLF4	EXD2	0	0	0	0	0	0	0	0	0	0	158080	0	829560	1268900	358190	362090	0	0	0	0	0	0	0	0	0	0	0	0	0	0	0	0	0	0	821560	2479900	1245800	1339800	6780800	7654000	0	1905900	0	0	0	0	0	0
Q96KP1	EXOC2	0	0	0	0	0	0	0	0	0	0	0	0	0	0	0	0	0	0	0	0	0	0	0	0	0	0	0	0	0	0	0	0	0	0	0	0	0	0	0	0	0	0	0	0	0	0	0	0
Q96A65;Q96A65-2	EXOC4	0	0	0	0	0	0	0	0	0	0	0	0	0	0	0	0	0	0	0	0	0	0	0	0	0	0	0	0	0	0	0	0	0	0	0	0	0	0	0	0	0	0	0	0	0	0	0	0
A0A0A0MSB8;Q9UPT5-2;Q9UPT5-5;Q9UPT5-1;Q9UPT5-6;Q9UPT5;B5MCY9;K7ERQ5;A0A0A0MRE1;B4DJ07;Q9UPT5-4;C9JME6	EXOC7	0	0	0	0	0	0	0	0	0	0	0	0	0	0	0	0	0	0	0	0	0	0	0	0	0	0	0	0	0	0	0	0	0	0	0	0	0	0	0	0	0	0	0	0	0	0	0	0
Q01780-2;Q01780;K7EJ37	EXOSC10	651130	4114300	2730200	2941600	2616500	1260800	2119100	873700	963060	1216700	775350	2150400	0	0	0	0	0	0	0	0	0	0	0	0	0	2853000	2143000	951440	0	0	407120	0	0	0	1546700	2479100	0	0	1849800	0	0	0	0	0	0	0	0	0
Q13868;A3KFL1;A3KFL5;A3KFL2;Q13868-3;Q13868-2	EXOSC2	0	0	0	0	0	0	0	0	0	0	0	330960	0	882540	852460	0	650960	602120	2361600	0	674410	396190	0	0	0	0	0	0	0	0	0	0	0	0	339370	513740	0	994470	2820700	4253400	3765400	2752000	0	2892300	0	0	0	0
Q9NQT5;Q9NQT5-2	EXOSC3	0	0	362350	2278000	0	0	0	0	0	980860	0	1320400	2025500	2136200	0	0	0	0	0	0	0	0	0	0	0	2025500	1290500	0	0	375480	0	918960	0	0	929970	1876100	0	1583800	0	0	0	0	0	0	0	0	0	0
Q9NPD3;E9PI41;E9PPI9	EXOSC4	0	0	508340	0	0	0	0	0	0	0	0	1116300	0	0	0	0	0	0	0	4876100	1570800	0	0	0	0	629690	0	0	0	0	0	0	0	0	0	0	0	0	3403900	0	7935500	8292500	0	3099300	711110	0	0	0
Q9NQT4;M0R050	EXOSC5	0	0	0	0	0	0	773450	0	0	0	0	0	0	0	0	0	0	0	0	0	0	0	0	0	0	1541100	0	0	0	0	0	0	0	0	0	0	0	0	0	0	0	0	0	0	0	0	0	0
Q5RKV6	EXOSC6	301720	254840	1205500	0	0	0	0	987070	1544300	692380	0	0	1019100	0	0	0	1406500	0	0	1239400	2125800	0	0	0	0	1901900	1519500	916290	0	1018900	854390	1027100	1580100	1007400	1125200	1831600	0	2137800	5196800	2942200	0	0	0	6834600	7330700	3348900	0	1928200
Q15024	EXOSC7	0	0	0	0	0	0	0	0	0	0	0	0	0	1593900	692140	0	0	2094300	2392200	7480400	4713000	6454500	0	0	0	0	0	0	0	0	0	0	0	0	417580	1055500	864160	1432000	3573200	4828300	0	0	0	8816200	4931500	0	5910100	0
Q96B26	EXOSC8	0	0	0	0	0	0	0	0	0	0	0	0	0	0	0	0	0	0	0	0	0	0	0	0	0	0	0	0	0	0	0	0	0	0	0	0	0	0	0	0	0	0	0	0	0	0	0	0
D6RIY6;Q06265-3;Q06265-4;Q06265;Q06265-2;H0Y9L5;D6R905;D6RA17	EXOSC9	0	0	0	357740	0	0	0	0	0	411010	0	0	0	0	0	0	0	0	0	0	689580	0	0	0	0	0	0	0	0	0	0	0	0	655190	0	0	843820	0	0	0	0	0	0	0	0	0	0	0
E7EQR4;P15311;P35241-4;V9GZ54;E9PQ82	EZR	0	0	0	0	0	0	0	0	0	0	184740	669980	0	0	0	860760	1051800	1130000	7802400	3706200	0	0	0	0	0	0	0	0	0	0	0	0	0	0	0	0	1460200	475740	1846700	1954800	0	5307600	2785300	0	1204800	0	659940	660620
P00742	F10	809760	4068300	976850	0	605160	967480	1034000	0	725120	16307000	24060000	910730	2477600	8609400	3697700	8522700	11423000	15879000	44843000	58934000	9860400	7328600	1288900	1551400	0	3483100	997730	2724100	0	542920	0	0	0	2557700	941200	26271000	3942500	4002000	13436000	21488000	35016000	83452000	70073000	63591000	0	22147000	31022000	30284000
Q01469;I6L8B7	FABP5	11645000	2450000	14416000	0	30492000	458900	0	0	0	15449000	0	3279400	903870	3586700	11700000	45559000	4217300	7053000	0	0	3326500	6980800	2561000	4430600	0	0	334150	1453800	0	1641300	2786700	0	1622600	0	0	0	12036000	0	0	0	0	2672300	0	0	1645400	8171400	21053000	12301000
Q9UNN5;B3KT28;B1ANM7;Q9UNN5-2	FAF1	1529500	5249700	0	3730600	3337000	0	3665100	0	2322600	0	3551800	0	0	50337000	0	0	1641100	192310000	0	0	0	0	0	0	0	0	0	0	0	0	0	0	0	0	649520	1387700	1404900	2641900	0	0	0	13247000	0	0	0	0	0	0
Q96CS3	FAF2	381110	0	720100	0	320410	3517900	2044300	887830	201120	2225900	7211300	16703000	32433000	69162000	51766000	42145000	18039000	15636000	33628000	24892000	4772800	4394900	1070800	0	0	843370	829790	0	739640	0	0	1644700	6954800	8331900	8686100	18704000	24850000	22113000	114190000	102200000	131420000	53567000	10660000	4566800	4015400	6295900	0	0
Q6P587;Q6P587-2;Q6P587-3	FAHD1	0	0	0	0	0	0	0	0	0	0	0	0	0	0	0	0	0	0	0	0	0	0	0	0	0	0	0	0	0	0	0	0	0	0	0	0	0	0	0	0	0	0	0	0	0	0	0	0
C9J5B6;C9JGM0;Q96GK7;Q6P2I3	FAHD2A;FAHD2B	0	0	0	0	0	0	0	0	0	0	0	0	0	0	0	0	0	0	0	0	0	0	0	0	0	0	0	0	0	0	0	0	0	0	0	0	0	0	0	0	6992900	1742600	1628400	2493600	8251100	8337700	3791500	0
Q8N5W9	FAM101B	0	0	0	0	0	0	0	0	0	0	0	0	0	0	0	0	0	0	0	0	0	0	0	0	0	0	0	0	0	0	0	0	0	0	0	0	0	0	0	0	0	0	0	0	0	0	0	0
Q9BTL3	FAM103A1	0	0	0	0	0	0	0	0	0	0	0	0	0	3400900	9581500	14620000	20435000	39423000	83048000	130270000	41273000	44841000	1335700	11612000	0	0	0	0	0	0	0	0	0	0	0	0	0	1419100	21337000	48583000	118200000	120670000	102910000	132640000	99997000	71572000	57415000	47553000
Q9NZB2;Q9NZB2-6;Q9NZB2-4;A0A0C4DG79;A0A0C4DH52;Q9NZB2-2;Q9NZB2-5	FAM120A	0	0	0	180900	0	0	0	0	0	0	0	0	0	0	0	0	0	0	0	0	0	0	0	0	0	0	0	0	0	0	0	0	0	0	0	0	0	0	0	0	0	0	0	0	0	0	0	0
A0A0D9SEJ5;F5GY05;Q96EK7;Q96EK7-2;Q96EK7-3	FAM120B	0	0	0	0	0	0	385990	636760	0	4127900	0	0	0	0	0	3146100	2696200	13731000	26115000	30040000	10119000	6521400	0	0	0	0	0	0	0	0	0	0	0	0	0	0	0	0	2094700	14162000	52001000	40059000	16336000	38637000	16219000	1199600	0	0
H7C0W7;Q9BYI3-3;Q9BYI3	FAM126A	0	290610	0	0	0	0	0	0	0	0	0	0	0	0	0	0	0	0	0	0	0	0	0	0	0	0	0	0	0	0	0	0	0	0	0	0	0	0	0	0	0	0	0	0	0	0	0	0
Q9BZQ8;H0Y7M9;REV__A0A087X280;REV__Q9UHV5;REV__A0A087WVW6	FAM129A	0	0	0	0	0	409840	739210	0	0	2225800	922850	2962500	0	0	0	0	0	0	0	110390000	0	51758000	0	0	0	0	0	0	0	0	363910	1043500	0	0	0	0	0	0	19276000	17298000	42980000	0	50614000	153650000	93458000	84957000	71308000	28247000
Q15018	FAM175B	0	0	0	0	0	0	0	0	0	0	0	0	0	0	0	0	0	0	0	0	0	0	0	0	0	0	0	0	0	0	0	0	0	0	0	0	0	0	0	0	0	0	0	0	0	0	0	0
Q9ULE4	FAM184B	0	0	0	0	0	0	421410	0	0	0	0	0	0	0	0	0	0	0	0	0	0	0	0	0	0	0	0	0	0	0	0	0	0	0	0	0	0	0	0	0	0	0	0	0	0	0	0	0
I3L2L5;I3L4Q0;C9JLW8;I3L317;I3L3A7	FAM195B	0	0	0	0	0	0	0	0	0	0	0	0	0	0	0	0	0	0	4283200	19824000	18507000	29435000	0	5227200	0	0	0	0	0	0	0	0	0	0	0	0	0	0	0	0	0	0	0	5931500	9630100	14106000	0	11577000
A0A087WYF6;F8W7U3;J3KP36;E7ESD2;A0A0A0MR88;A0A096LPC5;Q9Y4E1-5;Q9Y4E1-3;Q9Y4E1-6;Q9Y4E1-2;Q9Y4E1;Q9Y4E1-4;Q641Q2-2;Q641Q2	FAM21A;FAM21C	0	0	0	0	0	0	0	0	0	0	0	0	0	0	0	0	0	0	0	0	0	0	0	0	0	0	0	0	0	0	0	0	0	0	0	0	0	0	0	0	0	0	0	0	0	0	0	0
Q658Y4;E7ER68	FAM91A1	0	0	0	0	0	0	0	0	0	0	0	898770	0	0	0	0	0	0	0	0	0	0	0	0	0	0	0	0	0	0	0	0	0	0	221720	0	0	0	0	0	0	0	0	0	0	0	0	0
Q9Y3D0;J3KS95;H3BNV7;J3QLT9	FAM96B	0	0	0	0	0	0	0	0	0	0	0	0	0	1651300	2164200	0	0	0	1602900	2401000	0	0	0	0	0	0	0	0	0	0	0	0	0	0	0	0	0	0	5033800	0	0	0	0	0	4436600	1408600	0	0
Q8NCA5-2;Q8NCA5;E9PH82;C9J3G8	FAM98A	0	0	344820	0	0	0	0	0	0	733550	0	0	1512900	6727100	4987600	7682200	4192900	4102100	1163300	1749800	0	0	0	0	0	0	0	0	0	1293200	0	0	0	1779300	0	1937700	0	6107800	27549000	27336000	36946000	29410000	0	1000200	6306800	0	0	4125500
Q52LJ0-2;Q52LJ0	FAM98B	0	0	0	0	0	283400	0	0	0	0	548640	855560	3653600	9588200	12314000	8143700	8312400	9544400	13101000	19358000	6754700	7217200	0	0	0	267280	610010	385290	0	0	0	0	0	1144100	668670	3609100	3954800	8676000	43807000	27148000	44927000	46949000	10563000	11734000	7327300	9999800	2047100	2170300
Q9BXW9;Q9BXW9-1;Q9BXW9-3;H7BZJ7;Q9BXW9-4	FANCD2	0	0	0	0	0	0	0	0	0	0	0	0	0	0	0	0	0	0	0	0	0	0	0	0	0	0	0	0	0	0	0	0	0	0	0	0	0	0	0	0	0	0	0	0	0	0	0	0
Q9NVI1;F8W7R3;Q9NVI1-2;Q9NVI1-1;H3BP78;H3BS60;H3BQE2;H3BT54;H3BMG4;Q9NVI1-4	FANCI	0	0	0	0	0	0	0	2804800	0	7914800	0	0	0	0	0	0	0	0	0	0	0	0	0	0	0	0	0	0	0	0	0	0	0	0	0	0	740220	0	0	0	0	0	0	0	0	0	0	0
Q8WVX9;E9PNW8	FAR1	0	0	0	0	0	0	0	0	0	0	0	0	0	0	829290	0	0	0	0	0	0	0	0	0	0	0	0	0	0	0	0	0	0	0	0	0	0	0	0	0	0	0	0	0	0	0	0	0
Q96K12-2;Q96K12	FAR2	0	0	0	0	0	0	0	0	0	0	0	0	0	0	0	0	0	0	0	0	0	0	0	0	0	0	0	0	0	0	0	0	0	0	0	0	0	0	0	0	0	0	0	0	0	0	0	0
C9JME2;Q9Y4F1;Q9Y4F1-2;M0QYB0;M0QXT1;Q9Y4F1-3;M0R262;H0Y783	FARP1	0	0	0	0	0	0	0	0	0	0	0	0	0	0	0	0	0	0	0	0	0	0	0	0	0	0	0	0	0	0	0	0	0	0	0	0	0	1673600	0	0	0	0	0	0	0	0	0	0
O94887-3;O94887-2;O94887;C9JWM9;C9JVQ5	FARP2	0	0	0	0	0	0	0	0	0	0	0	0	0	0	0	0	0	0	0	0	0	0	0	0	0	0	0	0	0	0	0	0	0	0	0	0	0	0	0	0	0	0	0	0	0	0	0	0
O95363	FARS2	0	0	0	0	0	266630	0	0	0	0	0	0	0	952730	0	0	814820	1054000	0	0	0	6283400	0	0	0	0	0	0	0	0	0	0	0	0	0	0	0	513630	0	1876400	0	0	0	0	0	0	0	0
Q9Y285;K7ER00;Q9Y285-2;K7ER16;K7EPH2;K7EK06;K7ERS0	FARSA	0	638710	587040	1493000	1891700	1268800	1989400	2613200	3689100	9216000	5735200	37150000	44920000	142940000	87719000	70123000	36446000	24484000	53100000	32589000	23384000	11894000	2070200	2258400	411970	3947400	2425800	1949100	1045100	1257000	2462200	3034900	8191800	14663000	21473000	39794000	21240000	47205000	146350000	149050000	249560000	91334000	37807000	35443000	22078000	29087000	13770000	3967900
Q9NSD9;Q9NSD9-2	FARSB	0	0	0	0	0	0	0	0	263970	0	573070	1673000	2364600	6201500	6613300	3136100	3156400	1875200	11913000	3799000	0	2833200	0	0	0	0	0	0	0	0	0	0	0	0	0	0	570440	2596100	2037800	4495300	21730000	13014000	0	7988900	5603000	0	0	0
P49327;A0A0U1RQF0;A0A0U1RRG3;J3KTF0	FASN	405730	3174000	3885700	2851300	3641000	16786000	23281000	52402000	67087000	317600000	232760000	476640000	586600000	868140000	296460000	103660000	56425000	32224000	21684000	15120000	9572000	4516900	0	0	1564200	6765900	13811000	4126500	6973500	4374100	17846000	50161000	122100000	366420000	373790000	651570000	366410000	452960000	752890000	342730000	190260000	57509000	7270000	13105000	3216100	4564700	4382800	4199900
D6RAR6;Q14CZ7	FASTKD3	0	0	0	0	3094600	0	0	0	2365300	0	0	0	1120600	0	0	0	0	0	0	0	0	0	0	0	0	0	0	2087400	0	0	0	0	0	3551400	1407500	861630	519530	0	0	0	0	0	0	0	0	0	0	0
E9PR30;P62861	FAU	334600	724710	1576900	1270400	786700	1592800	1542400	1057200	1345700	1683100	0	1905600	0	0	0	0	0	0	0	0	0	0	0	866330	0	0	0	0	0	0	0	0	0	0	0	0	0	0	0	0	0	0	0	0	0	0	0	2330000
M0R0P1;M0R299;M0QXL5;M0R2Q4;P22087;M0R2U2;M0R1H0;M0R2B0	FBL	0	1228400	762690	1056900	0	0	0	0	0	1267600	0	2460900	2013100	5934900	2199700	3460200	2021400	0	21216000	6078700	3179800	5383300	0	1512000	0	817260	741820	0	0	0	0	371580	0	1823300	1410600	1782800	526010	0	16484000	20279000	34592000	41864000	8910000	34011000	23114000	4923000	12985000	14126000
A6NHQ2	FBLL1	0	0	0	0	0	0	0	555380	0	0	0	0	0	3590800	0	0	0	0	0	0	0	0	0	0	0	0	0	0	0	0	0	0	0	0	0	0	2027800	1864400	0	6840400	6479300	0	0	0	0	0	0	0
G3V4U0;G3XA98;Q9UBX5	FBLN5	0	0	0	0	0	0	0	0	0	0	0	0	0	0	3578900	3891900	10959000	28179000	85307000	149490000	67802000	38185000	4071800	4609300	0	0	0	0	0	0	0	0	0	0	0	0	0	0	0	0	12503000	42720000	35670000	108590000	82529000	58027000	39120000	9468700
Q4G104;O94952-1;O94952;H0YHF6;H0YIE9	FBXO21	0	0	0	0	0	0	0	0	336190	0	0	990250	1214800	0	0	0	0	0	0	0	0	0	0	0	0	0	0	0	0	0	0	0	0	0	0	0	0	0	0	0	0	0	0	0	0	0	0	0
Q8NEZ5;H3BTH6;Q8NEZ5-3;H3BTR7;H3BRE0;H3BVA4;H3BUC1;Q8NEZ5-2	FBXO22	0	0	0	0	0	0	0	0	0	0	0	0	0	0	0	0	0	0	0	3343700	0	0	0	0	0	0	0	0	0	0	0	0	0	0	0	0	0	0	619790	0	0	808780	0	4434500	0	0	0	2581800
Q8TB52	FBXO30	0	0	0	0	0	0	0	0	0	0	0	0	0	0	0	0	0	0	0	0	0	0	0	0	0	0	0	0	0	0	0	0	0	0	0	0	0	0	0	0	0	0	0	0	0	0	0	0
Q6PJ61;K7ERN4	FBXO46	0	0	0	0	0	0	0	0	0	0	0	0	0	0	0	0	0	0	0	0	0	0	0	0	0	0	0	0	0	0	0	0	0	0	0	0	0	0	0	0	0	0	0	0	0	0	0	0
Q0JRZ9;Q0JRZ9-3;H7BXJ4;Q0JRZ9-2;H0YAE2	FCHO2	0	0	0	0	0	0	0	0	0	0	0	0	0	0	0	0	0	0	0	0	0	0	0	0	0	0	0	0	0	0	0	0	0	0	0	0	0	0	0	0	0	0	0	0	0	0	0	0
E9PNM1;P37268-4;P37268-3;P37268-2;P37268-5;P37268	FDFT1	0	0	0	0	0	0	0	0	0	0	0	0	0	849990	0	0	0	0	0	0	0	0	0	0	0	0	0	0	0	0	0	0	0	0	0	0	0	0	0	827540	0	0	0	0	0	0	0	0
A0A087WTP2;A0A087X1D8;A0A087WVN4;P14324-2;P14324	FDPS	0	0	0	0	0	0	0	0	0	0	0	0	0	0	1378700	2283800	1421500	4085700	0	4771600	0	0	0	0	0	0	0	0	0	0	0	0	0	0	0	0	0	0	2179600	3777200	0	4362100	0	3734700	1945200	0	0	0
P22830;P22830-2;K7ELX4;K7EPN2;K7EJX5;K7EKP7;K7EJM8	FECH	0	0	0	0	0	0	0	0	0	0	0	1546500	1994900	5926400	5369000	7710800	4506500	2367600	6781800	20414000	15882000	14802000	0	0	0	0	0	0	0	0	0	356030	0	0	1383300	2167400	2411300	0	9366800	4642600	0	10379000	0	12526000	0	0	0	0
G3V379	FERMT2	0	0	0	0	0	0	0	0	0	0	0	0	0	0	0	0	0	0	0	0	0	0	0	0	0	0	0	0	0	0	0	0	0	0	0	0	0	0	0	0	0	0	0	0	0	0	0	0
P07954-2;P07954	FH	0	0	0	0	0	0	0	0	0	0	0	0	0	0	0	0	0	0	0	0	0	0	0	0	0	0	0	0	0	0	0	0	0	0	0	0	0	0	0	0	0	0	0	0	0	0	0	0
A0A0D9SFI6;A0A0D9SFB0;Q5JXH9;A0A0D9SFZ9;Q5JXH8;Q5JXH7;Q5JXI3;Q5JXI2;Q5JXI8;Q13642-3;Q13642-1;Q13642-5;Q13642-4;Q13642;A0A0D9SG53;A0A0D9SGB2;Q5JXI0	FHL1	0	0	0	0	0	0	0	0	0	0	0	0	0	0	0	0	0	0	0	6319400	7686900	11192000	1688500	1954200	0	0	0	0	0	0	0	0	0	0	0	0	0	0	0	0	0	0	0	7371700	7404100	5474700	8537900	3182800
Q13643	FHL3	0	0	0	0	0	0	0	0	0	0	0	0	0	0	0	0	0	0	0	4064500	0	0	0	0	0	0	0	0	0	0	0	0	0	0	0	0	0	0	0	0	0	0	0	4652900	3529900	4122600	2983500	0
Q6UN15-4;Q6UN15-3;Q6UN15-5;Q6UN15;A0A0B4J203	FIP1L1	0	604710	0	0	528100	392060	532350	255350	887620	1555500	0	0	977740	358650	0	0	0	0	0	0	0	0	0	0	0	563680	377610	0	0	0	0	0	331780	0	2745300	1318800	604190	1303800	5432300	0	0	0	0	0	0	0	0	0
Q96AY3;H0Y827;Q96AY3-2;K7ESG6;K7ELI6;C9JPC3;K7EM43	FKBP10	0	0	0	542400	510100	0	617190	0	505120	0	0	885440	10104000	29328000	79636000	67640000	106670000	145150000	302800000	201960000	21007000	3026600	0	14639000	0	0	0	0	2260900	0	0	0	0	1048400	3339600	2373100	2594100	10448000	74314000	140790000	153420000	202290000	127330000	90395000	32508000	4041300	0	50481000
Q1JUQ3;A0A087WTS4;A0A087WV48;A0A087WZM5;P62942	FKBP12-Exin;FKBP1A	297280	0	0	0	0	0	0	0	0	0	0	0	0	0	0	0	0	0	0	0	0	0	473730	2543700	0	0	0	0	0	0	0	0	0	0	0	0	0	0	0	0	0	0	0	0	0	0	0	4992200
Q00688;G3V5F2	FKBP3	0	0	0	0	0	0	0	0	0	3510300	0	0	0	0	0	0	0	0	0	0	0	0	0	0	0	0	0	0	0	0	0	0	0	0	0	0	0	0	0	0	0	0	0	0	0	0	0	5525000
Q02790;H0YFG2;F5H1U3;F5H120	FKBP4	821040	318210	0	0	0	0	0	0	0	0	0	0	0	0	0	0	6938500	4336100	19859000	8161200	6383400	2050100	0	0	0	541920	0	0	0	0	0	0	0	0	513000	0	1103800	2355000	1614300	0	0	23761000	17004000	17783000	5969900	2615100	0	0
Q13451;Q13451-2	FKBP5	0	0	0	0	0	0	0	0	0	293850	0	0	1493400	0	0	4897300	6145900	5644200	8229200	6053200	0	0	0	0	0	0	0	0	0	0	0	0	0	0	0	0	0	5815800	6264600	16010000	6089800	21146000	3558700	9304400	1925800	0	0	0
Q14318;Q14318-2;U3KQ64;A0A0A0MTJ1;M0R2K9;Q14318-3;U3KQI1;M0R1Q0;M0R1S6;M0R2Q6	FKBP8	0	0	0	0	0	1186500	623560	1076900	2390400	10476000	11445000	29475000	51282000	88901000	65673000	33714000	32720000	17471000	36188000	13381000	2573800	4074500	0	305670	0	1266100	0	224640	0	0	1600500	5284200	3972900	4891300	14961000	31229000	28262000	46987000	139000000	109590000	69795000	47519000	5156700	16177000	0	2664500	1469000	0
O95302;O95302-3;O95302-2;C9J4P8;Q75LS8	FKBP9	0	0	0	0	0	0	0	0	0	0	0	0	0	1555900	4344200	5007300	14285000	28803000	47198000	67993000	17226000	2671700	0	0	0	0	0	0	0	0	0	0	0	587020	0	0	0	417820	5243700	8616500	0	55522000	25078000	53168000	24480000	8953100	0	0
Q5T196;Q8NFF5-4;Q8NFF5-5;Q8NFF5-3;Q8NFF5-2;Q8NFF5	FLAD1	0	0	0	0	0	0	0	0	0	0	0	0	0	1467300	0	0	0	0	0	0	0	0	0	0	0	0	0	0	0	0	0	0	0	0	0	0	0	0	0	0	0	0	0	0	0	0	0	0
CON__P20930;P20930	FLG	2757300	655450	6724600	681700	2911300	2509900	2046800	0	0	21288000	0	731740	1365700	8448800	4487600	46036000	8520900	3478100	0	0	0	3256800	0	0	599040	0	0	3964000	0	4267400	1519900	0	1794600	0	0	0	6961500	0	0	0	0	13988000	0	0	0	0	0	0
CON__Q5D862;Q5D862	FLG2	1898800	3690300	15169000	2511400	5409900	11357000	5723900	0	1371000	19128000	2622800	0	6181600	20144000	654880	164660000	23617000	9079500	0	7647400	7455900	0	3430200	28956000	3893200	0	0	8251800	0	7889100	284670	5918800	3035600	1499400	189430	14768000	10396000	7566000	0	7012000	16215000	5461200	0	1649300	3263300	12280000	80054000	14198000
Q13045;Q13045-3;J3QLR6	FLII	0	0	0	0	0	240660	38946000	0	0	0	0	501660	1459200	0	0	0	0	0	6011000	0	0	0	849810	0	0	0	0	0	0	0	0	0	0	796400	311070	2013900	1143300	460920	2305700	0	0	0	0	0	1750900	0	0	1306400
Q13045-2;K7EQZ7	FLII	0	0	0	0	0	0	0	0	0	0	0	0	0	0	0	0	0	0	0	0	0	0	0	0	0	0	0	0	0	0	0	0	0	0	0	0	0	0	0	0	0	0	0	0	0	0	0	0
P21333-2;P21333;Q5HY54;Q60FE5;A0A087WWY3;F8WE98;H0Y5C6;H0Y5F3;H7C2E7	FLNA	7348400	4495000	7594900	24601000	56599000	126270000	100610000	171700000	153740000	418380000	152210000	214590000	142700000	133250000	44843000	17738000	20839000	11951000	34849000	32274000	10277000	37891000	3185500	6317600	487670	6953400	13354000	57902000	38034000	55064000	136340000	328680000	273310000	472650000	249590000	244260000	111790000	96108000	109360000	34427000	262660000	41224000	3294200	99289000	5953900	16587000	13405000	2699700
O75369-2;O75369-9;O75369;O75369-8;O75369-6;O75369-3;E7EN95;O75369-7;O75369-5;O75369-4;H7C5L4;A0A0A0MT44;A0A0C4DGA1	FLNB	2480100	797450	1402100	0	1913400	4493600	11851000	26413000	17996000	60667000	19729000	12623000	6516700	30847000	702190	9379200	2262800	5097000	0	2035300	1933600	3908600	1651300	0	0	0	665320	1883100	0	402950	6927300	35732000	38111000	46082000	22300000	9022200	3147800	26861000	0	0	27045000	0	6627800	7626200	9925700	30090000	12805000	18546000
Q14315-2;Q14315	FLNC	0	0	0	0	0	0	0	0	0	0	0	0	0	0	0	0	0	0	0	0	0	0	0	0	0	0	0	0	0	0	0	224990	0	0	0	0	0	0	0	0	0	0	0	593320	3763800	1782900	3110300	0
O75955;O75955-2;A2AB10;A2AB12;A2AB09;A2AB13;A0A0G2JJQ6;A2AB11;A2ABJ5	FLOT1	850000	0	0	0	926320	2319200	4075700	2518600	0	2849100	2105000	1510700	7896200	13909000	11174000	13159000	14350000	18675000	13552000	5367700	6217900	0	0	2110900	0	0	382520	0	0	0	451730	578860	596640	2525200	0	2042600	2084800	6159700	15512000	32194000	9958900	21222000	7466200	7749700	3744300	0	1681800	2165000
Q14254;J3QLD9;E7EMK3;K7EKW9	FLOT2	416960	2106100	3309700	5175900	877480	2659500	3608400	3244600	2712300	3506300	3395800	5029500	8460200	3166900	14129000	777100	1652800	1684800	4722500	2351900	3138800	0	367920	0	0	0	1031900	535190	0	0	0	740200	567810	859020	1968300	3738100	0	4116900	7747500	8287900	9701900	0	1340200	1265900	0	842490	822570	0
Q96PY5-3;Q96PY5;C9IZY8;O95466-2;O95466;O95466-3;F8VYL1;K7EK60	FMNL2	0	1209700	1958800	720760	1655100	1093300	3081100	2548200	1440700	2387100	649090	1446500	0	6229700	3303900	3601400	0	0	1742800	863630	0	0	0	0	0	0	0	0	0	0	401330	0	697460	0	0	390400	3441000	4651900	1775100	1106800	0	0	0	0	733610	0	0	0
F8W1F5;Q8IVF7;Q8IVF7-2;Q8IVF7-3	FMNL3	0	0	0	0	0	0	0	0	0	0	0	0	0	0	0	0	0	0	0	0	0	0	0	0	0	0	0	0	0	0	0	0	0	0	0	0	0	0	0	0	0	0	0	0	0	0	0	0
A8MQB8;G3V0J0;Q06787-2;Q06787-6;Q06787-4;Q06787-7	FMR1	2741800	0	0	0	0	0	0	0	0	0	0	0	0	0	0	0	2573600	6510400	10637000	28853000	8257100	0	0	0	0	0	0	0	0	0	0	425470	0	0	0	0	1517000	0	0	0	0	13120000	0	23109000	0	0	0	0
Q06787-8;Q06787-9;Q06787-5;Q06787-3;Q06787;A0A087WXI3;G8JLE9;R9WNI0;Q8IXW7;A0A087WY29;A0A087WWR6;A0A087X1M7;A0A087WWU4	FMR1	140410	0	0	0	0	0	0	0	0	0	0	0	0	0	0	0	0	0	0	0	0	0	0	0	0	0	0	0	0	0	0	0	0	0	0	0	0	0	0	0	0	0	0	0	0	0	0	0
Q9HA64;I3L2G3;I3L139;I3L3W5;I3L2K8	FN3KRP	0	0	0	0	0	0	0	0	0	0	0	0	0	1701400	1774800	2150400	2818500	0	26116000	40213000	55671000	121930000	15663000	31669000	0	0	0	0	0	0	0	0	0	0	0	0	0	0	11589000	18990000	41705000	10615000	10868000	46250000	63078000	122160000	166950000	131860000
A0A075B6Q2;S4R347;Q5T0N5-3;Q5T0N5-4;Q5T0N5-2;Q5T0N5-5;Q5T0N5	FNBP1L	0	0	0	0	0	0	0	0	0	0	0	0	0	0	0	0	0	0	0	0	0	0	0	0	0	0	0	0	0	0	0	0	0	0	0	0	0	0	0	0	0	0	0	0	0	0	0	0
Q16658;C9JFC0;A0A0A0MSB2;C9JPH9	FSCN1	298640	0	0	10359000	0	0	0	0	0	0	215820	0	0	0	0	2199500	5805900	8932100	10219000	3948900	6687100	0	7847800	10061000	0	736850	0	0	0	1714200	0	0	483650	434060000	0	0	0	0	0	0	0	0	0	0	0	1901900	0	0
P02794;E9PRK8;E9PKY7;G3V192;G3V1D1;E9PQR3;E9PPQ4;E9PKM5;E9PK45	FTH1	0	0	0	0	0	0	0	0	0	518840	0	0	858670	3092700	2203700	0	0	0	0	1041400	1193500	0	0	0	0	0	0	0	0	0	0	1624400	0	0	335590	519810	948160	0	5166600	2796200	0	0	0	0	0	0	0	0
Q9UET6-2;Q9UET6;B7Z4K4	FTSJ1	0	0	0	0	0	0	0	0	0	0	0	0	0	0	0	0	0	0	0	0	0	0	0	0	0	0	0	0	0	0	0	0	0	0	0	0	0	0	0	0	0	0	0	0	0	0	0	0
Q8IY81	FTSJ3	1735300	0	0	0	0	0	381600	0	0	0	0	0	0	0	0	0	0	0	0	0	0	0	0	0	0	788540	0	0	0	0	0	0	0	0	0	0	0	0	0	0	0	0	0	0	0	0	0	0
E9PEB5;Q96AE4;Q96AE4-2;C9JSZ1	FUBP1	0	0	0	0	0	0	0	0	0	0	0	0	0	0	751230	0	967810	1551800	2582200	6041900	1495000	3451400	339170	0	0	0	0	0	0	0	0	0	0	0	0	0	0	0	765010	0	0	8356800	4710800	0	2357800	0	0	0
Q96I24	FUBP3	0	0	0	0	0	0	0	260010	0	0	0	1641000	1088000	5762500	3602400	0	0	0	20504000	13902000	6913200	5854300	0	0	0	0	0	0	0	0	0	0	739510	0	0	1093300	0	2034000	6005200	9603600	0	14767000	18836000	19310000	8731500	5227600	3393300	0
P04066	FUCA1	0	0	0	0	0	0	0	0	0	0	0	0	0	959530	1357000	1868600	3971500	2751200	31303000	46856000	25851000	17974000	2216000	2365000	0	0	0	0	0	0	0	0	0	0	0	0	0	625500	3322100	6457300	16886000	22378000	8219800	43698000	34293000	20636000	13582000	8938200
P35637-2;P35637;H3BPE7;H3BNZ4	FUS	15975000	15548000	15088000	39056000	21707000	26502000	20435000	20969000	26699000	61630000	36132000	70998000	85345000	129850000	102830000	139470000	537880000	2943100000	25131000000	46984000000	34886000000	55455000000	4796300000	8383100000	42881000	43469000	40188000	24291000	17024000	21728000	19205000	41348000	37612000	74517000	55257000	82638000	47438000	84785000	210230000	400480000	3747000000	10644000000	19613000000	64767000000	73062000000	67482000000	53326000000	33085000000
B4DXZ6;P51114;P51114-2;P51114-3;E9PFF5;E7EU85;C9JAJ4;C9JZE0;C9JY20;H7C4S4;C9IZ22;C9J5B4	FXR1	2674400	2254000	11945000	4941300	4834700	1987000	1022500	1200600	0	2087900	1418000	3662100	2395600	4528300	1305000	1314400	0	3248400	4540500	2290600	0	3077500	0	406410	589070	8273600	3052100	1356200	706350	0	5686500	2042900	0	1175000	1439100	1646800	1639300	1731900	9606200	8135600	24048000	3861800	5377300	5862200	11588000	5615200	3150300	0
P51116;I3L1Z2	FXR2	0	399830	0	0	0	0	0	0	0	0	0	0	0	0	0	0	0	0	0	0	0	0	0	0	0	0	296350	0	0	0	0	0	0	1469700	0	0	0	0	0	1615700	0	1024600	0	0	0	0	0	0
Q9BQS8;Q9BQS8-4	FYCO1	0	0	0	0	0	358220	0	0	0	0	0	0	0	0	0	0	0	0	0	0	0	0	425310	0	0	0	0	0	393140	0	0	533180	371370	0	0	0	0	0	0	0	0	0	0	0	0	0	0	0
P06241;P06241-3;P06241-2	FYN	0	0	0	0	0	0	0	0	0	0	0	0	0	0	0	0	0	0	0	0	0	0	0	0	0	0	0	0	0	0	0	0	0	0	0	0	0	0	0	0	0	0	0	0	0	0	0	0
Q13283;E5RIZ6;E5RI46;E5RIF8;E5RH42;E5RJU8;Q13283-2;E5RH00	G3BP1	8300600	1179200	0	0	0	0	0	0	0	0	0	2720700	8226800	39331000	43743000	45765000	18610000	29721000	205910000	137670000	17098000	52838000	0	0	0	0	0	0	0	0	0	0	0	0	0	797800	7533200	30419000	101570000	101790000	111670000	82096000	36109000	60289000	57045000	23773000	24396000	14526000
Q9UN86-2;Q9UN86;D6RAC7;D6RB17;D6RGJ4;D6R9X5;D6R9A4;D6RBM9;D6REX8;D6RBR0;D6RE13;D6RBW8	G3BP2	0	0	399380	0	525980	0	0	0	0	0	0	1151500	1733800	6804700	5819600	0	6597200	12600000	19031000	21338000	11063000	13223000	1348900	5577000	0	0	0	0	0	0	0	0	0	0	0	0	2534100	8667800	24064000	29851000	24650000	18597000	15135000	20869000	12529000	5573700	10774000	4894800
P11413;P11413-2;P11413-3;E7EUI8;E9PD92;E7EM57	G6PD	0	0	0	0	0	0	0	0	807030	1273600	1420500	3846500	2226500	2925400	2162000	2053600	4075500	7482300	12905000	19941000	26131000	12712000	1706800	0	0	0	0	0	0	0	0	0	0	0	937760	489710	1062200	1803500	5017000	6895300	16096000	18641000	1319300	14090000	13524000	8648700	6857600	403100
P10253;I3L0S5;I3L3L3;I3L2V9	GAA	215320	0	0	0	0	197870	604060	584130	335270	2088200	1430800	1649900	2279000	10682000	13078000	13443000	29993000	48076000	233570000	271780000	54928000	53839000	1150500	2844400	0	0	0	0	0	0	545640	1048900	499480	0	2451200	4294200	3225400	6495900	56573000	56075000	92182000	175110000	119230000	285970000	192070000	125890000	57476000	16190000
H6UMI1;O95166;I3L3J4	GABARAP	0	0	0	0	512360	0	0	0	0	0	0	0	0	1496800	1738600	1083700	1461600	1037900	0	3955400	3519600	6572300	1381900	0	0	0	0	0	0	0	0	0	0	0	297050	656340	0	682540	1591400	1583200	0	0	0	0	0	0	3005300	7830800
O14976-2;O14976;D6RAW3;A0A087X1U9;H0Y8H5	GAK	0	1976200	0	561710	523010	0	1526900	1660300	1230500	3848400	2013400	0	0	1614500	2309000	0	44910000	29098000	0	0	0	0	0	0	0	2812800	0	0	0	0	0	0	1343000	0	0	0	1157600	0	0	0	0	0	0	0	0	0	0	0
A0A0A0MQV0;P54803;A0A087WX10;A0A0A0MS42;E7EPA4;P54803-4;P54803-3;G3V5E8;P54803-5;G3V4M2;G3V255	GALC	0	0	0	0	0	0	0	0	0	882620	0	1811000	1437400	4876500	3179800	3594500	3210600	4110900	3584000	11938000	13225000	15239000	2785600	3814800	0	809020	0	0	0	0	0	0	1181300	1458300	1427100	450560	1160500	619290	11944000	4756100	29670000	22398000	6396000	27850000	18763000	12840000	5056600	16632000
P51570;P51570-2;K7ERJ9;K7EII7;K7ERN9	GALK1	0	0	0	0	0	1176100	0	0	1996200	3227500	3497400	10518000	23547000	63409000	41150000	55579000	49125000	31536000	105960000	108230000	34352000	32572000	394150	389840	0	0	0	0	0	0	0	368100	643970	3514000	6779200	5062400	8742000	23576000	115870000	81622000	195480000	164120000	48998000	103620000	52840000	4107200	10758000	2542300
Q14697;F5H6X6	GANAB	59427000	144280000	25068000	0	1345500	0	787070	523380	489530	1195000	2057700	6179700	11754000	52382000	45507000	43258000	65202000	137430000	593460000	541670000	95349000	61356000	0	0	0	0	0	0	0	458770	0	0	0	1478000	1352000	4248500	12100000	13156000	104630000	152230000	372250000	468960000	215250000	550110000	208080000	71280000	23489000	2726300
Q14697-2;E9PKU7;E9PNH1	GANAB	0	0	0	0	0	0	0	0	0	0	0	0	0	0	0	0	0	0	0	0	0	0	0	0	0	0	0	0	0	0	0	0	0	0	0	0	0	0	0	0	0	0	0	0	0	0	0	0
P04406;P04406-2;E7EUT5	GAPDH	12178000	12794000	32585000	11958000	13886000	21221000	18859000	1915200	20988000	69996000	30019000	77780000	119770000	300280000	243980000	394310000	414070000	363490000	945660000	674930000	274470000	220960000	10288000	61243000	961600	9216400	5288900	38021000	1594200	22459000	11775000	15810000	18911000	21549000	22223000	45129000	85738000	68943000	266080000	277610000	905720000	581630000	232980000	474580000	237400000	147810000	203730000	100030000
O14556	GAPDHS	0	0	0	0	0	0	385250	0	0	3998100	0	0	0	0	16613000	0	0	0	0	0	0	0	0	0	0	0	0	0	0	0	0	0	0	0	0	0	0	0	0	0	0	0	0	0	0	0	0	0
F8W9S7;Q14C86-3;Q14C86-4;Q14C86-5;Q14C86-2;Q14C86;Q14C86-6;B0QZ65;B4DGD8;C9IZ08;C9IZX9;A0A0A0MQV8;H0Y4E7;H0Y7I9	GAPVD1	0	0	0	0	0	0	0	0	0	0	0	0	0	0	537670	0	0	0	0	0	0	0	0	0	0	0	0	0	0	0	0	0	0	0	0	0	0	0	0	0	0	0	0	0	0	0	0	0
Q9NY12;Q9NY12-2	GAR1	0	0	0	0	0	0	0	0	0	0	0	0	0	0	0	0	0	0	0	0	0	0	0	0	0	0	0	0	0	0	0	0	0	0	0	0	0	0	0	872720	0	0	0	0	0	0	0	0
P41250;H7C443;F8WCK4	GARS	0	6179100	298920	0	0	903680	687550	0	782200	2742400	6211300	9073000	36188000	117570000	136150000	96870000	69682000	55573000	101030000	61990000	19134000	11954000	3166600	0	0	487840	1029300	0	0	0	0	2867400	4531800	8218000	4320000	21524000	16892000	44756000	145020000	207410000	402520000	173370000	31711000	74431000	10655000	5462100	13569000	7865400
P22102;P22102-2;F8WD69;C9JBJ1;C9JTV6;H7C366;C9JZG2;C9JKQ7	GART	5311700	2857700	0	0	0	0	0	0	0	1529900	1433700	2296600	10503000	28883000	20000000	13315000	11346000	4080600	9690900	1954500	0	0	0	0	0	0	0	0	0	0	567700	0	451220	1472900	1496000	4931500	5963100	12496000	73099000	67220000	96648000	35637000	5456400	5787900	0	0	0	0
G3V1N3;Q86XJ1;H0YIT6	GAS2L3	0	0	0	0	14481000	0	16491000	0	0	0	6198100	0	0	0	0	0	0	0	0	0	0	922970	0	0	0	1359500	2601600	5384900	5610600	3666500	8569600	11168000	8909500	0	0	0	0	0	0	0	0	0	0	0	0	0	0	0
A0A0U1RR30;A0A0U1RRM1;Q8WXI9;Q86YP4-2;Q86YP4;Q86YP4-3	GATAD2B;GATAD2A	0	0	0	0	0	0	346600	306120	0	0	0	0	0	0	0	0	0	0	0	0	0	0	0	0	0	0	169810	0	0	0	0	0	0	0	0	0	0	0	0	0	0	0	0	0	0	0	0	0
O75323-2;O75323;C9J7B1;C9K068;H7C333;F8WBI5	GBAS	0	0	0	0	0	0	0	0	0	0	0	0	0	0	0	0	0	0	0	4446800	0	0	0	0	0	0	0	0	0	0	0	0	0	0	0	0	0	4019200	0	10306000	0	8356900	4469200	7290500	7170800	0	0	4786000
Q04446;E9PGM4	GBE1	518700	1219300	710790	0	0	0	0	0	0	0	0	805750	206870	0	969510	0	4560800	14972000	81227000	130320000	82874000	99161000	1600100	0	0	0	0	0	0	0	0	0	0	0	0	0	0	451790	649550	3248800	4241300	23706000	40984000	190790000	151410000	89037000	55768000	7631900
Q92538-3;Q92538-2;Q92538	GBF1	0	0	0	0	0	0	0	0	0	0	0	0	0	0	0	0	0	0	0	0	0	0	0	0	0	0	0	0	0	0	0	0	0	0	0	0	0	0	0	0	0	0	0	0	0	0	0	0
O75600;O75600-2;F2Z340;C9IZC9;H7BZ75	GCAT	0	0	0	0	0	0	0	0	0	0	0	0	288500	3052400	2169300	1613100	588530	0	0	941580	0	0	0	0	0	0	0	0	0	0	0	0	0	0	0	0	0	1310900	6232200	6355900	4255200	4422900	0	2435600	0	0	0	0
Q92947;Q92947-2;K7EQ99;K7ESA6;K7EKT3;K7ES74;K7EKH1	GCDH	0	0	0	0	0	0	0	300620	0	0	434790	3991900	7116600	24293000	7486200	19449000	15568000	13914000	62502000	39670000	13328000	11197000	456300	0	0	0	3997300	0	0	0	0	0	0	0	811590	6014300	5611500	13107000	57032000	50328000	63280000	46452000	3427200	34801000	12674000	4933800	0	0
Q92616	GCN1L1	0	370010	366490	968530	0	379740	0	0	0	1942400	0	1677200	3162400	0	4603700	6632800	7720300	12682000	43106000	0	838910	0	0	402600	0	0	1189000	0	471840	463520	1176900	2223100	3039600	5665400	4908500	3820500	2484200	7631000	18248000	18594000	97195000	0	0	0	0	0	0	0
P31150;G5E9U5	GDI1	0	0	0	0	0	0	0	0	0	0	0	0	0	0	0	0	0	0	0	0	0	0	0	0	0	0	0	0	0	0	0	0	0	0	0	0	0	0	0	0	0	0	0	0	0	0	0	0
P50395;P50395-2;Q5SX87;V9GYF8;Q5SX90;Q5SX91;V9GYJ7;Q5SX86	GDI2	238550	0	0	0	0	0	0	0	0	0	0	0	0	0	0	1259100	0	0	4905700	11527000	1012000	3585600	0	0	0	0	0	0	0	0	0	0	0	0	0	0	0	0	0	380280	0	1172700	0	14920000	26043000	20114000	15967000	1267900
Q7L5L3-1;Q7L5L3	GDPD3	0	0	0	0	0	0	0	0	0	0	0	0	0	0	0	0	0	0	0	0	0	0	0	0	0	0	0	0	0	0	0	0	0	0	0	0	0	0	0	0	0	0	0	0	0	0	0	0
I3L2C7;P57678;I3L399;I3L4A4;E7EN12;I3L4M4;I3L1J7	GEMIN4	0	0	0	0	0	0	0	0	0	0	0	0	0	0	0	0	0	0	0	0	0	0	0	0	0	0	0	0	0	0	0	0	0	0	0	0	0	0	0	0	0	0	0	0	0	0	0	0
Q8TEQ6	GEMIN5	0	0	0	0	1501900	3029700	2683300	2801700	1525200	2358100	448140	776090	0	0	0	0	0	0	0	0	0	0	0	0	0	0	0	0	1293300	0	2712700	3682500	3341200	0	2704200	0	0	0	0	0	0	0	0	1384200	0	0	0	0
Q9H840	GEMIN7	0	0	0	0	0	0	0	0	0	0	0	0	0	0	0	0	0	0	0	0	0	0	0	0	0	0	0	0	0	0	0	0	0	0	0	0	0	0	0	0	0	0	0	0	0	0	0	0
Q7L5D6-2;Q7L5D6;C9JPA8;C9JHN8	GET4	0	0	0	0	0	0	0	0	0	0	0	0	0	0	0	0	0	0	0	0	0	0	0	0	0	0	0	0	0	0	0	0	0	0	0	0	0	0	0	0	0	0	0	0	0	0	0	0
F8WAU4;C9IZ01;Q96RP9;Q96RP9-2	GFM1	0	0	0	0	0	0	0	0	0	0	0	0	2690500	1848800	3136600	3370400	764880	2219300	5064500	0	0	0	0	0	0	0	0	0	0	0	0	0	0	0	0	0	0	1081600	1930600	2035500	0	2864800	1185400	1786700	0	0	0	0
Q969S9-2;Q969S9-3;Q969S9	GFM2	0	0	0	0	0	0	0	0	0	0	0	0	0	0	0	0	0	0	0	0	0	0	0	0	0	0	0	0	0	0	0	0	0	0	0	0	0	0	0	0	0	0	0	0	0	0	0	0
Q06210-2;Q06210;O94808;E5RJP4	GFPT1	1284300	0	0	0	0	323370	377960	1385300	1701300	2820200	7773900	14549000	25726000	54259000	21306000	17870000	3715500	375470	5582200	11175000	638890	0	0	0	0	0	0	0	0	0	235350	790840	3000400	4115500	9253600	17035000	9331100	30785000	78310000	58581000	23297000	19132000	0	2963500	0	4741200	0	567480
O75223;M0QZK8;H7BZK5;B8ZZK2;O75223-3;O75223-2;O75223-4	GGCT	2574300	396400	6833000	216860	3164600	1073400	0	346250	5567000	9810300	0	2671200	1609400	5557400	2910100	15316000	0	0	0	0	0	0	0	1538800	904780	0	0	1194000	0	684190	0	0	0	0	0	663940	1004500	0	0	0	0	2877800	0	0	0	3721700	15344000	5377800
P38435-2;P38435	GGCX	0	0	0	0	0	0	0	0	0	0	0	0	0	0	0	0	0	0	0	0	0	0	0	0	0	0	0	0	0	0	0	0	0	0	0	0	0	0	0	0	0	0	0	0	0	0	0	0
Q92820	GGH	0	0	1442300	415290	0	0	1602500	1076400	1078700	6002300	1749500	4175600	1184900	16504000	3117800	15234000	6007800	8515000	35113000	34251000	11675000	3450100	0	781530	0	0	0	0	0	0	0	0	0	2069800	3015700	3415700	2881900	3574900	15856000	16063000	0	22788000	5505000	14261000	22501000	10797000	8398700	3033200
Q9UJ14;A2A2G5;Q9UJ14-5	GGT7	0	0	0	0	0	0	0	0	0	0	0	0	0	0	0	0	0	1374000	0	0	0	0	0	0	0	0	0	0	0	0	0	0	0	0	0	0	0	1800400	4846900	3794900	0	0	0	0	0	0	0	0
O14908;O14908-2;K7EM11;K7ESN1;K7ELJ2;K7EJ33;K7EIT0;Q8TF64	GIPC1	0	0	0	0	0	0	0	0	0	0	0	0	0	0	0	0	0	0	0	0	2378100	1315600	0	0	0	0	0	0	0	0	0	0	0	0	0	0	0	0	2224100	0	0	0	0	0	2500400	7603700	5237600	0
Q8TF65	GIPC2	0	0	0	0	0	0	0	0	0	0	0	0	0	0	0	0	0	0	0	0	0	0	0	0	0	0	0	0	0	0	0	0	0	0	0	0	0	0	0	0	0	0	0	0	0	0	0	0
A0A0C4DGN6;Q9Y2X7;Q9Y2X7-3;J3QRU8;J3QLH1;F8W822;R4GNG3;F8WAK2;F8VXI9;Q14161-2;Q14161-11;Q14161-7;Q14161-9;Q14161-6;Q14161-10;Q14161-8;Q14161-4;Q14161-5;Q14161-3;Q14161	GIT1	0	0	0	0	0	0	0	0	0	0	0	0	0	0	0	0	0	0	0	0	0	0	0	0	0	0	0	0	0	0	0	0	0	0	0	0	0	0	0	0	0	0	0	0	0	0	835460	0
P32189-1;P32189-4;Q14409;P32189-2;P32189;A6NP46;H7C2A0;F8WF44;F8WDA9;F8WBI8;F8WC39;Q14410	GK;GK3P	0	0	0	0	0	202050	0	434050	0	0	570740	1814600	6948500	11698000	8937000	8493500	7754800	3739100	8416600	8994000	6029800	1415600	0	0	0	334040	0	0	0	0	0	0	631370	2016400	764060	4074200	7696200	14443000	27442000	19731000	0	1372400	0	1097400	0	0	0	0
P06280;V9GYN5	GLA	0	0	565960	373880	0	0	0	0	0	0	0	0	1866800	7832400	16905000	24537000	49047000	144690000	668870000	673970000	212950000	173300000	11000000	8907300	0	0	0	0	0	0	0	0	0	19202000	0	0	2039900	2773000	29945000	64187000	257930000	308680000	314430000	498170000	344750000	250230000	95499000	35130000
P23378	GLDC	0	0	0	0	0	0	0	0	0	0	0	0	3247800	4588700	5320000	3058800	0	7200000	0	0	0	0	0	0	0	0	0	0	0	0	0	0	0	0	0	1465100	1279300	2584200	7665000	7219600	0	7532100	0	0	0	0	0	0
Q92896;Q92896-3;Q92896-2;H3BM42;H3BQU9;H3BQT1;H3BRD8	GLG1	597890	239330	817640	1288600	535080	0	0	0	0	2237400	0	0	930420	4720300	1082800	4983200	1833300	2718100	9880900	12220000	1533200	9232900	1349300	1217800	0	0	0	0	0	0	0	0	0	0	393980	0	2244300	1563200	1079800	1048800	22233000	3258700	5671800	8295900	12947000	8521100	9171700	0
Q9H4G4;Q5VZR0;A0A087WUM5;A0A088AWP7	GLIPR2	0	0	0	0	0	0	0	300220	210740	0	0	0	0	0	0	0	0	0	0	0	0	0	0	0	534810	0	0	0	0	0	0	0	0	0	0	0	0	0	0	0	0	0	0	0	0	0	0	0
Q92990-2;Q92990;M0QX84;M0QXG8	GLMN	0	0	0	0	0	0	0	0	0	0	0	0	0	0	0	0	0	0	0	0	0	0	0	0	0	0	0	0	0	0	0	0	0	0	0	0	0	0	0	0	0	0	0	0	0	0	0	0
Q04760-2;Q04760	GLO1	0	0	0	0	0	0	0	0	0	0	0	0	0	0	0	0	0	0	6906200	15351000	9060100	7162100	0	0	0	0	0	0	0	0	0	0	0	0	0	0	0	266620	0	0	0	1744100	1263900	16015000	15359000	10368000	3130500	1752400
I3L1I0;F6TLX2;Q9HC38-2;Q9HC38	GLOD4	0	0	0	0	0	0	0	0	0	0	0	0	0	0	0	0	0	0	0	0	1230900	1574500	0	0	0	0	0	0	0	0	0	0	0	0	0	0	0	0	0	0	0	0	0	0	2015600	2296800	0	0
I3L0P5;O95838	GLP2R	0	0	0	0	0	0	0	0	0	0	0	0	0	0	0	0	0	0	0	0	0	0	0	0	0	0	0	0	0	0	0	0	0	0	0	0	0	0	0	0	0	0	0	0	0	0	0	0
O76003	GLRX3	0	0	0	216730	476470	585490	0	319750	0	0	0	0	0	1828200	0	1558200	1675400	788950	3701300	12642000	2213100	0	0	0	0	0	0	0	0	0	0	0	0	0	0	0	0	0	1353400	0	0	3003500	0	2726500	3044400	964340	0	0
P00367;P00367-3;P00367-2;P49448	GLUD1;GLUD2	0	0	0	0	0	1099200	1395300	228360	895830	1171000	1799800	10723000	26441000	49741000	44589000	41103000	31545000	22016000	40552000	33154000	1423700	1148600	0	0	0	0	0	0	0	0	0	0	0	1515600	3931600	6065500	10473000	28052000	103870000	99238000	65619000	57664000	11811000	26566000	7395300	1566900	1807400	1589800
P15104;A0A087WYJ1	GLUL	0	0	0	0	0	0	0	0	728630	3229400	1389500	13941000	16711000	37315000	34662000	23806000	18064000	17054000	17055000	11087000	0	0	0	0	0	0	357380	0	0	0	0	0	1111200	2010200	6938600	10801000	11935000	23178000	61745000	99313000	117860000	56812000	13313000	7160400	1983000	0	0	0
O60547-2;O60547	GMDS	0	0	0	0	0	0	0	0	0	0	0	736760	754990	3604000	2476400	638780	2615200	0	4600100	2772300	0	1461700	0	0	0	0	0	0	0	0	0	200460	0	0	466010	619030	431290	0	5922600	4254000	0	0	1409700	0	0	0	1337200	1971900
Q9Y692-2;Q9Y692	GMEB1	0	0	0	0	0	0	0	0	0	0	0	0	0	0	0	0	0	0	0	0	0	0	0	0	0	0	0	0	0	0	0	0	0	0	0	0	0	0	0	0	0	0	0	0	0	0	0	0
G3V4P8;P60983;M0QYG8;M0R1D2;M0R0C1;M0QYJ8;O60234	GMFB	0	0	0	0	0	0	0	0	0	0	0	0	0	0	0	0	0	0	0	0	0	0	0	0	0	0	0	0	0	0	0	0	0	0	0	0	1589700	0	0	0	0	0	0	0	0	0	0	0
C9K0U5;H7C608;E2QRF9;O75496	GMNN	0	0	0	0	0	0	0	0	0	0	0	0	0	0	0	0	0	0	0	0	0	0	0	0	0	0	0	0	0	0	0	0	0	0	0	0	0	0	0	0	0	0	0	0	0	0	0	0
Q96IJ6;Q96IJ6-2;A0A0U1RRC2;A0A087WUI8	GMPPA	0	0	0	0	0	0	0	0	0	0	0	0	0	2268100	1974200	0	0	0	3257400	3073100	0	2831500	0	0	0	0	0	0	0	0	0	0	0	0	0	0	0	966490	2047700	3059900	0	2594100	0	1335200	2490600	0	915150	0
P49915-2;P49915	GMPS	3765800	0	0	0	99732	701820	0	0	0	0	325610	4339100	4712500	22971000	21742000	20017000	14297000	15078000	32579000	36587000	4584500	1705300	3535900	9002000	0	0	0	0	0	0	0	0	0	0	1851000	8495600	5031900	11558000	41634000	29126000	104520000	40232000	12595000	15862000	7929500	2062900	0	0
P29992;K7EL62;O95837;A0A087WVZ3	GNA11	0	0	0	0	0	0	450120	713880	925540	0	0	2212500	434360	4660800	944830	0	591310	0	0	0	1343900	0	0	0	0	896000	0	0	206860	0	0	0	0	0	0	0	0	0	2490200	0	0	0	0	2232100	2056900	560230	0	0
Q14344;Q14344-2	GNA13	0	0	0	0	0	0	0	0	0	0	0	0	0	0	0	0	0	0	0	0	0	0	0	0	0	0	0	0	0	0	0	0	0	0	0	0	0	0	0	0	0	0	0	0	0	0	0	0
P63096;P63096-2;C9JPP4;C9JL77;P09471-2;P19087;P11488;A8MTJ3;P09471;A0A087WTB6;A2A2R6;H3BTM2;A0A087WZE5;F8WE78	GNAI1	0	0	0	0	0	0	0	0	0	0	0	0	0	0	0	0	0	0	1241200	1076100	0	0	0	0	0	0	0	0	0	0	0	0	0	0	0	0	0	0	650900	3914300	0	0	0	766500	8316800	1131200	787970	0
P04899;P04899-4;P04899-6;P04899-3;P04899-5;P04899-2	GNAI2	842270	583100	1412400	487850	889210	1470800	1480500	1837100	938020	3453200	4235300	837590	7016500	14079000	11503000	10282000	7392700	0	22027000	64325000	26901000	23912000	1861300	3730600	0	944550	366430	0	0	0	0	0	0	0	0	4565000	1037500	5089800	908410	0	63041000	35312000	0	22398000	23250000	12974000	15902000	7207900
P08754	GNAI3	253670	0	0	0	0	0	0	0	0	1116900	324620	0	1390400	3188500	3038600	1482900	1885100	1076600	4696200	5548900	2093500	2819900	0	569260	0	0	0	0	0	0	0	0	0	0	326830	918050	621200	725630	14149000	3260400	0	4495500	0	6614900	5659600	3917000	5199500	0
P50148;B1AM21	GNAQ	0	0	0	0	0	0	0	0	0	0	0	0	0	0	0	0	0	0	0	0	0	0	0	0	0	0	0	0	0	0	0	0	0	0	0	0	0	0	0	0	0	0	0	0	0	0	6751800	0
P63092;P63092-4;Q5JWF2;P63092-3;P63092-2;Q5JWF2-2;A0A0A0MR13;S4R3E3;P38405;P38405-2;Q5JWE9;S4R3V9;K7EQ80;K7EPE2;H0Y7F4;Q5JWD1;H0Y7E8	GNAS	0	413490	0	0	526420	0	0	0	0	0	0	0	499410	1442300	3302700	0	2008600	1216800	823560	0	2116900	1359400	0	0	0	1014400	0	0	0	1899500	0	0	0	0	0	435120	1307900	600580	4028200	3787700	0	6225400	0	4487400	3895500	1163300	1284200	0
P19086;E9PC54;Q03113-3;Q03113-2;Q03113	GNAZ	0	0	0	0	0	0	0	0	0	0	0	0	0	0	0	0	0	0	0	0	0	0	0	0	0	0	0	0	0	0	0	0	0	0	0	0	0	0	0	0	0	0	0	0	0	0	0	0
P62873;P62873-2;F6UT28;B1AKQ8;F6X3N5;B3KVK2;F5H8J8;F5H100;F5H0S8;E9PCP0;P16520-2;P16520	GNB1	229420	0	0	0	615600	853040	0	719300	633620	0	1416000	4352800	5622300	15615000	7063100	928770	5951100	0	0	1649100	3631800	7822800	1369700	1391700	0	0	0	0	0	0	195490	0	1845600	0	1812800	2891200	8706200	6234500	41969000	22151000	36399000	0	0	10002000	0	0	0	1617800
Q9BYB4-2;Q9BYB4;C9JPQ6	GNB1L	0	0	0	0	0	0	0	0	0	0	0	0	0	0	0	0	0	0	1664600	1751200	1095500	1191000	0	0	0	0	0	0	0	0	0	0	0	0	0	0	0	0	0	1082400	0	2911600	0	0	0	0	0	0
P62879;C9JIS1;C9JXA5;C9JZN1;E7EP32;P62879-2	GNB2	0	0	0	0	0	0	0	0	0	18474000	0	0	0	0	0	0	0	0	0	0	0	0	0	0	0	0	0	0	0	46452000	0	0	0	0	0	0	0	0	0	0	0	0	0	0	0	0	0	0
P63244;J3KPE3;D6RAC2;H0Y8W2;D6REE5;H0YAF8;D6RHH4;H0YAM7;D6R9Z1;D6R9L0;D6RFX4;D6RAU2;E9PD14;D6RBD0;D6RFZ9;D6RF23;H0Y8R5;D6RGK8;H0Y9P0;D6R909;D6RHJ5;D6RDI0	GNB2L1	1574200	6782000	293580	788220	2783000	3951400	3070300	3336200	2919200	15100000	8847300	17931000	36092000	109010000	99485000	59796000	90866000	102870000	201340000	269760000	145080000	227520000	33417000	54194000	0	2524400	1114300	1090800	911180	957070	1410700	4424000	3307700	5456000	9136600	23846000	27863000	34970000	113020000	120860000	218400000	154690000	30509000	166380000	116360000	133890000	93818000	87831000
Q9HAV0;C9JD14;H7C5J5	GNB4	0	0	0	0	0	0	759300	527740	0	0	4770900	0	0	0	0	0	0	0	0	0	0	0	285470	0	1382500	0	0	5104000	1622900	1344100	1863400	2549300	1616100	0	0	0	0	0	0	0	0	0	0	0	0	0	0	0
Q9UBI6	GNG12	0	0	0	0	0	0	0	0	0	1005900	0	0	0	0	0	2441500	0	0	0	0	0	0	0	0	0	0	0	0	0	0	0	0	0	55130000	0	0	989140	0	2579500	2100800	0	2366800	0	450910	0	1173400	1801700	0
P50150	GNG4	0	0	0	0	0	0	0	0	0	0	0	0	0	0	0	0	0	0	0	0	0	0	0	0	0	0	0	0	0	0	0	0	0	0	0	0	0	0	0	0	0	0	0	0	0	0	0	0
P63218	GNG5	0	0	467220	0	450120	913660	855170	2482700	0	830990	838420	1214200	0	0	3943300	0	0	0	6949100	6128200	0	6396400	760130	1593100	0	0	0	0	0	570120	0	1330900	1790800	1214200	1239600	0	2181300	2973200	6491500	7848300	13876000	7342000	14686000	12317000	34342000	7534500	15263000	5726100
O60262;K7ESC6	GNG7	0	1951500	0	0	0	0	0	0	0	3053500	2103300	0	3014100	0	2347000	996620	0	0	4034600	8793400	8955300	7678900	2906000	6727400	0	0	0	0	0	1288000	0	0	0	0	643100	0	0	0	0	0	0	0	0	0	0	0	0	0
Q9BVP2-2;Q9BVP2;C9JYH9;C9JZT7;B4DMU5	GNL3	762300	2194000	7417100	0	2105200	1935100	1276700	1638500	0	0	0	704830	0	1897400	2170800	837530	0	0	0	0	0	0	0	0	0	6483100	4674600	2410600	0	0	0	0	0	0	2327600	848330	915900	655470	6938400	2203400	8197500	0	0	0	0	0	0	0
Q5TBH8;O15228-2;O15228;Q5TBH6	GNPAT	0	0	0	0	0	0	0	0	0	0	0	0	0	0	0	0	0	0	0	0	0	0	0	0	0	0	0	0	0	0	0	0	0	0	0	0	0	0	458040	0	0	0	0	0	0	0	0	0
D6RAY7;D6R9P4;P46926;D6RFF8;P46926-2;D6R917;D6RB13;Q8TDQ7-3;Q8TDQ7-2;Q8TDQ7	GNPDA1;GNPDA2	0	0	0	0	0	0	0	0	0	0	0	0	0	0	0	0	0	0	0	0	0	0	0	0	0	0	0	0	0	0	0	0	0	0	0	0	0	2300800	6275800	0	0	0	0	0	0	0	0	0
A0A0C4DGS5;Q08379-2;Q08379	GOLGA2	0	0	0	0	0	0	0	0	0	0	0	0	0	0	0	0	0	0	0	0	0	0	0	0	0	0	0	0	0	0	0	0	0	0	0	0	0	0	0	0	0	0	0	0	0	0	0	0
E7EU81;Q14789-4;Q14789-3;Q14789;Q14789-2;H0Y867	GOLGB1	0	0	0	0	0	0	0	0	0	0	0	0	0	0	0	0	0	0	0	0	0	0	0	0	0	0	0	0	0	0	0	0	0	0	0	0	0	0	0	0	0	0	0	0	0	0	0	0
Q9H4A6	GOLPH3	0	0	0	0	0	0	0	0	0	0	0	0	0	0	0	0	0	0	0	0	0	0	0	0	0	0	0	0	0	0	0	0	0	0	0	0	0	0	1232100	0	0	0	0	0	0	0	0	0
Q9H8Y8-2;Q9H8Y8;Q9H8Y8-3	GORASP2	0	0	0	0	0	0	0	0	0	0	0	0	0	0	0	0	0	0	0	0	0	0	0	0	0	0	0	0	0	0	0	0	0	0	0	0	0	0	0	0	0	0	0	0	0	0	0	0
P17174;P17174-2	GOT1	0	0	0	0	0	0	0	0	0	0	0	0	0	0	0	0	0	0	0	1966600	393140	0	0	0	0	0	0	0	0	0	0	0	0	0	0	0	0	0	1892900	0	1464000	0	0	2779200	0	0	0	0
P00505;P00505-2	GOT2	0	0	0	0	0	0	0	0	0	0	0	0	0	0	0	0	0	0	10270000	12228000	1463600	5559200	0	0	0	0	0	0	0	0	0	0	0	0	0	0	775230	0	0	0	0	2426000	1209600	12798000	11071000	5693900	2344500	0
H0Y3U6;P51654-2;P51654;P51654-3;REV__Q96HE7	GPC3	0	0	0	0	0	0	0	0	0	0	0	0	0	0	0	0	0	0	0	0	0	0	0	0	0	0	0	0	0	0	0	0	0	0	0	0	0	0	0	0	0	0	0	0	0	0	0	0
O75487;O75487-2;A0A087WT82	GPC4	0	0	586910	445290	0	0	0	561860	0	0	0	0	0	0	0	0	0	0	0	0	4305200	8079200	4148900	9993600	0	0	0	0	0	0	0	0	0	0	0	0	0	0	0	0	0	0	0	0	0	2787800	8163100	12383000
Q9Y625	GPC6	0	0	0	0	0	0	0	0	0	0	0	0	0	0	0	0	0	0	0	0	0	0	0	0	0	0	0	0	0	0	0	0	0	0	0	0	0	0	0	0	0	0	0	0	0	0	0	0
P43304-2;P43304;F5GYK7	GPD2	0	0	0	0	0	0	0	0	0	0	0	0	0	0	0	0	0	0	0	0	0	0	0	0	0	0	0	0	0	0	0	0	0	0	0	0	0	0	0	0	0	0	0	0	0	0	0	0
F5H039;Q9NQX3;Q9NQX3-2;G3V582;H0YJ30	GPHN	0	0	0	0	466900	0	0	2036000	1260700	5439900	5127200	5820200	1687400	0	0	0	0	0	0	0	0	0	0	0	0	0	0	0	0	0	0	0	1144400	0	2256800	2619800	0	1176400	0	0	0	0	0	0	0	0	0	0
A0A0A0MTS2;P06744;P06744-2;K7EQ48;A0A0J9YXP8;A0A0J9YX90;A0A0J9YYH3;CON__Q3ZBD7;K7EPY4;K7EP41;K7ELR7;K7ENA0;K7EIL4;K7ERK8;K7ERC6	GPI	0	0	0	0	0	0	0	0	0	0	0	0	0	0	0	0	845590	2478000	40822000	53400000	2488600	3116500	0	0	0	0	0	0	0	0	0	0	0	0	0	0	586620	0	0	963580	5688300	25771000	8232100	78344000	40847000	16428000	3232300	0
Q92917	GPKOW	0	0	0	0	0	0	0	0	163660	362890	0	829670	0	1475200	965170	3443400	3667700	5515300	5380900	0	1210500	0	0	0	0	0	0	0	0	0	0	0	0	0	255480	1170400	591600	2045200	2307900	1682200	0	0	2743900	0	0	0	0	0
Q9HCN4;Q9HCN4-3;Q9HCN4-2;Q9HCN4-4;Q9HCN4-5;F8WD09	GPN1	0	0	0	0	0	0	0	0	0	0	1072000	786470	1577100	3222100	1274800	0	0	0	0	5134200	2138800	1456500	0	0	0	0	0	0	0	0	0	0	0	0	439730	2037500	0	0	1234300	1326200	0	0	0	0	0	0	0	0
Q8NFJ5;F5GWG3	GPRC5A	0	0	0	0	0	0	0	0	0	0	0	0	0	0	0	0	0	0	0	0	0	0	0	0	963670	0	0	0	0	0	0	0	0	0	0	0	0	0	0	0	0	0	0	0	0	0	0	0
C9JFE4;A0A096LP07;A0A096LPJ3;A8K070;Q13098-5;Q13098;Q13098-7;Q13098-6;J3QQX0;J3QS84;J3QS88;J3KTB0;J3QLE8;J3QLT0;J3QL53;J3KRE8;J3KSA5;J3KRJ4	GPS1	0	0	0	0	0	0	0	0	0	0	0	650120	718220	872800	705880	0	0	0	0	0	0	0	0	0	0	0	0	0	0	0	0	0	381650	0	1114900	758210	613930	0	0	0	0	0	0	0	0	0	0	0
A0A087WUQ6;P07203;P07203-2	GPX1	0	0	0	0	0	0	0	0	0	0	0	0	1332500	7277600	5928800	6625300	3601500	3234800	4963200	15916000	1627800	0	0	0	0	0	0	0	0	0	0	0	0	0	0	807300	0	3015100	12297000	6725600	17266000	13866000	3330500	5011300	2259800	2207600	0	2699400
K7ERP4;A0A087X2I2;A0A087WT12;P36969-2;P36969;A0A0A0MTT1;K7EKX7;R4GNE4;K7ENB4;K7EJ20	GPX4	0	0	0	0	0	0	0	0	0	692080	0	1060200	0	1676500	0	0	0	2170400	0	0	0	0	0	0	0	0	0	0	0	0	0	0	0	0	0	0	0	0	0	0	11983000	0	0	0	0	1555700	2650500	1091000
P62993;J3KT38;P62993-2;J3QRL5;J3QLF6	GRB2	0	291270	0	1702500	0	0	0	0	0	0	1002900	2111400	0	4976300	3600900	3690400	5488300	21133000	57105000	99946000	67823000	72938000	10673000	41018000	0	0	0	0	0	0	0	0	0	0	0	766640	1003100	6732900	24127000	33151000	58532000	43915000	40182000	94588000	81157000	127370000	208760000	228290000
Q9HAV7	GRPEL1	0	0	0	0	0	0	0	0	0	0	0	0	0	0	0	0	0	0	0	0	0	0	0	0	0	0	0	0	0	0	0	0	0	0	0	0	0	0	0	0	0	0	0	0	0	0	0	0
Q8TAA5	GRPEL2	0	0	0	0	0	0	0	0	0	0	0	0	0	0	0	0	0	0	0	0	0	0	0	0	0	0	0	0	0	0	0	0	0	0	0	0	0	0	0	0	0	0	0	0	0	0	0	0
H0Y8R1;F5H5I6;H0YAK1;Q12849-5;Q12849;H0YAM1	GRSF1	353380	828640	4359600	0	3011400	1074000	785140	1834500	0	0	0	427680	4138100	18501000	9329500	10262000	44170000	65011000	269400000	217600000	100480000	65396000	6757300	748020	0	3088400	3048000	884610	0	0	797780	2039700	1326600	1472100	2135800	3254200	2526900	5138100	11233000	31268000	54402000	116860000	107080000	176600000	137160000	79287000	52144000	29447000
Q9BQ67;M0QX71	GRWD1	0	0	264660	0	276910	0	284980	0	0	0	0	0	0	0	0	0	578060	1303400	10692000	25754000	3399300	2099000	0	0	0	367940	0	0	0	0	0	0	0	0	0	0	261780	0	1740700	2870700	0	4945900	0	11252000	2177000	4069500	2016100	0
J3KRG2;Q96QA5	GSDMA	1651800	5998300	4682800	0	0	0	797020	0	0	6250500	0	0	0	1693400	179800	12282000	0	0	0	0	0	0	0	8492400	2601600	478360	0	2320700	0	977020	0	0	0	0	0	2342100	0	0	0	0	0	0	0	0	0	1993500	25072000	10594000
P06396-2;A0A0A0MS51;A0A0A0MT01;P06396-4;P06396-3;P06396;Q5T0I0;REV__H0YJM7;REV__Q6TDU7-4;REV__Q6TDU7-2;REV__Q6TDU7-3;REV__Q6TDU7;REV__F8W8F9	GSN	0	1106100	510650	0	478570	661060	402390	887850	345850	864520	0	1039000	892270	0	0	4664800	9998100	11774000	9033800	29090000	12243000	5861500	421590	0	435810	773380	605310	521510	0	252280	0	0	0	0	0	0	467500	0	682340	6526200	7906500	34506000	3266000	20806000	43103000	34578000	0	576040
P15170-2;P15170-3;H3BR35;P15170;Q8IYD1;H3BSV8	GSPT1;GSPT2	5697500	0	0	0	0	0	0	0	0	0	0	677320	1222100	1157200	3301100	0	0	1864800	985540	0	0	0	0	0	0	0	0	0	0	0	0	0	0	0	0	200100	0	0	1020800	0	8675700	4621300	1425500	12752000	0	0	0	0
P00390-5;P00390-4;P00390-2;P00390-3;P00390;E5RI06;H0YC68	GSR	130580	0	0	0	880590	1552800	1103300	1326600	741520	3974900	2890000	4685400	12128000	30905000	23570000	21757000	23787000	28957000	77885000	59045000	11978000	1775200	0	0	0	0	0	0	0	0	790530	594380	1013500	1067400	801690	3192200	3162000	6736700	29373000	44963000	14038000	62575000	17392000	60109000	22866000	2817300	0	0
P48637;P48637-2	GSS	0	0	0	0	0	0	0	0	0	0	0	0	0	0	0	0	0	0	0	0	0	0	0	0	0	0	0	0	0	0	0	0	0	0	0	0	1136700	0	0	0	0	0	0	0	0	0	0	0
E9PLF1;E9PHN7;E9PHN6;Q5T8Q9;A0A0A0MTN3;Q5T8R1;F6XZQ7;P28161-2;P46439;P28161;P21266	GSTM2;GSTM5;GSTM3	0	0	0	0	0	0	0	0	0	0	1161300	0	0	0	0	0	0	0	0	0	0	0	0	0	320830	2381600	0	0	0	0	0	0	0	0	0	0	0	0	0	0	0	0	0	0	0	0	0	0
P78417;Q5TA02;P78417-2;P78417-3;Q5TA01	GSTO1	0	0	0	0	0	0	0	0	0	0	0	0	0	0	0	0	0	975980	0	4029200	6498000	0	392650	0	0	0	0	0	0	0	0	0	0	0	0	0	0	0	0	713530	0	1726300	0	5933800	8951900	7004300	683960	587960
P09211;A8MX94;A0A087X243;A0A087X2E9	GSTP1	686730	0	0	0	0	0	0	0	0	0	0	0	0	0	0	1711600	0	0	13517000	17820000	4397900	17744000	0	3382000	0	0	0	0	0	0	0	0	0	0	0	0	0	0	1953500	1562400	0	14784000	10593000	28871000	56098000	67224000	81650000	56359000
J3KNC0;P52655	GTF2A1	0	0	0	0	0	0	0	0	0	0	0	0	0	0	0	0	0	0	0	0	0	0	0	0	0	0	0	0	0	0	0	0	0	0	0	0	0	0	0	0	0	0	0	0	0	0	0	0
P78347-2;P78347-4;P78347-3;P78347;P78347-5;C9J6M0;A0A087WW90;A0A0D9SF80;Q86UP8-3	GTF2I	0	0	0	569730	348680	370120	1737500	1867300	2577700	18788000	11202000	25044000	42870000	75735000	26057000	6847600	2676500	7427200	21635000	21731000	7599000	8171800	521220	769160	2555800	624730	0	0	0	5624200	489860	1665400	5964800	2545400	17863000	28781000	22518000	55309000	80916000	62605000	38058000	32041000	3893100	41644000	34991000	28558000	31994000	9745400
Q12789-3;Q12789;H3BRD0;H3BU37	GTF3C1	0	0	0	0	0	0	0	0	0	0	0	0	0	0	0	0	0	0	0	0	0	0	0	0	0	0	0	0	0	0	0	0	0	0	0	0	0	0	0	0	0	0	0	0	0	0	0	0
Q9Y5Q9;Q9Y5Q9-2;F8WC64;H0YFI7;H7C0C0	GTF3C3	0	0	0	0	0	437230	0	0	0	0	0	0	0	0	0	0	0	0	0	0	0	0	0	0	0	0	0	0	0	0	0	0	0	0	0	3428500	0	0	0	0	0	0	0	0	0	0	0	0
Q9UKN8;F2Z356	GTF3C4	0	0	0	0	0	0	0	0	0	0	0	0	0	0	0	0	0	0	0	0	0	0	0	0	0	0	0	0	0	0	0	0	0	0	0	0	0	0	0	0	0	0	0	0	0	0	0	0
Q5T7U1;Q9Y5Q8-2;Q9Y5Q8;Q9Y5Q8-3;Q5T7U4	GTF3C5	0	0	0	0	0	0	0	0	0	0	0	0	0	916830	843420	0	0	0	0	0	0	0	0	0	0	0	0	0	0	0	0	0	0	0	0	571110	0	590260	1119100	919030	0	0	0	0	0	0	0	0
O00178	GTPBP1	0	0	0	0	0	0	0	0	0	0	0	0	0	0	0	0	0	0	0	0	0	0	0	0	0	0	0	0	0	0	0	0	0	0	0	0	0	0	0	0	0	0	0	0	0	0	0	0
Q9BX10-3;Q9BX10-2;Q9BX10-4;Q9BX10	GTPBP2	0	0	0	0	0	0	0	0	0	0	0	0	0	0	0	0	0	0	0	0	0	0	0	0	0	0	0	0	0	0	0	0	0	0	0	0	0	0	0	0	0	0	0	0	0	0	0	0
Q9BZE4-2;Q9BZE4;Q9BZE4-3;Q5T3R7	GTPBP4	0	0	1787900	0	420270	0	0	426160	263500	0	329550	0	617160	0	0	783500	0	0	0	0	0	0	0	0	0	2115300	1430000	1005400	0	0	0	0	0	0	0	0	0	0	0	0	0	0	0	0	0	0	0	0
Q9UBP9-4;Q9UBP9;Q9UBP9-3;B8ZZL1;H0Y6R1;H7BZV7;Q9UBP9-2	GULP1	0	854530	0	0	0	775180	0	0	0	0	0	0	0	0	0	0	0	0	0	0	0	0	0	0	0	0	0	0	0	0	0	0	0	0	0	0	0	0	0	0	0	0	0	0	0	0	0	0
P08236-3;P08236-2;P08236;F8WBK6;F2Z3L6	GUSB	0	0	0	0	0	0	0	0	0	0	0	443300	453280	2443200	3390400	2100700	0	0	0	0	0	0	0	0	0	0	0	0	0	0	0	0	0	0	0	670460	885210	922650	2148300	2402500	0	1729500	0	0	0	0	0	0
G5E9W8;C9JQ42;P46976-3;P46976-2;P46976	GYG1	0	0	0	0	0	0	0	0	0	0	0	0	0	0	0	0	0	0	0	0	0	0	0	0	0	0	0	0	0	0	0	0	0	0	0	0	0	0	0	0	0	0	0	0	0	0	0	0
P13807-2;P13807;M0QYU1;P54840	GYS1	0	764660	0	0	0	0	0	0	0	0	0	0	668840	0	674150	1287900	1582200	2070200	12528000	12488000	5165800	3327100	0	0	0	0	0	0	0	0	0	0	0	1240500	0	809040	470580	2088100	9720500	2916400	11211000	9685800	5104000	11186000	9725000	4048800	2692000	0
Q92522	H1FX	0	1648300	6428500	4988000	2188900	6196800	4663300	4638700	2430400	11205000	4515500	6977700	3653000	6545200	2684800	1669500	490830	1583700	2767300	1762300	2284800	3741400	0	1690800	337230	8614100	9640600	5231600	4006700	3341300	16311000	14992000	12327000	24667000	14067000	21749000	7466900	24565000	47030000	31197000	3056800	6447800	12769000	1200400	6090100	18145000	27370000	28201000
Q71UI9;P0C0S5;C9J0D1;Q71UI9-4;Q71UI9-2;Q71UI9-3;C9J386	H2AFV;H2AFZ	5987400	60940000	9149100	6873300	6588300	7878000	8793800	8560300	6373300	20554000	6508800	6348000	10904000	15432000	5483800	15365000	8726300	20891000	23572000	35350000	13891000	17300000	3652100	10307000	3769000	17403000	22440000	16394000	12316000	17205000	15456000	29294000	31543000	21051000	21944000	27685000	53704000	25302000	70108000	39222000	52634000	64383000	36161000	65310000	84663000	119010000	173070000	172730000
K7EMV3;B4DEB1;K7EK07;K7ES00;Q71DI3;Q16695;P84243;P68431	H3F3B;H3F3A;HIST2H3A;HIST3H3;HIST1H3A	9290400	29298000	14821000	20059000	6224900	14090000	25828000	29933000	33645000	35859000	27139000	57107000	49961000	122900000	78279000	62270000	62878000	101940000	117710000	124950000	88691000	17396000	2681200	11649000	13042000	58698000	58865000	72035000	52105000	24482000	58290000	81641000	93494000	155400000	119760000	157350000	182450000	203980000	409630000	426510000	700590000	302940000	106230000	272950000	191850000	146410000	184840000	207200000
Q9P035;H3BS72;H3BPZ1;Q9P035-2;H3BRL8;H3BMZ1	HACD3	1732600	2354500	2606100	3919300	4046700	5524900	4307400	6464900	5332300	11153000	7657200	11147000	15539000	24665000	19121000	6758300	9532400	1270300	8853600	4483300	1308000	0	0	0	1218700	1032600	1216500	3497600	785330	0	670660	6466500	7675000	12018000	1576200	4264000	12797000	17695000	38514000	27964000	7648100	16889000	953500	7055300	6488000	3391600	8292800	0
Q9UJ83-2;Q9UJ83;C9J306;Q9UJ83-3;Q9UJ83-4;C9JJM7;B3KPX4	HACL1	0	0	0	0	0	0	0	0	0	0	0	0	0	0	0	928600	1208200	582430	0	0	0	0	0	0	0	0	0	0	0	0	0	0	0	0	0	0	0	0	0	1889400	0	2631700	0	0	0	0	0	0
A0A0A0MSE2;Q16836;Q16836-3;Q16836-2;E9PF18	HADH	0	0	0	0	0	0	0	0	0	0	0	0	0	0	0	0	0	0	0	0	0	0	0	0	0	0	0	0	0	0	0	0	0	0	0	0	0	0	0	0	0	0	0	0	0	0	0	0
P40939;H0YFD6;P40939-2	HADHA	5460400	963570	0	847500	601190	0	0	665190	1979400	1916600	4362200	3956300	11708000	33465000	15145000	15738000	15985000	4466400	17845000	12088000	8340000	4903000	0	2549100	0	0	0	2755800	332540	0	0	497090	3054400	18194000	1641600	5873600	13201000	17873000	46925000	41306000	56526000	32843000	5326700	28415000	18517000	5888700	1846600	8382200
P55084;P55084-2;F5GZQ3;B5MD38;C9JEY0;C9JE81;C9K0M0	HADHB	0	0	0	0	0	0	0	0	0	0	538470	2495000	0	3911900	2126800	1436300	1403200	0	2705300	5221200	1103600	0	0	0	0	0	0	0	0	0	0	0	0	0	233870	0	1408400	4309100	17292000	31785000	6846000	5333200	0	6067900	4417200	0	3610500	3512600
Q16775;H3BPK3;Q16775-2;H3BPQ4;Q16775-3;H3BV79;H3BQW8	HAGH	0	0	0	0	0	0	0	0	0	0	0	0	0	0	0	0	0	0	4797300	15683000	16820000	44804000	6789000	25023000	0	0	0	0	0	0	0	0	0	0	0	0	0	0	0	1028800	0	0	0	7013600	27137000	24859000	37736000	82483000
F8W0V1;P42357-2;P42357	HAL	344350	0	292770	0	0	455690	0	0	0	460970	0	0	0	0	0	2579500	1228300	0	0	0	0	0	0	1538700	0	0	0	219740	0	0	0	0	0	0	0	0	0	0	0	0	0	0	0	0	0	0	0	0
B3KWE1;P12081-4;P12081;E7ETE2;B4DDD8;P12081-3;P12081-2;B4E1C5;P49590-2;P49590;B4DQ67;D6RJE6	HARS;HARS2	0	0	0	0	0	0	0	0	0	0	0	0	0	0	1404100	4768300	3115700	3700500	8729400	0	0	2215400	0	3610800	0	0	0	0	0	1527400	0	0	0	0	0	0	0	821940	3807100	0	0	7091900	1626700	3026500	0	2361900	1068200	562550
O14929;O14929-2;F8W9G7	HAT1	0	0	0	0	0	0	698290	614220	856230	2398600	1553800	3225200	3913600	11556000	9068500	5882700	4767500	4039400	12674000	4613500	0	0	0	0	0	0	0	0	0	0	0	0	750920	1151000	3094900	3883000	2714700	4701100	12004000	17858000	55359000	17313000	0	9910600	3819100	0	0	0
O94927	HAUS5	0	0	0	0	0	0	0	0	0	0	0	0	0	0	0	0	0	0	0	0	0	0	0	0	0	0	0	0	0	0	0	0	0	0	0	0	0	0	0	0	0	0	0	0	0	0	0	0
O00165-5;O00165;O00165-2;O00165-3;E9PIQ7;Q5VYD6;O00165-4;O00165-6	HAX1	0	0	0	0	0	0	0	0	0	0	296280	1390400	2291300	7395000	5809000	1142400	4940400	0	11232000	8136300	0	587250	0	0	0	0	0	0	0	0	0	0	0	0	519850	2516000	1353100	9867800	16497000	21571000	0	17071000	7064600	6955900	0	0	0	0
P68871;P02042;F8W6P5	HBB;HBD	241440	0	819540	0	0	0	0	0	0	2062300	0	0	0	0	0	0	5132500	0	0	0	0	0	0	0	0	0	0	0	0	0	0	0	0	0	0	0	0	0	0	0	0	0	0	0	0	0	0	0
A6NEM2;P51610-2;P51610;P51610-4;P51610-3;H7C1C4;Q9Y5Z7	HCFC1	0	0	0	0	0	323820	565950	646840	1334400	5235700	2806200	1461200	2320800	0	0	0	0	0	0	0	0	0	0	0	0	0	0	0	0	0	220990	2034100	1130600	6181600	0	1561800	0	0	0	0	0	0	0	0	0	0	0	0
Q13547;Q5TEE2	HDAC1	390870	0	0	0	0	0	0	0	0	0	0	0	0	0	0	0	0	0	0	1916500	0	0	0	0	0	0	0	0	0	0	0	0	0	0	0	0	0	0	0	0	0	0	0	0	0	0	0	0
Q92769-3;Q92769;E5RFI6;E5RJ04;E5RGV4;E5RHE7;E5RH52;E5RG37;E5RFP9;H3BM24;E5RK19;E7ESJ6;O15379;O15379-2	HDAC2	735570	610370	307600	0	196360	0	110350	1229100	0	3420300	1735900	2771200	6639400	3288600	4061700	0	1639200	1678500	304970000	7326100	7929100	92412000	978270	0	0	548270	0	0	0	0	0	2910400	3236300	927650	5256600	8130900	1300800	2616000	84315000	1979200	14541000	10778000	162600000	12193000	8950900	6061200	0	0
Q7Z4V5-2;Q7Z4V5;A0A087WX58;A0A087WZ99;K7EPS6;Q7Z4V5-4;Q7Z4V5-3	HDGFRP2	0	0	0	0	0	0	0	0	0	0	0	0	0	0	0	0	0	0	0	0	0	0	0	0	0	0	0	0	0	0	0	0	0	0	0	0	0	0	0	2134700	0	0	0	0	0	0	0	0
A0A024R4E5;Q00341;Q00341-2;H0Y394;H7C0A4;C9JZI8;C9J5E5;C9JIZ1;C9JT62;C9JHS7;C9JK79;C9JHZ8;C9JES8;H7BZC3;H7C2D1;C9JMQ6;C9JQ82;C9JBS3;C9JEJ8;A0A0U1RVI6;C9JHN6;C9JHS9;C9J739	HDLBP	20013000	3880200	0	0	0	0	0	0	0	0	362060	1524200	857570	1031400	1739800	932420	0	0	0	0	0	0	0	0	0	0	0	0	0	0	0	0	0	1591700	0	0	445510	443460	0	0	0	0	0	0	0	0	0	0
Q5T3Q7;Q9H583;Q6P664	HEATR1	0	0	0	0	0	0	0	0	0	0	0	0	0	0	0	0	0	0	0	0	0	0	0	0	0	0	0	0	0	0	0	0	0	0	0	0	0	0	0	0	0	0	0	0	0	0	0	0
Q7Z4Q2;Q7Z4Q2-2	HEATR3	0	0	0	0	0	0	0	0	0	0	0	0	0	0	0	0	0	0	0	0	0	0	0	0	0	0	0	0	0	0	0	0	0	0	0	0	0	0	0	0	0	0	0	0	0	0	0	0
A0A087X2H1;Q9ULT8;H0YJP0;G3V4V5;H0YJD4;A0A087WVU6	HECTD1	0	0	0	0	205420	0	0	0	0	255820	384350	1676100	2696100	3661000	2765300	0	0	0	0	0	0	0	0	0	0	0	0	0	0	0	0	0	245540	0	226220	358020	1130300	878330	1510600	2395300	0	2379000	662300	0	0	0	0	0
O95714;A0A0J9YVP0;A0A0J9YXQ8;H3BUQ1;A0A0G2JPS8;Q9BVR0	HERC2	0	0	0	0	0	0	0	0	0	3699400	0	0	1428900	2940100	0	1938700	4305700	0	0	0	1003500	1272300	0	0	0	0	0	0	0	0	0	883170	0	1177600	0	0	2263100	0	5478000	17647000	0	15446000	0	0	2034400	1937200	0	0
Q5GLZ8-6;Q5GLZ8-3;Q5GLZ8-2;Q5GLZ8	HERC4	0	0	0	0	0	0	0	0	0	0	0	0	0	0	0	0	0	0	0	0	0	0	0	0	0	0	0	0	0	0	0	0	0	0	0	0	0	0	0	0	0	0	0	0	0	0	0	0
Q9UII4;E9PBL0	HERC5	0	0	0	0	0	0	0	0	0	1755700	0	0	0	7326800	0	0	10725000	0	75735000	66539000	27577000	10312000	0	0	0	0	0	0	0	0	0	0	0	0	611740	0	1808400	0	8819000	0	0	0	0	0	0	0	0	0
H3BS10;H3BP20;P06865;A0A087WUJ7;H3BU85;H3BTD4	HEXA	0	0	0	0	0	3308800	8749200	4885400	0	6498000	0	0	8749500	18283000	12576000	16488000	10960000	21543000	3458800	1436000	0	0	15588000	0	2128800	8102400	6072300	0	0	0	0	0	8296800	0	11849000	0	13191000	0	0	1321700	4181100	5277200	0	2398800	0	0	0	0
P07686;Q5URX0;H0YA83;H0Y9B6;H0Y9M3	HEXB	0	0	0	0	0	0	0	31151000	0	0	1177300	0	4042700	6609000	12009000	19072000	32394000	73258000	178810000	274720000	55484000	27029000	0	0	0	0	0	0	0	0	220100	0	925400	0	927570	2857200	2129200	6434900	36618000	47712000	244990000	201040000	48550000	235650000	11951000	18133000	0	0
P31937;H7BZL2	HIBADH	0	0	0	0	0	0	0	0	0	0	0	0	0	0	934780	0	0	2461300	4241300	0	1949600	0	0	0	0	0	0	0	0	0	0	0	0	0	0	0	0	0	0	0	0	4796500	2373500	0	0	0	0	0
C9JAW5;C9JNU6;Q9Y241	HIGD1A	0	0	0	0	0	0	0	0	0	0	0	1723300	3617700	6026700	4784600	6295000	4462900	4699100	10508000	4682000	0	0	0	0	0	0	0	0	0	0	0	1123400	0	0	2547700	3762300	2501500	4124200	9461900	8942000	16953000	7363200	3697100	0	3019800	0	0	1541100
P49773;D6RC06;D6REP8;D6RE99;D6RD60	HINT1	0	0	0	0	0	0	0	0	0	0	0	0	0	0	0	0	0	0	0	0	6417900	15248000	1389200	8799200	0	0	0	0	0	0	0	0	0	0	411410	0	0	0	0	0	5618600	0	5428300	2657000	6747700	35442000	50416000	28552000
O00291;O00291-3;O00291-4;C9JMG5	HIP1	0	2755800	885330	1388900	0	4882400	8501900	5055000	1536100	15498000	2091900	8155400	11092000	43841000	36808000	32930000	20577000	4389300	2561900	0	4830200	3920800	0	0	447250	3209200	1404400	1393800	306450	0	0	26481000	25718000	75839000	46704000	46283000	24527000	29174000	0	0	0	0	0	0	18019000	0	0	4558000
O75146;O75146-2	HIP1R	0	0	0	0	0	0	0	0	0	0	0	0	0	0	0	0	0	0	0	0	0	0	0	0	0	0	0	0	0	0	0	0	0	0	0	0	0	0	0	0	0	0	0	0	0	0	0	0
P16403	HIST1H1C	37722000	167580000	284620000	313020000	299250000	275530000	360670000	272650000	247410000	294270000	186170000	292190000	154760000	294320000	177230000	121850000	81457000	205370000	195690000	333550000	311320000	484720000	65001000	165890000	35027000	347440000	301250000	267050000	226260000	153380000	211130000	449990000	298970000	543230000	287440000	337410000	269980000	291240000	789370000	630830000	176510000	451720000	324180000	428680000	644810000	540030000	474220000	567260000
P10412	HIST1H1E	0	797020	840470	0	1301900	0	0	0	0	0	0	0	0	0	0	0	0	0	0	0	0	0	0	0	0	0	0	0	0	0	0	0	0	0	0	0	0	0	0	0	0	0	12423000	0	0	0	0	0
A0A0U1RR32;A0A0U1RRH7;Q99878;Q96KK5;Q9BTM1;P20671;P0C0S8;H0YFX9;Q93077;Q7L7L0;P04908;Q9BTM1-2;P16104;Q8IUE6	HIST1H2AJ;HIST1H2AH;H2AFJ;HIST1H2AD;HIST1H2AG;HIST1H2AC;HIST3H2A;HIST1H2AB;H2AFX	837340	547700	841920	11709000	3498000	638240	978750	0	398010	1578300	477950	807610	740500	1971400	1431900	3723300	448060	2371800	6112600	2967500	750120	1062900	0	0	0	791870	0	0	0	376270	376280	2678600	3739000	5477300	1857000	4856600	7298700	3360100	13054000	8422000	56826000	5517800	4618500	12569000	23779000	32840000	37892000	21152000
B2R4S9;U3KQK0;Q99879;Q99877;Q93079;Q5QNW6;P62807;P58876;O60814;Q5QNW6-2;P57053;Q99880;Q96A08	HIST1H2BI;HIST1H2BN;HIST1H2BM;HIST1H2BH;HIST2H2BF;HIST1H2BC;HIST1H2BD;HIST1H2BK;H2BFS;HIST1H2BL	5987300	187170000	1937100	17104000	7809600	15958000	15545000	12981000	18495000	46095000	14167000	30688000	25633000	74450000	34678000	53310000	52457000	84484000	43044000	38310000	12305000	12119000	2643000	6720600	5979600	27663000	50270000	6811600	22395000	27204000	35790000	44982000	61548000	105100000	97997000	125200000	176370000	120980000	303230000	166180000	205200000	113070000	67735000	159660000	141250000	133090000	102180000	42966000
[truncated: 1,986 more rows]
