# Supplementary material for: Multiplex image-based autophagy RNAi screening identifies SMCR8 as ULK1 kinase activity and gene expression regulator
Source: eLife. 2017 Feb 14;6:e23063. doi: 10.7554/eLife.23063 (PMC5323046; doi:10.7554/eLife.23063)
Supplement: Figure 10—source data 1. — DOI: http://dx.doi.org/10.7554/eLife.23063.031 [file elife-23063-fig10-data1.xlsx]

## Sheet: qualiy controlled data
Accession	Symbol	quality control >100	fold change siSMCR8/sicon
NM_001613.1	ACTA2	509.745	5.20075
NM_004789.3	LHX2	141.375	3.61954
NM_000389.2	CDKN1A	802.636	3.38918
NM_144591.2	C10orf32	284.38	3.19985
NM_057182.1	CCNE1	229.42	2.99246
NM_145012.3	CCNY	152.754	2.9519
NM_001014436.1	DBNL	292.884	2.90935
NM_001628.2	AKR1B1	660.894	2.87854
NM_144591.1	C10orf32	166.109	2.84937
NM_031885.2	BBS2	195.163	2.81429
NM_147184.1	TP53I3	132.75	2.75516
NM_031885.2	BBS2	206.954	2.73642
NM_001238.1	CCNE1	202.795	2.73375
NM_024092.1	TMEM109	261.277	2.70558
NM_001004302.2	ZNF783	116.635	2.6643
NM_003161.2	RPS6KB1	398.721	2.64654
NM_004040.2	RHOB	812.183	2.54756
NM_138316.2	PANK1	132.295	2.50797
NM_024329.4	EFHD2	204.783	2.49942
NM_004526.2	MCM2	365.991	2.4839
NM_001903.2	CTNNA1	214.468	2.45668
NM_006809.4	TOMM34	546.762	2.44904
NM_182498.2	ZNF428	846.313	2.43975
NM_006530.2	YEATS4	225.729	2.41106
NM_057182.1	CCNE1	137.785	2.40946
NM_013364.4	PNMA3	214.433	2.40121
NM_032590.3	FBXL10	366.852	2.38654
XM_001129527.1	KLF11	203.558	2.34195
NM_012171.1	TSPAN17	408.637	2.33271
NM_004615.2	TSPAN7	387.631	2.31884
NM_032036.2	IFI27L2	212.454	2.30817
NM_001037582.1	SCD5	223.366	2.30714
XM_001720850.1	LOC100134134	468.257	2.29553
NM_002746.1	MAPK3	413.078	2.2919
NM_152274.2	FAM58A	192.582	2.25753
NM_005326.4	HAGH	248.761	2.24666
NM_032036.2	IFI27L2	177.719	2.23525
NM_001419.2	ELAVL1	107.039	2.21009
NM_080670.2	SLC35A4	107.207	2.20222
NM_016399.2	TRIAP1	310.726	2.19522
NM_014286.2	FREQ	114.385	2.18706
NM_002726.3	PREP	115.275	2.18433
NM_007173.4	PRSS23	157.202	2.17222
NM_004344.1	CETN2	1467.68	2.17134
NM_145730.1	AP1B1	245.386	2.16249
NM_001040056.1	MAPK3	183.791	2.15564
NM_018466.3	ALG13	521.5	2.15323
NM_003945.3	ATP6V0E1	601.502	2.14565
NM_173633.2	TMEM145	174.514	2.14524
NM_001002876.1	CENPM	237.564	2.13983
NM_012080.3	HDHD1A	102.357	2.13305
NM_015140.2	TTLL12	149.516	2.12936
NM_012137.2	DDAH1	102.409	2.12319
NM_001048201.1	UHRF1	824.78	2.12002
NM_144601.2	CMTM3	307.714	2.11194
NM_022767.2	ISG20L1	242.548	2.10852
NM_020685.3	C3orf14	440.076	2.10325
NM_024656.2	GLT25D1	226.165	2.10247
NM_007111.3	TFDP1	453.477	2.10213
NM_018092.3	NETO2	303.709	2.09889
NM_007111.3	TFDP1	481.325	2.09457
NM_012293.1	PXDN	245.209	2.09329
NM_021077.3	NMB	216.544	2.08685
NM_002305.3	LGALS1	128.135	2.08553
NM_003945.3	ATP6V0E1	1115.32	2.08494
NM_013276.2	SHPK	224.417	2.06813
NM_052871.3	MGC4677	108.281	2.06686
NM_153705.4	KDELC2	211.023	2.05788
NM_145230.2	ATP6V0E2	524.614	2.04095
NM_014365.2	HSPB8	153.69	2.02819
NM_130465.3	TSPAN17	104.411	2.02645
XM_001130742.1	ATP6V0C	1332.56	2.02372
NM_004309.3	ARHGDIA	247.549	2.01445
XM_001129441.2	LOC645166	223.574	2.01146
NM_016941.2	DLL3	179.141	1.99964
NM_005517.3	HMGN2	141.915	1.99655
NM_005374.3	MPP2	113.579	1.98202
NM_004615.2	TSPAN7	173.185	1.97378
NM_032905.3	RBM17	275.264	1.96964
NM_015393.2	PARM1	125.648	1.96736
NM_001875.2	CPS1	154.944	1.96353
NM_018034.2	WDR70	177.444	1.9587
NM_015983.2	UBE2D4	137.631	1.95613
NM_172060.1	EYA1	116.959	1.9554
NM_015190.3	DNAJC9	826.637	1.94979
NM_003580.2	NSMAF	164.618	1.94542
NM_001006625.1	PDPN	275.251	1.93948
NM_021210.3	TRAPPC1	290.894	1.93817
NM_004729.3	ZBED1	239.642	1.9364
NM_024331.3	TTPAL	104.471	1.93501
XM_939319.2	R3HCC1	233.155	1.93241
NM_015917.1	GSTK1	446.212	1.93103
NM_024958.1	NRSN2	142.19	1.92338
NM_032017.1	STK40	170.223	1.92233
NM_015134.2	MPRIP	111.19	1.92188
NM_022761.2	C11orf1	163.044	1.91809
NM_002689.2	POLA2	262.124	1.9156
NM_014815.3	MED24	105.417	1.91389
NM_012232.3	PTRF	318.863	1.91195
NM_138707.1	BCL7B	107.041	1.91165
NM_005485.3	PARP3	129.539	1.905
NM_014667.1	VGLL4	184.112	1.90441
NM_019896.2	POLE4	554.947	1.90327
NM_024056.2	TMEM106C	633.774	1.89923
NM_024509.1	LRFN3	116.477	1.89659
NM_001025.4	RPS23	609.94	1.89361
NM_015920.3	RPS27L	964.23	1.88942
NM_014815.3	MED24	110.064	1.88521
NM_005862.2	STAG1	153.167	1.88371
NM_018239.2	LRRC20	235.316	1.88338
NM_178562.2	TSPAN33	114.554	1.87799
NM_170722.1	NLRX1	107.358	1.87167
NM_000629.2	IFNAR1	110.395	1.86883
NM_032557.4	USP38	298.824	1.86466
NM_002482.2	NASP	188.856	1.86365
NM_003503.2	CDC7	599.925	1.85548
NM_002109.3	HARS	257.885	1.85247
NM_016080.2	GLOD4	261.47	1.84967
NM_004383.1	CSK	297.235	1.84633
NM_006739.3	MCM5	286.595	1.8445
NM_003275.2	TMOD1	120.136	1.83703
NM_024053.3	CENPM	128.602	1.82899
NM_203301.1	FBXO33	235.443	1.8277
NM_004223.3	UBE2L6	134.882	1.8263
NM_016185.2	HN1	348.791	1.82555
NM_000532.3	PCCB	358.051	1.82272
NM_017583.3	TRIM44	125.243	1.81987
NM_144998.2	STRA13	1318.8	1.81794
NM_020375.2	C12orf5	174.206	1.81645
NM_005698.2	SCAMP3	406.365	1.81559
NM_001280.1	CIRBP	1065.36	1.81326
NM_144611.2	CYB5D2	118.963	1.81092
NM_001039613.1	IAH1	195.975	1.80931
NM_004435.2	ENDOG	116.141	1.80925
NM_152238.1	SNX7	178.215	1.80609
XR_016912.2	LOC644363	338.903	1.80468
NM_002712.1	PPP1R7	119.368	1.80297
NM_003362.2	UNG	921.487	1.80267
NM_003824.2	FADD	234.858	1.80145
NM_033121.1	ANKRD13A	250.311	1.79554
XM_497029.2	LOC441408	198.744	1.79542
NM_016095.1	GINS2	759.028	1.79489
NM_002634.2	PHB	420.899	1.79183
NM_194312.1	ESPNL	168.325	1.78953
NM_001003796.1	NHP2L1	669.066	1.78911
NM_016269.2	LEF1	153.541	1.78804
NM_002333.1	LRP3	214.385	1.78767
NM_004086.1	COCH	649.747	1.78699
XR_038620.1	LOC100133328	438.219	1.78564
NM_006936.2	SUMO3	1298.01	1.78299
NM_006805.3	HNRNPA0	691.433	1.78139
NM_021004.2	DHRS4	215.689	1.78097
NM_004358.3	CDC25B	160.034	1.77852
NM_014408.3	TRAPPC3	406.382	1.77334
NM_152892.1	LRWD1	245.472	1.77329
NM_001099415.1	POM121C	873.861	1.77116
NM_003069.2	SMARCA1	441.239	1.77045
NM_020211.1	RGMA	220.851	1.76196
NM_024516.2	C16orf53	397.309	1.7618
XM_936687.1	MGC39900	443.414	1.76037
NM_153273.3	IP6K1	140.217	1.75517
NM_004781.3	VAMP3	335.282	1.75506
NR_003009.1	SCARNA8	156.88	1.75282
NM_001077692.1	ALG9	169.634	1.75234
NM_004705.2	PRKRIR	438.912	1.75171
NM_021034.2	IFITM3	135.385	1.75169
NM_003234.1	TFRC	1121.28	1.74955
NM_016824.3	ADD3	115.275	1.74799
NM_005471.3	GNPDA1	775.021	1.74708
NM_003846.1	PEX11B	229.221	1.74575
NM_018683.3	RNF114	608.609	1.73505
NM_024666.3	AAGAB	207.407	1.73459
NM_020701.1	ISY1	232.292	1.73386
NM_015164.1	PLEKHM2	220.568	1.733
NM_001071.1	TYMS	457.444	1.7298
XM_034819.6	ZNF629	159.344	1.72948
NM_016592.2	GNAS	2219.98	1.72897
NM_001007464.1	RWDD1	990.098	1.72811
NM_002067.1	GNA11	102.181	1.7279
NM_004402.2	DFFB	114.05	1.72631
NM_001005753.1	VPS24	160.645	1.72574
NM_184231.1	NCKIPSD	124.082	1.72356
NR_002947.1	TCAM1	129.069	1.72229
NM_020899.2	ZBTB4	105.387	1.72064
XR_039164.1	LOC341965	334.763	1.7193
NM_002627.3	PFKP	330.183	1.71345
NM_175744.4	RHOC	803.645	1.71249
NM_001039802.1	CDC42	159.328	1.7093
NM_016269.2	LEF1	186.046	1.70902
NM_005662.4	VDAC3	1306.38	1.70768
NM_014771.2	RNF40	196.276	1.70711
NM_201262.1	DNAJC12	117.344	1.70636
NM_002688.4	SEPT5	540.052	1.70414
NM_016071.2	MRPS33	101.915	1.7036
NM_014374.1	REPIN1	401.265	1.69959
XM_936467.2	BEXL1	1095.13	1.6981
XM_001128149.1	LOC730316	1028.05	1.69626
NM_000199.2	SGSH	162.313	1.69509
NM_015570.1	AUTS2	235.578	1.68965
NM_000943.4	PPIC	202.75	1.68934
NM_002629.2	PGAM1	1319.02	1.6859
NM_001042476.1	CARHSP1	411.714	1.68553
NM_001042426.1	CENPA	257.013	1.68468
NM_005095.2	ZMYM4	132.134	1.68452
NM_001077447.1	PPCS	165.156	1.68371
NM_001040139.1	CKLF	734.787	1.68283
NM_002626.4	PFKL	140.989	1.68023
NM_001095.2	ACCN2	179.1	1.67831
NM_017719.3	SNRK	136.33	1.67674
NM_198527.2	HDDC3	303.155	1.67618
NM_032039.1	ITFG3	178.361	1.67457
NM_006454.2	MXD4	340.066	1.67285
NM_003713.3	PPAP2B	163.383	1.67198
NM_005969.3	NAP1L4	584.124	1.67126
NM_002294.1	LAMP2	320.784	1.67035
XR_015684.1	LOC732007	1011.86	1.67028
NM_002294.1	LAMP2	313.454	1.66965
NM_020998.2	MST1	105.093	1.66674
NM_015397.1	WDR40A	335.734	1.66616
NR_001566.1	TERC	111.414	1.66578
NM_006223.2	PIN4	100.491	1.66449
NM_005789.2	PSME3	232.459	1.66448
NM_015511.3	C20orf4	205.057	1.66433
NM_023009.4	MARCKSL1	947.765	1.66424
NM_001761.1	CCNF	449.529	1.66415
NM_003033.2	ST3GAL1	137.466	1.66357
NM_016500.3	CXorf26	282.099	1.66277
NM_001015050.1	ALG1L	108.31	1.66172
NM_000320.1	QDPR	379.042	1.65355
NM_015721.2	GEMIN4	477.03	1.65225
NM_005224.2	ARID3A	209.929	1.65079
NM_213662.1	STAT3	118.189	1.65066
NM_001037639.1	PARL	356.481	1.65013
NM_014188.2	SSU72	900.753	1.64965
NM_000692.3	ALDH1B1	217.061	1.64868
NM_018464.2	CISD1	756.295	1.64749
NM_018154.2	ASF1B	229.045	1.64735
NM_001024959.1	ARPC4	197.387	1.64591
NM_052844.3	WDR34	168.591	1.64401
NM_019048.1	ASNSD1	572.688	1.64354
NM_014306.3	C22orf28	347.045	1.64282
NM_021734.3	SLC25A19	297.199	1.64095
NM_032883.1	C20orf100	357.227	1.63986
NM_020644.1	TMEM9B	243.093	1.63928
NM_001092.3	ABR	205.977	1.63917
XM_001126103.2	LOC728188	259.782	1.63771
XM_933539.2	MGC3032	115.684	1.6374
NM_001006605.3	FAM69A	198.55	1.63697
NM_000254.1	MTR	163.927	1.63685
NM_001042470.1	SUMF2	238.729	1.6368
NM_001535.2	PRMT2	130.809	1.63583
NM_024664.2	PPCS	171.12	1.63555
NM_007363.3	NONO	1829.94	1.63516
NM_003211.3	TDG	768.687	1.63365
NM_033257.2	DGCR6L	296.847	1.63336
NM_005192.2	CDKN3	270.557	1.63315
NM_018622.5	PARL	375.613	1.63259
NM_057735.1	CCNE2	152.976	1.63207
NM_006435.2	IFITM2	294.954	1.63159
NM_001042470.1	SUMF2	870.314	1.63153
NM_004691.4	ATP6V0D1	245.861	1.6314
NM_007187.3	WBP4	201.834	1.63067
NM_022895.1	C12orf43	104.748	1.62924
NM_021709.1	SIVA	538.078	1.6264
NM_004627.2	WRB	414.171	1.62593
NM_002567.2	PEBP1	453.827	1.6258
NM_002946.3	RPA2	1491.88	1.62415
NM_001040138.1	CKLF	877.406	1.62397
NR_002954.1	SNORA12	341.054	1.62391
NM_001039476.1	C16orf35	326.209	1.623
NM_006743.3	RBM3	220.629	1.62161
NM_015043.3	TBC1D9B	199.564	1.62032
NM_145063.2	C6orf130	199.933	1.62004
NM_198679.1	RAPGEF1	170.274	1.6196
NM_017740.1	ZDHHC7	327.537	1.61896
NM_017896.2	C20orf11	247.331	1.61835
NM_021137.3	TNFAIP1	161.227	1.61821
NM_000700.1	ANXA1	152.761	1.61718
NM_152238.1	SNX7	178.169	1.61693
NM_002509.2	NKX2-2	143.52	1.61639
NM_004091.2	E2F2	438.509	1.61623
NM_015330.1	CYTSA	337.936	1.6134
NM_018137.1	PRMT6	416.209	1.61305
XM_940375.2	KLHL29	217.899	1.61209
NM_207168.1	ENSA	165.053	1.61106
NM_182649.1	PCNA	858.707	1.61052
NM_203385.1	RNH1	106.946	1.61028
NM_022833.2	FAM129B	392.283	1.60987
NM_018137.1	PRMT6	292.537	1.60881
NM_001038618.1	NARF	255.518	1.60508
NM_015892.2	CHST15	145.182	1.60346
NM_001080453.1	INTS1	280.436	1.60293
NM_203462.1	MRFAP1L1	679.267	1.60269
NM_014753.2	BMS1	419.909	1.6025
NM_004821.1	HAND1	185.253	1.59735
NM_138765.2	BAX	184.747	1.59719
NM_019020.2	TBC1D16	156.918	1.59372
NM_003017.3	SFRS3	272.771	1.59358
XM_937758.1	LOC148915	1495.56	1.59332
NM_173567.3	ABHD7	119.348	1.59329
NM_001009182.1	SIP1	228.308	1.59216
NM_016199.1	LSM7	752.866	1.59204
NM_032476.2	MRPS6	737.804	1.59138
NM_014444.2	TUBGCP4	127.006	1.5907
NM_145798.2	OSBPL7	105.15	1.58968
NM_018462.4	C3orf10	316.74	1.58838
NM_016277.3	RAB23	176.9	1.58611
NM_005027.2	PIK3R2	538.658	1.58546
NM_018473.2	THEM2	137.145	1.58259
NM_014226.1	RAGE	197.241	1.58233
NM_007008.2	RTN4	544.253	1.57727
XR_038607.1	LOC732360	128.849	1.57664
NM_005953.2	MT2A	147.725	1.57517
NM_032316.3	NICN1	134.286	1.57335
NM_016570.2	ERGIC2	135.052	1.57326
NM_006618.3	KDM5B	131.654	1.5729
NM_021205.4	RHOU	104.001	1.57267
NM_005028.4	PIP4K2A	195.304	1.5723
NM_001039457.1	ATP6V0B	357	1.57217
NM_001753.3	CAV1	144.871	1.57127
NM_005937.3	MLLT6	110.412	1.5708
NM_017617.3	NOTCH1	113.319	1.57036
NM_153768.1	CABYR	126.024	1.57009
NM_194272.1	RBPMS2	378.774	1.56996
NM_001015050.1	ALG1L	165.539	1.569
NM_000319.3	PEX5	357.81	1.56878
NM_007266.2	GPN1	298.94	1.56738
NM_002958.3	RYK	114.941	1.56698
NM_004888.3	ATP6V1G1	804.156	1.5665
NM_032349.2	NUDT16L1	135.946	1.56586
NM_004635.3	MAPKAPK3	434.377	1.56546
NM_018150.2	RNF220	167.396	1.56535
NM_018268.2	WDR41	159.588	1.56378
NM_022343.2	GLIPR2	185.282	1.56311
NM_024096.1	DCTPP1	1659.21	1.56302
NM_001029891.2	PGAM4	1486.77	1.56154
NM_002857.2	PEX19	123.901	1.56142
NM_017588.2	WDR5	124.528	1.56089
NM_002473.3	MYH9	508.065	1.5589
NM_012486.1	PSEN2	130.566	1.55877
NM_019044.3	CCDC93	215.148	1.55787
NM_006713.2	SUB1	167.603	1.55686
XM_942991.2	LOC642934	316.356	1.55615
NM_005915.4	MCM6	972.017	1.55565
NM_001005861.1	RYK	371.489	1.5548
NM_012083.2	FRAT2	573.91	1.55445
NM_015079.2	TBC1D2B	110.8	1.5544
NM_001034836.1	RDM1	217.589	1.55306
NM_016545.4	IER5	160.332	1.55304
NM_001080425.1	BEX4	352.708	1.55274
NM_152516.2	COMMD1	180.06	1.55233
NM_016323.2	HERC5	179.289	1.55167
NM_020170.3	NCLN	338.326	1.55161
NM_022770.2	GINS3	310.567	1.55154
NM_007194.3	CHEK2	228.132	1.5513
NM_024096.1	DCTPP1	829.747	1.55059
NM_212552.2	BOLA3	850.593	1.55039
NM_032358.2	CCDC77	249.103	1.55021
NM_020247.4	CABC1	188.206	1.55015
NM_001005413.1	ZWINT	358.043	1.54912
NM_025146.1	NAT13	136.21	1.54878
NM_003211.3	TDG	216.058	1.54848
NM_033395.1	KIAA1731	178.469	1.54787
NM_021709.2	SIVA1	884.465	1.54784
NM_176812.3	CHMP4B	193.831	1.54778
NM_016121.3	KCTD3	237.27	1.54626
NM_024598.2	C16orf57	236.302	1.54614
NM_006016.3	CD164	140.954	1.54612
NM_005922.2	MAP3K4	112.848	1.54609
XM_001715037.1	LOC644684	217.995	1.54525
NM_133631.1	ROBO1	120.329	1.54492
XM_941665.2	LOC387763	458.085	1.54279
XM_931068.1	C13orf25	240.084	1.54221
NM_000943.4	PPIC	252.767	1.54045
NM_001040455.1	SIDT2	208.184	1.5403
NM_017592.1	MED29	235.616	1.53988
NM_198157.1	UBE2L3	178.841	1.5397
NM_032815.3	NFATC2IP	684.148	1.53831
NM_207043.1	ENSA	191.712	1.53782
NM_001398.2	ECH1	415.656	1.53763
NM_012288.3	TRAM2	100.633	1.53744
XR_016703.1	LOC644743	106.429	1.53683
NM_006427.2	SIVA	207.423	1.53676
NM_005928.1	MFGE8	725.157	1.53666
NM_033397.2	ITPRIP	140.065	1.53596
NM_018476.3	BEX1	520.702	1.53495
NM_020547.1	AMHR2	125.23	1.53448
NR_003002.1	SCARNA13	196.295	1.53438
NM_005517.2	HMGN2	1842.48	1.53336
XM_001126087.1	LOC728473	168.263	1.53294
NM_181306.1	MRPL52	157.501	1.53147
NM_018134.1	IQCC	277.489	1.53093
NM_005675.3	DGCR6	684.301	1.53057
NM_005184.2	CALM3	2177.25	1.52998
NM_002448.3	MSX1	453.854	1.52985
NM_004331.2	BNIP3L	112.373	1.52984
NM_016219.2	MAN1B1	193.736	1.52951
NM_033212.2	CCDC102A	103.489	1.52931
NM_203288.1	RP9	200.139	1.52921
NM_020532.4	RTN4	242.62	1.52816
NM_024571.2	C16orf33	416.857	1.52802
NM_005886.2	KATNB1	217.272	1.52784
NM_001029891.2	PGAM4	659.474	1.52711
NM_020992.2	PDLIM1	242.166	1.52706
NM_018243.2	SEPT11	173.626	1.52452
NM_004069.3	AP2S1	975.299	1.52306
NM_001031703.2	C3orf75	302.651	1.52214
NM_001029891.2	PGAM4	511.54	1.5214
NM_001537.2	HSBP1	1032.49	1.52012
NM_138689.2	PPP1R14B	381.359	1.52012
XM_929980.2	LOC647000	827.935	1.51884
NM_016121.3	KCTD3	240.604	1.51857
NM_013387.3	UCRC	202.019	1.5181
NM_003651.3	CSDA	1559.82	1.51803
XM_938301.1	HNRPUL2	266.44	1.51802
NM_002923.1	RGS2	126.804	1.51762
NM_021198.1	CTDSP1	121.869	1.517
NM_025078.3	PQLC1	322.071	1.51587
XM_001126211.1	LOC727761	374.518	1.51502
NM_015327.1	SMG5	255.441	1.51287
NM_014235.3	UBL4A	295.088	1.51268
NM_001005413.1	ZWINT	156.954	1.5122
XM_001134449.1	KBTBD9	120.181	1.51083
NM_001182.2	ALDH7A1	479.939	1.51074
NM_004350.2	RUNX3	174.927	1.51018
NM_203290.1	POLR1C	625.556	1.51016
NM_005675.2	DGCR6	621.963	1.50907
NM_020810.1	TRMT5	1798.21	1.50866
NM_004548.1	NDUFB10	1005.86	1.50792
NM_152277.2	UBTD2	109.884	1.50729
NM_001007230.1	SPOP	376.114	1.50685
XR_037260.1	LOC729406	188.568	1.50571
NM_017758.3	ALKBH5	1634.44	1.50535
NM_182811.1	PLCG1	179.393	1.50394
NM_203290.1	POLR1C	273.994	1.50348
NM_020126.3	SPHK2	300.071	1.50284
NM_021824.2	NIF3L1	380.708	1.50248
XR_015150.1	LOC730534	2289.37	1.50238
NM_012106.3	ARL2BP	332.148	1.5018
NM_080392.2	PTP4A2	1209.24	1.50156
NM_018683.3	RNF114	163.792	1.50121
NM_016530.2	RAB8B	193.858	1.50092
NM_002863.3	PYGL	637.569	1.50079
NM_004331.2	BNIP3L	340.084	1.50017
NM_152464.1	TMEM199	114.006	1.49987
NM_006828.2	ASCC3	141.441	1.49787
NM_000165.3	GJA1	239.544	1.49781
NM_015537.3	NELF	152.274	1.49754
NM_001042678.1	RHOC	577.992	1.49725
NM_013387.3	UCRC	153.98	1.49718
NM_021633.2	KLHL12	288.102	1.4968
NM_022831.2	AIDA	423.275	1.49641
NM_207435.1	C12orf76	111.477	1.49611
NM_001009894.2	C12orf29	206.085	1.49606
NM_014502.3	PRPF19	290.017	1.49597
NM_018046.3	AGGF1	225.662	1.49541
NM_020918.3	GPAM	153.572	1.49494
NM_001035505.1	BOLA3	1001.71	1.49467
NM_016081.3	PALLD	185.688	1.49255
NM_004776.2	B4GALT5	275.88	1.49196
NM_005572.3	LMNA	125.211	1.49158
NM_180981.1	MRPL52	242.952	1.49139
NM_016390.2	C9orf114	130.848	1.49084
NM_022154.5	SLC39A8	228.56	1.49077
NM_001032293.2	ZNF207	430.935	1.49054
NM_021809.5	TGIF2	186.912	1.49041
NM_002485.4	NBN	120.796	1.49001
NM_002653.3	PITX1	452.095	1.48975
NM_016052.3	RRP15	222.077	1.48942
NM_005466.2	MED6	448	1.48908
NM_004175.3	SNRPD3	124.874	1.48845
XM_001131304.1	LOC728635	107.195	1.48781
XM_001716882.1	LOC100129882	1418.16	1.48726
NM_007005.3	TLE4	269.085	1.48697
NM_032881.1	LSM10	202.649	1.48665
NM_003333.3	UBA52	297.091	1.48503
NM_198155.2	C21orf33	777.401	1.48502
NM_024122.2	APOO	230.59	1.48472
NM_012180.2	FBXO8	136.97	1.4846
NM_001031703.2	C3orf75	292.001	1.48438
NM_014992.1	DAAM1	101.764	1.48259
NM_015697.6	COQ2	224.908	1.48218
NM_015942.3	MTERFD1	251.281	1.48083
NM_015344.1	LEPROTL1	122.625	1.47929
NM_017456.1	PSCD1	306.675	1.47884
NM_001031684.1	SFRS7	391.614	1.47868
NM_001077352.1	RBM23	315.159	1.4786
NM_017939.1	FLJ20718	179.61	1.47846
XM_001132928.1	LOC728969	115.344	1.47843
NM_013318.3	BAT2L	117.956	1.47834
NM_017949.1	CUEDC1	100.753	1.47808
NM_181708.1	BCDIN3D	185.977	1.47756
NM_003258.2	TK1	208.24	1.47712
NM_006089.1	SCML2	106.758	1.47703
NM_001031694.1	SCMH1	158.331	1.47682
NM_014750.3	DLGAP5	361.875	1.47668
NM_006572.3	GNA13	257.964	1.4765
NM_021953.2	FOXM1	185.64	1.47608
NM_002473.3	MYH9	317.403	1.47576
NM_012223.2	MYO1B	200.043	1.47453
NM_024619.2	FN3KRP	620.345	1.47439
NM_018081.1	WDR79	109.154	1.4741
NM_004448.2	ERBB2	121.957	1.47282
NM_206955.1	PRAME	127.394	1.47265
NM_016479.3	SHISA5	318.38	1.47252
NM_013352.2	DSE	172.569	1.47223
NM_015456.2	COBRA1	135.577	1.47103
XM_929420.1	LOC653377	170.2	1.4709
NM_017915.2	C12orf48	240.563	1.47028
NM_025264.3	THUMPD2	167.096	1.46786
NM_021019.3	MYL6	2685.34	1.4674
XR_038557.1	LOC645381	185.944	1.46645
NM_022494.1	ZDHHC6	291.873	1.46622
NM_138408.2	GTF3C6	600.489	1.46536
NM_001012614.1	CTBP1	243.204	1.46508
XR_015812.2	LOC440043	3458.45	1.46408
NM_031480.2	RIOK1	150.759	1.46377
NM_014832.2	TBC1D4	105.572	1.46367
NM_015694.2	ZNF777	130.145	1.46361
NM_199141.1	CARM1	550.715	1.46333
NM_018464.2	CISD1	731.833	1.46254
NM_000391.3	TPP1	189.534	1.4625
NM_005789.2	PSME3	228.285	1.46207
NM_015001.2	SPEN	398.981	1.46161
NM_004787.1	SLIT2	253.727	1.46067
NM_032199.1	ARID5B	122.068	1.46026
NM_170784.1	MKKS	168.966	1.45948
NM_014720.2	SLK	141.625	1.45922
NM_018622.5	PARL	325.347	1.4591
NM_001008709.1	PPP1CA	242.282	1.45906
NM_001007067.1	SDCBP	264.365	1.45828
NM_016433.3	GLTP	506.922	1.45748
NM_005949.2	MT1F	134.79	1.45718
NM_005375.2	MYB	104.682	1.45683
XM_001726385.1	LOC100133163	154.48	1.4568
NM_001425.1	EMP3	630.292	1.4559
NM_022494.1	ZDHHC6	258.584	1.45582
NM_022818.3	MAP1LC3B	191.266	1.45534
NM_021131.3	PPP2R4	152.262	1.45526
NM_201400.2	FAM86A	105.469	1.45488
NM_005134.2	PPP4R1	154.507	1.45476
NM_001009937.1	SLC25A26	102.522	1.45471
NM_031966.2	CCNB1	426.084	1.45452
NM_003025.2	SH3GL1	140.499	1.4545
NM_001009182.1	SIP1	199.856	1.45426
NM_002844.2	PTPRK	106.514	1.45419
NM_183399.1	RNF14	148.692	1.45385
NM_014856.2	DENND4B	150.914	1.45354
NM_004569.3	PIGH	265.049	1.45304
NM_006468.6	POLR3C	295.07	1.45251
NM_004177.3	STX3	131.179	1.45206
NM_012112.4	TPX2	178.154	1.45156
XR_037586.1	LOC643856	223.797	1.45043
NM_152221.2	CSNK1E	260.088	1.4503
XR_018556.2	LOC644879	100.961	1.45022
NM_015690.2	STK36	270.962	1.44897
NM_014281.3	PUF60	988.206	1.44831
NM_176805.1	MRPS11	158.991	1.44742
NM_015391.2	ANAPC13	760.086	1.44741
NM_152308.1	C16orf75	336.511	1.44741
NM_004502.3	HOXB7	108.082	1.44717
NM_015894.2	STMN3	200.398	1.44674
NM_001083585.1	RABEP1	270.822	1.44651
XM_035299.8	ZSWIM6	121.439	1.44603
NM_001002296.1	GOLGA7	641.732	1.44485
NM_016145.2	C19orf56	732.63	1.44453
NM_013374.3	PDCD6IP	180.611	1.44449
NM_018045.5	BSDC1	352.703	1.44432
NM_006425.4	SLU7	142.712	1.44407
NM_001101.2	ACTB	2356.46	1.444
NM_206917.1	NGFRAP1	673.445	1.44394
NM_001034194.1	EXOSC9	402.859	1.4437
NM_021130.3	PPIA	122.183	1.44356
NM_016261.2	TUBD1	135.797	1.44307
NM_007367.2	RALY	143.311	1.44262
NM_018215.3	PNMAL1	137.004	1.44121
NR_003665.1	LOC441089	337.251	1.44057
XM_941280.2	LOC648980	131.199	1.43987
NM_001001555.1	GRB10	105.839	1.43983
NM_001101.2	ACTB	1231.69	1.43928
NM_001042425.1	TFAP2A	416.769	1.43756
NM_021830.3	C10orf2	175.787	1.43716
XR_001514.1	DLEU2	109.998	1.43713
NM_001017980.2	LOC203547	637.742	1.43713
NM_002893.2	RBBP7	617.686	1.43698
NM_024516.2	C16orf53	115.912	1.43697
NM_007106.2	UBL3	159.307	1.43603
NM_005359.3	SMAD4	121.776	1.43596
NM_016488.5	PPHLN1	229.643	1.43569
NM_001031703.2	C3orf75	110.335	1.43568
NM_022731.2	NUCKS1	303.049	1.43488
NM_178270.1	ATG4A	152.079	1.43443
NM_018215.2	FLJ10781	113.021	1.43299
NM_015265.1	SATB2	195.205	1.43293
NM_032350.4	C7orf50	583.818	1.4327
NM_152833.2	C9orf69	166.873	1.43266
NM_012289.3	KEAP1	127.075	1.43183
NM_003760.3	EIF4G3	251.376	1.43064
NM_001014832.1	PAK4	131.94	1.43047
NM_001905.1	CTPS	256.892	1.43038
NM_177533.2	NUDT14	100.066	1.43006
NM_019082.2	DDX56	219.312	1.42929
NM_144723.1	ZMAT2	270.852	1.42845
NM_014655.1	SLC25A44	233.161	1.4274
NM_007367.2	RALY	197.264	1.42664
NM_002194.2	INPP1	107.057	1.42654
XM_941691.1	DUSP22	365.185	1.42635
NM_014649.1	SAFB2	306.329	1.42622
NM_016647.2	C8orf55	207.202	1.4261
NM_005258.2	GCHFR	123.575	1.42463
NM_004719.2	SFRS2IP	261.436	1.42444
NM_031942.4	CDCA7	1039.02	1.42397
NM_007194.3	CHEK2	158.524	1.42396
NM_152557.3	ZNF746	174.862	1.42343
NM_194270.1	MORN2	166.209	1.42272
NM_001007793.1	BUB3	443.957	1.42255
NM_145306.2	C10orf35	131.782	1.42222
NM_033631.2	LUZP1	186.819	1.42208
NM_016147.1	PPME1	135.428	1.42207
NM_001008566.1	TPST2	193.338	1.42207
NM_018321.3	BRIX1	427.131	1.42182
NM_032264.2	NBPF3	226.422	1.42181
NM_013271.2	PCSK1N	118.171	1.42156
XM_001720889.1	LOC100133012	208.229	1.42095
NM_024091.2	FASTKD3	195.782	1.42078
NM_018639.3	WSB2	189.859	1.4207
NM_006312.3	NCOR2	167.563	1.42046
NM_198155.1	C21orf33	114.348	1.41971
NM_032353.2	VPS25	459.155	1.41963
NM_005808.2	CTDSPL	147.539	1.41855
NM_001190.2	BCAT2	218.674	1.41771
NM_016446.2	C9orf127	141.227	1.41729
NM_022145.3	CENPK	241.619	1.41539
NM_032737.2	LMNB2	511.6	1.41496
NM_015373.3	CBY1	275.336	1.41429
NM_014649.2	SAFB2	262.24	1.41421
NM_001084.4	PLOD3	266.029	1.4142
NM_024911.4	GPR177	636.757	1.41409
NM_206917.1	NGFRAP1	1712.75	1.41374
NM_005004.2	NDUFB8	2237.35	1.41318
NM_000181.2	GUSB	447.209	1.41297
XM_928381.2	CHCHD9	856.019	1.41293
NM_001031734.2	FDX1L	104.193	1.412
NM_178014.2	TUBB	1326.4	1.41198
NM_003084.1	SNAPC3	128.519	1.41153
NM_152998.1	EZH2	113.91	1.41129
NR_002605.1	DLEU1	146.841	1.41099
NM_019613.2	WDR45L	190.224	1.41065
XM_001720739.1	LOC100134304	407.648	1.41009
NM_005481.2	MED16	251.94	1.41001
NM_014962.2	BTBD3	231.628	1.40964
NM_213650.1	SFXN4	295.965	1.40925
NM_018180.2	DHX32	245.809	1.40912
NM_020312.1	COQ9	205.153	1.40907
NM_001099645.1	RPL22L1	100.271	1.40899
XM_001721030.1	LOC100128805	125.935	1.40879
NM_001100169.1	IMMT	494.002	1.40867
NM_025195.2	TRIB1	364.95	1.40833
NM_181354.3	OXR1	268.038	1.40768
NM_024667.1	VPS37B	102.331	1.40745
XM_937902.2	LOC648822	138.324	1.40744
NM_001003722.1	GLE1	455.498	1.40743
NM_001006115.2	IP6K1	180.866	1.40711
NM_173794.2	FUNDC1	361.637	1.407
NM_018332.3	DDX19A	196.296	1.40664
NM_001294.1	CLPTM1	135.703	1.40634
NM_001099771.1	POTEF	1158.33	1.40596
NM_014672.2	KIAA0391	159.082	1.40575
NM_213649.1	SFXN4	343.44	1.4043
NM_019624.2	ABCB9	116.791	1.40369
NM_176805.1	MRPS11	275.209	1.40335
NM_017615.1	NSMCE4A	994.501	1.40286
NM_006402.2	HBXIP	900.522	1.40283
NM_012175.3	FBXO3	116.152	1.40245
NM_006354.2	TADA3	107.131	1.40214
NM_001097616.1	GPR89C	164.153	1.40194
NM_032436.1	ZNF828	211.964	1.40184
NM_003910.2	BUD31	436.476	1.40177
NM_020315.4	PDXP	696.133	1.40028
NM_001031696.1	PLD3	224.404	1.39997
NM_005611.2	RBL2	218.053	1.3997
XM_939186.2	GPSM1	416.885	1.39956
NM_004503.3	HOXC6	333.951	1.3984
NM_001032293.2	ZNF207	537.086	1.39838
NM_004484.2	GPC3	130.017	1.39836
NM_152221.2	CSNK1E	1113.77	1.39828
NM_006427.3	SIVA1	233.339	1.3979
NM_014034.1	ASF1A	118.597	1.39781
NM_012071.2	COMMD3	398.974	1.39781
XM_929572.1	LOC646630	2599.49	1.39772
NM_022163.2	MRPL46	199.362	1.39765
NM_014876.3	JOSD1	157.049	1.39762
NM_022766.4	CERK	103.707	1.39634
NM_017681.1	NUP62CL	223.192	1.396
NM_203417.1	RCAN1	104.886	1.395
NM_024698.4	SLC25A22	135.557	1.39408
NM_001006622.1	WDR33	554.025	1.39395
NM_017739.2	POMGNT1	281.132	1.39365
NM_015600.3	ABHD12	101.724	1.39328
NM_033271.1	BTBD6	276.022	1.39242
NM_005669.4	REEP5	518.319	1.39179
NM_002876.2	RAD51C	473.019	1.39166
XR_039630.1	LOC644761	179.294	1.39132
NM_014225.3	PPP2R1A	380.651	1.39111
NM_178270.1	ATG4A	111.618	1.39084
NM_018270.3	C20orf20	451.263	1.39071
NM_024955.4	FOXRED2	186.495	1.39058
NM_014720.2	SLK	162.272	1.39032
NM_153261.4	TMEM188	195.45	1.39025
NM_030759.3	NRBF2	106.898	1.38982
NM_198552.1	FAM89A	253.516	1.38933
NM_001449.3	FHL1	262.539	1.38931
NM_022841.5	RFX7	228.077	1.38788
NM_173608.1	C14orf80	125.725	1.38774
NM_001018104.1	FAHD1	140.303	1.38748
NM_006349.2	ZNHIT1	500.108	1.38715
XM_001723748.1	LOC100133489	152.36	1.38668
NM_015545.2	PTCD1	390.081	1.38639
NM_003761.2	VAMP8	436.974	1.38631
NM_015475.3	FAM98A	527.804	1.3858
NM_003010.2	MAP2K4	117.619	1.38558
NM_080655.1	C9orf30	105.891	1.38441
NM_016395.2	PTPLAD1	607.736	1.38412
NM_015456.2	COBRA1	119.346	1.38325
NM_006384.2	CIB1	550.016	1.38297
NM_031485.2	GRWD1	173.244	1.38229
NM_002883.2	RANGAP1	661.585	1.38214
NM_020151.2	STARD7	681.424	1.38202
NM_018035.1	ATP5SL	266.423	1.38165
NM_016448.1	DTL	186.868	1.38151
NM_007026.2	DUSP14	164.567	1.38135
NM_182533.1	C1orf86	110.617	1.38092
NM_018146.2	RNMTL1	359.035	1.38028
NM_017633.2	FAM46A	219.261	1.38027
NM_001040101.1	D4S234E	140.534	1.37978
NM_030919.2	FAM83D	195.962	1.37972
NM_001514.3	GTF2B	191.667	1.37918
NM_012477.2	WBP1	136.712	1.37908
NM_001487.1	BLOC1S1	255.299	1.37893
NM_024108.1	TRAPPC6A	154.013	1.37885
NM_206955.1	PRAME	103.865	1.3787
NM_025161.3	C17orf70	387.144	1.37859
NM_003900.3	SQSTM1	714.621	1.37829
NM_001007277.1	EI24	740.371	1.37783
NM_080593.1	HIST1H2BK	152.07	1.37745
NM_019007.3	ARMCX6	132.37	1.37719
NM_012415.2	RAD54B	101.575	1.37716
NM_020990.3	CKMT1B	163.487	1.37708
NM_001467.4	SLC37A4	867.669	1.37688
NM_018479.2	ECHDC1	177.144	1.37686
NM_014230.2	SRP68	350.276	1.37653
NM_005702.2	ERAL1	297.742	1.37642
NM_002692.2	POLE2	246.568	1.37587
NM_145294.4	WDR90	146.136	1.37554
NM_006145.1	DNAJB1	131.746	1.3755
NM_015455.3	CNOT6	208.711	1.37544
NM_001040443.1	PHF11	101.729	1.3751
NM_017572.2	MKNK2	329.577	1.37483
NR_004845.1	LOC644936	343.709	1.37475
NM_003288.2	TPD52L2	618.904	1.37326
NM_016462.2	TMEM14C	1041.55	1.37316
NM_014962.2	BTBD3	173.382	1.37308
NM_001005920.2	JMJD8	1150.94	1.37157
NM_004339.2	PTTG1IP	697.562	1.37099
XM_001724980.1	LOC100129828	120.131	1.37032
NM_002268.3	KPNA4	288.411	1.37029
NM_199043.1	C14orf102	103.596	1.36976
NM_016013.2	NDUFAF1	125.967	1.3697
NM_006766.2	MYST3	103.985	1.36948
NM_001168.2	BIRC5	463.333	1.36945
NM_014603.1	CDR2L	302.808	1.36938
NM_000183.2	HADHB	157.108	1.36924
NM_002906.3	RDX	229.235	1.36918
NM_001081559.1	CPSF4	597.825	1.36853
NM_001007468.1	SMARCB1	157.526	1.36847
NM_025132.3	WDR19	150.558	1.36828
NM_016139.2	CHCHD2	2467.34	1.36828
NM_006558.1	KHDRBS3	396.126	1.36811
NM_000374.3	UROD	621.112	1.36802
NM_003899.2	ARHGEF7	148.557	1.36777
NM_182917.2	EIF4G1	252.474	1.36738
NM_031426.2	AIF1L	565.557	1.36737
NM_003907.2	EIF2B5	135.424	1.36704
NM_007006.2	NUDT21	347.68	1.36621
NM_178454.3	TMEM77	113.437	1.36615
NM_015094.2	HIC2	256.384	1.36547
NM_004725.2	BUB3	2044.99	1.36518
NM_004593.1	SFRS10	711.314	1.36483
NM_004069.3	AP2S1	1615.23	1.36396
NM_004339.2	PTTG1IP	325.775	1.36394
NM_033397.2	ITPRIP	126.832	1.36367
NM_032900.4	ARHGAP19	301.052	1.36315
NM_001933.3	DLST	157.275	1.36313
NM_001024958.1	BRMS1	559.837	1.36303
NM_153188.2	TNPO1	106.967	1.36274
NM_024097.1	C1orf50	117.241	1.36267
NM_001031717.2	CRELD1	226.479	1.36265
NM_012121.4	CDC42EP4	287.415	1.3623
NR_015367.2	LOC550643	1051.43	1.36224
NM_000858.4	GUK1	439.356	1.36174
XR_039124.1	LOC729298	106.124	1.36127
NM_001496.3	GFRA3	100.579	1.3608
NM_032627.2	SSBP4	114.468	1.36072
NM_016360.2	TACO1	245.469	1.35989
NM_000925.1	PDHB	1153.25	1.35986
NM_003254.2	TIMP1	1302.65	1.35982
NM_003620.2	PPM1D	162.805	1.35939
NM_006231.2	POLE	104.397	1.35938
NM_015942.3	MTERFD1	211.518	1.35833
NM_005340.3	HINT1	1249.95	1.35793
NM_018982.3	YIPF1	194.176	1.35789
NM_002707.3	PPM1G	1356.27	1.35784
NM_181716.2	CENPV	320.957	1.35757
NM_152341.2	PAQR4	411.011	1.35717
NM_015074.2	KIF1B	278.044	1.35688
NM_001077446.1	TSEN34	248.235	1.35685
NM_001005463.1	EBF3	137.492	1.35656
NM_006861.4	RAB35	140.193	1.35636
NM_197972.1	NME7	115.977	1.35551
NM_003768.2	PEA15	267.12	1.35521
NM_012316.3	KPNA6	201.914	1.35517
NM_199295.1	APITD1	145.751	1.35508
NM_019056.3	NDUFB11	976.171	1.35497
NM_005488.1	TOM1	162.569	1.35492
NM_001115016.1	KIAA1310	609.396	1.35488
XM_926623.1	LOC285900	2422.46	1.3547
NM_018015.4	CXorf57	427.283	1.35433
XM_001127763.1	LOC730820	176.49	1.35359
NM_033034.1	TRIM5	114.801	1.35343
NM_006572.3	GNA13	119.625	1.35319
XM_001713808.1	LOC100132564	448.215	1.35309
XM_930423.1	LOC645058	1021.24	1.3529
NM_006357.2	UBE2E3	342.08	1.35289
NM_007271.2	STK38	110.416	1.35259
NM_014515.4	CNOT2	296.697	1.35191
XR_015499.2	LOC728324	492.969	1.35184
NM_022908.1	NT5DC2	177.364	1.35167
NM_004740.3	TIAF1	117.473	1.35156
NM_003481.2	USP5	149.842	1.35141
XM_001128558.1	LOC730740	1328.9	1.35115
NM_000302.2	PLOD1	588.299	1.3511
NM_001034194.1	EXOSC9	448.751	1.35105
NM_183372.3	LOC200030	383.616	1.35105
NM_002107.3	H3F3A	1613.7	1.35086
NM_005552.4	KLC1	187.983	1.35067
XR_018614.1	LOC391811	1254.43	1.35058
NM_017613.2	DONSON	247.449	1.35054
NM_004773.2	ZNHIT3	264.871	1.35019
NM_001020658.1	PUM1	590.016	1.35018
NM_000365.4	TPI1	1809.76	1.34989
NM_003405.3	YWHAH	1318.56	1.34985
NM_052988.2	CDK10	279.097	1.34941
NM_016475.2	C14orf100	205.344	1.34937
NM_017489.1	TERF1	130.65	1.34879
NM_018145.1	FAM82A2	277.442	1.34816
NM_003426.2	ZNF74	113.011	1.34784
NM_001007468.1	SMARCB1	232.634	1.3477
NM_001008490.1	KLF6	140.897	1.34723
NM_138773.1	SLC25A46	178.861	1.34722
NM_016478.3	ZC3HC1	421.393	1.34707
NM_020925.2	CACHD1	109.228	1.34626
NM_021627.2	SENP2	111.286	1.34609
NM_006845.2	KIF2C	244.438	1.34533
NM_004627.2	WRB	497.049	1.34532
XM_496143.2	LOC440359	365.761	1.34513
NR_003501.1	EARS2	161.531	1.34495
NM_012298.1	CAND2	150.248	1.34444
XR_018203.2	LOC644563	1019.46	1.3444
XR_037532.1	LOC100129866	109.798	1.34404
NM_005345.4	HSPA1A	204.575	1.34375
NM_024578.1	OCEL1	126.507	1.34358
NM_032140.1	C16orf48	250.727	1.34324
NM_017970.2	C14orf102	138.776	1.34322
NM_022736.1	MFSD1	239.915	1.34259
NM_012342.2	BAMBI	179.887	1.34246
NM_004204.2	PIGQ	180.538	1.3424
NM_022121.2	PERP	271.496	1.34191
NM_001023567.2	GOLGA8B	560.638	1.34152
NM_004098.2	EMX2	150.602	1.3414
NM_024561.3	NARG1L	140.529	1.34133
NM_004853.1	STX8	163.094	1.34125
NM_001099225.1	CCDC43	219	1.34106
NM_003584.1	DUSP11	298.07	1.34102
NM_001001660.2	LYRM5	160.036	1.34099
NM_016166.1	PIAS1	149.324	1.34011
NM_020918.2	GPAM	141.965	1.34009
NM_014059.2	C13orf15	103.065	1.34002
XM_937968.2	LOC401115	1677.05	1.33929
NM_004127.4	GPS1	127.537	1.33861
NM_005926.2	MFAP1	226.918	1.33855
NM_001247.1	ENTPD6	132.588	1.33847
NM_173647.2	RNF149	479.08	1.3383
NM_024918.2	DSN1	209.874	1.33801
NM_078481.2	CD97	217.626	1.33782
NM_020536.2	CSRP2BP	217.969	1.33743
XM_939093.1	FAM89A	281.31	1.33707
NM_007097.2	CLTB	306.413	1.33699
NM_002087.2	GRN	220.743	1.33663
NM_019080.1	NDFIP2	697.97	1.33642
NM_173511.2	FAM117B	174.497	1.33583
NM_014481.2	APEX2	173.103	1.33576
NM_001010924.1	FAM171A1	234.373	1.3355
NM_001127218.1	POLD2	180.84	1.33504
NM_037370.1	CCNDBP1	261.13	1.3347
NM_007357.1	COG2	263.137	1.33462
NM_148178.1	C9orf23	219.018	1.3345
NM_139135.2	ARID1A	358.243	1.33401
NM_004269.2	MED27	119.228	1.33374
NM_006982.1	CART1	106.293	1.33351
NM_003564.1	TAGLN2	488.52	1.33339
NM_201398.1	FLAD1	156.278	1.33337
NM_001032279.1	RCE1	102.511	1.33334
NM_014298.3	QPRT	303.965	1.33279
NM_018283.1	NUDT15	107.778	1.33264
NM_000276.3	OCRL	227.307	1.3326
NM_020428.2	SLC44A2	170.295	1.3324
NM_004275.3	MED20	347.381	1.33197
NM_017567.2	NAGK	144.435	1.3318
XM_001725908.1	LOC653557	126.67	1.33173
NM_001033024.1	FBXO7	209.505	1.33136
NM_203400.1	RPRML	254.961	1.331
NM_018482.2	ASAP1	165.813	1.33095
NM_012158.1	FBXL3	107.816	1.33092
NM_005487.3	HMGXB4	132.651	1.3307
NM_005189.1	CBX2	341.588	1.33037
NM_001235.2	SERPINH1	131.437	1.33
NM_014077.2	FAM32A	233.585	1.32988
NM_001619.3	ADRBK1	299.878	1.32961
XM_001726273.1	LOC100132032	107.553	1.32948
NM_004398.2	DDX10	163.51	1.32861
XM_001131805.2	LOC729505	129.061	1.32841
NM_001128.5	AP1G1	107.695	1.32824
NM_017991.3	FLJ10081	147.162	1.3279
NM_004148.3	NINJ1	254.336	1.3278
NM_177989.2	ACTL6A	437.11	1.32774
NM_032324.1	C1orf57	273.213	1.32749
NM_001006622.1	WDR33	139.28	1.32735
NM_001040431.1	CCDC56	668.153	1.32669
NM_014171.3	CRIPT	223.972	1.3266
NM_003909.2	CPNE3	356.277	1.32657
NM_020357.1	PCNP	653.079	1.32641
NM_182679.1	GPATCH4	388.704	1.32588
NM_002622.4	PFDN1	185.128	1.32578
NM_206876.1	PPP1CB	222.048	1.32522
NM_005138.1	SCO2	171.943	1.32522
NM_000478.3	ALPL	111.61	1.32491
NM_015973.3	GAL	105.826	1.3247
NM_182662.1	AADAT	185.398	1.3247
NM_194324.1	MGC39900	440.741	1.32421
NM_016302.2	CRBN	151.191	1.32415
NM_001017421.1	FKSG30	575.77	1.32366
NM_020701.2	ISY1	116.789	1.32317
NM_015954.2	DERA	582	1.32301
NM_024065.3	PDCL3	146.013	1.32274
NM_018062.2	FANCL	162.42	1.32259
NM_001001655.1	ALKBH2	189.12	1.32257
NM_003877.3	SOCS2	206.068	1.32245
NM_007299.2	BRCA1	269.131	1.32239
NM_006736.5	DNAJB2	177.57	1.32226
NM_031268.4	PDPK1	129.108	1.32119
NM_018090.3	NECAP2	120.127	1.32102
NM_019006.2	ZFAND6	134.511	1.32066
NM_024911.4	GPR177	121.115	1.32047
NM_016027.1	LACTB2	213.453	1.32039
NM_004269.2	MED27	152.726	1.32022
NM_032991.2	CASP3	259.757	1.32021
NM_000709.2	BCKDHA	157.549	1.32017
NM_198883.2	MTX1	140.382	1.31995
NM_020313.2	CIAPIN1	103.33	1.31982
NM_004927.2	MRPL49	108.98	1.31974
NM_024094.1	DSCC1	307.292	1.3191
NM_004842.2	AKAP7	122.489	1.31888
NM_004269.2	MED27	100.925	1.31848
NM_024098.1	CCDC86	251.321	1.31826
NM_002087.2	GRN	259.955	1.31783
NM_003776.2	MRPL40	335.584	1.31775
NM_017803.3	DUS2L	188.542	1.31766
NM_001013839.1	EXOC7	257.659	1.31766
NM_031904.3	FRMD8	227.13	1.31754
XR_015322.2	LOC728324	245.934	1.31748
NM_001042426.1	CENPA	145.05	1.31715
NM_001100417.1	UBR7	293.99	1.31714
NM_001182.2	ALDH7A1	315.261	1.31699
NM_018223.1	CHFR	165.563	1.31608
NM_001101800.1	FAM13B	119.125	1.3158
NR_002315.1	LOC440926	179.128	1.31562
NM_003088.2	FSCN1	711.616	1.3153
NM_004870.2	MPDU1	135.594	1.31462
NM_182746.1	MCM4	297.75	1.31407
NM_173824.2	C3orf38	108.101	1.31375
NM_052935.2	NT5C3L	428.119	1.31354
NM_006012.2	CLPP	264.854	1.31343
NM_001015001.1	CKMT1A	395.902	1.3132
NM_016395.2	PTPLAD1	1370.73	1.31319
NM_000367.2	TPMT	199.363	1.31286
XR_019601.2	LOC339352	132.767	1.31283
NM_016376.3	ANKFY1	127.711	1.31258
NM_001006610.1	SIAH1	647.949	1.31243
NM_006372.3	SYNCRIP	359.515	1.31237
NM_014221.3	MTCP1	375.306	1.31233
NM_016053.2	CCDC53	100.252	1.31162
NM_000883.2	IMPDH1	244.646	1.31136
NM_007279.2	U2AF2	515.124	1.31119
NM_020185.3	DUSP22	109.631	1.31111
XM_934920.2	LOC645317	2373.21	1.31065
NM_032430.1	BRSK1	166.742	1.31031
NM_004047.3	ATP6V0B	441.314	1.31028
XM_001129080.1	LOC730744	537.548	1.30959
NM_014236.2	GNPAT	197.995	1.3091
NM_014016.2	SACM1L	162.411	1.30882
NM_014169.2	CHMP4A	205.635	1.30879
NM_003746.1	DNCL1	1909.61	1.30865
NM_005271.1	GLUD1	582.015	1.30844
NM_207368.3	FAM195B	139.029	1.30844
NM_012388.2	PLDN	110.277	1.30821
NM_030928.2	CDT1	345.088	1.30817
NM_001038707.1	CDC42SE1	113.055	1.30795
NM_173469.1	UBE2Q2	171.866	1.30793
XM_939056.2	LOC649970	376.114	1.30762
NM_016282.2	AK3	124.153	1.30696
NM_018249.4	CDK5RAP2	268.992	1.3068
NM_014015.3	DEXI	260.054	1.3066
NM_003920.2	TIMELESS	364.271	1.30658
NM_015352.1	POFUT1	148.761	1.30628
XM_936495.2	LOC647346	235.604	1.30603
NM_001034024.1	DMAP1	230.514	1.30593
NM_003565.1	ULK1	222.362	1.30566
NM_017883.3	WDR13	222.707	1.30531
NM_006822.1	RAB40B	373.327	1.30526
NM_020748.1	INTS2	166.311	1.30453
NM_022087.2	GALNT11	211.484	1.30451
NM_017724.1	LRRFIP2	139.046	1.30443
NM_005441.2	CHAF1B	211.733	1.30439
NM_181472.1	CMTM7	824.844	1.30434
NM_018285.2	IMP3	588.416	1.30395
NM_006874.2	ELF2	213.055	1.30395
NM_016289.2	CAB39	378.177	1.30371
NM_018992.2	KCTD5	400.878	1.30336
NM_001005920.2	JMJD8	667.928	1.30321
NM_000402.3	G6PD	247.307	1.30315
NM_006148.1	LASP1	594.777	1.30292
NM_024700.2	SNIP1	118.373	1.30284
NM_020444.3	KIAA1191	496.172	1.30277
NM_144567.3	ANGEL2	239.303	1.30268
NM_003592.2	CUL1	254.411	1.30213
NM_006644.2	HSPH1	607.629	1.30205
XR_039129.1	LOC100132715	1290.95	1.30153
NM_016028.4	SUV420H1	104.268	1.30137
NM_001042465.1	PSAP	1231.79	1.3012
NM_207111.2	RNF216	110.862	1.30112
NM_001587.3	OCRL	150.979	1.30105
NM_005733.1	KIF20A	284.707	1.30077
NM_178517.3	PIGW	142.827	1.30012
NM_022483.3	C5orf28	1966.58	1.29978
XM_377476.4	MGC57346	332.858	1.29975
NM_153450.1	MED19	180.306	1.29947
NM_173659.2	RPUSD3	264.15	1.29923
NM_022720.5	DGCR8	163.792	1.29916
NM_006319.3	CDIPT	108.032	1.29901
NM_004699.1	FAM50A	1272.19	1.29897
NM_006515.1	SETMAR	138.592	1.29874
NM_152379.2	C1orf131	230.162	1.29865
NM_001122.2	PLIN2	348.719	1.29785
NM_080626.5	BRI3BP	151.263	1.29717
NM_014750.3	DLGAP5	416.177	1.29688
NM_014620.4	HOXC4	206.443	1.2961
XM_001716499.1	LOC728138	197.827	1.29597
NM_005614.3	RHEB	680.254	1.29582
NM_004782.2	SNAP29	106.495	1.29553
NM_012413.3	QPCT	245.391	1.29542
NM_152780.2	MAP7D2	121.622	1.29519
NM_031284.3	ADPGK	109.792	1.29514
NM_002778.2	PSAP	1129.01	1.2945
NM_207118.1	GTF2H5	590.353	1.29449
NM_019886.2	CHST7	123.089	1.29441
NM_005015.1	OXA1L	301.347	1.29423
NM_194324.1	MGC39900	457.326	1.29383
NM_003883.2	HDAC3	252.871	1.29378
NM_053274.2	GLMN	341.018	1.29366
NM_031203.2	HNRNPM	742.308	1.29355
NM_017801.2	CMTM6	220.788	1.29352
NM_000281.2	PCBD1	212.782	1.2933
NM_001029991.1	METT11D1	113.535	1.29314
NM_001077442.1	HNRNPC	320.167	1.2931
NM_001431.1	EPB41L2	111.079	1.29301
NM_014329.3	EDC4	235.761	1.29298
NM_004117.2	FKBP5	167.34	1.29297
NM_032621.2	BEX2	424.902	1.29295
NM_020824.2	ARHGAP21	269.008	1.29291
NM_031444.2	C22orf13	343.426	1.29245
NM_033286.1	C15orf23	156.274	1.29206
NM_012291.4	ESPL1	102.137	1.29172
NM_018482.2	ASAP1	294.771	1.29147
NM_013333.2	EPN1	521.819	1.29124
NM_004655.2	AXIN2	105.593	1.29096
NM_001003656.1	PPP2R2D	276.026	1.29083
NM_002693.1	POLG	101.789	1.29064
NM_078629.1	MSL3L1	104.959	1.29054
NM_018066.3	GPN2	105.19	1.29039
NM_144582.2	TEX261	140.9	1.29036
NM_032667.4	BSCL2	188.796	1.29032
NM_139179.1	DAGLB	214.825	1.29017
NM_014328.2	RUSC1	652.125	1.29001
NM_006464.2	TGOLN2	197.485	1.28929
NM_032806.4	C3orf39	114.587	1.28895
NM_018159.3	NUDT11	209.091	1.28891
NM_014173.2	C19orf62	232.923	1.28887
NM_014043.2	CHMP2B	201.236	1.28834
NM_006266.2	RALGDS	465.511	1.28826
XM_941861.1	LOC650029	242.392	1.28811
NM_007304.2	BRCA1	153.376	1.28792
NM_014639.2	TTC37	172.861	1.28779
NM_013229.2	APAF1	200.955	1.28774
NM_016579.2	CD320	115.749	1.28742
NM_018419.2	SOX18	153.963	1.28736
NM_025204.2	TRABD	969.999	1.28657
NM_018982.3	YIPF1	113.049	1.28625
NM_032477.1	MRPL41	420.825	1.28549
NM_004649.5	C21orf33	153.493	1.28535
NM_002791.1	PSMA6	1006.11	1.28514
XM_928022.1	LOC644935	133.885	1.28486
NM_005731.2	ARPC2	710.677	1.28481
NM_016553.3	NUP62	868.228	1.28469
NM_018246.2	CCDC25	299.762	1.28412
NM_003068.3	SNAI2	218.22	1.2839
XM_496446.3	LOC440737	2435.96	1.28384
NM_002291.1	LAMB1	132.477	1.28379
NM_198567.2	C5orf25	143.686	1.28367
NM_033317.2	DMKN	252.181	1.28342
NM_001077446.1	TSEN34	455.383	1.28339
NM_152329.3	PPIL5	104.036	1.28318
NM_000375.1	UROS	390.741	1.28297
NM_001006933.1	TCEAL3	128.515	1.28286
NM_015176.1	FBXO28	210.923	1.28253
NM_018031.2	WDR6	436.423	1.2825
XR_038849.1	LOC100128353	635.425	1.28234
NM_003952.2	RPS6KB2	423.249	1.28229
NM_007259.3	VPS45	105.654	1.28214
NM_005754.2	G3BP1	181.573	1.28163
NM_007317.1	KIF22	498.803	1.28132
NM_001006115.2	IP6K1	123.751	1.28131
NM_021147.3	CCNO	154.593	1.28114
NM_182620.3	SKA2	327.826	1.28107
NM_015245.2	ANKS1A	143.487	1.28089
NM_013376.3	SERTAD1	103.736	1.28074
NM_057161.2	KLHDC3	693.112	1.28061
NM_020750.1	XPO5	141.694	1.2805
NM_001077628.1	APH1A	218.001	1.28005
NM_002337.1	LRPAP1	249.225	1.27989
NM_153331.2	KCTD6	133.509	1.27944
XM_926382.2	LOC642755	131.194	1.27894
NM_005112.4	WDR1	596.509	1.27853
NM_014840.2	NUAK1	112.977	1.27811
NM_003794.2	SNX4	211.197	1.27805
NM_014777.2	URB2	125.892	1.27752
XM_001130627.1	LOC729559	279.661	1.27738
NM_001002858.1	ANXA2	676.866	1.27692
NM_004104.4	FASN	711.692	1.27692
NM_004832.1	GSTO1	862.753	1.27671
NM_015602.2	TOR1AIP1	162.644	1.27659
NM_005245.3	FAT1	169.834	1.27634
NM_001002251.1	ARL6IP4	176.417	1.27633
XM_001134259.1	LOC732165	140.208	1.27631
NM_001007067.1	SDCBP	294.849	1.27628
NM_003134.2	SRP14	1584.43	1.27624
NM_005968.3	HNRNPM	997.619	1.27603
NM_004832.1	GSTO1	1405.24	1.27594
NM_021211.2	ZBED5	333.447	1.27559
NM_032901.2	C12orf62	150.454	1.27557
NM_032111.2	MRPL14	305.281	1.27552
NM_004085.2	TIMM8A	122.208	1.2752
NM_030629.1	CMIP	153.84	1.27504
NM_012321.2	LSM4	762.852	1.27503
NM_001093761.1	LOC653147	1054.74	1.27492
NM_002818.2	PSME2	358.509	1.27485
NM_053050.2	MRPL53	134.763	1.27479
NM_006421.3	ARFGEF1	149.627	1.27457
NM_005914.2	MCM4	601.686	1.27424
NM_003130.2	SRI	120.651	1.27409
NM_004866.4	SCAMP1	419.867	1.27407
NM_015510.3	DHRS7B	172.673	1.27407
NM_003449.3	TRIM26	103.43	1.27329
XR_037328.1	LOC646044	112.735	1.27311
NM_020710.1	LRRC47	203.648	1.27308
NM_001013406.1	KRIT1	117.268	1.27302
NM_012235.2	SCAP	271.027	1.27292
NR_001562.1	ANXA2P1	319.556	1.27288
NM_020383.2	XPNPEP1	632.173	1.27286
NM_021174.4	KIAA1967	136.313	1.27258
NM_006191.2	PA2G4	357.772	1.27226
NM_001024662.1	RPL6	490	1.2716
NM_017802.2	HEATR2	207.624	1.27126
NM_005648.2	TCEB1	925.394	1.27116
NM_003589.2	CUL4A	106.653	1.27072
NM_032353.2	VPS25	191.638	1.27036
NM_012430.3	SEC22A	169.945	1.27009
NM_018359.1	UFSP2	197.238	1.26985
XM_001726946.1	NBPF8	368.96	1.26976
NM_025125.2	C10orf57	198.645	1.26957
XM_943533.1	LOC346887	226.799	1.26953
NM_006337.3	MCRS1	363.385	1.26935
NM_004651.3	USP11	212.909	1.26925
NM_004937.2	CTNS	347.807	1.26917
NM_001039091.1	PRPS2	399.698	1.26916
NM_002793.2	PSMB1	2475.45	1.26876
XM_001722214.1	LOC100134189	123.007	1.26845
NM_182661.1	CERK	114.213	1.26845
NM_004111.4	FEN1	649.724	1.26844
NM_003564.1	TAGLN2	127.607	1.26802
NM_020440.2	PTGFRN	198.507	1.2676
NM_003068.3	SNAI2	369.642	1.26737
NM_194315.1	UBE2J2	172.968	1.26723
NM_024079.4	ALG8	310.526	1.26706
NM_012307.2	EPB41L3	126.016	1.26702
NM_003374.1	VDAC1	813.383	1.26645
NM_001002246.1	ANAPC11	794.08	1.26642
NM_005445.3	SMC3	442.174	1.26591
NM_018477.2	ACTR10	233.975	1.26588
NM_020440.2	PTGFRN	138.198	1.26555
NM_005717.2	ARPC5	864.316	1.26552
NM_017824.4	MARCH5	139.923	1.26533
NM_003664.3	AP3B1	368.951	1.26526
NM_012089.1	ABCB10	221.346	1.26507
NM_002904.5	RDBP	118.25	1.26501
NM_015871.3	ZNF593	299.97	1.26498
NM_003753.3	EIF3D	672.605	1.26494
NM_001047160.1	NET1	282.596	1.26492
NM_003850.1	SUCLA2	203.911	1.26473
NM_032204.3	ASCC2	445.274	1.26463
NM_021019.3	MYL6	2022.74	1.26457
NM_021103.3	TMSB10	2486.17	1.26453
NM_025082.1	C16orf56	136.206	1.26408
NM_001667.2	ARL2	720.723	1.26374
NM_006430.2	CCT4	150.705	1.26354
NM_006855.2	KDELR3	288.724	1.26352
NM_004763.3	ITGB1BP1	373.239	1.26351
NM_014321.2	ORC6L	290.894	1.26349
NM_153226.1	TMEM20	145.522	1.26311
NM_003334.3	UBA1	702.23	1.26283
NM_001070.3	TUBG1	534.707	1.26265
NM_012177.2	FBXO5	478.537	1.26257
XM_001725700.1	LOC729708	404.778	1.2624
NM_001300.4	KLF6	254.372	1.26217
NM_014071.2	NCOA6	221.005	1.26217
NM_198723.1	TCEA2	144.624	1.26216
NM_004034.1	ANXA7	258.035	1.26213
XM_930029.1	LOC647037	438.671	1.26208
NM_014865.2	NCAPD2	239.83	1.26207
NM_000113.2	TOR1A	262.818	1.26205
XR_016056.1	LOC729843	286.263	1.26203
NM_004551.1	NDUFS3	794.413	1.26155
NM_018214.4	LRRC1	134.715	1.26128
NM_002388.3	MCM3	1331.21	1.26123
NM_001081491.1	NXF1	235.314	1.26112
NM_017518.5	UCHL5IP	310.022	1.26084
NM_001128.5	AP1G1	155.513	1.2608
NM_020808.3	SIPA1L2	103.145	1.26065
NM_183237.1	RNF7	1010.6	1.26033
NM_000368.3	TSC1	252.898	1.26
NM_017646.3	TRIT1	307.979	1.25994
NM_032102.2	SFRS2B	287.096	1.25981
NM_020202.2	NIT2	123.141	1.2596
NM_001005753.1	VPS24	108.466	1.25937
XM_926382.2	LOC642755	369.735	1.25937
XM_001732865.1	LOC647597	114.19	1.25929
NM_024871.1	MAP6D1	117.907	1.25893
NM_001003786.1	STRADA	304.831	1.25885
NM_138609.2	H2AFY	433.402	1.25879
NM_002032.2	FTH1	102.243	1.25878
NM_014288.3	ITGB3BP	286.32	1.25863
NM_014763.3	MRPL19	226.476	1.25809
NM_138399.3	TMEM44	109.426	1.25796
NM_014186.2	COMMD9	162.207	1.25777
NM_001003684.1	UCRC	252.713	1.25772
NM_000158.2	GBE1	190.138	1.25769
NM_012117.1	CBX5	188.532	1.25755
NM_001078645.1	CDC16	290.506	1.25725
NM_016586.1	MBIP	179.203	1.25723
NM_004252.2	SLC9A3R1	156.014	1.25713
NM_004865.2	TBPL1	289.198	1.25712
NM_053024.2	PFN2	555.27	1.25701
NM_004643.1	PABPN1	295.069	1.25695
NM_004711.3	SYNGR1	109.803	1.25689
NM_002080.2	GOT2	620.439	1.2562
NM_174911.3	FAM84B	214.228	1.25618
NM_018453.3	EAPP	247.798	1.25599
NM_002899.2	RBP1	246.82	1.25596
NM_018229.2	MUDENG	140.891	1.2558
NM_152407.3	GRPEL2	272.99	1.25549
NM_001080849.1	DNLZ	127.765	1.25548
NM_001025235.1	TSPAN4	150.503	1.25523
NM_182620.3	SKA2	141.948	1.25522
NM_207660.2	ZC3H14	115.528	1.25521
NM_024520.1	C2orf47	225.113	1.25502
NM_005219.3	DIAPH1	166.695	1.25494
NM_004517.2	ILK	598.905	1.25494
XM_930551.1	LOC646483	2304.31	1.25479
NM_173824.2	C3orf38	112.296	1.25451
NM_031208.1	FAHD1	318.34	1.25449
NM_020236.2	MRPL1	243.509	1.25439
NM_015935.4	METTL13	262.201	1.25426
NM_001498.2	GCLC	132.328	1.25406
NM_020648.3	TWSG1	304.741	1.25361
NM_032486.2	DCTN5	283.412	1.25359
NM_005981.3	TSPAN31	139.52	1.25359
NM_006982.2	ALX1	125.378	1.25357
NM_012091.2	ADAT1	102.095	1.2531
NM_012302.2	LPHN2	185.377	1.25306
NM_014634.2	PPM1F	514.369	1.2529
NM_003168.1	SUPT4H1	158.818	1.25275
NM_005968.2	HNRPM	1881.33	1.25273
NM_002455.2	MTX1	118.115	1.25237
NM_024334.1	TMEM43	301.7	1.25224
NM_024109.2	C16orf68	117.693	1.25205
NM_018073.5	TRIM68	100.236	1.25203
NM_004773.2	ZNHIT3	864.389	1.25179
NM_003257.3	TJP1	142.984	1.25168
NM_001970.3	EIF5A	405.39	1.25168
NM_005180.5	BMI1	479.286	1.25159
NM_001985.2	ETFB	393.204	1.25153
NM_019008.4	SMCR7L	301.59	1.25143
NM_002657.2	PLAGL2	120.082	1.25141
NM_018368.2	LMBRD1	404.935	1.2512
XM_001130874.1	LOC728492	807.788	1.25069
NM_198256.2	E2F6	182.494	1.25055
NM_021254.1	C21orf59	354.465	1.25035
NM_181705.2	LYRM7	126.289	1.24996
NM_014463.1	LSM3	1120.55	1.24995
NM_019026.2	TMCO1	1224.61	1.24986
NM_003302.2	TRIP6	258.08	1.24983
NM_001930.2	DHPS	187.663	1.24981
NM_033088.2	FAM40A	104.601	1.24977
NM_018283.1	NUDT15	110.684	1.24969
NM_014341.1	MTCH1	1350.62	1.24968
NM_015367.2	BCL2L13	378.213	1.2495
NM_139346.1	BIN1	104.146	1.24949
NM_144580.1	C1orf85	259.419	1.24929
NM_021079.3	NMT1	126.195	1.24928
NM_002890.1	RASA1	141.895	1.24917
NM_004045.3	ATOX1	321.074	1.24872
NM_006221.2	PIN1	450.068	1.2487
NM_003134.4	SRP14	276.023	1.24855
NM_016495.2	TBC1D7	279.662	1.2484
XR_019605.1	LOC391019	1070.81	1.2481
NM_032172.1	USP42	254.169	1.24809
NM_001610.1	ACP2	112.802	1.24806
NM_001079559.1	HNRNPUL2	354.972	1.24799
NM_001845.4	COL4A1	152.3	1.24788
NM_007221.2	PMF1	132.816	1.24768
NM_003316.3	TTC3	745.419	1.24765
NM_015443.2	KIAA1267	217.332	1.24748
NM_016114.3	ASB1	153.625	1.24737
NM_024038.2	C19orf43	370.654	1.24656
NM_004064.2	CDKN1B	187.215	1.24632
NM_030755.4	TMX1	573.865	1.24624
NM_018728.2	MYO5C	106.168	1.24619
NM_012256.2	ZNF212	150.107	1.24619
NM_014455.1	ZNF364	215.062	1.24604
NM_005327.2	HADH	724.176	1.24588
NM_138285.3	NUP35	109.12	1.24552
NM_032103.1	PPP1R12B	145.328	1.24539
NM_001040443.1	PHF11	113.826	1.24515
NM_152415.1	VPS37A	134.501	1.24485
NM_018343.1	RIOK2	181.298	1.24463
NM_004892.4	SEC22B	200.099	1.24451
NM_000476.1	AK1	104.751	1.24449
NM_001033112.1	PAIP2	783.903	1.2435
NM_004092.2	ECHS1	731.196	1.24346
NM_032273.2	TMEM126A	189.895	1.24337
NM_020803.3	KLHL8	170.234	1.24319
NM_004180.2	TANK	110.774	1.24314
NM_138421.2	SAAL1	388.293	1.24312
NM_014165.1	C6orf66	151.789	1.24299
NM_012238.3	SIRT1	154.54	1.24285
XM_001126471.1	LOC730278	246.301	1.24207
XM_940209.1	KIAA0194	270.183	1.24192
NM_004818.2	DDX23	145.799	1.24176
NM_001539.2	DNAJA1	1336.95	1.24137
NM_000984.5	RPL23A	426.353	1.24115
NM_018321.3	BRIX1	854.207	1.24085
NM_007373.2	SHOC2	133.025	1.24078
NM_003027.2	SH3GL3	110.887	1.24048
NM_001760.2	CCND3	428.362	1.24036
NM_014166.2	MED4	212.971	1.24036
NM_019084.2	CCNJ	110.299	1.24008
NM_003917.2	AP1G2	159.623	1.24004
NM_058163.1	TSR2	403.226	1.23998
NM_003372.4	VBP1	904.003	1.23991
XM_931911.2	LOC643911	151.7	1.23984
NM_015041.1	CLUAP1	110.159	1.23982
NM_001128591.1	PSMG4	256.674	1.2398
NM_005255.1	GAK	340.585	1.23977
NM_004247.2	EFTUD2	288.751	1.23936
NM_173474.2	NTAN1	163.733	1.2393
NM_001006623.1	WDR33	100.525	1.23906
NM_181659.1	NCOA3	130.084	1.23906
NM_175859.1	CTPS2	247.901	1.23896
NM_002197.1	ACO1	297.972	1.23891
NM_022340.2	ZFYVE20	409.955	1.23877
NM_015331.2	NCSTN	351.332	1.23851
NM_006432.3	NPC2	1442.02	1.23829
XR_038507.1	LOC728098	149.726	1.23827
NM_004641.2	MLLT10	121.686	1.23814
NM_032333.4	C10orf58	160.392	1.23786
XM_001130192.1	KIAA1160	241.373	1.2373
NM_014177.1	C18orf55	451.442	1.23712
NM_024038.2	C19orf43	308.799	1.23691
NM_001024465.1	SOD2	242.792	1.23681
NM_007370.3	RFC5	483.348	1.2368
XM_930111.2	LOC644914	230.682	1.23672
XM_001132548.1	CHMP6	100.112	1.23656
NM_004641.2	MLLT10	132.65	1.2365
NM_014223.2	NFYC	137.252	1.23633
NR_002315.1	LOC440926	1888.76	1.23621
NM_032776.1	JMJD1C	116.055	1.23607
NM_032527.3	ZGPAT	122.876	1.23605
XM_001128419.1	MGC16121	464.626	1.23585
NM_001031685.2	TP53BP2	130.33	1.23581
NM_003255.4	TIMP2	187.128	1.23554
NM_138793.2	CANT1	135.608	1.23546
NM_003463.3	PTP4A1	149.51	1.23465
NM_030877.3	CTNNBL1	164.837	1.2346
NM_003850.1	SUCLA2	164.713	1.23458
NM_006831.1	CLP1	148.939	1.23451
NM_004813.1	PEX16	104.419	1.23423
NM_133328.2	DEDD2	230.441	1.23407
NM_013406.1	DHPS	187.85	1.2339
NM_018210.2	CARKD	116.33	1.23387
NM_001080.3	ALDH5A1	115.16	1.23385
NM_198244.1	EIF4G1	194.59	1.23378
NM_001079515.1	TBCE	340.322	1.23368
NM_002107.3	H3F3A	2585.87	1.23363
NM_014943.3	ZHX2	156.776	1.23323
NM_025217.2	ULBP2	105.145	1.23323
NM_001407.2	CELSR3	120.309	1.2331
NM_001042401.1	C21orf51	180.941	1.23308
NM_024336.1	IRX3	303.675	1.233
NM_001126.2	ADSS	405.174	1.23286
NM_002293.2	LAMC1	790.854	1.23261
NM_014018.2	MRPS28	198.428	1.23247
NM_021177.3	LSM2	949.01	1.23235
NM_152269.2	C12orf65	166.156	1.23216
NM_052948.2	SNX26	153.761	1.23199
NM_021164.2	SF4	216.866	1.23154
NM_001293.1	CLNS1A	688.576	1.23131
NM_003290.1	TPM4	166.536	1.23109
NM_003848.1	SUCLG2	355.55	1.23103
NM_018122.3	DARS2	364.136	1.23098
NM_032705.3	C1orf97	105.333	1.23083
NM_006031.4	PCNT	292.652	1.23055
NM_004618.3	TOP3A	218.381	1.23047
NM_003940.2	USP13	119.521	1.23032
NM_152716.1	PATL1	259.996	1.22996
NM_018107.4	RBM23	457.781	1.22995
NM_001035513.1	SDHC	151.449	1.22973
NM_001912.3	CTSL1	754.133	1.2295
NM_001921.2	DCTD	132.179	1.22949
XR_018707.1	LOC650152	1788.59	1.22947
NM_017736.3	THUMPD1	228.008	1.22944
NM_139267.1	STARD7	229.675	1.22928
NM_016462.2	TMEM14C	531.973	1.22928
NM_004924.3	ACTN4	100.814	1.22903
NM_014463.1	LSM3	692.722	1.2289
NM_006653.3	FRS3	113.499	1.22847
NM_006327.2	TIMM23	294.848	1.22842
NM_015509.2	NECAP1	368.671	1.22825
NM_032166.2	ATRIP	100.124	1.22814
NM_006052.1	DSCR3	118.516	1.22804
NM_001018069.1	SERBP1	514.643	1.22792
NM_000430.2	PAFAH1B1	267.551	1.22777
NM_153201.1	HSPA8	1407.96	1.22776
NM_001786.2	CDC2	713.571	1.22772
NM_015153.1	PHF3	327.954	1.22747
NM_016034.2	MRPS2	201.54	1.22728
NM_194301.2	RALGAPA1	113.374	1.22709
XM_939432.1	MGC61598	217.216	1.22697
NM_004595.2	SMS	766.775	1.22687
NM_001017416.1	USP1	373.918	1.22686
NM_004390.2	CTSH	231.313	1.22643
NM_001033925.1	TIAL1	511.584	1.22632
NM_003119.2	SPG7	270.508	1.22622
NM_172373.2	ELF1	183.014	1.2262
NM_001080.3	ALDH5A1	100.159	1.22586
NM_001005498.2	RHBDF2	118.901	1.22524
NM_033363.1	MRPS12	900.307	1.22521
NM_001025249.1	DUT	116.853	1.22508
NM_013248.2	NXT1	415.473	1.22479
NM_021992.2	TMSB15A	795.605	1.22463
NM_152743.2	C7orf27	217.265	1.22458
NM_183381.1	RNF13	125.973	1.22448
NM_014802.1	KIAA0528	226.839	1.22431
NM_175852.3	TXLNA	901.582	1.22428
NM_004130.2	GYG1	276.165	1.22411
XR_038018.1	LOC100130511	174.164	1.2241
NM_004772.1	C5orf13	139.598	1.22395
NM_022731.3	NUCKS1	2011.9	1.22392
NM_032982.2	CASP2	506.775	1.22369
XR_038625.1	LOC100132535	246.559	1.22354
NM_022768.4	RBM15	444.754	1.22339
NR_015449.1	RNF216L	100.571	1.22335
NM_001001701.1	LOC401152	133.967	1.22333
NM_020474.2	GALNT1	138.034	1.22321
NM_019024.1	HEATR5B	130.32	1.22317
NM_006811.2	SERINC3	213.469	1.22301
NM_016520.2	C9orf78	393.85	1.22267
NM_198189.2	COPS8	497.584	1.22223
NM_001992.2	F2R	116.502	1.22207
NM_052853.3	ADCK2	214.754	1.2215
NM_018061.1	PRPF38B	103.928	1.22136
NM_018660.2	ZNF395	185.489	1.22111
NM_199342.1	CCDC23	274.943	1.2211
NM_182776.1	MCM7	2200.91	1.22101
NM_003565.1	ULK1	340.528	1.22095
NM_000190.3	HMBS	298.369	1.22092
NM_002978.2	SCNN1D	123.409	1.22092
NM_006868.2	RAB31	256.796	1.22073
NM_015017.3	USP33	141.959	1.22047
NM_022760.3	FAM113A	125.817	1.22022
NM_017827.2	SARS2	224.202	1.21993
NM_032928.2	TMEM141	187.856	1.21989
NM_013433.3	TNPO2	481.314	1.21974
NM_015365.2	AMMECR1	165.756	1.21964
NM_001006937.1	TCEAL4	974.287	1.21944
NM_015033.2	FNBP1	126.02	1.21935
NM_001012751.1	ABI1	113.233	1.21925
NM_001079685.1	KIAA1191	563.983	1.2189
NM_002490.3	NDUFA6	224.141	1.21848
NM_001007027.2	ALG8	199.975	1.2179
NM_199482.1	PREI3	256.928	1.21787
NM_003184.3	TAF2	194.597	1.21772
NM_080593.1	HIST1H2BK	752.287	1.21762
NM_032534.2	KRBA1	113.812	1.21728
NM_012478.3	WBP2	867.775	1.21686
NM_033286.2	C15orf23	214.506	1.21684
NM_001079846.1	CREBBP	149.622	1.21674
NM_032704.3	TUBA1C	2224.75	1.21673
NM_138565.1	CTTN	218.228	1.21668
NM_032889.3	MFSD5	164.352	1.21648
NM_033453.2	ITPA	226.776	1.21638
NM_002768.2	CHMP1A	104.645	1.21627
NM_005243.2	EWSR1	856.105	1.21592
XR_038376.1	LOC100131336	198.176	1.21589
NM_005830.2	MRPS31	298.16	1.21587
NM_014686.3	KIAA0355	156.842	1.21582
NM_021732.1	AVPI1	438.871	1.21564
NM_153747.1	PIGC	269.565	1.2156
NM_005620.1	S100A11	163.53	1.2156
NM_002388.3	MCM3	342.214	1.21525
NM_015324.2	RRP8	121.122	1.21521
NM_001042549.1	NSL1	342.814	1.21505
NM_024661.3	CCDC51	107.277	1.21482
NM_007175.5	ERLIN2	120.465	1.21474
NM_016312.2	WBP11	336.922	1.21468
NM_001642.1	APLP2	155.378	1.21467
NM_006109.3	PRMT5	236.133	1.21457
NM_004602.2	STAU1	152.624	1.21454
NM_022965.1	FGFR3	197.166	1.21451
XM_945799.3	LOC389342	885.28	1.21447
NM_001627.2	ALCAM	243.228	1.21432
NM_015160.1	PMPCA	316.632	1.21428
NM_001014838.1	CUTA	1002.99	1.21426
NM_001618.2	PARP1	1148.52	1.21419
NM_005481.2	MED16	133.403	1.21405
NM_003076.3	SMARCD1	381.213	1.21403
NM_005618.3	DLL1	163.707	1.21395
NM_006317.3	BASP1	446.002	1.21386
NM_016093.2	RPL26L1	544.375	1.21367
NM_002901.1	RCN1	696.448	1.21356
NM_003683.5	RRP1	109.081	1.21331
NM_004124.2	GMFB	342.697	1.21323
NM_005234.3	NR2F6	172.999	1.21315
NM_001379.1	DNMT1	1061.55	1.21314
NM_001009923.1	C20orf30	689.517	1.21292
NM_006925.3	SFRS5	1205.97	1.21288
NM_032326.2	TMEM175	108.745	1.21275
NM_018233.3	OGFOD1	220.746	1.21271
NM_145169.1	SFT2D1	767.654	1.21232
NM_024026.4	MRP63	133.959	1.21222
NM_024040.2	CUEDC2	512.716	1.21195
NM_206907.3	PRKAA1	207.81	1.21155
NM_024311.2	MFSD11	161.667	1.21153
NM_006345.3	SLC30A9	378.649	1.21127
NM_023924.3	BRD9	333.615	1.21127
NM_001406.3	EFNB3	121.612	1.21119
NM_012393.1	PFAS	232.957	1.21105
NM_001080510.2	C17orf95	215.591	1.21091
NM_001004051.1	GPRASP2	163.731	1.21089
NM_016286.2	DCXR	203.961	1.21087
NM_007234.3	DCTN3	399.335	1.2108
NM_015994.2	ATP6V1D	363.528	1.21071
NM_018121.2	C10orf6	109.224	1.21047
NM_001034023.1	DMAP1	156.639	1.21046
NM_006426.1	DPYSL4	217.155	1.21009
NM_144589.2	COMTD1	120.433	1.20996
NM_025267.2	AARSD1	149.284	1.20992
NM_004071.2	CLK1	185	1.20949
NM_013995.1	LAMP2	574.034	1.20943
NM_001024948.1	FNBP1L	128.885	1.20921
NM_012485.1	HMMR	428.925	1.20903
NM_016334.2	GPR89A	119.721	1.20885
NM_012229.2	NT5C2	205.591	1.20859
NM_152449.2	LYSMD4	119.157	1.20848
XM_001128032.1	MGC87042	121.103	1.20838
NM_007081.2	RABL2B	137.549	1.20829
NM_023005.2	BAZ1B	106.353	1.20823
NM_001024960.1	ARPC4	157.679	1.20823
NM_145052.1	UPRT	116.906	1.20819
NM_018229.2	MUDENG	121.722	1.20808
NM_005520.2	HNRNPH1	1394.11	1.20805
NM_007241.2	SNF8	661.496	1.20794
NM_152392.2	AHSA2	240.712	1.20789
NM_022457.5	RFWD2	201.702	1.20783
NM_002717.2	PPP2R2A	214.546	1.20767
NM_004804.2	CIAO1	357.885	1.20698
NM_032020.3	FUCA2	309.915	1.20669
NM_025164.3	SIK3	131.891	1.20665
NM_001006612.1	WBP5	685.77	1.20664
NM_198446.1	C1orf122	104.371	1.20661
NM_003579.2	RAD54L	197.266	1.2064
NM_018944.2	C21orf45	171.748	1.206
NM_025222.3	WDR82	194.13	1.2059
NM_016436.4	PHF20	103.275	1.20579
NM_182901.2	C11orf17	353.236	1.20569
NM_194356.1	STX2	156.872	1.20568
NM_014813.1	LRIG2	127.384	1.20538
NM_001079811.1	GLB1	171.668	1.2052
NM_031298.2	TMEM93	854.089	1.20492
NM_018083.4	ZNF358	303.368	1.20481
NM_032705.2	C1orf97	131.842	1.2047
XR_015669.1	LOC728554	1486	1.20468
NM_021923.3	FGFRL1	126.347	1.20462
NM_014026.3	DCPS	106.298	1.20459
NM_004872.3	TMEM59	927.79	1.20452
NM_016338.3	IPO11	218.421	1.2045
NM_022978.1	SERF1B	289.799	1.20449
NM_001009570.1	CCT7	1718.34	1.20446
NM_003591.2	CUL2	212.069	1.20422
NM_013330.3	NME7	142.535	1.20418
NM_014183.2	DYNLRB1	185.625	1.20404
NM_006026.2	H1FX	159.625	1.20403
NM_013397.4	PRICKLE4	904.303	1.20389
NM_144578.2	C14orf32	269.832	1.20386
NM_024545.2	SAP130	133.278	1.20381
NM_080760.3	DACH1	196.67	1.20376
NM_004701.2	CCNB2	450.402	1.20237
NM_015137.3	EFR3A	273.458	1.20219
NM_016305.2	SS18L2	651.749	1.20206
NM_002938.2	RNF4	124.618	1.20164
NM_198047.1	HIBCH	169.485	1.20163
NM_032359.2	C3orf26	275.28	1.20159
NM_001005849.1	SUMO2	1131.55	1.20151
NM_000108.3	DLD	372.474	1.2013
NM_001007.3	RPS4X	4371.96	1.20108
NM_000147.3	FUCA1	149.69	1.20089
NM_022173.1	TIA1	128.544	1.20088
NM_001018052.1	POLR3H	143.8	1.20085
NM_004308.2	ARHGAP1	109.915	1.20068
NM_004879.3	EI24	250.726	1.20038
NM_001025580.1	AMMECR1	111.234	1.20037
NM_012484.1	HMMR	305.162	1.20022
NM_031452.2	FAM103A1	135.668	1.1999
NM_139207.1	NAP1L1	159.535	1.19977
NM_006027.3	EXO1	349.394	1.1995
NM_004301.3	ACTL6A	281.977	1.1995
NM_001414.2	EIF2B1	143.204	1.19934
NM_014913.2	ADNP2	181.494	1.19919
NM_002264.1	KPNA1	141.02	1.19916
NM_004168.1	SDHA	302.974	1.19915
NM_002791.1	PSMA6	455.812	1.19899
NM_005724.4	TSPAN3	504.295	1.1989
NM_002213.3	ITGB5	198.571	1.19873
NM_020242.1	KIF15	105.945	1.19866
NM_005370.4	RAB8A	328.536	1.19864
NM_020449.2	THOC2	274.852	1.19845
NM_000075.2	CDK4	610.675	1.19823
NM_016248.2	AKAP11	140.936	1.19819
NM_001077525.1	MTMR14	202.178	1.19798
XM_928168.1	LOC645138	3054.3	1.19794
NM_018085.4	IPO9	121.716	1.19764
NM_015578.1	LSM14A	333.745	1.19758
NM_006852.2	TLK2	118.864	1.19717
NM_018224.2	C7orf44	865.271	1.19704
NM_080632.1	UPF3B	318.274	1.19689
NR_002204.1	FTHL11	658.738	1.19679
NM_013995.1	LAMP2	160.022	1.19677
NM_003958.2	RNF8	113.196	1.19666
NM_016060.2	MED31	131.376	1.19665
NM_001078172.1	FAM127B	252.177	1.19655
NM_016071.2	MRPS33	512.937	1.19647
NM_016605.1	FAM53C	472.465	1.19638
NM_018997.1	MRPS21	1070.77	1.19632
NM_018159.2	NUDT11	203.665	1.19578
NM_001040708.1	HEY1	790.827	1.19572
XM_939682.1	LOC149448	139.107	1.19558
NM_014325.2	CORO1C	118.178	1.19538
NM_003792.2	EDF1	580.647	1.19527
NM_145918.2	CTSL1	928.465	1.1948
NM_019030.2	DHX29	230.673	1.19478
NM_017828.3	COMMD4	474.881	1.19472
NM_181469.1	ITGB4BP	391.416	1.19468
XM_001125904.1	LOC730455	200.078	1.19468
NM_006806.3	BTG3	670.364	1.19445
XM_001717968.1	FLJ31306	113.239	1.19443
NM_005724.4	TSPAN3	483.383	1.19442
XM_939919.2	LOC650832	108.611	1.19431
NM_015528.1	RNF167	284.504	1.19426
NM_017900.1	AURKAIP1	1331.49	1.19421
NM_007099.2	ACP1	433.589	1.19421
NM_198459.2	DENND2C	115.983	1.19412
NM_024792.1	FAM57A	162.018	1.19405
NM_024996.5	GFM1	188.161	1.19397
XM_001714730.1	KIAA0194	267.07	1.19385
NM_015448.1	RP11-529I10.4	258.712	1.19378
NM_152244.1	SNX11	218.953	1.19363
NM_005850.3	SF3B4	309.1	1.19357
XR_038097.1	LOC441550	185.38	1.1934
NM_001183.4	ATP6AP1	1647.14	1.19325
NM_001040456.1	RHBDD2	303.978	1.19319
NM_004595.2	SMS	936.057	1.19308
NM_013446.2	MKRN1	630.064	1.19305
NM_032424.1	KIAA1826	134.271	1.19296
NM_198401.2	ANKRD46	175.664	1.19295
NM_032334.1	UTP23	104.775	1.19286
NM_004739.2	MTA2	156.576	1.19258
NM_001006614.1	WBP5	415.082	1.19249
NM_003107.2	SOX4	525.091	1.19244
NM_003047.2	SLC9A1	182.667	1.19237
NM_006374.3	STK25	369.091	1.19235
NM_015171.2	XPO6	215.857	1.1923
NM_005081.2	ZNF142	156.648	1.19229
NM_181701.3	QSOX2	157.621	1.19208
NM_002737.2	PRKCA	127.201	1.192
NM_002720.1	PPP4C	701.354	1.19191
NM_006416.3	SLC35A1	196.757	1.19189
NM_015380.3	SAMM50	288.405	1.19179
NM_004284.3	CHD1L	160.88	1.19169
NM_017432.3	PTOV1	383.371	1.19136
NM_001070.3	TUBG1	473.903	1.19127
NM_148906.1	OSBPL9	268.796	1.19119
NM_033406.2	FBXO3	105.671	1.19081
NM_024662.1	NAT10	312.68	1.19066
NM_015567.1	SLITRK5	115.549	1.1906
NM_001040456.1	RHBDD2	234.553	1.1906
NR_002204.1	FTHL11	172.902	1.1905
NM_213595.1	ISCU	301.482	1.18943
NM_005346.3	HSPA1B	3703	1.18935
NM_007240.1	DUSP12	329.753	1.18933
NM_005009.2	NME4	673.835	1.18911
NM_015602.2	TOR1AIP1	247.023	1.1888
NM_182612.1	PDDC1	192.411	1.18862
NM_020457.2	THAP11	313.775	1.18857
NM_005882.3	MAEA	129.386	1.18851
NM_005921.1	MAP3K1	126.62	1.18827
XM_001128558.2	LOC644914	556.116	1.18817
NM_003998.2	NFKB1	176.037	1.18799
NM_022092.1	CHTF18	114.055	1.18798
NM_003504.3	CDC45L	853.481	1.18793
NM_001006.3	RPS3A	3794.36	1.1879
NM_003951.2	SLC25A14	283.938	1.18786
NM_134447.1	C19orf2	761.933	1.18783
NM_139030.3	CD151	983.804	1.18767
NM_005792.1	MPHOSPH6	143.701	1.18747
NM_001024921.2	RPL9	1383.97	1.18723
NM_001040285.1	PAPD5	112.279	1.18715
NM_021184.3	C6orf47	102.481	1.18705
NM_015840.2	ADAR	168.302	1.18701
NM_031263.1	HNRPK	889.021	1.18678
NM_004813.1	PEX16	107.826	1.18675
NM_000696.3	ALDH9A1	1504.96	1.18667
NR_000016.1	SNORD36C	143.528	1.18638
NM_080668.2	CDCA5	598.886	1.186
NM_015127.3	CLCC1	158.388	1.18586
NM_005500.1	SAE1	1314.59	1.18583
NM_018235.1	CNDP2	377.851	1.1855
NM_173685.1	NSMCE2	132.595	1.18522
XM_927980.1	LOC643319	116.828	1.1851
NM_001418.3	EIF4G2	1188.28	1.18499
NM_024755.2	SLTM	112.615	1.1849
NM_004168.1	SDHA	252.278	1.18469
XM_001713809.1	LOC100132394	212.534	1.18464
NM_006720.3	ABLIM1	194.267	1.18462
XM_927451.2	LOC653226	1038.41	1.18443
NM_173515.2	CNKSR3	141.107	1.18425
NM_001006936.1	TCEAL4	274.915	1.18424
NM_015176.1	FBXO28	175.045	1.1839
NM_002437.4	MPV17	148.577	1.18387
NM_152653.2	UBE2E2	329.607	1.18381
NM_181472.1	CMTM7	198.904	1.18359
NM_015891.2	CDC40	238.655	1.18345
NM_001006610.1	SIAH1	189.415	1.18344
NM_003217.2	TMBIM6	1603.44	1.18334
NM_005826.3	HNRNPR	943.627	1.18313
NM_006963.3	ZNF22	108.484	1.18313
NM_013349.3	NENF	795.031	1.1831
NM_006627.1	POP4	118.915	1.18309
NM_006048.2	UBE4B	156.478	1.183
NM_017730.2	QRICH1	337.086	1.18293
NM_001037494.1	DYNLL1	961.602	1.18292
NM_001114734.1	PABPC4L	278.318	1.18287
NM_014344.2	FJX1	109.729	1.18286
NM_182972.2	IRF2BP2	147.856	1.18284
NM_006429.2	CCT7	684.253	1.18269
NM_015484.4	SYF2	203.501	1.18267
NR_024330.1	NCRNA00085	141.175	1.18255
NM_016499.3	TMEM216	248.116	1.18211
NM_024881.4	SLC35E1	175.699	1.1817
NM_004958.2	FRAP1	218.2	1.1815
NM_018649.2	H2AFY2	507.237	1.1812
NM_006412.3	AGPAT2	100.919	1.18103
NM_002804.4	PSMC3	612.201	1.18103
NM_022734.2	METT11D1	212.877	1.18103
NM_024327.1	ZNF576	103.076	1.18077
NM_018571.5	STRADB	211.655	1.18077
NM_001002246.1	ANAPC11	227.603	1.18071
XM_096885.9	LOC145853	151.672	1.18035
NM_004456.3	EZH2	124.418	1.18032
NM_022826.2	MARCH7	335.962	1.18021
NM_023019.1	DCTN1	383.32	1.17998
NM_199184.1	C6orf108	465.508	1.17959
NM_004869.3	VPS4B	227.302	1.17946
NM_014183.2	DYNLRB1	336.162	1.17944
NM_001564.2	ING2	134.988	1.17943
NM_014517.3	UBP1	254.268	1.17923
XR_038084.1	LOC100131859	210.632	1.17911
NM_016091.2	EIF3L	1644.91	1.17906
NM_001035516.1	DMKN	141.556	1.17896
NM_002805.4	PSMC5	1008.94	1.1789
NM_000365.4	TPI1	1770.96	1.17884
NM_014170.2	GTPBP8	121.354	1.17875
NM_000404.1	GLB1	190.923	1.17865
NM_018386.1	PCID2	493.576	1.17845
NM_031488.4	L3MBTL2	131.585	1.17834
NM_001035521.1	GTF3C2	131.435	1.17833
NM_033362.2	MRPS12	161.452	1.17808
NM_145693.1	LPIN1	218.518	1.17807
NM_000274.1	OAT	331.364	1.1779
NM_013254.2	TBK1	212.454	1.17782
NM_033405.2	PRIC285	135.72	1.17779
NM_006958.2	ZNF16	111.405	1.17777
NM_022745.3	ATPAF1	291.687	1.17774
NM_001013436.1	MPST	166.047	1.17773
NM_000274.1	OAT	554.346	1.17759
NM_002756.3	MAP2K3	116.638	1.17758
XR_041433.1	FTHL16	2311.84	1.17756
NM_033120.2	NKD2	139.209	1.17754
NM_139078.1	MAPKAPK5	144.04	1.17754
XR_016221.2	LOC642909	102.126	1.17745
NM_198976.1	TH1L	336.725	1.17743
XM_941942.1	LOC652481	236.308	1.17738
XR_019447.2	LOC645387	3710.79	1.17732
NM_033453.2	ITPA	115.219	1.1773
NM_130851.1	BMP4	122.593	1.17728
NM_032042.3	C5orf21	128.237	1.17725
NR_002200.1	FTHL2	368.395	1.17691
NM_014049.3	ACAD9	132.003	1.17676
NM_015172.3	BAT2D1	195.173	1.17675
NM_080861.3	SPSB3	191.6	1.17657
NM_006327.2	TIMM23	376.396	1.1765
NM_004544.2	NDUFA10	222.596	1.17648
XM_937448.1	LOC648399	135.562	1.17636
NM_014384.2	ACAD8	166.767	1.17618
NM_005342.2	HMGB3	117.168	1.1761
NM_018369.1	DEPDC1B	187.275	1.17609
NM_006281.2	STK3	215.517	1.17605
NM_014066.3	COMMD5	220.939	1.17592
NR_003105.1	ZWILCH	322.624	1.17591
NM_018518.3	MCM10	283.129	1.17581
NM_006327.2	TIMM23	1262.5	1.17575
NM_020936.1	DDX55	429.256	1.17564
XM_926208.2	LOC653147	212.292	1.17556
NM_025230.3	WDR23	105.252	1.17553
NM_145255.2	MRPL10	194.015	1.17534
NM_139207.1	NAP1L1	480.093	1.17524
NM_001076677.1	CLTA	167.663	1.17522
NM_144564.4	SLC39A3	350.261	1.17519
XR_018287.2	LOC399988	882.791	1.17513
NM_012322.1	LSM5	152.952	1.1751
NM_013235.3	RNASEN	182.058	1.17497
NM_018457.2	PRR13	1777.98	1.17494
NM_004281.3	BAG3	174	1.17486
NM_025147.3	COQ10B	283.995	1.17474
NM_014301.2	ISCU	106.136	1.1747
XM_941876.1	BRI3BP	232.074	1.1744
NM_032376.2	TMEM101	365.353	1.17432
NM_199482.2	MOBKL3	183.46	1.17426
NM_030940.3	ISCA1	182.629	1.17425
NM_020447.3	C15orf17	100.94	1.17417
NM_006156.1	NEDD8	1864.91	1.17415
NM_001078645.1	CDC16	302.275	1.17409
NM_003765.1	STX10	123.523	1.17408
NM_148571.1	MRPL27	254.967	1.17394
NM_001333.2	CTSL2	350.912	1.17393
NR_003504.1	GUSBL1	251.735	1.17372
NM_016403.3	CWC15	468.373	1.1736
NM_032902.5	PPP1R16A	162.062	1.17342
NM_005706.2	TSSC4	296.246	1.17316
NM_002685.2	EXOSC10	277.986	1.17291
XR_016385.2	LOC642828	1091	1.17279
NM_006042.1	HS3ST3A1	259.437	1.17272
NM_018373.1	SYNJ2BP	145.21	1.17215
NM_004736.2	XPR1	369.782	1.17197
NM_014319.3	LEMD3	173.29	1.17168
NM_006170.2	NOP2	113.093	1.1716
NM_016567.2	BCCIP	383.318	1.17155
NM_001024647.2	RAB3IP	335.151	1.17152
XM_938667.1	DEAF1	127.577	1.17126
NM_002539.1	ODC1	422.713	1.17115
NM_001033504.1	TMEM98	381.146	1.171
NM_006007.1	ZFAND5	626.774	1.17095
NM_018312.3	SAPS3	125.15	1.17047
NM_002797.2	PSMB5	826.032	1.17038
NM_012138.3	AATF	138.288	1.17037
NM_001823.3	CKB	560.887	1.17031
NM_001319.5	CSNK1G2	756.914	1.17028
NM_016401.2	C11orf73	112.407	1.17018
NM_004628.3	XPC	140.384	1.17011
NM_001007.3	RPS4X	2508.47	1.17006
NM_012170.2	FBXO22	176.583	1.17006
NM_004814.2	SNRNP40	436.908	1.17003
NM_005692.3	ABCF2	153.808	1.17002
NM_006803.2	AP3M2	184.253	1.17
NM_004127.4	GPS1	508.646	1.16979
XR_038380.1	LOC100130178	562.22	1.1694
NM_003309.2	TSPYL1	424.218	1.16928
XR_041708.1	LOC728553	1189.91	1.16911
NM_001033569.1	AMZ2	756.023	1.16905
NM_032656.2	DHX37	192.285	1.16894
NM_018948.2	ERRFI1	166.281	1.16886
NM_006445.3	PRPF8	502.878	1.16869
NM_002966.1	S100A10	830.785	1.16829
NM_001001132.1	ITSN1	150.357	1.16828
NM_004579.2	MAP4K2	228.569	1.16826
XM_937928.1	LOC347376	201.618	1.16811
NM_014761.2	KIAA0174	403.769	1.16787
XR_015176.2	TYW1B	180.626	1.1678
NM_004064.2	CDKN1B	131.651	1.16777
NM_006321.2	ARIH2	306.544	1.16758
NM_005157.3	ABL1	164.837	1.16758
NM_017841.1	SDHAF2	289.803	1.16756
NM_033296.1	MRFAP1	1185.24	1.16749
NM_003792.2	EDF1	277.094	1.16748
NM_014291.2	GCAT	115.666	1.16725
NM_023010.2	UPF3B	496.267	1.16724
NM_033657.1	DAP3	367.962	1.16711
NM_003091.3	SNRPB	1304.57	1.16711
NM_007229.1	PACSIN2	221.949	1.16706
NM_033070.2	CECR5	586.155	1.16691
NM_006392.2	NOP56	1662.85	1.1668
XR_015916.1	LOC729466	2234.54	1.16669
NR_002308.1	LOC442454	2222.45	1.16667
NM_133646.2	ZAK	167.17	1.1666
NM_003403.3	YY1	478.279	1.16658
NM_005740.2	DNAL4	205.199	1.16649
NM_012088.2	PGLS	140.681	1.16634
NM_024296.3	CCDC28B	112.113	1.16623
NM_014165.1	C6orf66	141.227	1.16612
NM_030790.3	ITFG1	247.37	1.16602
NM_018193.2	FANCI	288.092	1.16599
NM_000561.2	GSTM1	621.287	1.16587
NM_153634.2	CPNE8	124.466	1.16565
NM_016337.2	EVL	548.404	1.16561
NM_001098.2	ACO2	137.235	1.16548
NM_006753.3	SURF6	249.236	1.16541
NM_021974.2	POLR2F	1194.11	1.16538
NM_017850.1	C1orf109	170.525	1.16526
NM_018944.2	C21orf45	109.271	1.16512
NM_004893.2	H2AFY	1943.29	1.16502
NM_018054.4	ARHGAP17	224.943	1.16502
NM_024638.2	QTRTD1	202.46	1.1648
NM_004261.3	SEP15	680.516	1.1646
NM_018206.3	VPS35	387.136	1.16453
NM_002840.3	PTPRF	528.806	1.1645
NM_003029.3	SHC1	116.055	1.16448
NM_013265.2	C11orf2	334.126	1.16446
NM_007103.2	NDUFV1	543.556	1.16446
NM_006570.4	RRAGA	558.759	1.16438
XM_942571.1	LOC652864	341.554	1.16435
NM_020803.3	KLHL8	130.941	1.16398
NM_004798.2	KIF3B	125.03	1.16376
NM_020119.3	ZC3HAV1	234.664	1.16333
NM_018976.3	SLC38A2	398.793	1.16332
NM_020438.3	DOLPP1	179.272	1.16327
NM_145914.2	ZSCAN21	102.878	1.16306
NM_152608.3	C1orf55	217.154	1.16295
NM_032186.3	ZNF644	161.735	1.16282
NM_017840.2	MRPL16	333.778	1.16275
NM_006519.1	DYNLT1	648.545	1.1625
NM_016316.2	REV1	109.996	1.16239
NM_022742.3	CCDC136	145.163	1.16233
NM_003863.2	DPM2	115.992	1.16228
NM_033140.2	CALD1	219.964	1.16228
NM_020642.3	C11orf17	115.248	1.16209
NM_001924.2	GADD45A	299.719	1.16177
NM_006479.3	RAD51AP1	477.183	1.16169
NR_001568.1	BCYRN1	607.312	1.16153
NM_007184.3	NISCH	152.718	1.16146
NM_183241.1	C9orf142	295.925	1.16133
NM_181716.2	CENPV	537.574	1.1613
NM_013368.2	SERTAD3	142.842	1.16126
[truncated: 5,130 more rows]

## Sheet: raw data
Accession	Symbol	quality control >100	fold change siSMCR8/sicon
NM_001613.1	ACTA2	509.745	5.20075
NM_004789.3	LHX2	141.375	3.61954
NM_000389.2	CDKN1A	802.636	3.38918
NM_144591.2	C10orf32	284.38	3.19985
NM_057182.1	CCNE1	229.42	2.99246
NM_145012.3	CCNY	152.754	2.9519
NM_001014436.1	DBNL	292.884	2.90935
NM_001628.2	AKR1B1	660.894	2.87854
NM_144591.1	C10orf32	166.109	2.84937
NM_031885.2	BBS2	195.163	2.81429
NM_147184.1	TP53I3	132.75	2.75516
NM_019594.2	LRRC8A	89.2879	2.74167
NM_031885.2	BBS2	206.954	2.73642
NM_001238.1	CCNE1	202.795	2.73375
NM_024092.1	TMEM109	261.277	2.70558
NM_001004302.2	ZNF783	116.635	2.6643
NM_003161.2	RPS6KB1	398.721	2.64654
NM_004040.2	RHOB	812.183	2.54756
NM_172109.1	KCNQ2	95.9134	2.51025
NM_138316.2	PANK1	132.295	2.50797
NM_024329.4	EFHD2	204.783	2.49942
NM_004526.2	MCM2	365.991	2.4839
NM_001903.2	CTNNA1	214.468	2.45668
NM_006809.4	TOMM34	546.762	2.44904
NM_182498.2	ZNF428	846.313	2.43975
NM_006530.2	YEATS4	225.729	2.41106
NM_057182.1	CCNE1	137.785	2.40946
NM_013364.4	PNMA3	214.433	2.40121
NM_032590.3	FBXL10	366.852	2.38654
NM_015832.3	MBD2	74.2123	2.36984
XM_001129527.1	KLF11	203.558	2.34195
NM_012171.1	TSPAN17	408.637	2.33271
NM_004615.2	TSPAN7	387.631	2.31884
NM_032036.2	IFI27L2	212.454	2.30817
NM_001037582.1	SCD5	223.366	2.30714
XM_001720850.1	LOC100134134	468.257	2.29553
NM_002746.1	MAPK3	413.078	2.2919
NM_152274.2	FAM58A	192.582	2.25753
NM_005326.4	HAGH	248.761	2.24666
NM_020448.3	NPAL3	87.8595	2.24355
NM_032036.2	IFI27L2	177.719	2.23525
NM_015407.3	ABHD14A	74.4517	2.23415
NM_001031738.1	TMEM150A	98.6561	2.22755
NM_032727.2	INA	70.8593	2.21245
NM_001419.2	ELAVL1	107.039	2.21009
NM_080670.2	SLC35A4	107.207	2.20222
NM_016399.2	TRIAP1	310.726	2.19522
NM_014286.2	FREQ	114.385	2.18706
NM_002726.3	PREP	115.275	2.18433
NM_007173.4	PRSS23	157.202	2.17222
NM_004344.1	CETN2	1467.68	2.17134
NM_145730.1	AP1B1	245.386	2.16249
NM_001040056.1	MAPK3	183.791	2.15564
NM_018466.3	ALG13	521.5	2.15323
NM_138411.1	FAM71E1	74.1896	2.15257
NM_015899.1	PLEKHA9	61.1952	2.14628
NM_003945.3	ATP6V0E1	601.502	2.14565
NM_173633.2	TMEM145	174.514	2.14524
NM_001002876.1	CENPM	237.564	2.13983
NM_012080.3	HDHD1A	102.357	2.13305
NM_015140.2	TTLL12	149.516	2.12936
NM_001005734.1	C21orf34	80.3287	2.12871
NM_012137.2	DDAH1	102.409	2.12319
NM_001048201.1	UHRF1	824.78	2.12002
NM_144601.2	CMTM3	307.714	2.11194
NM_022767.2	ISG20L1	242.548	2.10852
NM_020685.3	C3orf14	440.076	2.10325
NM_024656.2	GLT25D1	226.165	2.10247
NM_007111.3	TFDP1	453.477	2.10213
NM_018092.3	NETO2	303.709	2.09889
NM_007111.3	TFDP1	481.325	2.09457
NM_012293.1	PXDN	245.209	2.09329
NM_021077.3	NMB	216.544	2.08685
NM_002305.3	LGALS1	128.135	2.08553
NM_003945.3	ATP6V0E1	1115.32	2.08494
NM_013276.2	SHPK	224.417	2.06813
NM_052871.3	MGC4677	108.281	2.06686
NM_005567.2	LGALS3BP	93.7888	2.06158
NM_153705.4	KDELC2	211.023	2.05788
NM_032808.5	LINGO1	51.9044	2.05761
NM_145230.2	ATP6V0E2	524.614	2.04095
NM_014365.2	HSPB8	153.69	2.02819
NM_130465.3	TSPAN17	104.411	2.02645
XM_001130742.1	ATP6V0C	1332.56	2.02372
NM_014454.1	SESN1	95.6706	2.01589
NM_004309.3	ARHGDIA	247.549	2.01445
XM_001129441.2	LOC645166	223.574	2.01146
NM_016003.3	WIPI2	81.0727	2.00008
NM_016941.2	DLL3	179.141	1.99964
NM_005517.3	HMGN2	141.915	1.99655
NR_002569.1	SCARNA9	90.6302	1.99224
NM_005374.3	MPP2	113.579	1.98202
NM_000107.1	DDB2	70.6196	1.97543
NM_004615.2	TSPAN7	173.185	1.97378
NM_032905.3	RBM17	275.264	1.96964
NM_015393.2	PARM1	125.648	1.96736
NM_001875.2	CPS1	154.944	1.96353
NM_006390.2	IPO8	62.2042	1.9605
NM_018034.2	WDR70	177.444	1.9587
NM_001010985.1	MYBPHL	44.7182	1.95676
NM_015983.2	UBE2D4	137.631	1.95613
NM_172060.1	EYA1	116.959	1.9554
NM_015190.3	DNAJC9	826.637	1.94979
NM_003580.2	NSMAF	164.618	1.94542
NM_019605.2	SERTAD4	71.9165	1.94498
NM_002160.2	TNC	74.7723	1.94193
NM_022767.3	AEN	81.3855	1.94058
NM_001006625.1	PDPN	275.251	1.93948
NM_021210.3	TRAPPC1	290.894	1.93817
NM_199280.2	FAM179A	70.1303	1.93765
NM_004729.3	ZBED1	239.642	1.9364
NM_024331.3	TTPAL	104.471	1.93501
XM_939319.2	R3HCC1	233.155	1.93241
NM_015917.1	GSTK1	446.212	1.93103
NM_024958.1	NRSN2	142.19	1.92338
NM_014936.3	ENPP4	89.696	1.92312
NM_032017.1	STK40	170.223	1.92233
NM_015134.2	MPRIP	111.19	1.92188
NM_022761.2	C11orf1	163.044	1.91809
NM_145263.2	SPATA18	40.128	1.91758
NM_002689.2	POLA2	262.124	1.9156
NM_014815.3	MED24	105.417	1.91389
NM_012232.3	PTRF	318.863	1.91195
NM_138707.1	BCL7B	107.041	1.91165
NM_005485.3	PARP3	129.539	1.905
NM_014667.1	VGLL4	184.112	1.90441
NM_019896.2	POLE4	554.947	1.90327
NM_018279.3	TMEM19	85.417	1.90229
NM_007021.2	C10orf10	55.7609	1.89981
NM_024056.2	TMEM106C	633.774	1.89923
NM_024509.1	LRFN3	116.477	1.89659
NM_001025.4	RPS23	609.94	1.89361
NM_015920.3	RPS27L	964.23	1.88942
NM_000951.1	PRRG2	59.7005	1.88891
NM_014815.3	MED24	110.064	1.88521
NM_005862.2	STAG1	153.167	1.88371
NM_018239.2	LRRC20	235.316	1.88338
NM_175873.4	ANKRD43	81.6867	1.88199
NM_015432.2	PLEKHG4	85.3647	1.88131
NM_178562.2	TSPAN33	114.554	1.87799
NM_170722.1	NLRX1	107.358	1.87167
NM_000629.2	IFNAR1	110.395	1.86883
NM_032557.4	USP38	298.824	1.86466
NM_002482.2	NASP	188.856	1.86365
NM_003503.2	CDC7	599.925	1.85548
NM_002109.3	HARS	257.885	1.85247
NM_016080.2	GLOD4	261.47	1.84967
NM_004383.1	CSK	297.235	1.84633
NM_138290.1	RUNDC3B	95.4457	1.84573
NM_006739.3	MCM5	286.595	1.8445
NM_003275.2	TMOD1	120.136	1.83703
NM_032409.2	PINK1	78.5801	1.83591
NM_014063.5	DBNL	49.0356	1.82955
NM_024053.3	CENPM	128.602	1.82899
NM_203301.1	FBXO33	235.443	1.8277
NM_004223.3	UBE2L6	134.882	1.8263
NM_016185.2	HN1	348.791	1.82555
NM_000532.3	PCCB	358.051	1.82272
NM_017583.3	TRIM44	125.243	1.81987
NM_144998.2	STRA13	1318.8	1.81794
NM_020375.2	C12orf5	174.206	1.81645
NM_000913.3	OPRL1	72.7434	1.81571
NM_005698.2	SCAMP3	406.365	1.81559
NM_001280.1	CIRBP	1065.36	1.81326
NM_144611.2	CYB5D2	118.963	1.81092
NM_001039613.1	IAH1	195.975	1.80931
NM_004435.2	ENDOG	116.141	1.80925
NM_152238.1	SNX7	178.215	1.80609
XR_016912.2	LOC644363	338.903	1.80468
NM_015150.1	RFTN1	91.3905	1.80323
NM_002712.1	PPP1R7	119.368	1.80297
NM_003362.2	UNG	921.487	1.80267
NM_003824.2	FADD	234.858	1.80145
NM_001006944.1	RPS6KA4	70.9017	1.79745
NM_024602.4	HECTD3	79.2793	1.79718
NM_198488.2	FAM83H	57.7329	1.79656
NM_033121.1	ANKRD13A	250.311	1.79554
NM_002070.2	GNAI2	85.7764	1.79546
XM_497029.2	LOC441408	198.744	1.79542
NM_032041.1	NCALD	63.7283	1.79495
NM_016095.1	GINS2	759.028	1.79489
XM_001129527.1	KLF11	75.2228	1.79429
NM_002634.2	PHB	420.899	1.79183
NM_194312.1	ESPNL	168.325	1.78953
NM_001003796.1	NHP2L1	669.066	1.78911
NM_016269.2	LEF1	153.541	1.78804
NM_002333.1	LRP3	214.385	1.78767
NM_004086.1	COCH	649.747	1.78699
XR_038620.1	LOC100133328	438.219	1.78564
NM_015926.3	TEX264	99.2194	1.78532
NM_006936.2	SUMO3	1298.01	1.78299
NM_152322.2	BTBD11	71.1504	1.78293
NM_145014.1	HYLS1	88.7073	1.78148
NM_006805.3	HNRNPA0	691.433	1.78139
NM_021004.2	DHRS4	215.689	1.78097
NM_004358.3	CDC25B	160.034	1.77852
NM_207351.3	PRRT3	92.9805	1.7754
NM_014408.3	TRAPPC3	406.382	1.77334
NM_152892.1	LRWD1	245.472	1.77329
NM_024923.2	NUP210	80.4193	1.77315
NM_001002876.1	CENPM	99.9089	1.77273
NM_000346.2	SOX9	80.6574	1.772
NM_006459.2	ERLIN1	82.3581	1.77158
NM_001099415.1	POM121C	873.861	1.77116
NM_003069.2	SMARCA1	441.239	1.77045
NM_018697.3	LANCL2	83.9135	1.76418
NM_144586.5	LYPD1	71.2237	1.762
NM_020211.1	RGMA	220.851	1.76196
NM_024516.2	C16orf53	397.309	1.7618
NM_138720.1	HIST1H2BD	67.8208	1.76111
XM_936687.1	MGC39900	443.414	1.76037
NM_153273.3	IP6K1	140.217	1.75517
NM_004781.3	VAMP3	335.282	1.75506
NM_207291.1	USF2	67.3321	1.75361
NR_003009.1	SCARNA8	156.88	1.75282
NM_001077692.1	ALG9	169.634	1.75234
NM_004705.2	PRKRIR	438.912	1.75171
NM_021034.2	IFITM3	135.385	1.75169
NM_006113.4	VAV3	62.2649	1.75137
NM_032342.1	C9orf125	65.7238	1.75031
NM_005491.2	MAMLD1	90.8398	1.75029
NM_003234.1	TFRC	1121.28	1.74955
NM_016824.3	ADD3	115.275	1.74799
NM_005471.3	GNPDA1	775.021	1.74708
NM_006113.4	VAV3	40.3423	1.74706
NM_003846.1	PEX11B	229.221	1.74575
XM_001130742.1	ATP6V0C	95.6134	1.74404
XM_001133935.1	LOC731835	46.2741	1.73941
NM_022737.1	LPPR2	57.2792	1.73857
NM_001013653.1	LOC389816	52.0826	1.73837
NM_178865.3	SERINC2	68.735	1.73733
NM_016481.3	C9orf156	83.596	1.73635
NM_018683.3	RNF114	608.609	1.73505
NM_024666.3	AAGAB	207.407	1.73459
NM_020701.1	ISY1	232.292	1.73386
NM_015164.1	PLEKHM2	220.568	1.733
NM_001071.1	TYMS	457.444	1.7298
XM_034819.6	ZNF629	159.344	1.72948
NM_016592.2	GNAS	2219.98	1.72897
NM_001007464.1	RWDD1	990.098	1.72811
NM_002067.1	GNA11	102.181	1.7279
NM_004402.2	DFFB	114.05	1.72631
NM_001770.4	CD19	42.6273	1.72582
NM_001005753.1	VPS24	160.645	1.72574
NM_184231.1	NCKIPSD	124.082	1.72356
NR_002947.1	TCAM1	129.069	1.72229
NM_002018.2	FLII	62.5514	1.72195
NM_020899.2	ZBTB4	105.387	1.72064
NM_020662.2	MRS2	78.4295	1.72026
XR_039164.1	LOC341965	334.763	1.7193
NM_201598.1	FAM86A	71.1824	1.71735
NM_001008696.1	THAP7	62.0861	1.71726
NM_014067.2	MACROD1	87.2737	1.71705
NM_002627.3	PFKP	330.183	1.71345
NM_175744.4	RHOC	803.645	1.71249
NM_024527.4	ABHD8	67.7812	1.71101
NM_001039802.1	CDC42	159.328	1.7093
NM_016269.2	LEF1	186.046	1.70902
XR_015892.1	LOC728908	84.8321	1.70892
NM_005662.4	VDAC3	1306.38	1.70768
NM_014771.2	RNF40	196.276	1.70711
NM_201262.1	DNAJC12	117.344	1.70636
NM_018322.1	C6orf64	53.9271	1.7045
NM_002688.4	SEPT5	540.052	1.70414
NM_016071.2	MRPS33	101.915	1.7036
NM_014374.1	REPIN1	401.265	1.69959
NM_032487.3	ARPM1	60.6023	1.69901
NM_016002.2	SCCPDH	87.728	1.69878
NM_003200.1	TCF3	97.2472	1.69846
XM_936467.2	BEXL1	1095.13	1.6981
XM_001128149.1	LOC730316	1028.05	1.69626
NM_000199.2	SGSH	162.313	1.69509
NM_001010897.1	SERP2	75.0689	1.69319
XM_936510.2	KIAA1644	59.9586	1.6924
XR_017554.1	LOC642897	67.5411	1.69057
NM_015570.1	AUTS2	235.578	1.68965
NM_000943.4	PPIC	202.75	1.68934
NM_001039199.1	TTPAL	61.6226	1.68789
NM_002629.2	PGAM1	1319.02	1.6859
NM_001042476.1	CARHSP1	411.714	1.68553
NM_001042426.1	CENPA	257.013	1.68468
NM_005095.2	ZMYM4	132.134	1.68452
NM_001077447.1	PPCS	165.156	1.68371
NM_001040139.1	CKLF	734.787	1.68283
NM_000849.3	GSTM3	72.5898	1.68219
NM_032211.6	LOXL4	49.079	1.68025
NM_002626.4	PFKL	140.989	1.68023
NM_006176.1	NRGN	66.4647	1.67978
NM_145166.2	ZBTB47	60.5641	1.67882
NM_001080853.1	LOC728758	85.3309	1.67856
NM_001095.2	ACCN2	179.1	1.67831
NM_006120.2	HLA-DMA	78.9599	1.67679
NM_017719.3	SNRK	136.33	1.67674
NM_021979.3	HSPA2	83.022	1.67667
NM_198527.2	HDDC3	303.155	1.67618
NM_032039.1	ITFG3	178.361	1.67457
NM_006454.2	MXD4	340.066	1.67285
NM_003713.3	PPAP2B	163.383	1.67198
NM_006064.3	RRAGB	91.1077	1.67193
XM_001133202.1	KIAA0363	96.7577	1.67191
NM_005969.3	NAP1L4	584.124	1.67126
NM_002294.1	LAMP2	320.784	1.67035
XR_015684.1	LOC732007	1011.86	1.67028
NM_002294.1	LAMP2	313.454	1.66965
NM_020998.2	MST1	105.093	1.66674
NM_153336.1	PSTK	80.26	1.66618
NM_015397.1	WDR40A	335.734	1.66616
NR_001566.1	TERC	111.414	1.66578
NM_006223.2	PIN4	100.491	1.66449
NM_005789.2	PSME3	232.459	1.66448
NM_015511.3	C20orf4	205.057	1.66433
NM_018347.1	C20orf29	73.0711	1.6643
NM_023009.4	MARCKSL1	947.765	1.66424
NM_001761.1	CCNF	449.529	1.66415
NM_003033.2	ST3GAL1	137.466	1.66357
NM_016500.3	CXorf26	282.099	1.66277
NM_001015050.1	ALG1L	108.31	1.66172
NM_033632.2	FBXW7	67.323	1.65948
NM_000693.1	ALDH1A3	78.3187	1.65937
NM_005241.1	EVI1	72.6491	1.65561
NM_032592.3	ACCS	90.0439	1.65391
NM_000320.1	QDPR	379.042	1.65355
NM_015721.2	GEMIN4	477.03	1.65225
NM_005224.2	ARID3A	209.929	1.65079
NM_213662.1	STAT3	118.189	1.65066
NM_015184.3	PLCL2	83.4199	1.65036
NM_001037639.1	PARL	356.481	1.65013
NM_007108.2	TCEB2	93.3913	1.64988
NM_014188.2	SSU72	900.753	1.64965
NM_172080.1	CAMK2B	34.4328	1.64952
NM_000692.3	ALDH1B1	217.061	1.64868
NM_018464.2	CISD1	756.295	1.64749
NM_018154.2	ASF1B	229.045	1.64735
NM_001024959.1	ARPC4	197.387	1.64591
NM_019885.2	CYP26B1	72.4177	1.64496
NM_052844.3	WDR34	168.591	1.64401
NM_019048.1	ASNSD1	572.688	1.64354
NM_014306.3	C22orf28	347.045	1.64282
NM_004716.2	PCSK7	99.2278	1.64251
NM_021734.3	SLC25A19	297.199	1.64095
NM_032883.1	C20orf100	357.227	1.63986
NM_138348.4	FAM105B	80.313	1.63977
NM_020644.1	TMEM9B	243.093	1.63928
NM_001092.3	ABR	205.977	1.63917
XM_001126103.2	LOC728188	259.782	1.63771
XM_933539.2	MGC3032	115.684	1.6374
NM_001006605.3	FAM69A	198.55	1.63697
NM_000254.1	MTR	163.927	1.63685
NM_144654.2	C9orf116	95.2241	1.63685
NM_001042470.1	SUMF2	238.729	1.6368
NM_001535.2	PRMT2	130.809	1.63583
NM_024664.2	PPCS	171.12	1.63555
NM_007363.3	NONO	1829.94	1.63516
NM_003211.3	TDG	768.687	1.63365
NM_033257.2	DGCR6L	296.847	1.63336
NM_005192.2	CDKN3	270.557	1.63315
NM_031945.3	TSPAN10	70.8113	1.63267
NM_018622.5	PARL	375.613	1.63259
NM_057735.1	CCNE2	152.976	1.63207
NM_006435.2	IFITM2	294.954	1.63159
NM_001042470.1	SUMF2	870.314	1.63153
NM_004691.4	ATP6V0D1	245.861	1.6314
NM_007187.3	WBP4	201.834	1.63067
NM_022895.1	C12orf43	104.748	1.62924
NM_021709.1	SIVA	538.078	1.6264
NM_004627.2	WRB	414.171	1.62593
NM_002567.2	PEBP1	453.827	1.6258
NM_031300.2	MXD3	64.3055	1.62509
NM_002946.3	RPA2	1491.88	1.62415
NM_001040138.1	CKLF	877.406	1.62397
NR_002954.1	SNORA12	341.054	1.62391
NM_014521.2	SH3BP4	99.9809	1.62388
NM_001039476.1	C16orf35	326.209	1.623
NM_006743.3	RBM3	220.629	1.62161
NM_015043.3	TBC1D9B	199.564	1.62032
NM_145063.2	C6orf130	199.933	1.62004
NM_198679.1	RAPGEF1	170.274	1.6196
NM_017740.1	ZDHHC7	327.537	1.61896
NM_024588.3	FLJ23584	93.3806	1.61888
NM_017896.2	C20orf11	247.331	1.61835
NM_021137.3	TNFAIP1	161.227	1.61821
NM_003549.2	HYAL3	48.4001	1.61795
NM_000700.1	ANXA1	152.761	1.61718
NM_152238.1	SNX7	178.169	1.61693
NM_005862.2	STAG1	90.4695	1.6166
NM_002509.2	NKX2-2	143.52	1.61639
NM_004091.2	E2F2	438.509	1.61623
NM_152293.2	TADA2B	69.1757	1.61578
NM_006885.3	ZFHX3	64.8812	1.61359
NM_015330.1	CYTSA	337.936	1.6134
NM_018010.2	IFT57	58.3879	1.61332
NM_018137.1	PRMT6	416.209	1.61305
XR_016722.1	LOC401218	53.4923	1.61293
XM_940375.2	KLHL29	217.899	1.61209
NM_207168.1	ENSA	165.053	1.61106
NM_020647.2	JPH1	88.6893	1.61104
NM_182649.1	PCNA	858.707	1.61052
NM_203385.1	RNH1	106.946	1.61028
NM_022833.2	FAM129B	392.283	1.60987
NM_018137.1	PRMT6	292.537	1.60881
NM_018239.2	LRRC20	55.6548	1.60876
NM_080662.2	PEX11G	77.5326	1.60729
NM_006556.3	PMVK	76.6412	1.6064
NR_003021.2	SNORA79	49.7073	1.60618
NM_001038618.1	NARF	255.518	1.60508
NR_003139.1	SCARNA18	50.3076	1.60453
NM_015892.2	CHST15	145.182	1.60346
NM_005779.1	LHFPL2	91.0006	1.60335
NM_001080453.1	INTS1	280.436	1.60293
NM_203462.1	MRFAP1L1	679.267	1.60269
NM_014753.2	BMS1	419.909	1.6025
NM_201265.1	UBL7	78.7531	1.59883
NM_000204.2	CFI	55.5563	1.59748
NM_004821.1	HAND1	185.253	1.59735
NM_138765.2	BAX	184.747	1.59719
NM_014278.2	HSPA4L	88.7389	1.59505
NM_014397.3	NEK6	67.5802	1.59425
NM_032451.1	SPIRE2	61.6472	1.59377
NM_019020.2	TBC1D16	156.918	1.59372
NM_003017.3	SFRS3	272.771	1.59358
XM_937758.1	LOC148915	1495.56	1.59332
NM_173567.3	ABHD7	119.348	1.59329
NM_006567.3	FARS2	97.2152	1.59279
NM_145012.3	CCNY	51.444	1.59246
NM_001009182.1	SIP1	228.308	1.59216
NM_016199.1	LSM7	752.866	1.59204
NM_002708.3	PPP1CA	61.9796	1.5915
NM_032476.2	MRPS6	737.804	1.59138
NM_003342.4	UBE2G1	99.6691	1.59117
NM_014444.2	TUBGCP4	127.006	1.5907
NM_015072.3	TTLL5	82.9326	1.59039
NM_145798.2	OSBPL7	105.15	1.58968
NM_018462.4	C3orf10	316.74	1.58838
NM_016277.3	RAB23	176.9	1.58611
NM_018344.3	SLC29A3	66.4682	1.58599
NM_005027.2	PIK3R2	538.658	1.58546
NM_016256.2	NAGPA	98.4124	1.58507
NM_014065.2	ASTE1	80.4671	1.58405
NM_021116.1	ADCY1	67.9454	1.58295
NM_182749.2	N6AMT1	40.9982	1.58269
NM_018473.2	THEM2	137.145	1.58259
NM_014226.1	RAGE	197.241	1.58233
NM_002999.2	SDC4	50.6996	1.57997
NM_007008.2	RTN4	544.253	1.57727
XR_038607.1	LOC732360	128.849	1.57664
NM_002220.1	ITPKA	77.4106	1.5764
NM_005953.2	MT2A	147.725	1.57517
NM_015720.1	PODXL2	82.3031	1.57515
NM_173674.1	DCBLD1	74.3302	1.57512
NM_001008406.1	BCAP29	83.5226	1.57413
NM_032873.3	STS-1	64.6013	1.57337
NM_032316.3	NICN1	134.286	1.57335
NM_016570.2	ERGIC2	135.052	1.57326
NM_006618.3	KDM5B	131.654	1.5729
NM_021205.4	RHOU	104.001	1.57267
NM_005028.4	PIP4K2A	195.304	1.5723
NM_001039457.1	ATP6V0B	357	1.57217
NM_001753.3	CAV1	144.871	1.57127
NM_005937.3	MLLT6	110.412	1.5708
NM_017617.3	NOTCH1	113.319	1.57036
NM_153768.1	CABYR	126.024	1.57009
NM_194272.1	RBPMS2	378.774	1.56996
NM_000693.2	ALDH1A3	55.0586	1.56986
NM_003885.2	CDK5R1	88.5825	1.56973
NM_199133.2	FAM173B	96.6999	1.56922
NM_001015050.1	ALG1L	165.539	1.569
NM_000319.3	PEX5	357.81	1.56878
NM_007266.2	GPN1	298.94	1.56738
NM_183008.2	UBXN11	59.1486	1.56701
NM_002958.3	RYK	114.941	1.56698
NM_001007466.1	TULP4	76.1991	1.56696
NM_004888.3	ATP6V1G1	804.156	1.5665
NM_032349.2	NUDT16L1	135.946	1.56586
NM_004635.3	MAPKAPK3	434.377	1.56546
NM_018150.2	RNF220	167.396	1.56535
NM_000963.1	PTGS2	77.0835	1.56523
NM_018222.3	PARVA	80.115	1.56404
NM_018268.2	WDR41	159.588	1.56378
NM_022343.2	GLIPR2	185.282	1.56311
NM_024096.1	DCTPP1	1659.21	1.56302
NM_003825.2	SNAP23	78.0818	1.56279
NM_001080530.2	SNX29	55.1324	1.56262
NM_001013653.2	LRRC26	37.3791	1.56176
NM_001029891.2	PGAM4	1486.77	1.56154
NM_002857.2	PEX19	123.901	1.56142
NM_017588.2	WDR5	124.528	1.56089
NM_198076.4	FAM36A	93.4233	1.56017
NM_004843.2	IL27RA	94.3716	1.55997
NM_002473.3	MYH9	508.065	1.5589
NM_012486.1	PSEN2	130.566	1.55877
NM_003873.4	NRP1	78.1023	1.55828
NM_019044.3	CCDC93	215.148	1.55787
NM_006713.2	SUB1	167.603	1.55686
NM_003825.2	SNAP23	75.6691	1.5563
XM_942991.2	LOC642934	316.356	1.55615
NM_005915.4	MCM6	972.017	1.55565
NM_001005861.1	RYK	371.489	1.5548
NM_005927.3	MFAP3	78.2657	1.55448
NM_012083.2	FRAT2	573.91	1.55445
NM_015079.2	TBC1D2B	110.8	1.5544
NM_001034836.1	RDM1	217.589	1.55306
NM_016545.4	IER5	160.332	1.55304
NM_001080425.1	BEX4	352.708	1.55274
NM_152516.2	COMMD1	180.06	1.55233
NM_016323.2	HERC5	179.289	1.55167
NM_020170.3	NCLN	338.326	1.55161
NM_022770.2	GINS3	310.567	1.55154
NM_007194.3	CHEK2	228.132	1.5513
NM_024096.1	DCTPP1	829.747	1.55059
NM_212552.2	BOLA3	850.593	1.55039
NM_138466.1	ZNF837	70.4233	1.55038
NM_032358.2	CCDC77	249.103	1.55021
NM_020247.4	CABC1	188.206	1.55015
NM_001005413.1	ZWINT	358.043	1.54912
NM_025146.1	NAT13	136.21	1.54878
NM_003211.3	TDG	216.058	1.54848
NM_033395.1	KIAA1731	178.469	1.54787
NM_021709.2	SIVA1	884.465	1.54784
NM_176812.3	CHMP4B	193.831	1.54778
NM_005458.5	GABBR2	40.5863	1.54771
NM_000523.3	HOXD13	86.8314	1.54694
NM_152644.2	FAM24B	56.3972	1.5467
NM_016121.3	KCTD3	237.27	1.54626
NM_004086.1	COCH	61.3214	1.54623
NM_032015.3	RNF26	98.0736	1.54619
NM_024598.2	C16orf57	236.302	1.54614
NM_006016.3	CD164	140.954	1.54612
NM_005922.2	MAP3K4	112.848	1.54609
XM_001715037.1	LOC644684	217.995	1.54525
NM_133631.1	ROBO1	120.329	1.54492
XM_941665.2	LOC387763	458.085	1.54279
NM_013240.3	N6AMT1	47.1292	1.54249
XM_931068.1	C13orf25	240.084	1.54221
NM_175709.2	CBX7	50.5352	1.54216
NM_000943.4	PPIC	252.767	1.54045
NM_001040455.1	SIDT2	208.184	1.5403
NM_017592.1	MED29	235.616	1.53988
NM_198157.1	UBE2L3	178.841	1.5397
NM_032815.3	NFATC2IP	684.148	1.53831
NM_207043.1	ENSA	191.712	1.53782
NM_001398.2	ECH1	415.656	1.53763
NM_138428.3	C1orf212	94.7803	1.53749
NM_012288.3	TRAM2	100.633	1.53744
XR_016703.1	LOC644743	106.429	1.53683
NM_006427.2	SIVA	207.423	1.53676
NM_005928.1	MFGE8	725.157	1.53666
NM_024766.2	C2orf34	69.1987	1.53639
NM_033397.2	ITPRIP	140.065	1.53596
NM_018476.3	BEX1	520.702	1.53495
NM_002133.1	HMOX1	49.7678	1.5346
NM_020547.1	AMHR2	125.23	1.53448
NR_003002.1	SCARNA13	196.295	1.53438
NM_183400.1	RNF14	87.0572	1.53384
NM_005517.2	HMGN2	1842.48	1.53336
XM_001126087.1	LOC728473	168.263	1.53294
NM_015246.1	MGRN1	76.4271	1.53292
NM_181306.1	MRPL52	157.501	1.53147
NM_018134.1	IQCC	277.489	1.53093
NM_024605.3	ARHGAP10	49.2254	1.53071
NM_005675.3	DGCR6	684.301	1.53057
NM_005184.2	CALM3	2177.25	1.52998
NM_002448.3	MSX1	453.854	1.52985
NM_004331.2	BNIP3L	112.373	1.52984
NM_016219.2	MAN1B1	193.736	1.52951
NM_033212.2	CCDC102A	103.489	1.52931
NM_203288.1	RP9	200.139	1.52921
NM_001048251.1	CMTM3	63.841	1.52871
NM_020532.4	RTN4	242.62	1.52816
NM_024571.2	C16orf33	416.857	1.52802
NM_005886.2	KATNB1	217.272	1.52784
NM_153427.1	PITX2	78.6189	1.52772
NM_001029891.2	PGAM4	659.474	1.52711
NM_020992.2	PDLIM1	242.166	1.52706
NM_018243.2	SEPT11	173.626	1.52452
NR_003264.1	SDHALP1	51.4813	1.52369
NM_005572.3	LMNA	64.6048	1.52359
NM_004069.3	AP2S1	975.299	1.52306
NM_005360.3	MAF	60.7065	1.52265
NM_001031703.2	C3orf75	302.651	1.52214
NM_001029891.2	PGAM4	511.54	1.5214
NM_001537.2	HSBP1	1032.49	1.52012
NM_138689.2	PPP1R14B	381.359	1.52012
NM_004311.2	ARL3	56.0905	1.51965
XM_929980.2	LOC647000	827.935	1.51884
NM_016121.3	KCTD3	240.604	1.51857
NM_018027.3	FRMD4A	39.7311	1.51816
NM_013387.3	UCRC	202.019	1.5181
NM_003651.3	CSDA	1559.82	1.51803
XM_938301.1	HNRPUL2	266.44	1.51802
NM_002905.2	RDH5	42.2608	1.51802
NM_002923.1	RGS2	126.804	1.51762
NM_021198.1	CTDSP1	121.869	1.517
NM_198282.1	TMEM173	41.6807	1.51593
NM_025078.3	PQLC1	322.071	1.51587
NM_015396.3	ARMC8	85.2284	1.51529
XM_001126211.1	LOC727761	374.518	1.51502
NM_012289.3	KEAP1	87.2629	1.51378
NM_207409.1	C6orf126	84.564	1.51321
NM_015327.1	SMG5	255.441	1.51287
NM_014235.3	UBL4A	295.088	1.51268
NM_001005413.1	ZWINT	156.954	1.5122
NM_199169.1	PMEPA1	48.296	1.5122
XM_001134449.1	KBTBD9	120.181	1.51083
NM_001182.2	ALDH7A1	479.939	1.51074
NM_020713.1	ZNF512B	76.3202	1.5105
NM_004350.2	RUNX3	174.927	1.51018
NM_203290.1	POLR1C	625.556	1.51016
NM_005675.2	DGCR6	621.963	1.50907
NM_020810.1	TRMT5	1798.21	1.50866
NM_000041.2	APOE	85.6086	1.50815
NM_004548.1	NDUFB10	1005.86	1.50792
NM_152277.2	UBTD2	109.884	1.50729
NM_032882.2	PNMA6A	44.4072	1.50696
NM_001007230.1	SPOP	376.114	1.50685
NM_138432.2	SDSL	79.6727	1.5063
XR_037260.1	LOC729406	188.568	1.50571
NM_017758.3	ALKBH5	1634.44	1.50535
NM_182811.1	PLCG1	179.393	1.50394
NM_018553.1	C17orf85	83.4266	1.50384
NM_012475.4	USP21	82.846	1.50358
NM_203290.1	POLR1C	273.994	1.50348
NM_020126.3	SPHK2	300.071	1.50284
XM_001722897.1	LOC650515	94.4535	1.50276
NM_021824.2	NIF3L1	380.708	1.50248
XR_015150.1	LOC730534	2289.37	1.50238
NM_012106.3	ARL2BP	332.148	1.5018
NM_080392.2	PTP4A2	1209.24	1.50156
NM_032174.4	TOMM40L	54.3862	1.50142
NM_018683.3	RNF114	163.792	1.50121
NM_016530.2	RAB8B	193.858	1.50092
NM_002863.3	PYGL	637.569	1.50079
NM_138375.1	CABLES1	77.5088	1.50023
NM_004331.2	BNIP3L	340.084	1.50017
NM_152464.1	TMEM199	114.006	1.49987
NM_006828.2	ASCC3	141.441	1.49787
NM_000165.3	GJA1	239.544	1.49781
NM_025140.1	CCDC92	63.6102	1.49757
NM_015537.3	NELF	152.274	1.49754
NM_006085.4	BPNT1	80.2057	1.49751
NM_001535.2	PRMT2	67.1503	1.49734
NM_001042678.1	RHOC	577.992	1.49725
NM_013387.3	UCRC	153.98	1.49718
NM_198276.1	TMEM17	42.3662	1.49713
NM_021633.2	KLHL12	288.102	1.4968
NM_022831.2	AIDA	423.275	1.49641
NM_207435.1	C12orf76	111.477	1.49611
NM_001009894.2	C12orf29	206.085	1.49606
NM_014502.3	PRPF19	290.017	1.49597
NM_018046.3	AGGF1	225.662	1.49541
NM_004324.3	BAX	55.3399	1.49509
NM_020918.3	GPAM	153.572	1.49494
NM_001035505.1	BOLA3	1001.71	1.49467
NM_016081.3	PALLD	185.688	1.49255
NM_017805.2	RASIP1	48.9946	1.49239
NM_004776.2	B4GALT5	275.88	1.49196
NM_005572.3	LMNA	125.211	1.49158
NM_180981.1	MRPL52	242.952	1.49139
NM_016390.2	C9orf114	130.848	1.49084
NM_022154.5	SLC39A8	228.56	1.49077
NM_001032293.2	ZNF207	430.935	1.49054
NM_021809.5	TGIF2	186.912	1.49041
NM_002485.4	NBN	120.796	1.49001
NM_003840.3	TNFRSF10D	37.7304	1.48978
NM_002653.3	PITX1	452.095	1.48975
NM_206539.1	DLK2	89.3224	1.48951
NM_016052.3	RRP15	222.077	1.48942
NM_005466.2	MED6	448	1.48908
NM_004175.3	SNRPD3	124.874	1.48845
NM_031477.4	YPEL3	75.0306	1.48839
NM_003069.2	SMARCA1	79.8278	1.48825
XM_001131304.1	LOC728635	107.195	1.48781
XM_001716882.1	LOC100129882	1418.16	1.48726
NM_007005.3	TLE4	269.085	1.48697
NM_032881.1	LSM10	202.649	1.48665
XM_374020.4	LOC375295	39.9783	1.48596
NM_148978.1	PANK1	43.3555	1.48509
NM_003333.3	UBA52	297.091	1.48503
NM_198155.2	C21orf33	777.401	1.48502
NM_024122.2	APOO	230.59	1.48472
NM_012180.2	FBXO8	136.97	1.4846
NM_004854.3	CHST10	42.7136	1.48441
NM_001031703.2	C3orf75	292.001	1.48438
NM_001009934.1	DNASE1L1	63.238	1.48301
NM_015492.4	C15orf39	51.9774	1.48273
NM_014992.1	DAAM1	101.764	1.48259
XM_001128220.1	PLEKHM1	46.502	1.48253
NM_015697.6	COQ2	224.908	1.48218
NM_153256.2	C10orf47	58.7059	1.48169
NM_001024463.2	HISPPD2A	48.4003	1.48136
NM_015942.3	MTERFD1	251.281	1.48083
NM_003675.3	PRPF18	75.0196	1.48081
NM_199295.1	APITD1	92.7611	1.48041
NM_015344.1	LEPROTL1	122.625	1.47929
NM_017456.1	PSCD1	306.675	1.47884
NM_001031684.1	SFRS7	391.614	1.47868
NM_145715.2	TIGD2	56.9825	1.47867
NM_001077352.1	RBM23	315.159	1.4786
NM_017939.1	FLJ20718	179.61	1.47846
XM_001132928.1	LOC728969	115.344	1.47843
NM_013318.3	BAT2L	117.956	1.47834
NM_017949.1	CUEDC1	100.753	1.47808
NM_181708.1	BCDIN3D	185.977	1.47756
NM_003258.2	TK1	208.24	1.47712
NM_000674.1	ADORA1	51.0279	1.4771
NM_006089.1	SCML2	106.758	1.47703
NM_001031694.1	SCMH1	158.331	1.47682
NM_015516.3	TSKU	48.1396	1.47678
NM_033386.2	MICALL1	34.3507	1.47673
NM_014750.3	DLGAP5	361.875	1.47668
NM_006572.3	GNA13	257.964	1.4765
NM_021953.2	FOXM1	185.64	1.47608
NM_002473.3	MYH9	317.403	1.47576
XM_934751.1	LOC440356	38.7244	1.47533
NM_012223.2	MYO1B	200.043	1.47453
NM_024619.2	FN3KRP	620.345	1.47439
NM_018081.1	WDR79	109.154	1.4741
NM_017943.2	FBXO34	91.5029	1.47385
NM_004448.2	ERBB2	121.957	1.47282
NM_206955.1	PRAME	127.394	1.47265
NM_016479.3	SHISA5	318.38	1.47252
NM_013352.2	DSE	172.569	1.47223
NM_017793.2	RPP25	44.1506	1.47181
NM_024610.4	HSPBAP1	59.0523	1.47166
NM_017719.3	SNRK	94.5273	1.4713
NM_015456.2	COBRA1	135.577	1.47103
NM_017670.1	OTUB1	83.9958	1.47093
XM_929420.1	LOC653377	170.2	1.4709
NM_001976.3	ENO3	84.6228	1.47048
NM_017915.2	C12orf48	240.563	1.47028
NM_001032280.2	TFAP2A	97.8736	1.46978
NM_001005861.2	RYK	97.541	1.46972
NM_172059.1	EYA1	45.5241	1.46916
NM_025264.3	THUMPD2	167.096	1.46786
NM_021019.3	MYL6	2685.34	1.4674
XR_038557.1	LOC645381	185.944	1.46645
NM_022494.1	ZDHHC6	291.873	1.46622
XM_001717454.1	KLHL29	41.5894	1.46572
NM_032385.3	C5orf4	36.5949	1.46551
NM_138408.2	GTF3C6	600.489	1.46536
NM_001012614.1	CTBP1	243.204	1.46508
NM_175907.3	ZADH2	93.7129	1.46455
NM_152277.2	UBTD2	87.3275	1.4641
XR_015812.2	LOC440043	3458.45	1.46408
NM_031480.2	RIOK1	150.759	1.46377
NM_014832.2	TBC1D4	105.572	1.46367
NM_015694.2	ZNF777	130.145	1.46361
NM_199141.1	CARM1	550.715	1.46333
NM_005552.4	KLC1	97.3848	1.46328
NM_006167.2	NKX3-1	91.134	1.46292
NM_018464.2	CISD1	731.833	1.46254
NM_000391.3	TPP1	189.534	1.4625
NM_005789.2	PSME3	228.285	1.46207
NM_021200.1	PLEKHB1	53.7219	1.46204
NM_015001.2	SPEN	398.981	1.46161
NM_004787.1	SLIT2	253.727	1.46067
NM_032199.1	ARID5B	122.068	1.46026
NM_001030272.1	ARNTL	34.8294	1.46011
NM_170784.1	MKKS	168.966	1.45948
NM_145279.4	MOBKL2C	42.8231	1.45935
NM_007075.3	WDR45	82.7538	1.45931
NM_014720.2	SLK	141.625	1.45922
NM_018622.5	PARL	325.347	1.4591
NM_001008709.1	PPP1CA	242.282	1.45906
NM_138731.5	MIPOL1	75.238	1.45896
NM_206827.1	RASL11A	81.9956	1.45857
NM_001007067.1	SDCBP	264.365	1.45828
NM_015428.1	ZNF473	51.3378	1.45797
NM_024805.1	C18orf22	67.3267	1.45794
NM_016433.3	GLTP	506.922	1.45748
NM_005949.2	MT1F	134.79	1.45718
NM_014838.2	ZBED4	73.0072	1.45713
NM_005375.2	MYB	104.682	1.45683
XM_001726385.1	LOC100133163	154.48	1.4568
NM_001080826.1	PRAGMIN	59.3554	1.45594
NM_001425.1	EMP3	630.292	1.4559
NM_022494.1	ZDHHC6	258.584	1.45582
NM_014422.2	PIB5PA	83.3137	1.45578
NR_003007.1	SCARNA23	44.3618	1.45575
NM_022818.3	MAP1LC3B	191.266	1.45534
NM_021131.3	PPP2R4	152.262	1.45526
NM_173546.1	KLHDC8B	80.0504	1.45507
NM_201400.2	FAM86A	105.469	1.45488
NM_005134.2	PPP4R1	154.507	1.45476
XM_941810.2	LOC284023	66.8664	1.45473
NM_001009937.1	SLC25A26	102.522	1.45471
NM_031966.2	CCNB1	426.084	1.45452
NM_003025.2	SH3GL1	140.499	1.4545
NM_016277.3	RAB23	92.0567	1.45427
NM_001009182.1	SIP1	199.856	1.45426
NM_002844.2	PTPRK	106.514	1.45419
NM_145687.2	MAP4K4	49.894	1.45395
NM_183399.1	RNF14	148.692	1.45385
NM_014856.2	DENND4B	150.914	1.45354
NM_018201.2	TBC1D13	63.7906	1.45337
NM_004569.3	PIGH	265.049	1.45304
NM_032510.3	PARD6G	64.881	1.45294
NM_020695.3	REXO1	58.4666	1.45273
NM_006468.6	POLR3C	295.07	1.45251
NM_003324.3	TULP3	59.7196	1.45231
NM_015330.1	CYTSA	60.3944	1.45217
NM_004177.3	STX3	131.179	1.45206
NM_021133.2	RNASEL	59.6949	1.45157
NM_012112.4	TPX2	178.154	1.45156
NM_004928.1	C21orf2	51.6932	1.45117
XR_037586.1	LOC643856	223.797	1.45043
NM_152221.2	CSNK1E	260.088	1.4503
XR_018556.2	LOC644879	100.961	1.45022
NM_015043.3	TBC1D9B	75.5939	1.44959
NM_015690.2	STK36	270.962	1.44897
NM_207446.2	FAM174B	40.6654	1.44865
XM_940642.1	LOC654191	43.3187	1.44847
NM_014281.3	PUF60	988.206	1.44831
NR_004388.1	SCARNA14	67.9975	1.44817
NM_176805.1	MRPS11	158.991	1.44742
NM_015391.2	ANAPC13	760.086	1.44741
NM_152308.1	C16orf75	336.511	1.44741
NM_004502.3	HOXB7	108.082	1.44717
NM_021998.4	ZNF711	51.2498	1.44676
NM_015894.2	STMN3	200.398	1.44674
NM_001083585.1	RABEP1	270.822	1.44651
NM_006234.4	POLR2J	47.5987	1.44638
XM_035299.8	ZSWIM6	121.439	1.44603
NM_005263.2	GFI1	87.0507	1.44588
NM_144654.2	C9orf116	60.8995	1.44547
NM_020213.1	PARP6	58.315	1.44512
NM_001002296.1	GOLGA7	641.732	1.44485
NM_016145.2	C19orf56	732.63	1.44453
NM_013374.3	PDCD6IP	180.611	1.44449
NM_018045.5	BSDC1	352.703	1.44432
NM_006425.4	SLU7	142.712	1.44407
NM_001101.2	ACTB	2356.46	1.444
NM_206917.1	NGFRAP1	673.445	1.44394
NM_001034194.1	EXOSC9	402.859	1.4437
NM_021130.3	PPIA	122.183	1.44356
NM_002829.2	PTPN3	41.989	1.44334
NM_014583.2	LMCD1	38.1881	1.44333
NM_145060.3	SKA1	89.0506	1.44333
NM_016261.2	TUBD1	135.797	1.44307
NM_007367.2	RALY	143.311	1.44262
NM_014941.1	MORC2	62.9218	1.44245
NM_001040439.1	MAPK8IP3	72.0489	1.4423
NM_001080435.1	WHAMM	73.1447	1.44178
NM_000447.1	PSEN2	43.6627	1.44126
NM_018215.3	PNMAL1	137.004	1.44121
NM_015527.2	TBC1D10B	46.5776	1.44072
NR_003665.1	LOC441089	337.251	1.44057
NM_015488.4	PNKD	77.2728	1.44024
XM_941280.2	LOC648980	131.199	1.43987
NM_001001555.1	GRB10	105.839	1.43983
NM_002914.3	RFC2	76.3465	1.43942
NM_001101.2	ACTB	1231.69	1.43928
NM_004870.1	MPDU1	96.2573	1.4391
NM_001004125.2	TUSC1	62.7348	1.43859
NM_203385.1	RNH1	70.8695	1.43859
NM_173467.4	MCAT	88.1865	1.43851
NM_001042425.1	TFAP2A	416.769	1.43756
NM_021830.3	C10orf2	175.787	1.43716
XR_001514.1	DLEU2	109.998	1.43713
NM_001017980.2	LOC203547	637.742	1.43713
NM_002893.2	RBBP7	617.686	1.43698
NM_024516.2	C16orf53	115.912	1.43697
NM_013245.2	VPS4A	64.6956	1.43662
NM_007106.2	UBL3	159.307	1.43603
NM_005359.3	SMAD4	121.776	1.43596
NM_016488.5	PPHLN1	229.643	1.43569
NM_001031703.2	C3orf75	110.335	1.43568
NM_022731.2	NUCKS1	303.049	1.43488
NM_178270.1	ATG4A	152.079	1.43443
NM_181873.2	MTMR11	59.1924	1.43441
NM_005541.3	INPP5D	32.3836	1.43342
NM_018215.2	FLJ10781	113.021	1.43299
NM_015265.1	SATB2	195.205	1.43293
NM_032350.4	C7orf50	583.818	1.4327
NM_152833.2	C9orf69	166.873	1.43266
NM_005326.4	HAGH	46.5888	1.43257
NM_012289.3	KEAP1	127.075	1.43183
NM_138325.2	PCSK6	39.8685	1.4318
NM_002160.1	TNC	90.2488	1.43126
NM_004200.2	SYT7	50.805	1.43107
NM_024067.2	C7orf26	93.8321	1.43094
NM_003760.3	EIF4G3	251.376	1.43064
NM_001014832.1	PAK4	131.94	1.43047
NM_001905.1	CTPS	256.892	1.43038
NM_003589.2	CUL4A	97.2674	1.4302
NM_177533.2	NUDT14	100.066	1.43006
NM_173471.2	SLC25A26	43.6246	1.42942
NM_019082.2	DDX56	219.312	1.42929
NM_001080533.1	UNC119B	77.8557	1.42918
NM_023940.2	RASL11B	92.1259	1.4291
NM_144723.1	ZMAT2	270.852	1.42845
NM_016577.3	RAB6B	45.6051	1.4278
NM_170726.1	ALDH4A1	65.472	1.4275
NM_014655.1	SLC25A44	233.161	1.4274
NM_139276.2	STAT3	51.1022	1.4268
NM_007367.2	RALY	197.264	1.42664
NM_002194.2	INPP1	107.057	1.42654
XM_942544.2	INTS1	55.261	1.42651
XM_941691.1	DUSP22	365.185	1.42635
NM_014649.1	SAFB2	306.329	1.42622
NM_016647.2	C8orf55	207.202	1.4261
NM_018664.1	BATF3	64.5783	1.42588
NM_001010926.2	HES5	32.6091	1.42565
NM_033626.2	CCDC120	61.9247	1.4255
NM_005258.2	GCHFR	123.575	1.42463
NM_004719.2	SFRS2IP	261.436	1.42444
NM_031942.4	CDCA7	1039.02	1.42397
NM_007194.3	CHEK2	158.524	1.42396
NM_016025.3	METTL9	71.0707	1.42356
NM_152557.3	ZNF746	174.862	1.42343
NM_024063.1	SPATA5L1	93.1085	1.42317
NM_021979.2	HSPA2	38.9797	1.423
NM_194270.1	MORN2	166.209	1.42272
NM_001007793.1	BUB3	443.957	1.42255
NM_145306.2	C10orf35	131.782	1.42222
NM_033631.2	LUZP1	186.819	1.42208
NM_016147.1	PPME1	135.428	1.42207
NM_001008566.1	TPST2	193.338	1.42207
NM_018321.3	BRIX1	427.131	1.42182
NM_032264.2	NBPF3	226.422	1.42181
NM_013271.2	PCSK1N	118.171	1.42156
XM_001720889.1	LOC100133012	208.229	1.42095
NM_024091.2	FASTKD3	195.782	1.42078
NM_018639.3	WSB2	189.859	1.4207
NM_021965.3	PGM5	36.5451	1.42068
NM_130386.1	COLEC12	99.0546	1.42059
NM_006312.3	NCOR2	167.563	1.42046
NM_024955.4	FOXRED2	79.7851	1.41981
NM_198155.1	C21orf33	114.348	1.41971
NM_032353.2	VPS25	459.155	1.41963
NM_004067.2	CHN2	44.1375	1.41956
NM_014757.3	MAML1	56.3085	1.41935
XM_001133820.1	LOC729776	93.9386	1.41925
XM_001717469.1	RCADH5	79.2118	1.41863
NM_005808.2	CTDSPL	147.539	1.41855
NM_003371.2	VAV2	59.5449	1.41827
NM_001190.2	BCAT2	218.674	1.41771
NM_016446.2	C9orf127	141.227	1.41729
NM_005461.3	MAFB	48.4745	1.41712
NM_133452.1	RAVER1	87.2679	1.41655
NM_022145.3	CENPK	241.619	1.41539
NM_032120.1	DKFZP564O0523	94.2998	1.41522
NM_000538.2	RFXAP	71.1631	1.41518
NM_001038702.1	CDC42SE2	80.796	1.41516
NM_032737.2	LMNB2	511.6	1.41496
NM_170721.1	MSI2	41.3813	1.4147
NM_015373.3	CBY1	275.336	1.41429
NM_024514.4	CYP2R1	78.2054	1.41429
NM_014649.2	SAFB2	262.24	1.41421
NM_001084.4	PLOD3	266.029	1.4142
NM_019009.2	TOLLIP	37.0414	1.41417
NM_024911.4	GPR177	636.757	1.41409
NM_033110.1	A2LD1	47.2722	1.41388
NM_206917.1	NGFRAP1	1712.75	1.41374
NM_138801.1	GALM	65.2377	1.41359
NM_005004.2	NDUFB8	2237.35	1.41318
NM_000181.2	GUSB	447.209	1.41297
XM_928381.2	CHCHD9	856.019	1.41293
NM_153044.1	FLJ35801	57.8815	1.41287
NM_001031734.2	FDX1L	104.193	1.412
NM_178014.2	TUBB	1326.4	1.41198
NM_030573.2	THAP7	65.6476	1.41169
NM_004556.2	NFKBIE	48.6456	1.41157
NM_003084.1	SNAPC3	128.519	1.41153
NM_152998.1	EZH2	113.91	1.41129
NM_015343.3	DULLARD	95.2731	1.41099
NR_002605.1	DLEU1	146.841	1.41099
NM_019613.2	WDR45L	190.224	1.41065
NM_001042704.1	CLCNKA	66.3539	1.41046
XM_001720739.1	LOC100134304	407.648	1.41009
NM_015278.3	SASH1	76.6863	1.41008
NM_005481.2	MED16	251.94	1.41001
NM_031954.3	KCTD10	82.4808	1.40971
NM_014962.2	BTBD3	231.628	1.40964
NM_000203.3	IDUA	41.2809	1.4096
NM_213650.1	SFXN4	295.965	1.40925
NM_018180.2	DHX32	245.809	1.40912
NM_020312.1	COQ9	205.153	1.40907
NM_001099645.1	RPL22L1	100.271	1.40899
XM_001721030.1	LOC100128805	125.935	1.40879
NM_053005.3	HCCA2	69.864	1.40867
NM_001100169.1	IMMT	494.002	1.40867
NM_032488.2	CNFN	86.2801	1.40843
NM_025195.2	TRIB1	364.95	1.40833
NM_000088.3	COL1A1	36.994	1.40809
NM_006574.3	CSPG5	53.5437	1.40789
NM_152278.2	TCEAL7	33.0148	1.40771
NM_181354.3	OXR1	268.038	1.40768
NM_024629.2	MLF1IP	74.1527	1.40755
NM_024667.1	VPS37B	102.331	1.40745
XM_937902.2	LOC648822	138.324	1.40744
NM_001003722.1	GLE1	455.498	1.40743
NM_001006115.2	IP6K1	180.866	1.40711
NM_017766.3	CASZ1	44.3549	1.4071
NM_173794.2	FUNDC1	361.637	1.407
NM_018332.3	DDX19A	196.296	1.40664
NM_003420.3	ZNF35	75.1477	1.40664
NM_001294.1	CLPTM1	135.703	1.40634
NM_001080432.1	FTO	75.8467	1.40632
NM_001005158.1	SFMBT1	55.7495	1.40626
NM_001099771.1	POTEF	1158.33	1.40596
NM_014672.2	KIAA0391	159.082	1.40575
NM_022114.2	PRDM16	29.7055	1.40567
NM_213649.1	SFXN4	343.44	1.4043
NM_001134223.1	USP46	57.6929	1.40426
NM_019624.2	ABCB9	116.791	1.40369
NM_001009936.1	PHF19	99.1677	1.40365
NM_024072.3	DDX54	69.9575	1.40362
NM_176805.1	MRPS11	275.209	1.40335
NM_017615.1	NSMCE4A	994.501	1.40286
NM_006402.2	HBXIP	900.522	1.40283
NM_012175.3	FBXO3	116.152	1.40245
NM_032222.2	FAM188B	50.7083	1.40229
NM_006354.2	TADA3	107.131	1.40214
NR_031738.1	MIR1974	66.2385	1.40211
NM_001097616.1	GPR89C	164.153	1.40194
NM_032436.1	ZNF828	211.964	1.40184
NM_003910.2	BUD31	436.476	1.40177
NM_002086.3	GRB2	80.2494	1.40054
NM_018167.3	BTBD7	44.3047	1.40032
NM_020315.4	PDXP	696.133	1.40028
NM_014435.3	NAAA	53.0566	1.4002
NM_001031696.1	PLD3	224.404	1.39997
NM_005611.2	RBL2	218.053	1.3997
XM_939186.2	GPSM1	416.885	1.39956
NM_006379.2	SEMA3C	46.5374	1.39928
NM_012334.1	MYO10	44.6461	1.39928
NM_004503.3	HOXC6	333.951	1.3984
NM_001032293.2	ZNF207	537.086	1.39838
NM_004484.2	GPC3	130.017	1.39836
NM_152221.2	CSNK1E	1113.77	1.39828
NM_005502.2	ABCA1	51.9009	1.39797
NM_020158.3	EXOSC5	99.0447	1.39792
NM_006427.3	SIVA1	233.339	1.3979
NM_014034.1	ASF1A	118.597	1.39781
NM_012071.2	COMMD3	398.974	1.39781
XM_929572.1	LOC646630	2599.49	1.39772
NM_022163.2	MRPL46	199.362	1.39765
NM_014876.3	JOSD1	157.049	1.39762
NM_001040694.1	INCENP	97.7513	1.39717
NM_138632.2	TRIOBP	59.558	1.39658
NM_022766.4	CERK	103.707	1.39634
NM_000666.1	ACY1	52.2254	1.39617
NM_017681.1	NUP62CL	223.192	1.396
NM_012432.2	SETDB1	87.0105	1.3956
NM_203417.1	RCAN1	104.886	1.395
NM_145309.1	LRTOMT	38.8043	1.39476
NM_213560.1	PKN1	50.1445	1.3943
NM_024698.4	SLC25A22	135.557	1.39408
NM_001006622.1	WDR33	554.025	1.39395
NM_004696.1	SLC16A4	41.7731	1.39392
NM_018972.1	GDAP1	53.0896	1.39375
NM_012143.2	TFIP11	89.472	1.39371
NM_017739.2	POMGNT1	281.132	1.39365
NM_015600.3	ABHD12	101.724	1.39328
XR_038766.1	LOC644363	50.2706	1.3931
NM_033271.1	BTBD6	276.022	1.39242
NM_007150.2	ZNF185	41.493	1.39203
NM_005669.4	REEP5	518.319	1.39179
NM_015104.1	ATG2A	80.3014	1.39169
NM_002876.2	RAD51C	473.019	1.39166
NM_006963.3	ZNF22	99.3775	1.39161
NM_019555.1	ARHGEF3	88.7511	1.39138
XR_039630.1	LOC644761	179.294	1.39132
NM_014225.3	PPP2R1A	380.651	1.39111
NM_178270.1	ATG4A	111.618	1.39084
NM_018270.3	C20orf20	451.263	1.39071
NM_024955.4	FOXRED2	186.495	1.39058
NM_016466.4	ANKRD39	86.7797	1.39054
NM_014720.2	SLK	162.272	1.39032
NM_153261.4	TMEM188	195.45	1.39025
NM_030759.3	NRBF2	106.898	1.38982
NM_198552.1	FAM89A	253.516	1.38933
NM_001449.3	FHL1	262.539	1.38931
NM_022841.5	RFX7	228.077	1.38788
NM_173608.1	C14orf80	125.725	1.38774
NM_145871.1	GSTZ1	47.182	1.38749
NM_001018104.1	FAHD1	140.303	1.38748
NM_021796.3	PLAC1	89.547	1.38731
NM_001707.2	BCL7B	41.5373	1.3873
NM_006349.2	ZNHIT1	500.108	1.38715
NM_032246.3	MEX3B	66.5667	1.38672
XM_001723748.1	LOC100133489	152.36	1.38668
NM_001172.3	ARG2	78.9395	1.38642
NM_015545.2	PTCD1	390.081	1.38639
NM_005786.4	TSHZ1	64.1167	1.38638
NM_003761.2	VAMP8	436.974	1.38631
NM_015475.3	FAM98A	527.804	1.3858
NM_003010.2	MAP2K4	117.619	1.38558
NM_014661.3	FAM53B	98.3077	1.38541
NM_018318.3	CCDC91	81.341	1.38529
NM_005631.3	SMO	69.4843	1.38473
NM_024339.2	THOC6	92.833	1.38461
NM_080655.1	C9orf30	105.891	1.38441
NM_005067.5	SIAH2	46.7188	1.38435
NM_019600.1	KIAA1370	59.3274	1.38428
NM_000821.3	GGCX	66.7437	1.38421
NM_016395.2	PTPLAD1	607.736	1.38412
NM_017955.2	CDCA4	94.513	1.38381
NM_021958.2	HLX	41.1765	1.38341
NM_015456.2	COBRA1	119.346	1.38325
NM_145687.2	MAP4K4	57.2807	1.38298
NM_006384.2	CIB1	550.016	1.38297
NM_022572.2	PNKD	66.8006	1.38295
NM_001034852.1	SMOC1	43.3591	1.38278
NM_030954.2	RNF170	65.9948	1.38257
NM_031485.2	GRWD1	173.244	1.38229
NM_002883.2	RANGAP1	661.585	1.38214
NM_018130.2	SHQ1	85.9651	1.38212
NM_020151.2	STARD7	681.424	1.38202
NM_005726.2	TSFM	88.2651	1.38187
NM_012396.3	PHLDA3	43.0168	1.38173
NM_018035.1	ATP5SL	266.423	1.38165
NM_033362.2	MRPS12	45.7154	1.38164
NM_016448.1	DTL	186.868	1.38151
NM_031432.1	UCK1	58.597	1.38141
NM_007026.2	DUSP14	164.567	1.38135
NM_182533.1	C1orf86	110.617	1.38092
NM_198083.2	DHRS4L2	47.9909	1.38058
NM_020931.1	KIAA1586	76.5607	1.38053
NM_019557.5	FAM54B	64.6831	1.38037
NM_018146.2	RNMTL1	359.035	1.38028
NM_017633.2	FAM46A	219.261	1.38027
NM_017998.1	C9orf40	73.5194	1.38021
NM_032799.4	ZDHHC12	62.6505	1.37984
NM_001040101.1	D4S234E	140.534	1.37978
NM_030919.2	FAM83D	195.962	1.37972
NM_005824.1	LRRC17	51.0938	1.37929
NM_001514.3	GTF2B	191.667	1.37918
NM_012477.2	WBP1	136.712	1.37908
NM_001487.1	BLOC1S1	255.299	1.37893
NM_024108.1	TRAPPC6A	154.013	1.37885
NM_206955.1	PRAME	103.865	1.3787
NM_001013255.1	LSP1	56.3683	1.37869
NM_025161.3	C17orf70	387.144	1.37859
XM_927732.1	MGC18216	99.5423	1.37857
NM_003900.3	SQSTM1	714.621	1.37829
NM_006029.4	PNMA1	75.5515	1.37829
NM_001007277.1	EI24	740.371	1.37783
NM_080593.1	HIST1H2BK	152.07	1.37745
NM_177414.1	PPAP2B	47.37	1.37742
NM_016598.1	ZDHHC3	60.5343	1.37725
NM_019007.3	ARMCX6	132.37	1.37719
NM_012415.2	RAD54B	101.575	1.37716
NM_016423.1	ZNF219	48.5663	1.37713
NM_020990.3	CKMT1B	163.487	1.37708
NM_001467.4	SLC37A4	867.669	1.37688
NM_018479.2	ECHDC1	177.144	1.37686
NM_021194.2	SLC30A1	49.5387	1.37669
NM_014230.2	SRP68	350.276	1.37653
NM_005702.2	ERAL1	297.742	1.37642
NM_002692.2	POLE2	246.568	1.37587
NM_145294.4	WDR90	146.136	1.37554
NM_006145.1	DNAJB1	131.746	1.3755
NM_015455.3	CNOT6	208.711	1.37544
NM_001040443.1	PHF11	101.729	1.3751
NM_017572.2	MKNK2	329.577	1.37483
NR_004845.1	LOC644936	343.709	1.37475
XM_001126758.2	C8orf30B	47.2639	1.37336
NM_003288.2	TPD52L2	618.904	1.37326
NM_002205.2	ITGA5	69.834	1.37321
NM_016462.2	TMEM14C	1041.55	1.37316
NM_014962.2	BTBD3	173.382	1.37308
NM_153698.1	C9orf21	71.0148	1.37193
NM_015461.1	ZNF521	35.4516	1.3719
NM_015036.1	ENDOD1	70.8444	1.37179
NM_001005920.2	JMJD8	1150.94	1.37157
NM_004339.2	PTTG1IP	697.562	1.37099
XM_001724980.1	LOC100129828	120.131	1.37032
NM_002268.3	KPNA4	288.411	1.37029
NM_199043.1	C14orf102	103.596	1.36976
NM_016013.2	NDUFAF1	125.967	1.3697
NM_005101.1	ISG15	39.3076	1.36952
NM_006766.2	MYST3	103.985	1.36948
NM_001168.2	BIRC5	463.333	1.36945
NM_032024.3	C10orf11	25.7423	1.36939
NM_014603.1	CDR2L	302.808	1.36938
NM_020941.1	KIAA1602	49.8675	1.36935
NM_000183.2	HADHB	157.108	1.36924
NM_002906.3	RDX	229.235	1.36918
NM_001430.3	EPAS1	61.424	1.36886
NM_001081559.1	CPSF4	597.825	1.36853
NM_001007468.1	SMARCB1	157.526	1.36847
NM_025132.3	WDR19	150.558	1.36828
NM_016139.2	CHCHD2	2467.34	1.36828
NM_006558.1	KHDRBS3	396.126	1.36811
NM_000374.3	UROD	621.112	1.36802
NM_003899.2	ARHGEF7	148.557	1.36777
NM_182917.2	EIF4G1	252.474	1.36738
NM_031426.2	AIF1L	565.557	1.36737
NM_001040626.1	NCALD	44.163	1.36731
NM_003907.2	EIF2B5	135.424	1.36704
NM_001002913.1	PTRH1	79.7142	1.36654
NM_015024.2	XPO7	85.4703	1.36654
NM_152349.2	KRT222	81.4933	1.36627
NM_007006.2	NUDT21	347.68	1.36621
NM_178454.3	TMEM77	113.437	1.36615
NM_012451.2	SYNGR4	28.9385	1.36584
NM_001009936.1	PHF19	73.7534	1.36572
NM_012151.3	F8A1	40.5744	1.36567
NM_001080420.1	SHANK3	62.9711	1.36567
NM_020153.2	C11orf60	62.6987	1.36548
NM_015094.2	HIC2	256.384	1.36547
NM_004725.2	BUB3	2044.99	1.36518
XM_944788.1	GPR125	39.5045	1.36499
NM_003793.2	CTSF	65.4958	1.36491
NM_004593.1	SFRS10	711.314	1.36483
NM_175735.3	LYG2	42.9945	1.36457
NM_018052.3	VAC14	29.429	1.36443
NM_005640.1	TAF4B	58.0009	1.3642
NM_004069.3	AP2S1	1615.23	1.36396
NM_004339.2	PTTG1IP	325.775	1.36394
NM_033397.2	ITPRIP	126.832	1.36367
NM_032900.4	ARHGAP19	301.052	1.36315
NM_001933.3	DLST	157.275	1.36313
NM_181773.2	APOBEC3H	28.3605	1.36307
NM_173595.3	ANKRD52	62.0406	1.36303
NM_001024958.1	BRMS1	559.837	1.36303
NM_153188.2	TNPO1	106.967	1.36274
NM_194359.1	RNF41	57.2241	1.3627
NM_024097.1	C1orf50	117.241	1.36267
NM_001031717.2	CRELD1	226.479	1.36265
NM_017638.1	MED18	43.2197	1.36255
NM_012121.4	CDC42EP4	287.415	1.3623
NR_015367.2	LOC550643	1051.43	1.36224
NM_015434.2	INTS7	58.5024	1.36194
NM_015683.1	ARRDC2	52.4475	1.36176
NM_000858.4	GUK1	439.356	1.36174
XR_015650.1	LOC728787	71.2081	1.3615
NM_144683.3	DHRS13	75.9689	1.36128
XR_039124.1	LOC729298	106.124	1.36127
NM_001496.3	GFRA3	100.579	1.3608
NM_032627.2	SSBP4	114.468	1.36072
NM_017415.1	KLHL3	31.6991	1.36069
NM_007068.2	DMC1	37.6714	1.36029
NM_018190.2	BBS7	65.6178	1.35991
NM_016360.2	TACO1	245.469	1.35989
NM_000925.1	PDHB	1153.25	1.35986
NM_003254.2	TIMP1	1302.65	1.35982
NM_005195.3	CEBPD	42.1985	1.3596
NM_003620.2	PPM1D	162.805	1.35939
NM_006231.2	POLE	104.397	1.35938
NM_014992.1	DAAM1	91.1698	1.35842
NM_015942.3	MTERFD1	211.518	1.35833
NM_024095.3	ASB8	85.4198	1.35828
NM_020666.2	CLK4	56.7944	1.35818
NM_005340.3	HINT1	1249.95	1.35793
NM_018982.3	YIPF1	194.176	1.35789
NM_002707.3	PPM1G	1356.27	1.35784
NM_002435.1	MPI	76.0302	1.35764
NM_001142651.1	NEURL1B	94.1173	1.35762
NM_014943.3	ZHX2	76.4044	1.35759
NM_001009812.1	LBX2	63.0732	1.35758
NM_181716.2	CENPV	320.957	1.35757
NM_152341.2	PAQR4	411.011	1.35717
NM_032020.3	FUCA2	40.65	1.3571
NM_015074.2	KIF1B	278.044	1.35688
NM_001077446.1	TSEN34	248.235	1.35685
NM_003632.1	CNTNAP1	96.0334	1.35684
NM_001005463.1	EBF3	137.492	1.35656
NM_021623.1	PLEKHA2	87.3199	1.35646
NM_001080470.1	ZNF697	78.5463	1.3564
NM_006861.4	RAB35	140.193	1.35636
NM_000824.2	GLRB	33.5156	1.35587
NM_015018.2	DOPEY1	34.833	1.35582
NM_012398.1	PIP5K1C	66.2003	1.35566
NM_153213.3	ARHGEF19	54.2292	1.35557
NM_197972.1	NME7	115.977	1.35551
NM_003768.2	PEA15	267.12	1.35521
NM_002787.3	PSMA2	89.229	1.3552
NM_012316.3	KPNA6	201.914	1.35517
NM_001099783.1	C4orf33	95.1868	1.35514
NM_199295.1	APITD1	145.751	1.35508
NM_006526.2	ZNF217	70.8512	1.355
NM_019056.3	NDUFB11	976.171	1.35497
NM_005488.1	TOM1	162.569	1.35492
NM_001115016.1	KIAA1310	609.396	1.35488
XM_926623.1	LOC285900	2422.46	1.3547
NM_032728.2	PPAPDC3	25.3197	1.35464
NM_001013031.1	SORCS1	52.9808	1.35439
NM_018015.4	CXorf57	427.283	1.35433
NR_003012.1	SCARNA11	36.3624	1.35403
XM_001127763.1	LOC730820	176.49	1.35359
NM_004232.3	SOCS6	67.6421	1.3535
NM_033034.1	TRIM5	114.801	1.35343
NM_197966.1	BID	83.8173	1.35337
NM_006572.3	GNA13	119.625	1.35319
XM_001713808.1	LOC100132564	448.215	1.35309
XM_930423.1	LOC645058	1021.24	1.3529
NM_006357.2	UBE2E3	342.08	1.35289
XR_001389.1	LOC404266	59.4449	1.3527
NM_007271.2	STK38	110.416	1.35259
NM_007005.3	TLE4	91.0764	1.35228
NM_014515.4	CNOT2	296.697	1.35191
XR_015499.2	LOC728324	492.969	1.35184
NM_016270.2	KLF2	84.9927	1.35173
NM_022908.1	NT5DC2	177.364	1.35167
NM_004740.3	TIAF1	117.473	1.35156
NM_199169.1	PMEPA1	36.1005	1.35154
NM_003481.2	USP5	149.842	1.35141
XM_001128558.1	LOC730740	1328.9	1.35115
NM_000302.2	PLOD1	588.299	1.3511
XM_931217.1	LOC283683	64.6611	1.35108
NM_001034194.1	EXOSC9	448.751	1.35105
NM_183372.3	LOC200030	383.616	1.35105
NM_002107.3	H3F3A	1613.7	1.35086
NM_005552.4	KLC1	187.983	1.35067
XR_018614.1	LOC391811	1254.43	1.35058
NM_017613.2	DONSON	247.449	1.35054
NM_000811.1	GABRA6	48.6774	1.35044
NM_024701.2	ASB13	70.2808	1.3503
XM_001129241.1	LOC439949	70.1215	1.35025
NM_004773.2	ZNHIT3	264.871	1.35019
NM_001020658.1	PUM1	590.016	1.35018
NM_002078.3	GOLGA4	48.2462	1.34991
NM_000365.4	TPI1	1809.76	1.34989
NM_003405.3	YWHAH	1318.56	1.34985
NM_052988.2	CDK10	279.097	1.34941
NM_016475.2	C14orf100	205.344	1.34937
NM_001080952.1	PLAGL1	85.5547	1.34912
NM_017489.1	TERF1	130.65	1.34879
NM_207346.2	TSEN54	72.6118	1.34833
NM_031215.2	CABLES2	30.4801	1.3483
NM_018145.1	FAM82A2	277.442	1.34816
NM_003426.2	ZNF74	113.011	1.34784
NM_032332.2	MORG1	98.2339	1.34773
NM_001007468.1	SMARCB1	232.634	1.3477
NM_007346.2	OGFR	67.9323	1.34744
NM_001008490.1	KLF6	140.897	1.34723
NM_138773.1	SLC25A46	178.861	1.34722
NM_016478.3	ZC3HC1	421.393	1.34707
NM_005772.2	RCL1	58.4207	1.34703
NM_152371.2	C1orf93	37.8596	1.34701
NM_001013656.1	LOC389936	43.377	1.34633
NM_020925.2	CACHD1	109.228	1.34626
XM_930921.1	LOC653066	44.1576	1.3462
NM_021627.2	SENP2	111.286	1.34609
NM_001024808.1	BCL7A	30.1902	1.34582
NM_001002860.2	BTBD7	55.6918	1.34541
NM_006845.2	KIF2C	244.438	1.34533
NM_004627.2	WRB	497.049	1.34532
NM_001452.1	FOXF2	63.7487	1.34524
XM_496143.2	LOC440359	365.761	1.34513
NM_033102.2	SLC45A3	33.6667	1.34506
NR_003501.1	EARS2	161.531	1.34495
NM_014347.1	ZNF324	56.4676	1.34475
NM_001265.2	CDX2	72.2346	1.3445
NM_012298.1	CAND2	150.248	1.34444
XR_018203.2	LOC644563	1019.46	1.3444
NM_016606.2	REEP2	85.2841	1.34432
NM_012199.2	EIF2C1	52.2959	1.34421
XR_037532.1	LOC100129866	109.798	1.34404
NM_012425.3	RSU1	56.8231	1.34394
NM_005533.2	IFI35	60.5848	1.34388
NM_017444.3	CHRAC1	38.5808	1.34376
NM_005345.4	HSPA1A	204.575	1.34375
NM_024578.1	OCEL1	126.507	1.34358
NM_007353.2	GNA12	46.1459	1.34348
NM_032140.1	C16orf48	250.727	1.34324
NM_017970.2	C14orf102	138.776	1.34322
NM_022736.1	MFSD1	239.915	1.34259
NM_012342.2	BAMBI	179.887	1.34246
NM_014965.2	TRAK1	88.3859	1.3424
NM_004204.2	PIGQ	180.538	1.3424
XM_001718070.1	LOC100134291	61.7529	1.34235
NM_002651.1	PI4KB	95.3739	1.34225
NM_022121.2	PERP	271.496	1.34191
NM_012308.1	FBXL11	93.8715	1.34185
NM_001023567.2	GOLGA8B	560.638	1.34152
NM_014760.2	TATDN2	84.4308	1.34143
NM_004098.2	EMX2	150.602	1.3414
NM_024561.3	NARG1L	140.529	1.34133
NM_004853.1	STX8	163.094	1.34125
NM_001099225.1	CCDC43	219	1.34106
NM_018502.3	TMCO6	74.7407	1.34103
NM_003584.1	DUSP11	298.07	1.34102
NM_001001660.2	LYRM5	160.036	1.34099
NM_013390.1	TMEM2	60.2927	1.34015
NM_016166.1	PIAS1	149.324	1.34011
NM_152416.2	C8orf38	67.6117	1.34011
NM_020918.2	GPAM	141.965	1.34009
NM_014059.2	C13orf15	103.065	1.34002
NM_002306.1	LGALS3	48.8395	1.33959
NM_017849.1	TMEM127	37.6881	1.33941
XM_937968.2	LOC401115	1677.05	1.33929
NM_001039877.1	STRN4	86.6594	1.33871
NM_004127.4	GPS1	127.537	1.33861
NM_022827.2	SPATA20	77.6184	1.3386
NM_005926.2	MFAP1	226.918	1.33855
NM_001247.1	ENTPD6	132.588	1.33847
NM_199427.1	ZFP64	53.8231	1.33841
NM_153341.1	RNF19B	43.5705	1.3383
NM_173647.2	RNF149	479.08	1.3383
NM_001003931.1	PARP3	39.1442	1.33821
NM_024918.2	DSN1	209.874	1.33801
NR_003004.1	SCARNA22	50.9796	1.33786
NM_078481.2	CD97	217.626	1.33782
NM_016144.2	COMMD10	64.8995	1.33782
NM_020536.2	CSRP2BP	217.969	1.33743
XM_939093.1	FAM89A	281.31	1.33707
NM_007097.2	CLTB	306.413	1.33699
NM_002087.2	GRN	220.743	1.33663
NM_014571.3	HEYL	98.8728	1.3365
NM_019080.1	NDFIP2	697.97	1.33642
NM_014448.2	ARHGEF16	56.1578	1.33633
NM_003452.2	ZNF189	80.3665	1.33592
NM_173511.2	FAM117B	174.497	1.33583
NM_014481.2	APEX2	173.103	1.33576
NM_013412.1	RABL2A	54.4765	1.33564
NM_007363.3	NONO	74.0927	1.33557
NM_001010924.1	FAM171A1	234.373	1.3355
NM_014909.3	VASH1	74.6724	1.3354
NM_020461.3	TUBGCP6	80.4957	1.33536
NM_020338.2	ZMIZ1	98.6994	1.33505
NM_001127218.1	POLD2	180.84	1.33504
NM_037370.1	CCNDBP1	261.13	1.3347
NM_007357.1	COG2	263.137	1.33462
NM_015575.2	TNRC15	90.2812	1.33453
NM_148178.1	C9orf23	219.018	1.3345
NM_139135.2	ARID1A	358.243	1.33401
NM_018348.5	FTSJD1	39.3911	1.33384
NM_004269.2	MED27	119.228	1.33374
NM_032907.3	UBL7	47.9325	1.33355
NM_006982.1	CART1	106.293	1.33351
NM_003564.1	TAGLN2	488.52	1.33339
NM_201398.1	FLAD1	156.278	1.33337
NM_001032279.1	RCE1	102.511	1.33334
NM_001025266.1	C3orf70	37.6889	1.33334
NM_006612.4	KIF1C	43.1556	1.33326
NM_014298.3	QPRT	303.965	1.33279
NM_023073.2	C5orf42	30.6756	1.33266
NM_018283.1	NUDT15	107.778	1.33264
NM_000276.3	OCRL	227.307	1.3326
NM_020428.2	SLC44A2	170.295	1.3324
NM_004275.3	MED20	347.381	1.33197
NM_017567.2	NAGK	144.435	1.3318
XM_001725908.1	LOC653557	126.67	1.33173
NM_001033024.1	FBXO7	209.505	1.33136
NM_203400.1	RPRML	254.961	1.331
NM_032818.1	C9orf100	51.3768	1.33099
NM_018482.2	ASAP1	165.813	1.33095
NM_012158.1	FBXL3	107.816	1.33092
NM_152513.3	MEI1	36.0549	1.3309
NM_006413.3	RPP30	52.0101	1.33088
NM_005487.3	HMGXB4	132.651	1.3307
NR_024125.1	C1orf203	47.3076	1.33065
NM_005410.2	SEPP1	42.0523	1.33064
NM_005189.1	CBX2	341.588	1.33037
NM_003286.2	TOP1	85.069	1.33004
NM_001235.2	SERPINH1	131.437	1.33
NM_000899.3	KITLG	54.1167	1.33
NM_014077.2	FAM32A	233.585	1.32988
NM_001619.3	ADRBK1	299.878	1.32961
XM_001726273.1	LOC100132032	107.553	1.32948
NM_001008566.1	TPST2	67.8675	1.32935
NM_202003.1	FOXM1	76.3743	1.32922
XM_931187.1	LOC642950	43.956	1.32863
NM_004398.2	DDX10	163.51	1.32861
NM_004349.2	RUNX1T1	36.9493	1.32842
XM_001131805.2	LOC729505	129.061	1.32841
XM_001134320.1	FLJ25404	55.1118	1.32839
NM_014741.2	KIAA0652	38.1966	1.32835
NM_000899.3	KITLG	53.614	1.32833
NM_023018.3	NADK	39.0609	1.32831
NM_032792.2	ZBTB45	59.6918	1.32828
NM_001128.5	AP1G1	107.695	1.32824
NM_019108.2	C19orf61	46.6158	1.32807
NM_006064.3	RRAGB	68.957	1.32799
NM_017991.3	FLJ10081	147.162	1.3279
NM_004148.3	NINJ1	254.336	1.3278
XM_938283.2	C17orf68	62.8795	1.32778
NM_177989.2	ACTL6A	437.11	1.32774
NM_032324.1	C1orf57	273.213	1.32749
NM_152644.1	FAM24B	34.1032	1.32742
NM_001006622.1	WDR33	139.28	1.32735
NM_015584.3	POLDIP2	64.5753	1.32733
NM_020870.3	SH3RF1	36.573	1.32714
NM_031942.4	CDCA7	46.0891	1.32708
NM_006617.1	NES	41.3013	1.32687
NM_001544.2	ICAM4	30.1698	1.32675
NM_001040431.1	CCDC56	668.153	1.32669
NM_033331.2	CDC14B	98.7011	1.32665
NM_022748.10	TNS3	40.208	1.32662
NM_014171.3	CRIPT	223.972	1.3266
NM_003909.2	CPNE3	356.277	1.32657
NM_017897.1	OXSM	61.2315	1.32646
NM_020357.1	PCNP	653.079	1.32641
NM_016619.1	PLAC8	41.7792	1.32608
NM_182679.1	GPATCH4	388.704	1.32588
NM_002622.4	PFDN1	185.128	1.32578
NM_024091.2	FASTKD3	91.4995	1.32575
NM_001002260.1	C9orf58	55.966	1.32563
NM_206876.1	PPP1CB	222.048	1.32522
NM_005138.1	SCO2	171.943	1.32522
NM_000478.3	ALPL	111.61	1.32491
NM_002364.3	MAGEB2	50.5974	1.32472
NM_015973.3	GAL	105.826	1.3247
NM_182662.1	AADAT	185.398	1.3247
NM_032355.2	MON1A	39.4956	1.32463
NM_004855.4	PIGB	50.3844	1.32463
NM_015124.2	GRAMD4	47.015	1.32456
NM_001077180.1	METTL9	51.7009	1.32446
NM_000314.4	PTEN	93.055	1.32435
NM_194324.1	MGC39900	440.741	1.32421
NM_152485.2	C1orf74	69.8122	1.32416
NM_016302.2	CRBN	151.191	1.32415
NM_003124.3	SPR	92.6162	1.3241
NM_147161.2	ACOT11	34.5918	1.32408
NM_021215.3	RPRD1B	86.0788	1.32394
NM_001122.2	PLIN2	95.8231	1.32394
NM_001017421.1	FKSG30	575.77	1.32366
NR_003253.1	ZNF74	58.115	1.32347
NM_030806.3	C1orf21	38.5072	1.32338
NM_020701.2	ISY1	116.789	1.32317
NM_015954.2	DERA	582	1.32301
NM_001080951.1	PLAGL1	63.5942	1.32276
NM_024065.3	PDCL3	146.013	1.32274
NM_018062.2	FANCL	162.42	1.32259
NM_001001655.1	ALKBH2	189.12	1.32257
NM_003877.3	SOCS2	206.068	1.32245
NM_007299.2	BRCA1	269.131	1.32239
NM_005698.2	SCAMP3	37.5219	1.32236
NM_006736.5	DNAJB2	177.57	1.32226
NM_130459.1	TOR2A	38.6728	1.32222
NM_181721.2	FOXR1	37.0343	1.32181
NM_031268.4	PDPK1	129.108	1.32119
NM_018090.3	NECAP2	120.127	1.32102
NM_019006.2	ZFAND6	134.511	1.32066
NM_024911.4	GPR177	121.115	1.32047
NM_016027.1	LACTB2	213.453	1.32039
XR_015649.1	LOC729764	82.3054	1.32026
NM_004269.2	MED27	152.726	1.32022
NM_032991.2	CASP3	259.757	1.32021
NM_000709.2	BCKDHA	157.549	1.32017
NM_198883.2	MTX1	140.382	1.31995
NM_006063.2	KBTBD10	58.8197	1.31993
NM_020313.2	CIAPIN1	103.33	1.31982
NM_004927.2	MRPL49	108.98	1.31974
NM_017613.2	DONSON	72.6878	1.3197
NM_024708.2	ASB7	43.46	1.3194
NM_024094.1	DSCC1	307.292	1.3191
NM_019624.2	ABCB9	48.9084	1.31905
NM_144579.1	SFXN5	28.5625	1.31897
NM_004842.2	AKAP7	122.489	1.31888
NM_001098784.1	FAM89B	81.616	1.31882
NM_024830.3	LPCAT1	92.8213	1.31851
NM_004269.2	MED27	100.925	1.31848
NM_024098.1	CCDC86	251.321	1.31826
NM_213607.1	CCDC103	39.0095	1.31821
NM_003877.3	SOCS2	67.6234	1.31815
NM_018346.1	RSAD1	97.5738	1.31797
NM_144706.2	C2orf15	38.7031	1.31794
NM_002273.2	KRT8	86.5433	1.31792
NM_002087.2	GRN	259.955	1.31783
NM_003776.2	MRPL40	335.584	1.31775
NM_017803.3	DUS2L	188.542	1.31766
NM_001013839.1	EXOC7	257.659	1.31766
NM_031904.3	FRMD8	227.13	1.31754
XR_015322.2	LOC728324	245.934	1.31748
NM_005675.3	DGCR6	91.4791	1.3174
NM_001042426.1	CENPA	145.05	1.31715
NM_001100417.1	UBR7	293.99	1.31714
NM_020747.2	ZNF608	50.9711	1.31714
NM_021194.2	SLC30A1	42.4908	1.31708
NM_001182.2	ALDH7A1	315.261	1.31699
NM_201440.1	PPHLN1	97.3254	1.31671
NM_020640.2	DCUN1D1	68.9277	1.31645
NM_001010853.1	PM20D2	66.8085	1.31641
XM_001713763.1	LOC100130525	63.4566	1.31633
NM_004864.1	GDF15	32.7524	1.31632
NM_001007593.1	SMPD1	35.0715	1.31629
NM_201274.2	MPRIP	57.0645	1.3162
NM_018223.1	CHFR	165.563	1.31608
NM_001101800.1	FAM13B	119.125	1.3158
NR_002315.1	LOC440926	179.128	1.31562
NM_012191.2	NAT6	53.8139	1.31556
NM_001098533.1	CDK10	78.7888	1.31552
NM_003088.2	FSCN1	711.616	1.3153
NM_206901.1	RTN2	46.2768	1.31526
NM_004870.2	MPDU1	135.594	1.31462
NM_182746.1	MCM4	297.75	1.31407
XM_001718050.1	LOC100134073	39.1354	1.31404
NM_015447.1	CAMSAP1	85.4253	1.31401
NM_017456.2	CYTH1	62.7261	1.31388
NM_173824.2	C3orf38	108.101	1.31375
NM_024735.2	FBXO31	70.6756	1.31354
NM_052935.2	NT5C3L	428.119	1.31354
NM_006012.2	CLPP	264.854	1.31343
NM_020761.2	RPTOR	53.5619	1.31339
NM_022173.1	TIA1	96.5176	1.31322
NM_001015001.1	CKMT1A	395.902	1.3132
NM_016395.2	PTPLAD1	1370.73	1.31319
NM_000367.2	TPMT	199.363	1.31286
XR_019601.2	LOC339352	132.767	1.31283
NM_016376.3	ANKFY1	127.711	1.31258
NM_014174.2	THYN1	41.9143	1.31254
NM_001006610.1	SIAH1	647.949	1.31243
NM_006372.3	SYNCRIP	359.515	1.31237
NM_014221.3	MTCP1	375.306	1.31233
NM_018279.3	TMEM19	33.2309	1.31215
NM_201598.1	FAM86A	68.4679	1.3119
NM_016053.2	CCDC53	100.252	1.31162
NM_000883.2	IMPDH1	244.646	1.31136
NM_007279.2	U2AF2	515.124	1.31119
NM_000402.3	G6PD	72.4084	1.31114
NM_020185.3	DUSP22	109.631	1.31111
XM_934920.2	LOC645317	2373.21	1.31065
NM_018466.2	ALG13	47.4409	1.31051
NM_032430.1	BRSK1	166.742	1.31031
NM_004047.3	ATP6V0B	441.314	1.31028
NM_001007234.1	ERCC8	76.1388	1.31028
NM_021133.2	RNASEL	48.106	1.31009
XM_928675.1	LOC653308	66.7286	1.30988
NR_029506.1	MIR32	53.894	1.30986
NM_003392.3	WNT5A	66.8547	1.30959
XM_001129080.1	LOC730744	537.548	1.30959
NM_014236.2	GNPAT	197.995	1.3091
NM_014016.2	SACM1L	162.411	1.30882
NM_182687.1	PKMYT1	36.78	1.30881
NM_014169.2	CHMP4A	205.635	1.30879
NM_024649.4	BBS1	78.4373	1.30876
NM_003746.1	DNCL1	1909.61	1.30865
NM_052875.3	VPS26B	59.3717	1.30852
NM_005271.1	GLUD1	582.015	1.30844
NM_207368.3	FAM195B	139.029	1.30844
NM_080650.2	ATPBD4	45.5681	1.30831
NM_012388.2	PLDN	110.277	1.30821
NM_030928.2	CDT1	345.088	1.30817
NM_001038707.1	CDC42SE1	113.055	1.30795
NM_173469.1	UBE2Q2	171.866	1.30793
XM_944549.1	LOC651212	63.3491	1.30792
XM_001718329.1	LOC100128737	32.4675	1.30766
XM_939056.2	LOC649970	376.114	1.30762
NR_002733.1	DGCR5	46.1078	1.30754
NM_020166.3	MCCC1	89.8641	1.30715
NM_016282.2	AK3	124.153	1.30696
NM_001017529.1	PRR5	63.5852	1.30691
NM_016144.2	COMMD10	80.1554	1.30684
NM_018249.4	CDK5RAP2	268.992	1.3068
NM_014015.3	DEXI	260.054	1.3066
NM_003920.2	TIMELESS	364.271	1.30658
NM_015352.1	POFUT1	148.761	1.30628
XM_936495.2	LOC647346	235.604	1.30603
NM_001034024.1	DMAP1	230.514	1.30593
NM_001042511.1	ZNF706	55.3012	1.3059
NM_003565.1	ULK1	222.362	1.30566
NM_005996.3	TBX3	66.8949	1.30561
NM_017883.3	WDR13	222.707	1.30531
NM_006822.1	RAB40B	373.327	1.30526
NM_182687.1	PKMYT1	80.984	1.3052
NM_021643.1	TRIB2	40.9357	1.30514
NM_207435.1	C12orf76	71.3644	1.30485
NM_152829.1	TES	34.1408	1.30477
NM_014921.3	LPHN1	92.9186	1.3046
NM_017866.4	TMEM70	41.1281	1.3046
NM_020748.1	INTS2	166.311	1.30453
NM_022087.2	GALNT11	211.484	1.30451
NM_017724.1	LRRFIP2	139.046	1.30443
NM_005441.2	CHAF1B	211.733	1.30439
NM_181472.1	CMTM7	824.844	1.30434
NM_018285.2	IMP3	588.416	1.30395
NM_006874.2	ELF2	213.055	1.30395
NM_016289.2	CAB39	378.177	1.30371
NM_018992.2	KCTD5	400.878	1.30336
NM_001005920.2	JMJD8	667.928	1.30321
NR_003263.1	SDHAP3	31.6877	1.3032
NM_000402.3	G6PD	247.307	1.30315
NM_206962.1	PRMT2	42.6502	1.30307
NM_006148.1	LASP1	594.777	1.30292
NM_024700.2	SNIP1	118.373	1.30284
NM_020444.3	KIAA1191	496.172	1.30277
NM_144567.3	ANGEL2	239.303	1.30268
NM_024571.3	SNRNP25	87.592	1.30265
NM_018222.2	PARVA	31.6984	1.30219
NM_003592.2	CUL1	254.411	1.30213
NM_006644.2	HSPH1	607.629	1.30205
NM_014881.2	DCLRE1A	91.1964	1.30188
NM_138284.1	IL17D	39.0757	1.30185
NM_198552.1	FAM89A	93.4615	1.3017
NM_001031693.2	HHLA3	54.0923	1.30162
XR_039129.1	LOC100132715	1290.95	1.30153
NM_022047.2	DEF6	69.6055	1.30146
NM_016028.4	SUV420H1	104.268	1.30137
NM_015225.1	KIAA0367	28.1176	1.30133
NM_001042465.1	PSAP	1231.79	1.3012
NM_016426.4	GTSE1	87.006	1.30118
NM_207111.2	RNF216	110.862	1.30112
NM_001587.3	OCRL	150.979	1.30105
NM_012223.2	MYO1B	71.3769	1.3009
NR_002598.1	SNORD87	49.0972	1.30079
NM_005733.1	KIF20A	284.707	1.30077
NM_015101.2	GLT25D2	53.0634	1.30073
XM_370894.4	LOC388160	51.2873	1.30071
NM_024585.2	ARMC7	92.0607	1.30055
NM_012333.3	MYCBP	30.9522	1.30029
NM_016143.3	NSFL1C	93.8748	1.30026
NM_031301.2	APH1B	66.0913	1.30021
NM_178517.3	PIGW	142.827	1.30012
NM_030973.2	MED25	85.3093	1.30004
NM_022483.3	C5orf28	1966.58	1.29978
XM_377476.4	MGC57346	332.858	1.29975
NM_207291.1	USF2	95.8869	1.29953
NM_153450.1	MED19	180.306	1.29947
NM_173659.2	RPUSD3	264.15	1.29923
NM_022720.5	DGCR8	163.792	1.29916
XM_001126166.1	LOC730517	20.7427	1.29903
NM_006319.3	CDIPT	108.032	1.29901
NM_004699.1	FAM50A	1272.19	1.29897
NM_001116.2	ADCY9	48.8292	1.29896
NM_013393.1	FTSJ2	99.3039	1.29884
NM_001029896.1	WDR45	54.6756	1.29877
NM_006515.1	SETMAR	138.592	1.29874
NM_152379.2	C1orf131	230.162	1.29865
NM_015320.2	ARHGEF4	40.5654	1.29862
NM_001031805.1	AFG3L1	64.1308	1.2984
NM_001122.2	PLIN2	348.719	1.29785
NR_002988.1	SNORA74B	28.7741	1.29769
NM_024417.1	FDXR	39.9618	1.29764
NM_018245.1	OGDHL	50.9096	1.29727
NM_030913.3	SEMA6C	52.4558	1.2972
NM_000110.3	DPYD	30.3472	1.29719
NM_080626.5	BRI3BP	151.263	1.29717
NM_013306.3	SNX15	34.002	1.2969
NM_014750.3	DLGAP5	416.177	1.29688
NM_138278.2	BNIPL	38.3749	1.2965
NM_016941.2	DLL3	33.5259	1.29648
NM_031421.2	TTC25	68.572	1.29627
NM_152330.3	FRMD6	43.1898	1.29616
NM_014620.4	HOXC4	206.443	1.2961
XM_001716499.1	LOC728138	197.827	1.29597
NM_002691.1	POLD1	68.6798	1.29589
XR_038252.1	LOC649553	95.4417	1.29584
NM_005614.3	RHEB	680.254	1.29582
NM_000368.3	TSC1	98.3624	1.29559
NM_015069.2	ZNF423	29.3395	1.29556
NM_004782.2	SNAP29	106.495	1.29553
NM_012413.3	QPCT	245.391	1.29542
NM_005870.3	SAP18	43.8666	1.29537
NM_006764.3	IFRD2	96.3576	1.2953
NM_001003795.2	GTF2IRD2B	53.6878	1.2952
NM_152780.2	MAP7D2	121.622	1.29519
NM_031284.3	ADPGK	109.792	1.29514
NM_001042486.1	DLGAP4	39.188	1.29479
NM_001005376.1	PLAUR	51.6185	1.29464
NM_002778.2	PSAP	1129.01	1.2945
NM_207118.1	GTF2H5	590.353	1.29449
NM_019886.2	CHST7	123.089	1.29441
NM_080818.3	OXGR1	33.94	1.2943
XM_372447.3	LOC390282	43.3201	1.2943
NM_001007073.1	RPL32	96.1357	1.29426
NM_005015.1	OXA1L	301.347	1.29423
NM_152330.2	FRMD6	81.4069	1.29422
NM_147188.1	FBXO22	65.8849	1.29387
NM_194324.1	MGC39900	457.326	1.29383
NM_002637.2	PHKA1	68.1422	1.29381
NM_003883.2	HDAC3	252.871	1.29378
NM_053274.2	GLMN	341.018	1.29366
NM_031203.2	HNRNPM	742.308	1.29355
NM_144999.2	LRRC45	37.4003	1.29355
NM_017801.2	CMTM6	220.788	1.29352
NM_004295.3	TRAF4	61.6541	1.29349
NM_032512.2	PDZD4	70.4232	1.29337
NM_002354.1	TACSTD1	89.1129	1.29335
NM_000281.2	PCBD1	212.782	1.2933
NM_001029991.1	METT11D1	113.535	1.29314
NM_018482.2	ASAP1	89.5718	1.29313
NM_001077442.1	HNRNPC	320.167	1.2931
NM_031490.2	LONP2	87.6689	1.29308
NM_001431.1	EPB41L2	111.079	1.29301
NR_003089.1	OTUB1	81.6653	1.29301
NM_014329.3	EDC4	235.761	1.29298
NM_004117.2	FKBP5	167.34	1.29297
NM_032621.2	BEX2	424.902	1.29295
NM_020824.2	ARHGAP21	269.008	1.29291
XM_929266.1	LOC646332	57.6113	1.29267
NM_031444.2	C22orf13	343.426	1.29245
NM_020436.2	SALL4	44.2365	1.29223
NM_033286.1	C15orf23	156.274	1.29206
NM_173473.2	C10orf104	54.897	1.29187
NM_000691.3	ALDH3A1	28.2794	1.29184
NM_001010000.1	ARHGAP28	30.3225	1.2918
NM_003684.3	MKNK1	71.6351	1.29176
NM_012291.4	ESPL1	102.137	1.29172
XM_001722168.1	LOC100128893	69.6867	1.29161
NM_018482.2	ASAP1	294.771	1.29147
NM_198147.1	ABHD15	48.414	1.29145
NM_013333.2	EPN1	521.819	1.29124
NM_000820.1	GAS6	66.2329	1.29107
NM_024561.3	NARG1L	50.9301	1.29104
NM_004655.2	AXIN2	105.593	1.29096
NM_001003656.1	PPP2R2D	276.026	1.29083
NM_002693.1	POLG	101.789	1.29064
NM_017623.4	CNNM3	72.1916	1.29059
NM_078629.1	MSL3L1	104.959	1.29054
NM_018066.3	GPN2	105.19	1.29039
NM_144582.2	TEX261	140.9	1.29036
NM_015993.1	PLLP	42.7612	1.29036
NM_032667.4	BSCL2	188.796	1.29032
NM_139179.1	DAGLB	214.825	1.29017
NM_014328.2	RUSC1	652.125	1.29001
NM_005902.3	SMAD3	70.6042	1.28984
NM_006464.2	TGOLN2	197.485	1.28929
NM_001042472.1	ABHD12	69.1413	1.28921
NM_032806.4	C3orf39	114.587	1.28895
NM_018159.3	NUDT11	209.091	1.28891
NM_004474.3	FOXD2	85.2349	1.28891
NM_014173.2	C19orf62	232.923	1.28887
NM_021088.2	ZNF2	78.8725	1.28877
XM_938283.2	C17orf68	78.8048	1.28861
NM_138957.2	MAPK1	61.2486	1.28835
NM_014043.2	CHMP2B	201.236	1.28834
NM_006266.2	RALGDS	465.511	1.28826
NM_006558.1	KHDRBS3	72.1886	1.28823
NM_152346.1	SLC43A2	28.6263	1.2882
NM_032933.4	C18orf45	47.3586	1.28818
XM_941861.1	LOC650029	242.392	1.28811
NM_003575.2	ZNF282	71.9377	1.28797
NM_007304.2	BRCA1	153.376	1.28792
NM_003512.3	HIST1H2AC	35.4129	1.28791
NM_014639.2	TTC37	172.861	1.28779
NM_013229.2	APAF1	200.955	1.28774
NM_032283.1	ZDHHC18	58.8204	1.28773
NM_001003795.2	GTF2IRD2B	36.2876	1.28771
NM_199464.1	KCNRG	53.5289	1.28758
NM_005125.1	CCS	83.1229	1.28743
NM_016579.2	CD320	115.749	1.28742
NM_018419.2	SOX18	153.963	1.28736
NM_016104.2	RWDD1	55.542	1.28708
NR_024382.1	LOC645233	97.1049	1.28674
NM_001085363.1	MEX3D	47.6717	1.28672
NM_001008708.1	CHAC2	74.8412	1.2866
NM_025204.2	TRABD	969.999	1.28657
NM_015976.2	SNX7	32.0141	1.28627
NM_018982.3	YIPF1	113.049	1.28625
NM_001440.2	EXTL3	96.707	1.28616
NM_012210.3	TRIM32	69.6196	1.2856
NM_032477.1	MRPL41	420.825	1.28549
NM_004649.5	C21orf33	153.493	1.28535
NM_175610.2	TJP1	81.655	1.28518
NM_002791.1	PSMA6	1006.11	1.28514
XM_928022.1	LOC644935	133.885	1.28486
NM_014247.2	RAPGEF2	91.2424	1.28483
NM_015443.2	KIAA1267	95.6192	1.28482
NM_005731.2	ARPC2	710.677	1.28481
NM_016553.3	NUP62	868.228	1.28469
NM_005044.2	PRKX	64.7653	1.2846
NM_013412.1	RABL2A	86.1287	1.28458
XM_939187.1	HSGT1	55.2678	1.28415
NM_018246.2	CCDC25	299.762	1.28412
XM_927735.1	LOC644617	38.6928	1.28399
XM_931224.1	LOC283683	75.8243	1.28395
NM_024760.1	TLE6	29.1404	1.28394
NM_003068.3	SNAI2	218.22	1.2839
NM_002611.3	PDK2	43.5286	1.28388
XM_496446.3	LOC440737	2435.96	1.28384
NM_002291.1	LAMB1	132.477	1.28379
NM_018385.1	LSG1	80.1355	1.28373
NM_198567.2	C5orf25	143.686	1.28367
NM_024692.3	CLIP4	40.342	1.28363
NM_033317.2	DMKN	252.181	1.28342
NM_001077446.1	TSEN34	455.383	1.28339
NM_152329.3	PPIL5	104.036	1.28318
NM_147223.2	NCOA1	65.0758	1.28316
NM_000375.1	UROS	390.741	1.28297
NM_001006933.1	TCEAL3	128.515	1.28286
NM_181612.2	KRTAP19-6	32.8786	1.28279
NM_020137.3	GRIPAP1	95.7689	1.2827
NM_001010000.1	ARHGAP28	37.8282	1.28266
NM_213560.1	PKN1	77.2965	1.28254
NM_015176.1	FBXO28	210.923	1.28253
NM_018031.2	WDR6	436.423	1.2825
NM_213620.1	ATP6V1H	45.5679	1.28246
NR_001283.1	TOP1P2	94.0056	1.28241
XR_038849.1	LOC100128353	635.425	1.28234
NM_024836.1	ZNF672	95.5966	1.2823
NM_003952.2	RPS6KB2	423.249	1.28229
NM_007259.3	VPS45	105.654	1.28214
XR_042406.1	LOC100130556	68.1045	1.2821
NM_152446.2	C14orf145	74.833	1.28191
NM_005754.2	G3BP1	181.573	1.28163
NM_013327.3	PARVB	67.7496	1.28157
NM_001031710.1	KLHL7	79.228	1.28153
NM_000136.2	FANCC	46.9621	1.2815
NM_032482.1	DOT1L	71.5173	1.28146
NM_022912.1	REEP1	49.4159	1.28146
NM_025081.2	NYNRIN	71.2088	1.28143
NM_003222.3	TFAP2C	70.0377	1.28134
NM_007317.1	KIF22	498.803	1.28132
NM_001006115.2	IP6K1	123.751	1.28131
NM_003944.2	SELENBP1	40.7784	1.28122
NM_021147.3	CCNO	154.593	1.28114
NM_016651.4	DACT1	40.876	1.28113
NM_182620.3	SKA2	327.826	1.28107
NM_017621.2	ALKBH4	45.9456	1.28096
NM_015245.2	ANKS1A	143.487	1.28089
NM_013376.3	SERTAD1	103.736	1.28074
NM_057161.2	KLHDC3	693.112	1.28061
NM_003638.1	ITGA8	42.2708	1.28056
NM_020750.1	XPO5	141.694	1.2805
XM_934229.1	MGC5139	54.8751	1.28045
NM_001077628.1	APH1A	218.001	1.28005
NM_178496.2	C3orf59	42.4357	1.27997
NM_005384.2	NFIL3	86.6903	1.27993
NR_003239.1	SNHG11	83.6633	1.27992
NM_002337.1	LRPAP1	249.225	1.27989
NM_153256.2	C10orf47	37.6866	1.27974
NM_001039966.1	GPER	40.9015	1.27963
NM_005897.1	IPP	79.3561	1.27945
NM_153331.2	KCTD6	133.509	1.27944
NM_031426.2	AIF1L	83.7861	1.27943
NM_002536.2	TBC1D25	39.2976	1.27921
NM_021965.3	PGM5	44.4478	1.27907
XM_926382.2	LOC642755	131.194	1.27894
NM_052960.1	RBP7	49.5369	1.27889
NM_005112.4	WDR1	596.509	1.27853
NM_006006.4	ZBTB16	32.3507	1.27837
NM_003885.2	CDK5R1	31.713	1.2783
NM_014840.2	NUAK1	112.977	1.27811
NM_003794.2	SNX4	211.197	1.27805
NM_006591.1	POLD3	52.9967	1.2779
NM_001080459.1	LOC344405	26.0926	1.27774
NM_021004.2	DHRS4	57.73	1.27773
NM_014777.2	URB2	125.892	1.27752
NM_004851.1	NAPSA	34.9292	1.27745
NM_005797.2	MPZL2	32.2374	1.27744
XM_001130627.1	LOC729559	279.661	1.27738
NM_052846.1	EMILIN3	34.4164	1.27716
NM_015278.3	SASH1	84.2835	1.27714
NM_017596.2	KIF21B	23.3509	1.27709
NM_001002858.1	ANXA2	676.866	1.27692
NM_004104.4	FASN	711.692	1.27692
NM_018837.2	SULF2	55.0965	1.27681
NM_213662.1	STAT3	44.2393	1.27675
NM_004832.1	GSTO1	862.753	1.27671
NM_032345.1	WIBG	67.4515	1.27665
NM_015602.2	TOR1AIP1	162.644	1.27659
NM_000015.2	NAT2	36.0361	1.27647
NM_017635.3	SUV420H1	88.6433	1.27646
NM_014646.2	LPIN2	61.7713	1.27644
NM_016252.3	BIRC6	75.6478	1.27639
NM_005245.3	FAT1	169.834	1.27634
NM_001002251.1	ARL6IP4	176.417	1.27633
XM_001134259.1	LOC732165	140.208	1.27631
NM_001007067.1	SDCBP	294.849	1.27628
NM_003134.2	SRP14	1584.43	1.27624
NM_182700.2	SP8	42.8272	1.27623
NM_005968.3	HNRNPM	997.619	1.27603
NM_000964.2	RARA	96.7585	1.27595
NM_004832.1	GSTO1	1405.24	1.27594
NM_024081.4	PRRG4	41.2276	1.27559
NM_021211.2	ZBED5	333.447	1.27559
NM_032901.2	C12orf62	150.454	1.27557
NM_032111.2	MRPL14	305.281	1.27552
NM_198901.1	SRI	89.3004	1.27544
NM_004085.2	TIMM8A	122.208	1.2752
NM_014212.3	HOXC11	50.8256	1.2752
NM_030629.1	CMIP	153.84	1.27504
NM_012321.2	LSM4	762.852	1.27503
NM_001093761.1	LOC653147	1054.74	1.27492
NM_002818.2	PSME2	358.509	1.27485
NM_053050.2	MRPL53	134.763	1.27479
NM_007149.1	ZNF184	46.2264	1.27474
NM_152629.3	GLIS3	37.6781	1.27467
XM_495939.3	KIAA1545	38.9396	1.2746
NM_006421.3	ARFGEF1	149.627	1.27457
NM_080821.2	C20orf108	66.5891	1.27429
NM_005914.2	MCM4	601.686	1.27424
NM_003130.2	SRI	120.651	1.27409
NM_004866.4	SCAMP1	419.867	1.27407
NM_015510.3	DHRS7B	172.673	1.27407
NM_152240.1	ZMAT3	99.4109	1.27389
NM_012135.1	FAM50B	36.0246	1.27366
NM_015604.2	WDR21A	81.0067	1.27357
NM_024952.5	C14orf159	42.1621	1.27347
NM_005316.2	GTF2H1	65.183	1.27345
NM_015277.3	NEDD4L	37.4217	1.27342
NM_015282.1	CLASP1	85.4918	1.2734
NM_003449.3	TRIM26	103.43	1.27329
XR_037328.1	LOC646044	112.735	1.27311
NM_020710.1	LRRC47	203.648	1.27308
NM_001013406.1	KRIT1	117.268	1.27302
NM_012235.2	SCAP	271.027	1.27292
NR_001562.1	ANXA2P1	319.556	1.27288
NM_020383.2	XPNPEP1	632.173	1.27286
NM_001077261.1	NCOR2	87.345	1.27275
NM_021174.4	KIAA1967	136.313	1.27258
NM_015993.1	PLLP	52.0597	1.27237
NM_006191.2	PA2G4	357.772	1.27226
NM_001024662.1	RPL6	490	1.2716
NM_172315.1	MEIS2	85.0524	1.27154
NM_152348.1	WDR81	46.8021	1.27133
NM_001013635.2	LOC387856	28.2981	1.27128
NM_017802.2	HEATR2	207.624	1.27126
NM_005648.2	TCEB1	925.394	1.27116
NM_012292.2	HMHA1	79.1685	1.27098
NM_016111.2	TELO2	74.0912	1.2708
NM_003589.2	CUL4A	106.653	1.27072
NM_004429.3	EFNB1	43.4718	1.27059
NM_007144.2	PCGF2	88.3271	1.27045
NM_032353.2	VPS25	191.638	1.27036
[truncated: 42,054 more rows]
