# Supplementary material for: Multiplex image-based autophagy RNAi screening identifies SMCR8 as ULK1 kinase activity and gene expression regulator
Source: eLife. 2017 Feb 14;6:e23063. doi: 10.7554/eLife.23063 (PMC5323046; doi:10.7554/eLife.23063)
Supplement: Supplementary file 1: — DOI: http://dx.doi.org/10.7554/eLife.23063.034 [file elife-23063-supp1.xlsx]

## Sheet: siRNA
Gene	Sequence	order number
ATG12	GCAGUAGAGCGAACACGAA	J-010212-07
C9ORF72	ACACAUAUAAUCCGGAAAG	J-013341-09
C9ORF72	UCGCAGCACAUAUGGACUA	J-013341-10
C9ORF72	AGGAAUAGCAGGAGAAAUUTT
CCZ1	GCACAUCGAACCUGAGUUA	J-021482-25
CCZ1	GGAAGGGAUUCUCCAAUAA	J-021482-26
DENND2C	CGAAAGUGAUGCCGAGUAU	J-031846-17
DENND2C	GGAUGUAACCAGCCGUGAA	J-031846-20
DENND4B	GCAGUGAGGUGCUGGCGUU	J-006917-14
DENND4B	AGUCAAAGGCUCCAAGCGA	J-006917-15
DNAJC27	GCAAAGGGUUCCUGUACUU	J-009842-05
DNAJC27	CUAAAUACCUGGCAACAAU	J-009842-06
GABARAP	GGUCAGUUCUACUUCUUGA	D-012368-02
HPS4	GCAAGCGGUUUCUGGAUCA	J-017353-05
HPS4	CAAUGGACCUGUUUCCCUA	J-017353-07
KIAA1147	GAGGGCAGCUUACGUGUUU	J-028861-15
KIAA1147	UUUGUAUAGGUCCGGGAAA	J-028861-17
MADD	GCAGUGAUAGUAUGGAUUA	J-004429-08
MADD	UGAAUUGGGUGGCGAGUUC	J-004429-10
MAP1LC3B	CAAAGUUCCUUGUACCUGA	D-012846-01
non-targeting control	GAUCCGCAGCGACAUCAACCUGAUU	MWG
PIKC3C	CACCAAAGCUCAUCGACAA	J-005250-09
RAB11B	UAACGUAGAGGAAGCAUUC	J-004727-06
RAB11B	UCGCCAAGCACCUGACCUA	J-004727-08
RAB14	GCUCUUAUGGUCUAUGAUA	J-009934-05
RAB14	GAAAAUGGCUUAUUGUUCC	J-009934-07
RAB27A	CCAUAGCACUCGCAGAGAA	J-004667-05
RAB27A	UCACAACAGUGGGCAUUGA	J-004667-07
RAB27B	GGAAGUCAAUGAACGGCAA	J-004228-07
RAB27B	UGAAACAAGUGCAGCAACU	J-004228-08
RAB33A	AAAGCAUGGUCGAGCAUUA	J-008206-05
RAB33A	AAAUCGAGGGCGAGAAGAU	J-008206-08
RAB36	GCGAGAACGUGAAGGCAUU	J-009553-06
RAB36	CAUCGCAUCUGCCUACUAC	J-009553-08
RAB4B	AAUCAUGUCUCCUUCAUCA	J-008780-08
RAB4B	UCAGUGACGCGGAGUUAUU	J-008780-09
RAB7A	CUAGAUAGCUGGAGAGAUG	J-010388-05
RAB7A	AAACGGAGGUGGAGCUGUA	J-010388-06
RAB7A	GAUGGUGGAUGACAGGCUA	J-010388-07
RABAC1	GCAGAAAGAUGCCGAGGCG	J-020136-07
RABAC1	CCUGUUACAUUCUCUAUCU	J-020136-08
RABGGTB	GGAAUAAGUGCUAGUAUCG	J-007262-06
RABGGTB	UGGAAUAUGUUAAAGGUCU	J-007262-08
RABL2A	CAAUGAUGCAAUUCGAUUA	J-013620-05
RABL2A	AACCUGAGCACCUGGUAUA	J-013620-08
Raptor	GAUGAGGCUGAUCUUACAGUU
SMCR8	CACCAAAGAGGAAGAGUAU	J-017373-18
SMCR8	GUGAAGGGUUUCCCGCUUA	J-017373-20
ST5	AGAAUUAACUCCAUCUACA	J-010538-07
ST5	CUAAGAAAGUGUCGGGCAA	J-010538-09
STX17 pool	CAGCCAAACUGACAAGAAA	D-020965-04
STX17 pool	CCGAAAGGAUGACCUAGUA	D-020965-03
STX17 pool	GAAGCUAGUUCUCAGAGUU	D-020965-02
STX17 pool	GAAAGCACCAGAUAAAUAU	D-020965-01
TBC1D10C	GUAAAGAUGCAGUGCCGGA	J-031765-18
TBC1D10C	GUAAAGAUGCAGUGCCGGA	J-031765-18
TBC1D12	GGCUAGAGUAGGAUUGUUA	J-026297-18
TBC1D12	GGAAGAAGCUUUACGUCAC	J-026297-20
TBC1D16	GGGAUCUUGUCGACGGUCA	J-019420-09
TBC1D16	GGAAAUACUGCACCGAGAU	J-019420-11
TBC1D3	UGGGAGACUGGGAGAAAUA	J-184517-06
TBC1D3	CAACAACAACGUCGAUCAU	J-184517-11
TBC1D8	AGAUCGAGCACCUACGUUA	J-019705-19
TBC1D8	CGCAGAAUAAGGAGCGUGA	J-019705-20
TBC1D9B	GCUCAGAAGGAGACGAUUA	J-031872-17
TBC1D9B	GGAGGUGACCAUUGUCGAA	J-031872-20
TBCK	GGGAAAGCAUGAACGACUA	J-005346-05
TBCK	GAAGUUCGGCACCUUAUUU	J-005346-08
TRAPPC3	GUGACAGAAAUCCGGAUGA	J-017649-10
TRAPPC3	UCAGGCGGAUUGAGGACAA	J-017649-12
TRAPPC3L	AUGAAGACUAGCACGGAAA	J-185122-01
TRAPPC3L	GCCCAGCUGUGUAAGGAUU	J-185122-03
TRAPPC6B	GGUGAGUGUUGAUUAGAUU	J-018297-18
TRAPPC6B	GCUUAGGUGUAUAGUAGAU	J-018297-19
TRAPPC9	CCUAUUACAGCAAGUAUAA	J-019414-07
TRAPPC9	GAAAGUCAGCAACUAAUCA	J-019414-08
VPS39	GCACAAAAGAAACGGUUCA	J-014052-09
VPS39	GCACGACGCUUUCGAGCCA	J-014052-10
VPS9D1	GAGACACUCCAGAGAAAGA	J-019889-07
VPS9D1	GGACACCGCAUCUGGAUUG	J-019889-08
WDR41 #1	CCAGACAAGUUCAGAGAAU
WDR41 #2	AGACAAGUUCAGAGAAUAU
WIPI2 pool	CAAGGAAGCUAAAGGUUUG	D-020521-01
WIPI2 pool	GGUCUUCGAUACCAUUAAU	D-020521-02
WIPI2 pool	CGACAGUCCUUUAGCGGCA	D-020521-03
WIPI2 pool	GGACCGGGUACUUCGGGAA	D-020521-04
