# Supplementary material for: Multiplex image-based autophagy RNAi screening identifies SMCR8 as ULK1 kinase activity and gene expression regulator
Source: eLife. 2017 Feb 14;6:e23063. doi: 10.7554/eLife.23063 (PMC5323046; doi:10.7554/eLife.23063)
Supplement: Supplementary file 2: — DOI: http://dx.doi.org/10.7554/eLife.23063.035 [file elife-23063-supp2.xlsx]

## Sheet: RT-qPCR-Primer
Primer-Name	Sequence
ACTB_for	CGGGAAATCGTGCGTGACATTAAG
ACTB_rev	TGATCTCCTTCTGCATCCTGTCGG
ATF4_for	GCCATGATCCCTCAGTGCAT
ATF4_rev	ATCGTAAGGTTTGGGACGGG
ATG3_for	GGAAGTGGCTGAGTACCTGA
ATG3_rev	CGCTTATAGCACGGCACATT
ATG7_for	TTGCTGCCCAGCTATTGGAA
ATG7_rev	TGGCCCCTGAATGAGAGGTA
C9ORF72_for	AAGCTTTGTGCTGCCTTTCC
C9ORF72_rev	GCTGTCAGCTCGGATCTCAT
CCZ1_for	CGAAGACTGGACAGCATCGT
CCZ1_rev	TCGGCGAGATTCATGTGGTT
DENND2C_for	GGAAGCTACCACCCGCTAAA
DENND2C_rev	CCGTTAAAGTGACCGGCAAA
DENND4B_for	GGTGGAACTCAACCCGTCAT
DENND4B_rev	TGTAGGGTGTCGTGTCAAGC
DNAJC27_for	AACGCCCTACCACCAATAGC
DNAJC27_rev	CTTCACTGCCAGGTGCTACA
FIP200_for	AGTGGGCTGGTGCTTTAGTC
FIP200_rev	CCAGGAGTCCAGTCCCCTAA
HMBS_for	CCCTGGAGAAGAATGAAGTGG
HMBS_rev	TTCTCTGGCAGGGTTTCTAGG
HPS4_for	CCCGGTGGAACAGATGACAA
HPS4_rev	AAGCTTCGTCAGGGGATGTG
KIAA1147_for	CGCTCGGGAAACATGGTAGA
KIAA1147_rev	TATGGGACCCACTGGCCATA
LAMP1_for	ACTACGACACCAAGAGTGGC
LAMP1_rev	TCGCATTGGGGAAAAGGTGT
LAMP2_for	AGGGTTCAGCCTTTCAATGTG
LAMP2_rev	AGCATGATGGTGCTTGAGAC
MADD_for	GCCACACTTCTGCACAACC
MADD_rev	GAGATCGCGTCCATTCAGGT
RAB11B_for	GGACGACGAGTACGACTACC
RAB11B_rev	AGATCTGCGCCTTGATGGTC
RAB14_for	GCTGGTTGACAGATGCAAGG
RAB14_rev	TTTGCACTCGCTTCGAGGAA
RAB27A_for	GCCATAGCACTCGCAGAGAA
RAB27A_rev	TGTCCACACACCGTTCCATT
RAB27B_for	CTCGGGAACTGGCTGACAAA
RAB27B_rev	CCACACACTGTTCCATTCGC
RAB36_for	ATCGCTGGACTGTGGAAGAA
RAB36_rev	CTGAGCTGCAAACAGGCTTC
RAB4B_for	TGGCTGAGACCTACGACTTC
RAB4B_rev	ATCCAAACTCCACGCCGATT
RAB7A_for	GGCCTTCTACAGAGGTGCAG
RAB7A_rev	CATTCCGTGCAATCGTCTGG
RABAC1_for	CTATCTGCGCACCTTGGAGT
RABAC1_rev	CCTCAATCTGGTGGAAGGCA
RABGGTB_for	AGGCCGGAGAAGTTACCAGA
RABGGTB_rev	CACCATATCTCCTGGCCTGTC
RABL2A_for	CGAGTGAGTTGGACCAAGGG
RABL2A_rev	TCCACAAGGATGGTCTTGCC
Raptor_for	TCATTCTCGCCGTGATCGTC
Raptor_rev	CTCGCCGAGTCGAAGTTCTG
S6K_for	TTATTGGCAGCCCACGAACA
S6K_rev	CTCTGGCCGTTTGGAGATCA
SMCR8_for	GGCAAGCCTCACAGTACCAT
SMCR8_rev	GAAGCGGATGGCTCCTTCAT
ST5_for	ACAGGAAGTACAACAGCCCG
ST5_rev	GGCTGTGCCTCTTGGGTAAT
TBC1D10C_for	CCACAGTGCTGCGTGTCT
TBC1D10C_rev	GAAGGGCTCCCAGTGTCTC
TBC1D12_for	CAGCAGTAGCGAGGACTCAG
TBC1D12_rev	CTGGAACGTGTTGCGAGAGT
TBC1D16_for	ATTACAGCCACGAGTCCACG
TBC1D16_rev	TGGTTGTTCCGATCTGTCCG
TBC1D3_for	TACTCCACATCCTCCTGGCA
TBC1D3_rev	GGCTACCACATGCTCCTGTT
TBC1D8_for	AATACGGCAGAACCGTGTGT
TBC1D8_rev	GTGTGAGGCAAGATCCGTCA
TBC1D9B_for	GTGGACATAACGCGTCTGGA
TBC1D9B_rev	CTTGAAGGTCTCGCCGATGT
TBCK_for	CCAAAGCTCCTGGTGGTTGA
TBCK_rev	AGTGTAAGGGCCCTGGGTAA
TBP_for	CACCTTACGCTCAGGGCTT
TBP_rev	TATTGGTGTTCTGAATAGGCTGTG
TRAPPC3_for	ACATTGGAGTCCGGCTGATT
TRAPPC3_rev	GCTTGGAGTGATGCCCAAGT
TRAPPC3L_for	TGCCCAGGTTGCTTTCAAGAT
TRAPPC3L_rev	CACAGAGCAAGTTGCAGTAGC
TRAPPC6B_for	GGGTTTCGAGTGGGACAAGG
TRAPPC6B_rev	ACATCTGAGTAAGCAGGCGAA
TRAPPC9_for	GGACGTGCTAAGAACTGCCT
TRAPPC9_rev	TGATGCTTCCATGCTCCGTT
ULK1_for	AAGATCGCTGACTTCGGCTT
ULK1_rev	TTCTCGTAGAACAGGCGCAG
VPS39_for	TTCGGAAGGACGTTGGTTGC
VPS39_rev	GTCTCTGTGTGCTGGAGGTC
VPS9D1_for	GATCCACAATGCCGTAGACAG
VPS9D1_rev	CTGTAGAGCTCCATGCTCCT
WIPI2_for	TGCTCGCTAGCCACAATTCA
WIPI2_rev	TGGGGATGAAGGCACGTAAG

## Sheet: ChIP Primer
Gene	Primer for	Primer rev
WIPI2	CAGCGAGACACTGACTCCAA	AGGCGAGAGACAAAACGAAA
FIP200	TCCAGACCTGTACACTTGCT	AGCCGTTACTTGCAAATTAGGG
ULK1	CCAGCCCGACTTTCCTGTCCA	CTCCCCCAGACCCCAGTCCA
